# Supplementary material for: RNA-seq reveals differentially expressed genes of rice (Oryza sativa) spikelet in response to temperature interacting with nitrogen at meiosis stage
Source: BMC Genomics. 2015 Nov 17;16:959. doi: 10.1186/s12864-015-2141-9 (PMC4650392; doi:10.1186/s12864-015-2141-9)
Supplement: Additional file 6: Table S1. — The quality control of testing RNA using in digital gene expression (DGE) sequencing. (XLS 16 kb) [file 12864_2015_2141_MOESM6_ESM.xls]

## Sheet: Quality control
Table S1 Quality control of testing RNA using in DGE sequncing
Sample ID	Concentration (ng/ uL)	Total RNA (μg)	OD260/ 280	OD260/ 230	RIN	28S: 18S	Test conclusion
ZNH-1	1872	74.88	2.04	2.07	9.9	1.8	Qualified
ZNH-2	676	27.04	2.09	2.09	9.6	1.9	Qualified
ZNN-1	308	12.32	2.05	2.09	9.1	1.9	Qualified
ZNN-2	868	34.72	2.12	2.12	9.4	1.9	Qualified
ZHH-1	668	26.72	2.11	2.2	9.1	2	Qualified
ZHH-2	1476	59.04	2.06	2.13	10	2	Qualified
ZHN-1	796	31.84	2.12	2.28	8.1	2	Qualified
ZHN-2	728	29.12	2.11	2.23	10	1.8	Qualified
Note: RNA samples test standard of BIG using in RNA-Seq: Concentration ≥ 300 ng/ uL, Total RNA ≥ 10 ug; standard of OD value: 1.8 ≤ OD260/ 280 ≤ 2.2，OD260/ 230 ≥ 1.8; RIN≥ 6.5, 28S: 18S ≥ 1.0. NH, Normal nitrogen level and high temperature treatment; NN, Normal nitrogen level and natural temperature treatment; HH, High nitrogen level and high temperature treatment; HN, High nitrogen level and nat…
