# Supplementary material for: RNA-seq reveals differentially expressed genes of rice (Oryza sativa) spikelet in response to temperature interacting with nitrogen at meiosis stage
Source: BMC Genomics. 2015 Nov 17;16:959. doi: 10.1186/s12864-015-2141-9 (PMC4650392; doi:10.1186/s12864-015-2141-9)
Supplement: Additional file 7: Table S2. — The summary of mapping result (reads mapped to reference genome, Indica rice database). (XLS 17 kb) [file 12864_2015_2141_MOESM7_ESM.xls]

## Sheet: Summary of mapping result 
Table S2 Summary of reads mapped to reference genome (Indica rice database)
Samples	Total reads	Total base pairs	Total mapped reads	Perfect match	<=2 bp Mismatch	Unique match	Multi-position match	Total unmapped reads
ZHH-1	12,532,019 (100.00%)	614,068,931 (100.00%)	10,662,036 (85.08%)	8,608,603 (68.69%)	2,053,433 (16.39%)	9,819,963 (78.36%)	842,073 (6.72%)	1,869,983 (14.92%)
ZHH-2	11,933,716 (100.00%)	584,752,084 (100.00%)	10,148,316 (85.04%)	8,254,652 (69.17%)	1,893,664 (15.87%)	9,331,216 (78.19%)	817,100 (6.85%)	1,785,400 (14.96%)
ZHN-1	12,029,191 (100.00%)	589,430,359 (100.00%)	10,214,368 (84.91%)	8,308,147 (69.07%)	1,906,221 (15.85%)	9,441,923 (78.49%)	772,445 (6.42%)	1,814,823 (15.09%)
ZHN-2	12,381,854 (100.00%)	606,710,846 (100.00%)	10,527,216 (85.02%)	8,512,556 (68.75%)	2,014,660 (16.27%)	9,711,663 (78.43%)	815,553 (6.59%)	1,854,638 (14.98%)
ZNH-1	12,404,809 (100.00%)	607,835,641 (100.00%)	10,561,790 (85.14%)	8,613,311 (69.44%)	1,948,479 (15.71%)	9,686,673 (78.09%)	875,117 (7.05%)	1,843,019 (14.86%)
ZNH-2	12,057,086 (100.00%)	590,797,214 (100.00%)	10,259,958 (85.09%)	8,351,494 (69.27%)	1,908,464 (15.83%)	9,419,961 (78.13%)	839,997 (6.97%)	1,797,128 (14.91%)
ZNN-1	12,245,417 (100.00%)	600,025,433 (100.00%)	10,419,051 (85.09%)	8,435,782 (68.89%)	1,983,269 (16.20%)	9,634,344 (78.68%)	784,707 (6.41%)	1,826,366 (14.91%)
ZNN-2	11,936,315 (100.00%)	584,879,435 (100.00%)	10,159,906 (85.12%)	8,194,594 (68.65%)	1,965,312 (16.46%)	9,395,406 (78.71%)	764,500 (6.40%)	1,776,409 (14.88%)
Note: NH, Normal nitrogen level and high temperature treatment; NN, Normal nitrogen level and natural temperature treatment; HH, High nitrogen level and high temperature treatment; HN, High nitrogen level and natural temperature treatment. “Z” represents Zhong 531, 4 treatment combinations and 2 pooling duplicates.
