# Supplementary material for: RNA-seq reveals differentially expressed genes of rice (Oryza sativa) spikelet in response to temperature interacting with nitrogen at meiosis stage
Source: BMC Genomics. 2015 Nov 17;16:959. doi: 10.1186/s12864-015-2141-9 (PMC4650392; doi:10.1186/s12864-015-2141-9)
Supplement: Additional file 12: Table S3. — The quantification of gene expression. (XLS 31048 kb) [file 12864_2015_2141_MOESM12_ESM.xls]

GeneID	Length	ZHH-1_Uniq_reads_num(9054299)	ZHH-1_Coverage	ZHH-1_RPKM	ZHH-2_Uniq_reads_num(8589506)	ZHH-2_Coverage	ZHH-2_RPKM	ZHN-1_Uniq_reads_num(8689827)	ZHN-1_Coverage	ZHN-1_RPKM	ZHN-2_Uniq_reads_num(8878788)	ZHN-2_Coverage	ZHN-2_RPKM	ZNH-1_Uniq_reads_num(8838843)	ZNH-1_Coverage	ZNH-1_RPKM	ZNH-2_Uniq_reads_num(8609531)	ZNH-2_Coverage	ZNH-2_RPKM	ZNN-1_Uniq_reads_num(8786480)	ZNN-1_Coverage	ZNN-1_RPKM	ZNN-2_Uniq_reads_num(8589336)	ZNN-2_Coverage	ZNN-2_RPKM	KEGG Orthology	GO Component	GO Function	GO Process	Blast nr
CL299.Contig1_Zhong-531	2420	460573	99.96%	21019.7853514229	155218	99.96%	7467.21283173766	46662	99.96%	2218.89551792207	33998	99.96%	1582.28356511931	235922	99.96%	11029.5464861256	287517	99.96%	13799.6689582685	255503	99.96%	12016.1602901407	148470	99.96%	7142.72205318566	K13064|1|0.0|1379|osa:4330034|phenylalanine/tyrosine ammonia-lyase [EC:4.3.1.25]	GO:0005737//cytoplasm	GO:0045548//phenylalanine ammonia-lyase activity	GO:0009800//cinnamic acid biosynthetic process;GO:0006559//L-phenylalanine catabolic process	gi|115447403|ref|NP_001047481.1|/0/Os02g0626100 [Oryza sativa Japonica Group]
Unigene7412_Zhong-531	2233	167211	99.46%	8270.30048367243	167723	99.46%	8744.51468483061	65110	99.46%	3355.42736305502	85787	99.51%	4326.92204789151	156196	99.82%	7913.81265671537	143796	99.46%	7479.60370687868	89011	99.51%	4536.69969515474	72949	99.51%	3803.39146760753	K03283|1|0.0|1283|osa:4351208|heat shock 70kDa protein 1/8	GO:0005618//cell wall;GO:0009506//plasmodesma;GO:0009941//chloroplast envelope;GO:0005774//vacuolar membrane;GO:0022626//cytosolic ribosome;GO:0005794//Golgi apparatus;GO:0005886//plasma membrane;GO:0048046//apoplast	GO:0002020//protease binding;GO:0005524//ATP binding;GO:0032440//2-alkenal reductase [NAD(P)] activity	GO:0009615//response to virus;GO:0055114//oxidation-reduction process;GO:0009408//response to heat;GO:0046686//response to cadmium ion;GO:0080167//response to karrikin	gi|115486793|ref|NP_001068540.1|/0/Os11g0703900 [Oryza sativa Japonica Group]
Unigene38936_Zhong-531	4541	46245	99.87%	1124.75633978937	47538	98.99%	1218.76848876547	35230	98.68%	892.79142599481	41582	99.49%	1031.33601946528	66753	99.98%	1663.12107418849	56196	99.78%	1437.38930062368	34051	99.69%	853.421233215722	39643	97.05%	1016.37838071614	K14325|1|4e-06|53.1|gmx:100783566|RNA-binding protein with serine-rich domain 1;K13171|3|9e-06|52.0|ath:AT2G29210|serine/arginine repetitive matrix protein 1	-	-	-	gi|357488221|ref|XP_003614398.1|/1.82687e-134/hypothetical protein MTR_5g051170 [Medicago truncatula]
CL28.Contig4_Zhong-531	630	43056	98.1%	7548.11136045509	37273	97.94%	6887.8806375468	15944	97.62%	2912.36367627762	20064	99.68%	3586.93315434709	37951	97.78%	6815.3357333853	38606	97.78%	7117.61942425959	27733	97.3%	5010.04212388066	19656	99.68%	3632.41116659076	K06689|1|2e-85|312|zma:100281830|ubiquitin-conjugating enzyme E2 D/E [EC:6.3.2.19]	GO:0005737//cytoplasm;GO:0005886//plasma membrane	GO:0004842//ubiquitin-protein ligase activity;GO:0031625//ubiquitin protein ligase binding	GO:0051788//response to misfolded protein;GO:0006635//fatty acid beta-oxidation;GO:0016558//protein import into peroxisome matrix;GO:0051510//regulation of unidimensional cell growth;GO:0043161//proteasomal ubiquitin-dependent protein catabolic process;GO:0048193//Golgi vesicle transport;GO:0042023//DNA endoreduplication;GO:0016567//protein ubiquitination;GO:0006301//postreplication repair;GO:004…	gi|115461182|ref|NP_001054191.1|/4.1817e-84/Os04g0667800 [Oryza sativa Japonica Group]
Unigene39856_Zhong-531	489	36412	45.19%	8223.95722619294	19945	45.19%	4748.50603322178	6813	45.19%	1603.31331537709	11505	45.19%	2649.86700459153	34656	45.19%	8018.14962028082	54930	45.19%	13047.3179483944	39363	45.19%	9161.45401973685	18959	45.19%	4513.84846805321	K08770|1|7e-58|220|bdi:100831055|ubiquitin C	GO:0005730//nucleolus;GO:0005618//cell wall;GO:0005774//vacuolar membrane	-	GO:0009751//response to salicylic acid stimulus;GO:0010224//response to UV-B	gi|357148706|ref|XP_003574865.1|/1.11037e-56/PREDICTED: polyubiquitin-like [Brachypodium distachyon]
Unigene15411_Zhong-531	842	31125	99.88%	4082.65269291133	15654	98.22%	2164.43750445211	3940	96.79%	538.484243341623	12343	99.52%	1651.02994835687	50284	99.88%	6756.50817243507	62632	99.52%	8639.81999713602	40786	99.05%	5512.95057050617	14881	99.17%	2057.59754590859	K14325|1|9e-10|62.4|osa:4325394|RNA-binding protein with serine-rich domain 1;K01115|3|5e-08|56.6|vcn:VOLCADRAFT_99471|phospholipase D [EC:3.1.4.4]	GO:0009536//plastid	-	GO:0006950//response to stress	gi|115435736|ref|NP_001042626.1|/1.49897e-129/Os01g0256500 [Oryza sativa Japonica Group]
CL887.Contig3_Zhong-531	1286	30976	99.92%	2660.29338741599	14421	99.92%	1305.52809074058	10020	99.92%	896.63486583242	9009	99.92%	789.008954244285	15874	99.92%	1396.52909319568	15504	99.92%	1400.30711990239	19457	99.92%	1721.9478142674	18034	99.92%	1632.64403084245	K00789|1|0.0|811|osa:4337733|S-adenosylmethionine synthetase [EC:2.5.1.6]	GO:0005737//cytoplasm	GO:0004478//methionine adenosyltransferase activity;GO:0046872//metal ion binding;GO:0005524//ATP binding	GO:0006556//S-adenosylmethionine biosynthetic process;GO:0006730//one-carbon metabolic process	gi|115461951|ref|NP_001054575.1|/0/Os05g0135700 [Oryza sativa Japonica Group]
CL412.Contig2_Zhong-531	1921	30844	99.27%	1773.32565650591	28277	98.96%	1713.71177021532	12864	99.22%	770.615138047267	20430	98.96%	1197.80829238903	31499	98.96%	1855.12843299527	36775	99.32%	2223.54448450011	28593	99.38%	1694.01571391561	16730	98.96%	1013.93236056714	-	GO:0005634//nucleus;GO:0005829//cytosol	-	-	gi|218192127|gb|EEC74554.1|/0/hypothetical protein OsI_10095 [Oryza sativa Indica Group]
Unigene45911_Zhong-531	1227	30023	99.67%	2702.43148109939	21991	99.67%	2086.56649021761	11580	99.67%	1086.05761791759	14145	97.8%	1298.38862685011	24029	99.67%	2215.62223498195	27118	99.67%	2567.04569560206	22824	99.67%	2117.05563464152	16267	99.92%	1543.48819423369	-	-	GO:0008270//zinc ion binding;GO:0003677//DNA binding	GO:0006950//response to stress	gi|115468934|ref|NP_001058066.1|/2.26748e-96/Os06g0612800 [Oryza sativa Japonica Group]
Unigene45906_Zhong-531	870	27529	99.43%	3494.75191128901	14389	99.31%	1925.49844656609	6519	99.66%	862.284536651404	6870	99.66%	889.372707641846	20197	99.66%	2626.46847881964	21406	99.66%	2857.83252318267	19029	99.54%	2489.32607746258	10876	99.66%	1455.42675537287	K03113|1|4e-61|233|osa:4343445|translation initiation factor 1	-	GO:0017005//3'-tyrosyl-DNA phosphodiesterase activity;GO:0003743//translation initiation factor activity	GO:0006413//translational initiation;GO:0006417//regulation of translation	gi|218199747|gb|EEC82174.1|/2.36907e-93/hypothetical protein OsI_26284 [Oryza sativa Indica Group]
CL3253.Contig1_Zhong-531	1360	26442	96.54%	2147.33874580722	20025	92.28%	1714.2155446288	21770	91.62%	1842.07958814099	19096	93.16%	1581.42941025152	17876	96.25%	1487.0857698297	26228	91.62%	2239.99357428959	21113	91.03%	1766.83549110478	18715	98.16%	1602.10631086788	K09873|1|5e-113|406|ath:AT2G36830|aquaporin TIP	GO:0005794//Golgi apparatus;GO:0043674//columella;GO:0005886//plasma membrane;GO:0005774//vacuolar membrane;GO:0016021//integral to membrane;GO:0009507//chloroplast;GO:0005783//endoplasmic reticulum	GO:0005215//transporter activity	GO:0042742//defense response to bacterium;GO:0030104//water homeostasis;GO:0080170//hydrogen peroxide transmembrane transport	gi|1729971|sp|P50156.1|TIP11_ORYSJ/5.0193e-140/RecName: Full=Probable aquaporin TIP1-1; AltName: Full=Tonoplast intrinsic protein 1-1; Short=OsTIP1;1; AltName: Full=rTIP1 [Oryza sativa Japonica Group]
Unigene24270_Zhong-531	965	26101	99.9%	2987.27360271429	9682	99.9%	1168.07190329242	4729	99.9%	563.937364312894	4481	99.9%	522.990673508837	15186	99.9%	1780.41261336657	21593	99.9%	2598.99938836492	19807	99.9%	2336.01949825599	12634	99.9%	1524.24215088042	K10775|1|2e-129|460|osa:4330036|phenylalanine ammonia-lyase [EC:4.3.1.24]	GO:0005829//cytosol	GO:0045548//phenylalanine ammonia-lyase activity	GO:0006979//response to oxidative stress;GO:0009800//cinnamic acid biosynthetic process;GO:0006559//L-phenylalanine catabolic process;GO:0080167//response to karrikin	gi|218191209|gb|EEC73636.1|/3.51553e-128/hypothetical protein OsI_08144 [Oryza sativa Indica Group]
Unigene21311_Zhong-531	394	25817	99.75%	7236.93581476157	8912	99.49%	2633.36323882905	172	87.06%	50.236698998755	144	83.5%	41.1635274434459	15977	99.49%	4587.79066686893	26246	99.24%	7737.26387627497	12152	99.75%	3510.23841104841	3454	98.48%	1020.62574591667	-	GO:0016023//cytoplasmic membrane-bounded vesicle	-	-	gi|607895|gb|AAA58584.1|/1.35315e-12/anther specific [Oryza sativa Indica Group]
Unigene7323_Zhong-531	785	25264	98.34%	3554.49267695333	23889	94.01%	3542.9100502122	31948	98.85%	4683.41765284562	29804	98.85%	4276.13306916346	13931	94.65%	2007.78504780395	6631	90.45%	981.137504233597	10546	93.25%	1528.98486133908	20337	97.58%	3016.18266760396	-	GO:0005829//cytosol	GO:0046872//metal ion binding	-	gi|115461695|ref|NP_001054447.1|/6.67451e-49/Os05g0111300 [Oryza sativa Japonica Group]
CL6940.Contig2_Zhong-531	1804	23245	85.25%	1423.10906552937	16631	84.42%	1073.28149853983	9891	85.2%	630.946503828359	12260	85.2%	765.420783690251	20517	85.2%	1286.71364192828	26906	85.25%	1732.33990868277	22065	85.25%	1392.04243261785	14281	85.25%	921.642501529412	K09503|1|0.0|827|zma:100191411|DnaJ homolog subfamily A member 2	GO:0005618//cell wall;GO:0005730//nucleolus;GO:0005829//cytosol;GO:0009506//plasmodesma;GO:0005886//plasma membrane	GO:0031072//heat shock protein binding;GO:0046872//metal ion binding;GO:0051082//unfolded protein binding;GO:0005524//ATP binding	GO:0043462//regulation of ATPase activity;GO:0006457//protein folding;GO:0009911//positive regulation of flower development;GO:0009651//response to salt stress;GO:0048573//photoperiodism, flowering;GO:0009408//response to heat	gi|115454357|ref|NP_001050779.1|/0/Os03g0648400 [Oryza sativa Japonica Group]
Unigene15665_Zhong-531	543	23023	98.53%	4682.81770635968	20588	99.82%	4414.14040006457	9615	98.34%	2037.6910058672	11354	98.53%	2355.02419804579	19101	99.08%	3979.79640322953	20471	98.53%	4378.84663379891	13579	98.34%	2846.11886472223	10899	98.53%	2336.83060069136	-	GO:0005774//vacuolar membrane;GO:0048046//apoplast;GO:0009507//chloroplast;GO:0005794//Golgi apparatus;GO:0005829//cytosol;GO:0009579//thylakoid;GO:0090406//pollen tube;GO:0009506//plasmodesma;GO:0005886//plasma membrane;GO:0005634//nucleus	GO:0008017//microtubule binding	GO:0090333//regulation of stomatal closure;GO:0010252//auxin homeostasis;GO:0009819//drought recovery;GO:0001558//regulation of cell growth;GO:0008283//cell proliferation;GO:0042742//defense response to bacterium;GO:0031117//positive regulation of microtubule depolymerization;GO:0048527//lateral root development;GO:0009790//embryo development;GO:0046686//response to cadmium ion;GO:0048768//root h…	gi|218186150|gb|EEC68577.1|/2.38265e-78/hypothetical protein OsI_36917 [Oryza sativa Indica Group]
Unigene15076_Zhong-531	1939	22106	99.38%	1259.15015857778	12777	97.58%	767.154608535673	2925	94.38%	173.594887562263	8856	98.97%	514.406102878874	29584	98.81%	1726.17039911738	46623	98.61%	2792.81978181062	26105	99.95%	1532.2547052211	11691	97.83%	701.963061659667	K00128|1|0.0|1092|osa:4330612|aldehyde dehydrogenase (NAD+) [EC:1.2.1.3]	GO:0009507//chloroplast;GO:0005739//mitochondrion	GO:0004029//aldehyde dehydrogenase (NAD) activity;GO:0005524//ATP binding	GO:0046686//response to cadmium ion;GO:0055114//oxidation-reduction process	gi|218191509|gb|EEC73936.1|/0/hypothetical protein OsI_08800 [Oryza sativa Indica Group]
CL71.Contig3_Zhong-531	489	21248	45.19%	4799.03996325793	11796	45.19%	2808.39193621881	4337	45.19%	1020.63259192579	7528	45.19%	1733.87212608127	20096	45.19%	4649.49026919331	31075	45.19%	7381.12880477621	22655	45.19%	5272.7876639773	11388	45.19%	2711.30894847776	K08770|1|7e-58|220|bdi:100831055|ubiquitin C	GO:0005730//nucleolus;GO:0005618//cell wall;GO:0005774//vacuolar membrane	-	GO:0009751//response to salicylic acid stimulus;GO:0010224//response to UV-B	gi|357148706|ref|XP_003574865.1|/1.11037e-56/PREDICTED: polyubiquitin-like [Brachypodium distachyon]
CL3181.Contig2_Zhong-531	1228	20958	99.67%	1884.93612197915	11308	99.67%	1072.06037871964	5401	99.67%	506.133029927451	3176	99.67%	291.291921627258	14105	99.67%	1299.50903662295	13639	99.67%	1290.0444315062	20076	99.67%	1860.64660728237	15377	99.76%	1457.8527339813	K01206|1|1e-18|92.4|ath:AT1G67830|alpha-L-fucosidase [EC:3.2.1.51];K00514|3|6e-16|83.6|rcu:RCOM_1428040|zeta-carotene desaturase [EC:1.3.5.6];K14306|4|4e-12|70.9|gmx:100803385|nuclear pore complex protein Nup62	GO:0005739//mitochondrion	GO:0016788//hydrolase activity, acting on ester bonds	GO:0042538//hyperosmotic salinity response;GO:0006629//lipid metabolic process;GO:0009751//response to salicylic acid stimulus;GO:0010226//response to lithium ion	gi|115477885|ref|NP_001062538.1|/0/Os08g0565900 [Oryza sativa Japonica Group]
Unigene23690_Zhong-531	852	19743	98%	2559.28539705477	14488	98.47%	1979.70579864322	9383	94.25%	1267.33372230794	11159	98.36%	1475.13577758311	15200	98.59%	2018.4062084658	18623	98.71%	2538.81207009502	19791	98.47%	2643.70638064807	11979	94.01%	1636.8970959955	-	-	-	-	gi|218201593|gb|EEC84020.1|/5.65833e-68/hypothetical protein OsI_30240 [Oryza sativa Indica Group]
Unigene45908_Zhong-531	1150	19239	99.91%	1847.69303701935	15217	98.52%	1540.5046475366	28495	97.74%	2851.41014539935	22648	98.26%	2218.08573912095	12511	98.78%	1230.83195784591	9980	99.48%	1007.98299809423	19558	99.83%	1935.58245414991	25813	96.78%	2613.25054189541	K01115|1|3e-33|140|vcn:VOLCADRAFT_99471|phospholipase D [EC:3.1.4.4]	-	-	-	gi|125564167|gb|EAZ09547.1|/5.86542e-75/hypothetical protein OsI_31824 [Oryza sativa Indica Group]
CL530.Contig4_Zhong-531	1713	18578	55.4%	1197.80677025889	15958	55.4%	1084.55832017373	17560	55.4%	1179.65773076184	16397	55.63%	1078.08585343749	11320	55.4%	747.641919931851	6092	54.99%	413.069413084696	14370	55.58%	954.738597674526	19248	55.46%	1308.18346383124	K07374|1|0.0|908|osa:4333966|tubulin alpha	GO:0005773//vacuole;GO:0045298//tubulin complex;GO:0005618//cell wall;GO:0005730//nucleolus;GO:0005829//cytosol;GO:0005874//microtubule;GO:0009506//plasmodesma;GO:0005886//plasma membrane	GO:0005525//GTP binding;GO:0003924//GTPase activity;GO:0005200//structural constituent of cytoskeleton	GO:0000226//microtubule cytoskeleton organization;GO:0071258//cellular response to gravity;GO:0009651//response to salt stress;GO:0006184//GTP catabolic process;GO:0051258//protein polymerization;GO:0007018//microtubule-based movement	gi|115455063|ref|NP_001051132.1|/0/Os03g0726100 [Oryza sativa Japonica Group]
CL7067.Contig1_Zhong-531	2035	17936	99.36%	973.433637850839	17149	99.85%	981.084014264269	5772	99.16%	326.40047222616	10852	99.26%	600.608791726769	21014	99.66%	1168.28525252569	19259	99.71%	1099.23317122408	11067	99.07%	618.942880235229	5992	99.61%	342.80551424135	K14325|1|1e-14|80.1|mtr:MTR_2g069490|RNA-binding protein with serine-rich domain 1	-	-	-	gi|218193894|gb|EEC76321.1|/0/hypothetical protein OsI_13877 [Oryza sativa Indica Group]
CL2379.Contig3_Zhong-531	988	17867	97.27%	1997.28417375724	20640	98.79%	2432.11754658642	22780	97.47%	2653.29564811167	27624	97.47%	3149.02373725338	17662	97.57%	2022.49527665821	15597	98.38%	1833.60014000339	18762	96.66%	2161.26122662433	17810	98.28%	2098.68560147998	K03231|1|3e-137|486|osa:4331813|elongation factor 1-alpha	GO:0005774//vacuolar membrane;GO:0009507//chloroplast;GO:0005730//nucleolus;GO:0005829//cytosol;GO:0009506//plasmodesma;GO:0005886//plasma membrane;GO:0005739//mitochondrion	GO:0003746//translation elongation factor activity;GO:0005525//GTP binding;GO:0003924//GTPase activity	GO:0006414//translational elongation;GO:0006184//GTP catabolic process;GO:0046686//response to cadmium ion	gi|115451089|ref|NP_001049145.1|/6.23067e-136/Os03g0177400 [Oryza sativa Japonica Group]
Unigene7327_Zhong-531	781	17265	99.87%	2441.52242019868	13373	99.87%	1993.46962842647	4111	99.87%	605.738687848386	6880	99.74%	992.164578100527	18016	99.87%	2609.8281998842	19182	99.87%	2852.74766560779	15277	99.87%	2226.24070870564	8242	99.87%	1228.63245818317	K07232|1|4e-50|196|ath:AT1G44790|cation transport protein ChaC	GO:0005737//cytoplasm	-	GO:0010288//response to lead ion;GO:0046686//response to cadmium ion	gi|115446063|ref|NP_001046811.1|/3.95456e-102/Os02g0465900 [Oryza sativa Japonica Group]
Unigene23448_Zhong-531	3201	16115	99.91%	556.019219286704	10114	99.97%	367.848583288243	8073	99.97%	290.227224015529	7437	99.84%	261.672703228985	13490	99.97%	476.794081390632	18891	99.97%	685.472095066353	15850	99.97%	563.545086540913	11629	99.97%	422.957864292047	K01535|1|0.0|1870|osa:4337257|H+-transporting ATPase [EC:3.6.3.6]	GO:0016021//integral to membrane;GO:0005886//plasma membrane	GO:0008553//hydrogen-exporting ATPase activity, phosphorylative mechanism;GO:0046872//metal ion binding;GO:0005524//ATP binding	GO:0006754//ATP biosynthetic process;GO:0006200//ATP catabolic process	gi|115461036|ref|NP_001054118.1|/0/Os04g0656100 [Oryza sativa Japonica Group]
CL6588.Contig1_Zhong-531	723	15863	99.86%	2423.21637355123	19263	99.86%	3101.82605693167	20226	99.72%	3219.29351809188	22569	99.72%	3515.76900302775	15274	99.72%	2390.11649529981	13668	99.86%	2195.7716762217	16200	99.86%	2550.12689998149	15538	99.86%	2502.05716505689	K03231|1|5e-123|438|gmx:100785429|elongation factor 1-alpha	GO:0005774//vacuolar membrane;GO:0009507//chloroplast;GO:0005730//nucleolus;GO:0005829//cytosol;GO:0009506//plasmodesma;GO:0005886//plasma membrane;GO:0005739//mitochondrion	GO:0003746//translation elongation factor activity;GO:0005525//GTP binding;GO:0003924//GTPase activity	GO:0006414//translational elongation;GO:0006184//GTP catabolic process;GO:0046686//response to cadmium ion	gi|222624297|gb|EEE58429.1|/8.73211e-122/hypothetical protein OsJ_09630 [Oryza sativa Japonica Group]
Unigene23563_Zhong-531	1875	15037	99.31%	885.737629531931	17813	99.31%	1106.03178653891	11188	99.31%	686.657321639813	12368	99.89%	742.924221939601	11976	99.31%	722.628515972057	7932	99.31%	491.362421483818	7839	99.31%	475.821944624013	7660	98.61%	475.62853907838	K10256|1|0.0|822|osa:4330523|omega-6 fatty acid desaturase (delta-12 desaturase) [EC:1.14.19.-]	-	GO:0045485//omega-6 fatty acid desaturase activity;GO:0016717//oxidoreductase activity, acting on paired donors, with oxidation of a pair of donors resulting in the reduction of molecular oxygen to two molecules of water	GO:0055114//oxidation-reduction process;GO:0006629//lipid metabolic process	gi|115448295|ref|NP_001047927.1|/0/Os02g0716500 [Oryza sativa Japonica Group]
Unigene38937_Zhong-531	808	14536	99.63%	1986.91240590807	16800	99.63%	2420.63736935754	15114	99.75%	2152.56823231975	15479	99.75%	2157.63437732963	20721	99.88%	2901.37543796151	16688	99.88%	2398.90713518944	10735	99.63%	1512.08346107985	14536	99.63%	2094.46911960377	-	-	GO:0004519//endonuclease activity	GO:0090305//nucleic acid phosphodiester bond hydrolysis	gi|565396035|ref|XP_006363639.1|/1.25596e-67/PREDICTED: uncharacterized protein LOC102603354 [Solanum tuberosum]
Unigene24821_Zhong-531	1035	14463	95.56%	1543.34565751344	9602	98.84%	1080.07313645166	688	91.79%	76.495688523708	1689	91.88%	183.795812893721	12847	94.78%	1404.3195909774	22810	99.42%	2559.79650261962	3228	94.69%	354.959048414171	1468	94.11%	165.130050556027	K13993|1|2e-77|287|sbi:SORBI_01g039990|HSP20 family protein	GO:0005737//cytoplasm;GO:0005634//nucleus	-	GO:0006457//protein folding;GO:0009644//response to high light intensity;GO:0046688//response to copper ion;GO:0046686//response to cadmium ion;GO:0046685//response to arsenic-containing substance;GO:0045471//response to ethanol;GO:0042542//response to hydrogen peroxide;GO:0051259//protein oligomerization;GO:0009408//response to heat;GO:0009651//response to salt stress	gi|115452113|ref|NP_001049657.1|/5.15434e-88/Os03g0266300 [Oryza sativa Japonica Group]
Unigene45904_Zhong-531	862	13923	98.49%	1783.90090251853	10164	97.45%	1372.74289052986	4772	98.38%	637.062495839119	1999	94.32%	261.187171271773	6940	98.38%	910.870810073975	3364	99.3%	453.282786736738	17318	99.3%	2286.5228440717	28027	98.14%	3785.38237573767	K14325|1|4e-06|50.4|mtr:MTR_2g069490|RNA-binding protein with serine-rich domain 1	GO:0016023//cytoplasmic membrane-bounded vesicle	GO:0008233//peptidase activity	GO:0006508//proteolysis	gi|115486029|ref|NP_001068158.1|/8.098e-70/Os11g0582500 [Oryza sativa Japonica Group]
CL530.Contig3_Zhong-531	1678	13768	54.83%	906.200022715791	21111	54.89%	1464.6999335817	21792	54.89%	1494.49340634221	22938	54.89%	1539.60710106326	12987	54.89%	875.63167687889	5933	54.89%	410.679380026264	9359	54.89%	634.779022129448	14081	54.89%	976.971624430115	K07374|1|0.0|919|osa:4350197|tubulin alpha	GO:0005773//vacuole;GO:0045298//tubulin complex;GO:0005618//cell wall;GO:0005730//nucleolus;GO:0005829//cytosol;GO:0005874//microtubule;GO:0009506//plasmodesma;GO:0005886//plasma membrane	GO:0005525//GTP binding;GO:0003924//GTPase activity;GO:0005200//structural constituent of cytoskeleton	GO:0000226//microtubule cytoskeleton organization;GO:0071258//cellular response to gravity;GO:0009651//response to salt stress;GO:0006184//GTP catabolic process;GO:0051258//protein polymerization	gi|115484939|ref|NP_001067613.1|/0/Os11g0247300 [Oryza sativa Japonica Group]
Unigene24941_Zhong-531	496	13742	97.98%	3059.943697606	11591	98.59%	2720.63976821289	14674	97.78%	3404.5185731954	16885	97.78%	3834.12000710879	11532	99.6%	2630.4347752302	9862	96.57%	2309.42481258608	15397	98.99%	3532.96641085821	13144	96.57%	3085.22102290561	K10802|1|3e-24|108|osa:4342129|high mobility group protein B1	GO:0005634//nucleus	GO:0003677//DNA binding	-	gi|115470082|ref|NP_001058640.1|/4.92262e-23/Os06g0728000 [Oryza sativa Japonica Group]
Unigene15407_Zhong-531	930	13628	99.89%	1618.43158049676	16339	99.89%	2045.38156260687	43104	99.78%	5333.63749321755	36301	99.35%	4396.24567377139	7496	98.39%	911.908385946378	3681	99.14%	459.730560947981	14026	98.82%	1716.46898759316	36857	99.46%	4613.99842731719	K01115|1|5e-24|109|vcn:VOLCADRAFT_99471|phospholipase D [EC:3.1.4.4]	GO:0009506//plasmodesma;GO:0009505//plant-type cell wall;GO:0016023//cytoplasmic membrane-bounded vesicle	-	GO:0010102//lateral root morphogenesis;GO:0009733//response to auxin stimulus;GO:0009651//response to salt stress;GO:0009409//response to cold;GO:0009627//systemic acquired resistance;GO:0050832//defense response to fungus;GO:0009737//response to abscisic acid stimulus	gi|193788021|dbj|BAG50511.1|/6.72646e-105/qLTG-3-1 [Oryza sativa Japonica Group]
Unigene14314_Zhong-531	1330	13057	98.65%	1084.26872506449	6027	97.74%	527.571544553135	1705	98.5%	147.523637377136	1452	97.14%	122.959273642784	9054	99.62%	770.182115124398	7340	98.5%	641.010177265312	8231	97.82%	704.345972962014	5181	97.67%	453.526177320868	K01183|1|2e-116|417|osa:4338719|chitinase [EC:3.2.1.14]	GO:0016023//cytoplasmic membrane-bounded vesicle;GO:0005576//extracellular region	GO:0008843//endochitinase activity;GO:0008061//chitin binding	GO:0006032//chitin catabolic process;GO:0016998//cell wall macromolecule catabolic process;GO:0050832//defense response to fungus;GO:0000272//polysaccharide catabolic process	gi|115463757|ref|NP_001055478.1|/0/Os05g0399700 [Oryza sativa Japonica Group]
Unigene45596_Zhong-531	1453	13040	97.38%	991.190532133868	8881	96.97%	711.58710326867	7019	97.66%	555.902334253393	6089	96.83%	471.983344467567	8822	97.38%	686.919775535401	7266	97.38%	580.831665655853	4498	97.8%	352.321309916155	5016	98.28%	401.913247825437	K03146|1|0.0|684|osa:4343443|thiamine biosynthetic enzyme	GO:0005829//cytosol;GO:0009941//chloroplast envelope;GO:0009579//thylakoid;GO:0009570//chloroplast stroma;GO:0010319//stromule	GO:0008270//zinc ion binding;GO:0042803//protein homodimerization activity	GO:0052837//thiazole biosynthetic process;GO:0009409//response to cold;GO:0009228//thiamine biosynthetic process;GO:0006974//response to DNA damage stimulus	gi|125558603|gb|EAZ04139.1|/0/hypothetical protein OsI_26282 [Oryza sativa Indica Group]
Unigene9037_Zhong-531	1674	12335	99.76%	813.820954628849	6940	99.76%	482.653910700766	6541	99.76%	449.653072196651	5344	99.76%	359.548357722535	6909	99.94%	466.943483821262	4991	99.76%	346.300104091789	6173	99.76%	419.687368712572	9916	99.76%	689.638458626543	K01179|1|0.0|912|osa:4334029|endoglucanase [EC:3.2.1.4]	GO:0016021//integral to membrane;GO:0009504//cell plate;GO:0005769//early endosome;GO:0005802//trans-Golgi network;GO:0005794//Golgi apparatus	GO:0008810//cellulase activity	GO:0048367//shoot system development;GO:0042538//hyperosmotic salinity response;GO:0030245//cellulose catabolic process;GO:0043622//cortical microtubule organization;GO:0009826//unidimensional cell growth;GO:0009735//response to cytokinin stimulus;GO:0009624//response to nematode	gi|108710952|gb|ABF98747.1|/0/endo-1,4-beta-glucanase Cel1, putative, expressed [Oryza sativa Japonica Group]
Unigene8952_Zhong-531	1572	11835	98.85%	831.497386401584	7841	94.85%	580.698527482848	2646	97.9%	193.698459919884	4119	94.15%	295.111112871891	11226	97.96%	807.936216770204	12587	96.25%	930.01552064459	7558	93.7%	547.191598992141	4316	94.21%	319.646020808983	-	-	-	-	gi|115465439|ref|NP_001056319.1|/3.12683e-128/Os05g0562200 [Oryza sativa Japonica Group]
Unigene24942_Zhong-531	476	11718	99.79%	2718.89044738014	10091	99.79%	2468.07905273397	12578	99.79%	3040.83956422828	13269	99.79%	3139.62338330052	9695	99.79%	2304.33406938256	8353	99.79%	2038.24335236508	13905	99.79%	3324.67437175633	10981	99.79%	2685.81037359494	K10802|1|1e-58|223|osa:4342129|high mobility group protein B1	GO:0005634//nucleus	GO:0003677//DNA binding	-	gi|115470082|ref|NP_001058640.1|/2.09258e-57/Os06g0728000 [Oryza sativa Japonica Group]
Unigene15666_Zhong-531	380	11680	99.21%	3394.72355676162	9418	96.05%	2885.40581103451	4973	93.68%	1505.99570109545	5708	93.95%	1691.79088762779	8686	93.68%	2586.07317007917	9629	94.21%	2943.18862249413	6406	93.95%	1918.61755069631	5519	93.68%	1690.89720212672	-	-	-	-	gi|115486523|ref|NP_001068405.1|/1.0541e-12/Os11g0660500 [Oryza sativa Japonica Group]
CL5796.Contig2_Zhong-531	2108	11593	99.38%	607.393859723242	10479	99.19%	578.736730447109	5565	99.1%	303.796965578693	7708	98.62%	411.829462485597	11154	99.05%	598.638458364808	10641	99.29%	586.31680558122	8343	99.19%	450.439753592793	5957	98.81%	329.001139118698	K08332|1|4e-18|91.7|vcn:VOLCADRAFT_41528|vacuolar protein 8;K10590|2|2e-15|83.2|smo:SELMODRAFT_149458|E3 ubiquitin-protein ligase TRIP12 [EC:6.3.2.19]	GO:0005829//cytosol;GO:0005618//cell wall;GO:0005730//nucleolus;GO:0009506//plasmodesma;GO:0048471//perinuclear region of cytoplasm;GO:0005635//nuclear envelope	GO:0008565//protein transporter activity	GO:0006952//defense response;GO:0048235//pollen sperm cell differentiation;GO:0006606//protein import into nucleus;GO:0016032//viral reproduction	gi|440690795|pdb|4B8J|A/0/Chain A, Rimp_alpha1a
CL4421.Contig3_Zhong-531	852	11343	42.37%	1470.39326641302	8070	42.37%	1102.72127243586	4601	42.37%	621.44329706265	5217	42.37%	689.648118258902	8890	42.37%	1180.50205218822	9522	42.37%	1298.10280467405	7051	42.37%	941.881344548002	5734	42.37%	783.535182272158	K07977|1|3e-101|366|osa:4339157|Arf/Sar family, other	GO:0009506//plasmodesma;GO:0005773//vacuole;GO:0005794//Golgi apparatus;GO:0005886//plasma membrane	GO:0005215//transporter activity;GO:0016787//hydrolase activity;GO:0005525//GTP binding	GO:0016192//vesicle-mediated transport;GO:0007264//small GTPase mediated signal transduction;GO:0006471//protein ADP-ribosylation;GO:0006886//intracellular protein transport;GO:0046686//response to cadmium ion	gi|20161472|dbj|BAB90396.1|/6.66471e-101/ADP-ribosylation factor [Oryza sativa Japonica Group]
Unigene23822_Zhong-531	458	11286	99.13%	2721.57142119781	9563	98.69%	2430.8630395922	4244	98.91%	1066.34752865063	5487	98.91%	1349.32260405116	9984	99.56%	2466.28734525034	10028	98.91%	2543.13463840832	6626	96.29%	1646.53523462148	5069	99.13%	1288.53797191304	-	-	-	-	gi|125591988|gb|EAZ32338.1|/2.50996e-30/hypothetical protein OsJ_16548 [Oryza sativa Japonica Group]
Unigene7324_Zhong-531	1885	11142	98.89%	652.825285708478	10483	98.99%	647.449714750659	6634	99.36%	404.998096650884	8560	99.68%	511.456525187383	11776	98.89%	706.791019380184	11328	99.31%	698.01120079805	8683	98.99%	524.256135306216	6689	99.31%	413.133345122179	K14306|1|7e-14|77.4|aly:ARALYDRAFT_483630|nuclear pore complex protein Nup62	-	-	-	gi|218187167|gb|EEC69594.1|/0/hypothetical protein OsI_38940 [Oryza sativa Indica Group]
Unigene14567_Zhong-531	928	10969	97.2%	1305.4619803751	11918	95.91%	1495.15844261511	14372	96.77%	1782.20682247382	13313	96.77%	1615.75038985206	8858	97.09%	1079.92172965281	6501	96.88%	813.678228353494	5682	96.44%	696.848433910532	8401	96.44%	1053.95827152855	K01802|1|7e-99|358|osa:4328121|peptidylprolyl isomerase [EC:5.2.1.8]	GO:0005829//cytosol;GO:0009506//plasmodesma;GO:0005774//vacuolar membrane;GO:0009507//chloroplast;GO:0005794//Golgi apparatus;GO:0005886//plasma membrane;GO:0048046//apoplast	GO:0003755//peptidyl-prolyl cis-trans isomerase activity	GO:0009585//red, far-red light phototransduction;GO:0009785//blue light signaling pathway;GO:0001932//regulation of protein phosphorylation;GO:0000413//protein peptidyl-prolyl isomerization;GO:0006457//protein folding;GO:0009742//brassinosteroid mediated signaling pathway;GO:0046686//response to cadmium ion;GO:0009704//de-etiolation	gi|115443875|ref|NP_001045717.1|/1.35102e-97/Os02g0121300 [Oryza sativa Japonica Group]
CL7153.Contig1_Zhong-531	2210	10927	98.33%	546.076939959981	9727	97.6%	512.411012468394	4984	97.74%	259.522268959958	5194	97.96%	264.701245749295	11106	98.14%	568.551717291034	8441	98.19%	443.63125164131	5027	98.6%	258.881899632636	4625	98.19%	243.646328539887	K06694|1|3e-14|79.0|gmx:100499930|26S proteasome non-ATPase regulatory subunit 10;K13118|2|7e-14|77.8|cre:CHLREDRAFT_17930|protein DGCR14	-	GO:0016301//kinase activity;GO:0005515//protein binding;GO:0004842//ubiquitin-protein ligase activity;GO:0008270//zinc ion binding	GO:0042742//defense response to bacterium;GO:0051865//protein autoubiquitination	gi|218195964|gb|EEC78391.1|/0/hypothetical protein OsI_18173 [Oryza sativa Indica Group]
Unigene38934_Zhong-531	882	10665	96.94%	1335.48016634903	12218	95.69%	1612.73625162501	11665	94.44%	1521.96626961232	11404	99.21%	1456.24664260702	15939	95.01%	2044.54684526341	12615	99.21%	1661.26599560828	7903	98.41%	1019.78465327611	11543	95.24%	1523.66860340562	-	-	-	-	gi|357488203|ref|XP_003614389.1|/8.21353e-33/RRNA intron-encoded homing endonuclease [Medicago truncatula]
Unigene7362_Zhong-531	1095	9597	95.25%	967.980355148845	6129	94.61%	651.639369478594	5769	94.7%	606.28285818405	7799	94.89%	802.178679029587	8587	95.07%	887.221227079165	7194	96.16%	763.091858743366	12666	95.89%	1316.46840232621	7014	95.43%	745.747919519599	K11275|1|8e-131|464|osa:4340005|histone H1/5	GO:0000786//nucleosome;GO:0005634//nucleus	GO:0003677//DNA binding	GO:0006334//nucleosome assembly	gi|115466186|ref|NP_001056692.1|/1.73113e-129/Os06g0130800 [Oryza sativa Japonica Group]
CL670.Contig2_Zhong-531	1807	9399	96.18%	574.471734246998	9001	96.18%	579.915106100695	6726	95.9%	428.338962051507	7534	96.51%	469.584525491203	8021	97.07%	502.1979597175	7474	97.34%	480.41376981521	6823	97.9%	429.736550974222	6999	97.95%	450.939468927261	K15191|1|1e-67|255|osa:4342177|La-related protein 7	GO:0030529//ribonucleoprotein complex;GO:0005634//nucleus	GO:0003723//RNA binding;GO:0000166//nucleotide binding	GO:0006396//RNA processing	gi|125536141|gb|EAY82629.1|/0/hypothetical protein OsI_37849 [Oryza sativa Indica Group]
Unigene45907_Zhong-531	1011	9357	98.71%	1022.18767884055	15112	99.8%	1740.21377443307	10112	99.8%	1150.99854569797	7022	99.7%	782.268753055992	10134	99.11%	1134.0555401203	6155	97.43%	707.126979603171	6260	98.62%	704.706460220185	8169	98.81%	940.715172204466	K14709|1|1e-38|158|vcn:VOLCADRAFT_104214|solute carrier family 39 (zinc transporter), member 1/2/3	GO:0016023//cytoplasmic membrane-bounded vesicle	-	-	gi|125558085|gb|EAZ03621.1|/3.27568e-156/hypothetical protein OsI_25759 [Oryza sativa Indica Group]
Unigene45909_Zhong-531	330	9326	93.03%	3121.23622829399	4800	87.88%	1693.39826358519	1913	93.03%	667.098401034876	3383	93.03%	1154.60749276986	8971	98.79%	3075.61164791008	13909	94.24%	4895.5610762636	9508	96.67%	3279.14263870415	5017	94.24%	1769.98900765208	-	-	-	-	-
CL3171.Contig2_Zhong-531	948	9247	92.83%	1077.30255089684	3986	94.62%	489.509099849394	4614	92.19%	560.090391626316	4863	97.89%	577.753048664191	18393	94.73%	2195.07222089783	44289	94.73%	5426.35300696167	33977	94.62%	4079.07572766091	19455	94.09%	2389.25941408442	-	GO:0016023//cytoplasmic membrane-bounded vesicle;GO:0048046//apoplast	GO:0045735//nutrient reservoir activity;GO:0030145//manganese ion binding	-	gi|115475121|ref|NP_001061157.1|/5.46722e-126/Os08g0189200 [Oryza sativa Japonica Group]
Unigene29572_Zhong-531	1266	9094	98.18%	793.352897269218	4233	95.5%	389.265913049551	1003	58.21%	91.1708695384014	484	49.76%	43.0584080950246	6427	99.45%	574.353371057924	5634	96.29%	516.896561127969	11580	96.6%	1041.02205106933	7596	83.89%	698.540608959761	K14325|1|3e-06|51.6|gmx:100804778|RNA-binding protein with serine-rich domain 1	GO:0016023//cytoplasmic membrane-bounded vesicle	-	-	gi|218188574|gb|EEC71001.1|/8.46143e-86/hypothetical protein OsI_02673 [Oryza sativa Indica Group]
Unigene7322_Zhong-531	746	8886	97.59%	1315.56602561215	11224	99.46%	1751.62301621382	17126	97.99%	2641.83677737667	15439	96.78%	2330.91616285512	7707	99.46%	1168.82935874191	6860	98.39%	1068.08494629546	9341	99.33%	1425.08122947752	12918	96.92%	2016.02939824446	K09872|1|4e-99|358|osa:4330248|aquaporin PIP	GO:0005773//vacuole;GO:0046658//anchored to plasma membrane;GO:0009506//plasmodesma;GO:0016021//integral to membrane;GO:0009507//chloroplast	GO:0015250//water channel activity	GO:0015670//carbon dioxide transport;GO:0009414//response to water deprivation;GO:0006833//water transport;GO:0009651//response to salt stress	gi|115447785|ref|NP_001047672.1|/7.11158e-98/Os02g0666200 [Oryza sativa Japonica Group]
CL4922.Contig1_Zhong-531	1311	8812	98.93%	742.36410517628	6950	97.94%	617.182957909456	5351	97.25%	469.70061500577	4952	99.01%	425.426224852625	7933	98.63%	684.603858891305	8433	99.31%	747.136432771565	7708	95.58%	669.150935525443	5771	96.72%	512.494006395472	K14207|1|0.0|662|osa:4341591|solute carrier family 38 (sodium-coupled neutral amino acid transporter), member 2	GO:0005774//vacuolar membrane;GO:0016021//integral to membrane	-	GO:0071369//cellular response to ethylene stimulus;GO:0071281//cellular response to iron ion;GO:0071732//cellular response to nitric oxide	gi|218198600|gb|EEC81027.1|/0/hypothetical protein OsI_23806 [Oryza sativa Indica Group]
Unigene31500_Zhong-531	751	8812	98.27%	1295.92455643955	7407	98.93%	1148.24409389256	3810	99.6%	583.813197403393	4988	99.07%	748.053779274262	8807	98.4%	1326.76082444639	11562	99.6%	1788.18947316208	6210	99.73%	941.10209098518	4478	98.14%	694.199921642657	-	GO:0005739//mitochondrion	GO:0003676//nucleic acid binding	-	gi|125552331|gb|EAY98040.1|/1.9636e-103/hypothetical protein OsI_19955 [Oryza sativa Indica Group]
Unigene8457_Zhong-531	1103	8668	97.73%	867.937710369888	4688	94.56%	494.816192523577	1276	95.19%	133.126352028453	2268	96.83%	231.586826428199	6789	97.55%	696.361699335646	11894	96.92%	1252.48613693686	7525	95.47%	776.454599625421	3631	95.47%	383.257925526276	K14325|1|2e-06|52.0|vvi:100267894|RNA-binding protein with serine-rich domain 1;K09566|2|5e-06|50.4|vvi:100264514|peptidyl-prolyl isomerase G (cyclophilin G) [EC:5.2.1.8]	-	-	GO:0009061//anaerobic respiration	gi|125546277|gb|EAY92416.1|/3.70694e-79/hypothetical protein OsI_14150 [Oryza sativa Indica Group]
CL6915.Contig1_Zhong-531	743	8612	97.85%	1280.14856963115	4409	96.1%	690.84894335143	1844	97.58%	285.601821213179	639	90.17%	96.8630986459417	4288	95.96%	652.935892918108	3912	96.23%	611.547983156936	8052	95.42%	1233.38887729298	9565	93.94%	1498.77544295651	K14709|1|2e-15|80.5|vcn:VOLCADRAFT_104214|solute carrier family 39 (zinc transporter), member 1/2/3	GO:0009506//plasmodesma;GO:0016023//cytoplasmic membrane-bounded vesicle;GO:0005886//plasma membrane	GO:0005388//calcium-transporting ATPase activity;GO:0043621//protein self-association	GO:0009624//response to nematode	gi|115438136|ref|NP_001043466.1|/2.1486e-54/Os01g0594900 [Oryza sativa Japonica Group]
Unigene7326_Zhong-531	373	8568	99.73%	2536.9727003027	6588	99.73%	2056.25310599014	2070	99.2%	638.631569446421	3642	99.46%	1099.70809833776	9231	99.73%	2799.91275737553	9866	99.73%	3072.22334698279	7230	99.73%	2206.04588140937	4125	99.46%	1287.52458085747	-	-	-	GO:0046686//response to cadmium ion;GO:0010288//response to lead ion	gi|218190705|gb|EEC73132.1|/5.81015e-19/hypothetical protein OsI_07148 [Oryza sativa Indica Group]
CL1308.Contig2_Zhong-531	534	8436	86.14%	1744.77922686105	9362	86.14%	2041.07607655114	3574	85.96%	770.197599460966	5692	86.14%	1200.52151599549	8515	86.14%	1804.0475301909	8743	86.14%	1901.69001958759	5495	86.14%	1171.14728222048	3315	85.77%	722.740985861925	K04079|1|7e-100|360|osa:4347405|molecular chaperone HtpG	GO:0005829//cytosol;GO:0005618//cell wall;GO:0005730//nucleolus;GO:0005774//vacuolar membrane;GO:0009570//chloroplast stroma;GO:0005794//Golgi apparatus;GO:0005886//plasma membrane;GO:0048046//apoplast	GO:0005524//ATP binding;GO:0051082//unfolded protein binding	GO:0006457//protein folding;GO:0009408//response to heat;GO:0071277//cellular response to calcium ion	gi|115479819|ref|NP_001063503.1|/1.15445e-98/Os09g0482400 [Oryza sativa Japonica Group]
Unigene31978_Zhong-531	1643	8420	93.12%	566.004254882402	9950	98.66%	705.045800172697	11765	97.5%	824.030407032721	10706	99.7%	733.898481668676	9592	98.17%	660.505117546792	11501	98.9%	813.05241830246	11733	97.57%	812.749259384748	6768	98.23%	479.582353564584	K01115|1|2e-20|99.0|vcn:VOLCADRAFT_99471|phospholipase D [EC:3.1.4.4];K14709|3|7e-15|80.5|vcn:VOLCADRAFT_104214|solute carrier family 39 (zinc transporter), member 1/2/3	GO:0005634//nucleus;GO:0005829//cytosol;GO:0005739//mitochondrion	-	-	gi|125537684|gb|EAY84079.1|/4.4757e-133/hypothetical protein OsI_05460 [Oryza sativa Indica Group]
CL4781.Contig1_Zhong-531	825	8267	99.52%	1106.72356419929	7948	99.52%	1121.59411658126	7918	99.64%	1104.4610850798	9330	99.64%	1273.7201191301	8870	99.64%	1216.39395014881	9035	99.52%	1272.02226828792	9099	99.52%	1255.23428142907	7993	99.52%	1127.96668432634	K11253|1|3e-71|266|ath:AT4G40030|histone H3	GO:0000786//nucleosome;GO:0048555//generative cell nucleus	GO:0003677//DNA binding;GO:0046982//protein heterodimerization activity	GO:0006007//glucose catabolic process;GO:0048235//pollen sperm cell differentiation;GO:0006605//protein targeting;GO:0006334//nucleosome assembly;GO:0009567//double fertilization forming a zygote and endosperm	gi|296083584|emb|CBI23573.3|/2.35335e-71/unnamed protein product [Vitis vinifera]
Unigene263_Zhong-531	647	8198	99.54%	1399.42233556431	7183	99.38%	1292.50847179923	3717	99.54%	661.115211623222	7285	99.85%	1268.15281197029	16182	99.85%	2829.64853718735	17125	99.54%	3074.30396631257	19019	99.38%	3345.55730324869	9347	99.38%	1681.9317547519	K14709|1|2e-31|133|vcn:VOLCADRAFT_104214|solute carrier family 39 (zinc transporter), member 1/2/3	GO:0016023//cytoplasmic membrane-bounded vesicle	-	-	gi|38605837|emb|CAE02917.3|/1.8932e-119/OSJNBb0108J11.9 [Oryza sativa Japonica Group]
CL1403.Contig5_Zhong-531	2223	8160	99.64%	405.411313417264	3464	99.1%	181.413763595507	1583	98.97%	81.9464834837729	1798	99.15%	91.0954191135177	5531	99.96%	281.493762508249	8567	99.64%	447.620337227503	9704	99.19%	496.81694543729	3289	99.1%	172.252216439395	K06617|1|0.0|1336|osa:4342703|raffinose synthase [EC:2.4.1.82]	GO:0009506//plasmodesma	GO:0052692//raffinose alpha-galactosidase activity;GO:0047274//galactinol-sucrose galactosyltransferase activity	GO:0006979//response to oxidative stress;GO:0034484//raffinose catabolic process;GO:0080167//response to karrikin	gi|125557655|gb|EAZ03191.1|/0/hypothetical protein OsI_25343 [Oryza sativa Indica Group]
Unigene15711_Zhong-531	740	8135	99.86%	1214.14625729096	10978	99.73%	1727.1232053549	14202	99.73%	2208.5470622018	10899	99.73%	1658.82757628388	6674	99.32%	1020.37324556154	3124	95%	490.342809802488	4565	99.73%	702.092182411946	12448	99.86%	1958.43096854304	K01115|1|1e-07|55.1|vcn:VOLCADRAFT_99471|phospholipase D [EC:3.1.4.4];K06640|2|7e-07|52.4|vcn:VOLCADRAFT_88866|serine/threonine-protein kinase ATR [EC:2.7.11.1];K01988|3|7e-07|52.4|osa:4336475|lactosylceramide 4-alpha-galactosyltransferase [EC:2.4.1.228];K11596|4|5e-06|34.7|osa:4342603|argonaute	-	GO:0008289//lipid binding	GO:0006952//defense response;GO:0006869//lipid transport	gi|115483839|ref|NP_001065581.1|/1.1666e-60/Os11g0115100 [Oryza sativa Japonica Group]
Unigene7320_Zhong-531	961	7839	98.13%	900.912151418386	4611	94.17%	558.603364511604	3413	98.54%	408.697301448369	2998	98.86%	351.361809013525	6392	93.65%	752.519847527617	9161	96.77%	1107.23549934129	6632	96.98%	785.427684465105	5437	94.59%	658.68284615231	K14325|1|5e-11|66.6|gmx:100804778|RNA-binding protein with serine-rich domain 1	GO:0005777//peroxisome;GO:0016023//cytoplasmic membrane-bounded vesicle	GO:0032934//sterol binding	GO:0006635//fatty acid beta-oxidation;GO:0046487//glyoxylate metabolic process;GO:0009845//seed germination	gi|115467040|ref|NP_001057119.1|/1.65499e-61/Os06g0211300 [Oryza sativa Japonica Group]
Unigene35038_Zhong-531	159	7810	98.74%	5424.99169238236	5666	98.74%	4148.6926169894	3328	98.74%	2408.65757282198	3521	98.74%	2494.10776426358	5870	99.37%	4176.81805115338	6495	99.37%	4744.6320367246	4154	99.37%	2973.40757203363	3861	98.74%	2827.11246456356	-	-	-	-	-
CL1572.Contig1_Zhong-531	2899	7756	99.86%	295.484533057348	7577	99.93%	304.285238606059	5898	99.72%	234.123723444521	6453	99.72%	250.703134178134	9327	99.93%	363.99745034175	11677	99.62%	467.84670026698	7580	99.59%	297.581593802984	6336	99.72%	254.452874460679	K01681|1|0.0|1555|sbi:SORBI_07g005390|aconitate hydratase 1 [EC:4.2.1.3]	GO:0005618//cell wall;GO:0005774//vacuolar membrane;GO:0009570//chloroplast stroma	GO:0005507//copper ion binding;GO:0051539//4 iron, 4 sulfur cluster binding;GO:0005524//ATP binding;GO:0003994//aconitate hydratase activity	GO:0006979//response to oxidative stress;GO:0006097//glyoxylate cycle;GO:0009651//response to salt stress;GO:0006102//isocitrate metabolic process;GO:0046686//response to cadmium ion;GO:0009737//response to abscisic acid stimulus;GO:0006101//citrate metabolic process	gi|222640045|gb|EEE68177.1|/0/hypothetical protein OsJ_26310 [Oryza sativa Japonica Group]
Unigene31338_Zhong-531	1833	7685	96.34%	463.048599253925	6951	96.67%	441.485695008139	2282	97.27%	143.265640148228	5344	99.24%	328.36003864022	10779	99.78%	665.304693339113	10651	99.35%	674.913982334931	8134	99.67%	505.041165188854	3531	98.64%	224.272312260131	K14325|1|1e-10|66.6|gmx:100804778|RNA-binding protein with serine-rich domain 1;K14709|5|9e-10|63.2|vcn:VOLCADRAFT_104214|solute carrier family 39 (zinc transporter), member 1/2/3	GO:0016023//cytoplasmic membrane-bounded vesicle	-	-	gi|115451865|ref|NP_001049533.1|/0/Os03g0244200 [Oryza sativa Japonica Group]
Unigene39200_Zhong-531	2600	7578	77.69%	321.904035267157	4101	76.38%	183.631944876422	1740	76.58%	77.0131291717049	2758	77.38%	119.472300810565	6173	77.15%	268.613298056179	9868	77.46%	440.835234275202	8184	77.54%	358.242698747656	3667	76.96%	164.201821349708	K14514|1|0.0|1090|sbi:SORBI_01g036740|ethylene-insensitive protein 3	GO:0005634//nucleus	GO:0003700//sequence-specific DNA binding transcription factor activity	GO:0071281//cellular response to iron ion;GO:0042742//defense response to bacterium;GO:0009723//response to ethylene stimulus;GO:0006355//regulation of transcription, DNA-dependent	gi|125543684|gb|EAY89823.1|/0/hypothetical protein OsI_11369 [Oryza sativa Indica Group]
CL6668.Contig1_Zhong-531	1585	7437	98.36%	518.219418716874	3534	97.35%	259.578722786319	3075	98.93%	223.256814144016	3208	94.51%	227.956198909912	5554	97.29%	396.443397215251	7164	99.43%	524.984905337434	7504	98.74%	538.826112168259	6961	96.47%	511.308220711766	K03006|1|2e-16|85.5|vvi:100264310|DNA-directed RNA polymerase II subunit RPB1 [EC:2.7.7.6]	-	-	-	gi|115474341|ref|NP_001060767.1|/1.97861e-130/Os08g0102700 [Oryza sativa Japonica Group]
Unigene15472_Zhong-531	1438	7391	99.44%	567.661557090895	7265	99.79%	588.177687041074	4310	99.72%	344.91116553088	6347	99.37%	497.113921830663	8479	99.51%	667.09906109671	7823	99.37%	631.880495567271	7455	99.58%	590.029650940896	4461	98.26%	361.171726537957	K13420|1|8e-29|126|osa:4337016|LRR receptor-like serine/threonine-protein kinase FLS2 [EC:2.7.11.1]	GO:0016023//cytoplasmic membrane-bounded vesicle	GO:0004857//enzyme inhibitor activity	GO:0030154//cell differentiation;GO:0048833//specification of floral organ number;GO:0043086//negative regulation of catalytic activity	gi|115472867|ref|NP_001060032.1|/0/Os07g0568700 [Oryza sativa Japonica Group]
Unigene7667_Zhong-531	510	7331	99.8%	1587.58947588561	5294	99.8%	1208.49699119632	8297	99.8%	1872.14629830725	5834	99.8%	1288.37581055821	3397	99.8%	753.581018887369	1691	99.8%	385.118106260353	6445	99.8%	1438.26138589751	8992	99.8%	2052.70495286476	-	-	-	GO:0006950//response to stress	gi|115484359|ref|NP_001065841.1|/2.30691e-34/Os11g0167800 [Oryza sativa Japonica Group]
CL7056.Contig2_Zhong-531	2410	7256	37.59%	332.525840127738	5763	37.59%	278.396255506887	4124	37.59%	196.920297665543	4367	37.59%	204.08564716499	7494	37.59%	351.804367207872	7061	37.51%	340.306053683087	5822	37.59%	274.941459475782	4809	37.59%	232.315476382261	-	-	-	-	gi|215737356|dbj|BAG96285.1|/3.99788e-35/unnamed protein product [Oryza sativa Japonica Group]
Unigene7716_Zhong-531	1140	7052	99.47%	683.207492074284	4391	98.16%	448.425600490286	3382	96.58%	341.395365715182	3676	97.19%	363.175852775038	5999	98.68%	595.358544297527	6903	98.42%	703.320907712016	5283	98.86%	527.42514935626	4508	96.67%	460.383196665293	K01115|1|2e-10|65.1|vcn:VOLCADRAFT_99471|phospholipase D [EC:3.1.4.4]	-	-	-	gi|49388277|dbj|BAD25395.1|/1.68243e-82/hypothetical protein [Oryza sativa Japonica Group]
Unigene30207_Zhong-531	3228	6994	99.54%	239.29700871008	5146	99.57%	185.59576771318	3091	99.57%	110.193086694961	3740	99.81%	130.492150926709	6596	99.78%	231.180767443717	8171	99.91%	294.010059742848	6330	99.66%	223.179992756022	3928	99.6%	141.670152416044	K10661|1|0.0|1939|bdi:100827964|E3 ubiquitin-protein ligase MARCH6 [EC:6.3.2.19]	-	GO:0008270//zinc ion binding	-	gi|222635949|gb|EEE66081.1|/0/hypothetical protein OsJ_22101 [Oryza sativa Japonica Group]
Unigene45972_Zhong-531	1317	6977	96.58%	585.097329514711	5385	93.01%	476.027174181229	3185	96.81%	278.299567403664	2568	93.01%	219.611742591849	4944	98.03%	424.714675051252	4068	93.32%	358.769632026728	1968	98.1%	170.06870091094	3147	99.24%	278.196316931963	K01873|1|2e-68|258|aly:ARALYDRAFT_326110|valyl-tRNA synthetase [EC:6.1.1.9];K00799|2|4e-14|77.8|ppp:PHYPADRAFT_166420|glutathione S-transferase [EC:2.5.1.18]	GO:0005777//peroxisome;GO:0009570//chloroplast stroma;GO:0005773//vacuole;GO:0005886//plasma membrane;GO:0048046//apoplast	GO:0005507//copper ion binding;GO:0045174//glutathione dehydrogenase (ascorbate) activity;GO:0043295//glutathione binding	GO:0010193//response to ozone;GO:0055114//oxidation-reduction process;GO:0009753//response to jasmonic acid stimulus;GO:0009610//response to symbiotic fungus;GO:0043903//regulation of symbiosis, encompassing mutualism through parasitism;GO:0010043//response to zinc ion;GO:0010731//protein glutathionylation	gi|115461741|ref|NP_001054470.1|/8.57433e-121/Os05g0116100 [Oryza sativa Japonica Group]
Unigene45924_Zhong-531	535	6922	99.63%	1428.96957091977	5605	99.63%	1219.70175165122	4108	99.63%	883.619969982969	4521	99.63%	951.759101548503	6820	99.44%	1442.23215090503	6933	99.63%	1505.17821524458	5764	99.44%	1226.1829282831	4447	99.63%	967.728999390672	-	GO:0005886//plasma membrane	-	-	gi|52077016|dbj|BAD46049.1|/4.86981e-28/unknown protein [Oryza sativa Japonica Group]
Unigene45915_Zhong-531	501	6909	95.21%	1523.07971734495	3920	90.62%	910.919824423569	2870	90.42%	659.224046022051	2132	94.41%	479.287152926288	3500	91.02%	790.37810085684	3272	95.01%	758.570719328671	3901	92.81%	886.182765533932	4520	93.41%	1050.36711659951	-	-	-	-	gi|115438819|ref|NP_001043689.1|/2.72368e-24/Os01g0642200 [Oryza sativa Japonica Group]
CL2016.Contig2_Zhong-531	1299	6809	99.69%	578.921063175318	4297	99.62%	385.112854719405	2643	99.46%	234.140683391345	3929	99.85%	340.658469838806	6204	99.77%	540.340124182478	6647	99.85%	594.342837837507	8214	99.85%	719.6653990112	5817	98.15%	521.351131937251	K09286|1|3e-41|167|zma:100282307|EREBP-like factor	GO:0005634//nucleus	GO:0003700//sequence-specific DNA binding transcription factor activity;GO:0003677//DNA binding	GO:0006355//regulation of transcription, DNA-dependent	gi|218192212|gb|EEC74639.1|/1.36664e-171/hypothetical protein OsI_10277 [Oryza sativa Indica Group]
Unigene40291_Zhong-531	1317	6682	99.92%	560.358371193535	4489	99.85%	396.821909916348	3592	99.62%	313.862494855247	3816	99.85%	326.338944599103	5488	99.92%	471.44703411838	6826	99.85%	602.006270455862	5721	99.85%	494.39178755665	4427	99.85%	391.348933923673	K14007|1|4e-06|51.2|mtr:MTR_7g111710|protein transport protein SEC24	-	GO:0008270//zinc ion binding	-	gi|115447045|ref|NP_001047302.1|/0/Os02g0593700 [Oryza sativa Japonica Group]
CL2572.Contig1_Zhong-531	1147	6582	99.74%	633.781602037319	4073	99.74%	413.411739338531	5052	99.74%	506.860903654801	3509	99.13%	344.561114821432	12459	99.74%	1228.92208246264	27945	99.74%	2829.83557472441	35403	99.91%	3512.86712135535	16491	99.83%	1673.87869548902	K01183|1|3e-52|204|osa:4325067|chitinase [EC:3.2.1.14]	GO:0016023//cytoplasmic membrane-bounded vesicle	GO:0004553//hydrolase activity, hydrolyzing O-glycosyl compounds	GO:0005975//carbohydrate metabolic process	gi|297604125|ref|NP_001055017.2|/3.93483e-172/Os05g0247100 [Oryza sativa Japonica Group]
Unigene29139_Zhong-531	516	6547	99.81%	1401.32157068416	3162	99.81%	713.417858575823	1205	99.81%	268.736226604909	478	99.42%	104.333675851624	3423	99.81%	750.519149421769	3081	99.81%	693.525609299524	6518	99.81%	1437.63861588901	7867	99.81%	1775.0061274827	K13171|1|9e-06|47.8|ath:AT2G29210|serine/arginine repetitive matrix protein 1	GO:0016023//cytoplasmic membrane-bounded vesicle	-	-	gi|115438136|ref|NP_001043466.1|/1.02393e-93/Os01g0594900 [Oryza sativa Japonica Group]
CL887.Contig1_Zhong-531	1296	6395	98.38%	544.980188996068	4427	98.3%	397.682365170755	4804	98.46%	426.566619042795	4347	98.46%	377.773032385351	4342	97.69%	379.043800413166	4045	98.38%	362.521718698573	6131	98.46%	538.407858043632	6497	98.46%	583.644333386261	K00789|1|1e-160|564|pop:POPTR_834837|S-adenosylmethionine synthetase [EC:2.5.1.6]	GO:0005618//cell wall;GO:0005730//nucleolus;GO:0005829//cytosol;GO:0070062//extracellular vesicular exosome;GO:0009506//plasmodesma;GO:0005886//plasma membrane	GO:0004478//methionine adenosyltransferase activity;GO:0005507//copper ion binding;GO:0005524//ATP binding	GO:0006555//methionine metabolic process;GO:0009651//response to salt stress;GO:0009809//lignin biosynthetic process;GO:0006730//one-carbon metabolic process;GO:0006556//S-adenosylmethionine biosynthetic process;GO:0046686//response to cadmium ion;GO:0009409//response to cold;GO:0071281//cellular response to iron ion	gi|3024122|sp|P93438.1|METK2_ORYSJ/6.52594e-166/RecName: Full=S-adenosylmethionine synthase 2; Short=AdoMet synthase 2; AltName: Full=Methionine adenosyltransferase 2; Short=MAT 2 [Oryza sativa Japonica Group]
Unigene45925_Zhong-531	1640	6335	98.78%	426.626608868205	3119	95.67%	221.413113663659	2081	94.15%	146.021599627287	2968	98.11%	203.829182266879	7221	97.01%	498.147639966883	13712	97.2%	971.130205554298	12044	99.27%	835.818489204367	6203	95%	440.350345261931	K00253|1|0.0|822|osa:4337676|isovaleryl-CoA dehydrogenase [EC:1.3.8.4]	GO:0005759//mitochondrial matrix	GO:0005524//ATP binding;GO:0008470//isovaleryl-CoA dehydrogenase activity;GO:0050660//flavin adenine dinucleotide binding	GO:0055114//oxidation-reduction process;GO:0006552//leucine catabolic process	gi|115461843|ref|NP_001054521.1|/0/Os05g0125500 [Oryza sativa Japonica Group]
CL1908.Contig1_Zhong-531	1259	6323	98.01%	554.680143975256	7561	97.38%	699.174081516301	6639	97.62%	606.828274531177	6197	96.43%	554.373011811686	4840	97.38%	434.934853984273	5274	94.04%	486.558317726901	5667	97.22%	512.286082909573	6510	98.41%	601.998856808055	K00434|1|3e-144|509|osa:4344397|L-ascorbate peroxidase [EC:1.11.1.11]	GO:0005737//cytoplasm	GO:0046872//metal ion binding;GO:0020037//heme binding;GO:0016688//L-ascorbate peroxidase activity	GO:0042744//hydrogen peroxide catabolic process;GO:0055114//oxidation-reduction process	gi|115474285|ref|NP_001060741.1|/5.70593e-143/Os07g0694700 [Oryza sativa Japonica Group]
CL2106.Contig1_Zhong-531	1874	6144	99.95%	362.09855221609	9198	99.95%	571.420255846525	9641	99.95%	592.026798567039	9997	99.95%	600.822819717696	5265	99.95%	317.858163013667	4306	99.89%	266.885478976246	6601	99.95%	400.889998388618	8300	99.95%	515.642747631272	K11855|1|0.0|1247|osa:4340327|ubiquitin carboxyl-terminal hydrolase 36/42 [EC:3.1.2.15]	-	GO:0008234//cysteine-type peptidase activity	GO:0006511//ubiquitin-dependent protein catabolic process	gi|222635089|gb|EEE65221.1|/0/hypothetical protein OsJ_20367 [Oryza sativa Japonica Group]
Unigene45838_Zhong-531	1685	6106	96.74%	400.223018082743	8398	99.41%	580.240151311099	8123	99.88%	554.760355223771	6533	97.8%	436.675741701635	5102	99.82%	342.566688318164	2369	99.7%	163.299803218188	3328	98.1%	224.785600601863	8195	99.17%	566.225548014366	K00549|1|0.0|1023|osa:4352832|5-methyltetrahydropteroyltriglutamate--homocysteine methyltransferase [EC:2.1.1.14]	GO:0005829//cytosol;GO:0005777//peroxisome;GO:0009506//plasmodesma;GO:0009941//chloroplast envelope;GO:0005774//vacuolar membrane;GO:0009570//chloroplast stroma;GO:0005886//plasma membrane;GO:0048046//apoplast	GO:0005507//copper ion binding;GO:0008705//methionine synthase activity;GO:0008270//zinc ion binding;GO:0003871//5-methyltetrahydropteroyltriglutamate-homocysteine S-methyltransferase activity	GO:0009086//methionine biosynthetic process;GO:0009651//response to salt stress;GO:0032259//methylation;GO:0010043//response to zinc ion;GO:0046686//response to cadmium ion	gi|115489652|ref|NP_001067313.1|/0/Os12g0623900 [Oryza sativa Japonica Group]
Unigene45918_Zhong-531	536	6093	99.07%	1255.48508100217	5189	99.07%	1127.06949028893	3958	97.76%	849.767015869126	3995	98.32%	839.456715145718	4593	99.44%	969.474155242521	4886	98.13%	1058.78841040134	6090	98.88%	1293.11627620019	4835	99.44%	1050.2002003484	-	GO:0016023//cytoplasmic membrane-bounded vesicle;GO:0005777//peroxisome	-	-	gi|115467362|ref|NP_001057280.1|/3.03614e-46/Os06g0246000 [Oryza sativa Japonica Group]
CL3426.Contig1_Zhong-531	1977	6069	99.65%	339.043666595418	5628	99.39%	331.420396124278	3679	99.34%	214.146996720628	5094	99.7%	290.200786355533	6292	99.65%	360.069739765331	6345	99.44%	372.773870520205	4489	99.85%	258.421124095438	3442	99.54%	202.695732257587	-	-	-	-	gi|213959156|gb|ACJ54912.1|/0/ABI3 interacting protein [Oryza sativa Japonica Group]
Unigene32061_Zhong-531	342	5937	98.83%	1917.28251108198	3022	99.12%	1028.72706648572	1584	98.83%	532.988625362556	949	98.54%	312.526191769596	3588	99.12%	1186.94585594239	3271	99.71%	1110.89994163214	4470	99.42%	1487.53259992585	4251	98.83%	1447.12286973097	-	-	-	-	-
Unigene35557_Zhong-531	2064	5712	98.4%	305.649488763859	4196	99.27%	236.677841127779	2287	98.59%	127.510321627682	2875	96.95%	156.882488532123	4663	98.84%	255.599678188264	5465	98.59%	307.539553296162	4229	98.59%	233.191688654288	2840	96.51%	160.195036292452	K11684|1|1e-26|120|sbi:SORBI_03g001920|bromodomain-containing factor 1;K06062|3|8e-14|77.4|mtr:MTR_8g062330|histone acetyltransferase [EC:2.3.1.48]	-	-	-	gi|222637108|gb|EEE67240.1|/0/hypothetical protein OsJ_24385 [Oryza sativa Japonica Group]
Unigene23641_Zhong-531	1555	5711	97.43%	405.627073977719	5101	99.16%	381.906229775034	9952	96.08%	736.493373228259	6854	95.37%	496.432288033079	3542	96.78%	257.704939981755	2135	99.36%	159.473303911415	4149	96.46%	303.667361966606	12148	98.97%	909.525328793481	K01710|1|2e-118|424|cme:CME136C|dTDP-glucose 4,6-dehydratase [EC:4.2.1.46];K12449|2|6e-29|127|ppp:PHYPADRAFT_61449|UDP-apiose/xylose synthase	GO:0005829//cytosol	GO:0048040//UDP-glucuronate decarboxylase activity;GO:0050662//coenzyme binding	GO:0044237//cellular metabolic process;GO:0042732//D-xylose metabolic process	gi|115452245|ref|NP_001049723.1|/0/Os03g0278000 [Oryza sativa Japonica Group]
Unigene38784_Zhong-531	1973	5668	99.49%	317.28381894859	4445	99.44%	262.28683507982	5326	98.78%	310.643983291126	3518	98.68%	200.823745850724	4382	99.04%	251.275339340423	3207	98.63%	188.795822568676	4246	99.7%	244.927742577994	6352	99.95%	374.82091131208	K01897|1|0.0|1272|osa:4337714|long-chain acyl-CoA synthetase [EC:6.2.1.3]	-	GO:0031957//very long-chain fatty acid-CoA ligase activity;GO:0004467//long-chain fatty acid-CoA ligase activity	GO:0001676//long-chain fatty acid metabolic process;GO:0010025//wax biosynthetic process;GO:0010143//cutin biosynthetic process	gi|115461913|ref|NP_001054556.1|/0/Os05g0132100 [Oryza sativa Japonica Group]
Unigene7313_Zhong-531	1128	5651	96.45%	553.300898617292	2054	98.58%	211.993796362166	1015	96.19%	103.548976870939	764	98.85%	76.2834932582023	3174	98.58%	318.348203179312	4536	96.28%	467.072665833328	4370	99.47%	440.917577366284	3113	96.45%	321.299780687313	-	-	-	-	gi|115466500|ref|NP_001056849.1|/6.34613e-167/Os06g0155300 [Oryza sativa Japonica Group]
CL3696.Contig2_Zhong-531	491	5562	99.8%	1251.10759434009	1912	99.8%	453.35478971135	1029	99.8%	241.169705019055	960	99.39%	220.209501869894	3346	99.8%	770.990496281036	5050	99.8%	1194.6216794959	4741	99.8%	1098.93887889709	2797	99.8%	663.210483116243	K10775|1|5e-62|234|osa:4330036|phenylalanine ammonia-lyase [EC:4.3.1.24]	GO:0005829//cytosol	GO:0045548//phenylalanine ammonia-lyase activity	GO:0006979//response to oxidative stress;GO:0010224//response to UV-B;GO:0009800//cinnamic acid biosynthetic process;GO:0006559//L-phenylalanine catabolic process;GO:0009555//pollen development;GO:0046274//lignin catabolic process;GO:0009819//drought recovery;GO:0046244//salicylic acid catabolic process;GO:0080167//response to karrikin	gi|218191209|gb|EEC73636.1|/7.59959e-61/hypothetical protein OsI_08144 [Oryza sativa Indica Group]
Unigene770_Zhong-531	5623	5554	95.66%	109.089502158097	3814	94.5%	78.966777910427	2134	87.37%	43.6732187685928	2160	89.67%	43.264529110931	6000	92.94%	120.722368393875	4888	97.14%	100.967968818435	1912	79.49%	38.6994577329971	4204	95.09%	87.0432367083655	-	GO:0005739//mitochondrion;GO:0009507//chloroplast	GO:0016787//hydrolase activity	GO:0008152//metabolic process	gi|358346026|ref|XP_003637074.1|/0/Cell wall-associated hydrolase, partial [Medicago truncatula]
Unigene32732_Zhong-531	594	5540	87.04%	1030.07414782738	4627	91.25%	906.869648797299	3597	93.1%	696.855709044099	4343	84.01%	823.473633050796	4391	83.33%	836.337503930762	4267	92.42%	834.366202235834	6349	91.08%	1216.47715450922	4821	97.14%	944.911412961563	K10573|1|6e-26|115|bdi:100837256|ubiquitin-conjugating enzyme E2 A [EC:6.3.2.19]	GO:0005829//cytosol	GO:0004842//ubiquitin-protein ligase activity	GO:0006511//ubiquitin-dependent protein catabolic process;GO:0009910//negative regulation of flower development;GO:0033523//histone H2B ubiquitination;GO:0009650//UV protection;GO:0009965//leaf morphogenesis;GO:0010228//vegetative to reproductive phase transition of meristem;GO:0016579//protein deubiquitination	gi|226506290|ref|NP_001146868.1|/1.11788e-24/ubiquitin-conjugating enzyme E2-17 kDa [Zea mays]
Unigene29052_Zhong-531	1516	5509	92.74%	401.345815197025	3414	93.54%	262.177928721463	1875	95.51%	142.32819455011	3210	97.36%	238.480099763741	5192	96.17%	387.471766476443	8260	97.1%	632.850826910886	8945	94.39%	671.531236441	4353	93.54%	334.294994591231	K14306|1|3e-08|58.5|bdi:100835393|nuclear pore complex protein Nup62;K01953|2|8e-08|57.0|ppp:PHYPADRAFT_173106|asparagine synthase (glutamine-hydrolysing) [EC:6.3.5.4];K13171|3|2e-07|55.8|vcn:VOLCADRAFT_121090|serine/arginine repetitive matrix protein 1;K01051|5|3e-06|51.6|gmx:100776781|pectinesterase [EC:3.1.1.11]	GO:0005829//cytosol;GO:0009506//plasmodesma;GO:0005634//nucleus;GO:0005886//plasma membrane	-	-	gi|90398985|emb|CAJ86257.1|/8.91783e-149/H0801D08.15 [Oryza sativa Indica Group]
Unigene32147_Zhong-531	1163	5485	97.68%	520.885280550878	2282	95.87%	228.437678485143	2273	97.68%	224.90990935993	1655	97.85%	160.274561359796	2232	97.59%	217.129611712897	1385	97.59%	138.321778571294	2262	97.76%	221.359395960274	5919	95.87%	592.528212157184	K05279|1|0.0|690|osa:4344702|flavonol 3-O-methyltransferase [EC:2.1.1.76]	-	GO:0046983//protein dimerization activity;GO:0030744//luteolin O-methyltransferase activity;GO:0008171//O-methyltransferase activity	GO:0009813//flavonoid biosynthetic process;GO:0009751//response to salicylic acid stimulus;GO:0009611//response to wounding;GO:0042542//response to hydrogen peroxide;GO:0032259//methylation;GO:0009723//response to ethylene stimulus	gi|115474869|ref|NP_001061031.1|/0/Os08g0157500 [Oryza sativa Japonica Group]
Unigene25132_Zhong-531	1782	5431	99.89%	336.602448667299	5197	99.94%	339.528965117755	7310	99.94%	472.061461691443	5788	99.94%	365.819739665209	5460	99.94%	346.648657971758	7220	99.89%	470.597920486112	8431	99.89%	538.463741779138	8611	99.94%	562.582602296343	K01188|1|4e-177|619|vvi:100255282|beta-glucosidase [EC:3.2.1.21]	GO:0016023//cytoplasmic membrane-bounded vesicle;GO:0005886//plasma membrane	GO:0004812//aminoacyl-tRNA ligase activity;GO:0004553//hydrolase activity, hydrolyzing O-glycosyl compounds;GO:0005524//ATP binding	GO:0005975//carbohydrate metabolic process	gi|115455349|ref|NP_001051275.1|/0/Os03g0749300 [Oryza sativa Japonica Group]
Unigene23539_Zhong-531	1594	5427	98.37%	376.024958865825	3908	98.37%	285.428970181148	2509	98.31%	181.134515510283	2047	98.31%	144.635812363346	3914	98.37%	277.803097914248	2932	98.49%	213.646683138807	4405	98.31%	314.515947262286	5718	98.37%	417.634379133408	K15404|1|4e-162|569|sbi:SORBI_01g019590|aldehyde decarbonylase [EC:4.1.99.5]	GO:0016021//integral to membrane	GO:0016491//oxidoreductase activity;GO:0005506//iron ion binding	GO:0006633//fatty acid biosynthetic process;GO:0055114//oxidation-reduction process	gi|218191190|gb|EEC73617.1|/0/hypothetical protein OsI_08114 [Oryza sativa Indica Group]
CL5358.Contig3_Zhong-531	1262	5388	70.05%	471.534420186484	7132	69.97%	657.936215207929	12715	70.05%	1159.43359258584	11205	69.97%	999.997281935099	4395	70.05%	394.007151547696	4225	69.97%	388.855158176126	6279	69.97%	566.260415566281	9272	70.05%	855.37090943937	K09872|1|2e-166|583|osa:4343122|aquaporin PIP	GO:0016021//integral to membrane;GO:0005739//mitochondrion;GO:0009506//plasmodesma;GO:0046658//anchored to plasma membrane;GO:0009941//chloroplast envelope;GO:0005773//vacuole;GO:0005634//nucleus	GO:0015250//water channel activity;GO:0031625//ubiquitin protein ligase binding	GO:0048767//root hair elongation;GO:0009414//response to water deprivation;GO:0080170//hydrogen peroxide transmembrane transport;GO:0006833//water transport;GO:0009737//response to abscisic acid stimulus	gi|115471893|ref|NP_001059545.1|/4.07489e-165/Os07g0448800 [Oryza sativa Japonica Group]
CL2102.Contig5_Zhong-531	695	5387	94.96%	856.066177700852	5181	98.56%	867.881838489059	3878	94.82%	642.113601928774	3587	94.96%	581.290045345906	4584	95.25%	746.215704163702	4719	94.82%	788.652489613425	3648	98.99%	597.386082175041	3257	97.7%	545.598744216293	K03263|1|8e-90|327|osa:4352300|translation initiation factor 5A	-	GO:0003743//translation initiation factor activity;GO:0003746//translation elongation factor activity;GO:0043022//ribosome binding	GO:0006413//translational initiation;GO:0006452//translational frameshifting;GO:0008612//peptidyl-lysine modification to hypusine;GO:0045905//positive regulation of translational termination;GO:0045901//positive regulation of translational elongation	gi|115488712|ref|NP_001066843.1|/1.53319e-88/Os12g0507200 [Oryza sativa Japonica Group]
Unigene45917_Zhong-531	865	5359	97.34%	684.246866879849	6026	97.34%	811.044778179246	6849	96.76%	911.171082593993	6951	98.38%	905.060257130705	4340	96.99%	567.646810839657	3430	96.65%	460.573046206018	4725	96.88%	621.685560732482	5584	97.23%	751.570474071543	K11885|1|8e-06|49.3|cre:CHLREDRAFT_182542|DNA damage-inducible protein 1	GO:0005874//microtubule	-	-	gi|297722219|ref|NP_001173473.1|/2.94099e-77/Os03g0417800 [Oryza sativa Japonica Group]
Unigene24748_Zhong-531	1787	5322	97.71%	328.923941377051	2094	97.71%	136.421850879341	195	85.39%	12.5573768693612	87	80.47%	5.48328745300332	3842	97.71%	243.241340540328	2629	97.31%	170.878152347683	4207	97.31%	267.937212402489	2045	96.7%	133.232190386375	-	-	GO:0016788//hydrolase activity, acting on ester bonds	GO:0016042//lipid catabolic process	gi|222635935|gb|EEE66067.1|/0/hypothetical protein OsJ_22077 [Oryza sativa Japonica Group]
Unigene24970_Zhong-531	733	5280	99.86%	795.563987400076	5561	99.73%	883.24407556079	7000	99.86%	1098.96265616427	5821	99.86%	894.416779784652	3327	99.59%	513.515322049076	2012	99.59%	318.81922931681	3705	99.86%	575.266802998326	5640	99.86%	895.80923932084	K07375|1|1e-141|499|zma:100381281|tubulin beta	GO:0005874//microtubule;GO:0005737//cytoplasm;GO:0005886//plasma membrane	GO:0003924//GTPase activity;GO:0005200//structural constituent of cytoskeleton;GO:0005525//GTP binding	GO:0009651//response to salt stress;GO:0009409//response to cold;GO:0051258//protein polymerization;GO:0006184//GTP catabolic process;GO:0007018//microtubule-based movement	gi|226505448|ref|NP_001140291.1|/2.49737e-140/uncharacterized protein LOC100272336 [Zea mays]
Unigene36741_Zhong-531	1689	4972	99.64%	325.122209948495	4159	99.53%	286.675833188124	4004	99.53%	272.805604870296	5552	99.64%	370.225323663774	2979	98.88%	199.547106079458	2829	99.76%	194.546671012236	3743	99.47%	252.217520972086	3698	99.64%	254.904595612117	K02878|1|4e-72|270|osa:3131423|large subunit ribosomal protein L16	GO:0005840//ribosome;GO:0009507//chloroplast;GO:0005739//mitochondrion	GO:0003735//structural constituent of ribosome;GO:0019843//rRNA binding	GO:0006412//translation	gi|114812068|ref|YP_654241.2|/8.2683e-74/ribosomal protein L16 [Oryza sativa Indica Group]
Unigene7583_Zhong-531	1240	4934	99.52%	439.463315499578	5718	97.02%	536.851632978735	7577	99.6%	703.176699716547	6826	99.27%	619.998890578018	4032	99.19%	367.877662633651	2313	98.95%	216.657862158248	2844	98.71%	261.031537896493	6164	99.92%	578.73713892849	K01251|1|1e-167|587|osa:4350455|adenosylhomocysteinase [EC:3.3.1.1]	GO:0005774//vacuolar membrane;GO:0048046//apoplast;GO:0005829//cytosol;GO:0009506//plasmodesma;GO:0005886//plasma membrane	GO:0004013//adenosylhomocysteinase activity;GO:0005507//copper ion binding	GO:0006346//methylation-dependent chromatin silencing;GO:0009793//embryo development ending in seed dormancy;GO:0006816//calcium ion transport;GO:0009651//response to salt stress;GO:0006730//one-carbon metabolic process;GO:0007030//Golgi organization;GO:0016441//posttranscriptional gene silencing;GO:0019344//cysteine biosynthetic process	gi|77550703|gb|ABA93500.1|/2.10836e-166/Adenosylhomocysteinase, putative, expressed [Oryza sativa Japonica Group]
Unigene7318_Zhong-531	288	4865	99.31%	1865.6729925874	2896	98.96%	1170.6791468049	3832	99.31%	1531.16460840424	3024	99.31%	1182.59384051066	2180	99.31%	856.384081541492	1269	98.26%	511.787459735031	3451	99.65%	1363.75873943705	5412	99.65%	2187.79037945036	-	GO:0005737//cytoplasm	GO:0046872//metal ion binding	-	gi|115442545|ref|NP_001045552.1|/6.11349e-37/Os01g0974200 [Oryza sativa Japonica Group]
Unigene7668_Zhong-531	315	4864	99.05%	1705.40754632356	3989	99.37%	1474.29806364791	5975	99.68%	2182.81146083276	3488	99.68%	1247.13146355289	2454	99.37%	881.390945678772	1254	99.37%	462.388994354324	4258	99.68%	1538.43863725409	6178	99.68%	2283.37771542508	-	-	-	GO:0006950//response to stress	gi|115484359|ref|NP_001065841.1|/5.93305e-40/Os11g0167800 [Oryza sativa Japonica Group]
Unigene35003_Zhong-531	450	4852	99.78%	1190.84008847314	3969	99.78%	1026.83437208147	2360	99.78%	603.515403062045	4857	99.78%	1215.63138272176	7582	99.78%	1906.23239816443	8869	99.78%	2289.19425330937	9319	99.78%	2356.90388971339	5165	99.78%	1336.28231306562	-	-	-	-	gi|38605837|emb|CAE02917.3|/6.93456e-09/OSJNBb0108J11.9 [Oryza sativa Japonica Group]
Unigene24451_Zhong-531	1095	4775	99.27%	481.619901618812	4559	98.17%	484.715921920854	4191	99.36%	440.445737328715	4121	99.27%	423.872077994733	3812	99.18%	393.861338957235	3383	99.27%	358.846227151627	3454	99.27%	358.999041657567	3718	99.18%	395.308064552876	-	GO:0005730//nucleolus;GO:0009507//chloroplast;GO:0005753//mitochondrial proton-transporting ATP synthase complex	GO:0050897//cobalt ion binding;GO:0005507//copper ion binding;GO:0008270//zinc ion binding	GO:0009555//pollen development	gi|115444021|ref|NP_001045790.1|/4.71432e-127/Os02g0131300 [Oryza sativa Japonica Group]
CL1280.Contig5_Zhong-531	1770	4704	98.64%	293.521024503837	4391	98.59%	288.81648845137	3695	99.15%	240.231551384041	3509	98.47%	223.283389096149	3957	98.59%	252.928264518216	3463	98.42%	227.247822807217	3926	98.53%	252.442285880716	3998	98.53%	262.972255614042	K01507|1|0.0|919|sbi:SORBI_04g005710|inorganic pyrophosphatase [EC:3.6.1.1]	GO:0005739//mitochondrion;GO:0009941//chloroplast envelope;GO:0009705//plant-type vacuole membrane;GO:0016023//cytoplasmic membrane-bounded vesicle;GO:0005794//Golgi apparatus	GO:0004427//inorganic diphosphatase activity;GO:0009678//hydrogen-translocating pyrophosphatase activity	GO:0055085//transmembrane transport;GO:0009414//response to water deprivation;GO:0009651//response to salt stress;GO:0009926//auxin polar transport;GO:0048366//leaf development;GO:0008152//metabolic process;GO:0015992//proton transport	gi|49387533|dbj|BAD25066.1|/0/putative inorganic diphosphatase [Oryza sativa Japonica Group]
Unigene23872_Zhong-531	1590	4696	99.94%	326.194122758355	3600	99.81%	263.595012727883	2394	98.74%	173.267014102639	2403	98.43%	170.217011006117	4406	98.68%	313.510397502245	4929	99.94%	360.066070962518	4589	99.94%	328.477788831543	3390	99.25%	248.223549724695	K12486|1|0.0|868|osa:4343612|stromal membrane-associated protein	GO:0005802//trans-Golgi network;GO:0005829//cytosol;GO:0005768//endosome	GO:0008270//zinc ion binding;GO:0008060//ARF GTPase activator activity	GO:0010227//floral organ abscission;GO:0032857//activation of ARF GTPase activity	gi|125558814|gb|EAZ04350.1|/0/hypothetical protein OsI_26489 [Oryza sativa Indica Group]
CL6581.Contig1_Zhong-531	1987	4685	99.85%	260.409543371931	6435	99.85%	377.03571995432	2916	99.85%	168.880117351346	4087	99.95%	231.661084006379	6320	99.9%	359.851892775186	3368	99.9%	196.876881504255	3891	99.95%	222.868371083016	2720	99.8%	159.371787986122	K13356|1|0.0|1013|osa:4346301|fatty acyl-CoA reductase [EC:1.2.1.-]	-	GO:0080019//fatty-acyl-CoA reductase (alcohol-forming) activity	GO:0055114//oxidation-reduction process	gi|115477785|ref|NP_001062488.1|/0/Os08g0557800 [Oryza sativa Japonica Group]
Unigene23148_Zhong-531	3071	4630	99.8%	166.512308743482	4589	99.9%	173.968273663946	3288	99.97%	123.208554378384	4359	99.87%	159.864990488161	4942	99.9%	182.065435715838	4716	99.9%	178.3669909622	3375	99.97%	125.077455001534	3351	99.87%	127.03840120613	K09291|1|4e-24|112|mtr:MTR_2g063480|nucleoprotein TPR	GO:0005829//cytosol;GO:0005652//nuclear lamina	-	GO:0006997//nucleus organization	gi|125540853|gb|EAY87248.1|/0/hypothetical protein OsI_08650 [Oryza sativa Indica Group]
Unigene31614_Zhong-531	1625	4601	99.82%	312.711631831975	3286	99.63%	235.421437059808	904	99.82%	64.0182701344563	1365	98.83%	94.6075072408531	4405	99.26%	306.688243107071	4712	99.63%	336.800263300325	2487	99.82%	174.183693408685	1326	99.2%	95.0015228185275	K11596|1|3e-06|47.8|osa:4342603|argonaute;K06640|3|6e-06|50.8|vcn:VOLCADRAFT_88866|serine/threonine-protein kinase ATR [EC:2.7.11.1];K14325|4|8e-06|50.4|aly:ARALYDRAFT_471861|RNA-binding protein with serine-rich domain 1	-	GO:0008289//lipid binding	-	gi|218199205|gb|EEC81632.1|/0/hypothetical protein OsI_25162 [Oryza sativa Indica Group]
Unigene18627_Zhong-531	1929	4592	99.95%	262.914670175066	3855	99.02%	232.661201941841	2021	99.9%	120.565473309868	2167	99.22%	126.524024408729	3054	99.95%	179.118888354945	2800	99.9%	168.59562847122	2074	99.9%	122.366235520741	1793	99.22%	108.215250722728	-	GO:0009536//plastid	GO:0016773//phosphotransferase activity, alcohol group as acceptor;GO:0016301//kinase activity;GO:0043424//protein histidine kinase binding	GO:0046854//phosphatidylinositol phosphorylation;GO:0046777//protein autophosphorylation	gi|115479727|ref|NP_001063457.1|/0/Os09g0474800 [Oryza sativa Japonica Group]
CL1682.Contig1_Zhong-531	1613	4590	78.74%	314.284878624426	3073	81.03%	221.799215374962	4061	77.81%	289.726014092525	6861	81.77%	479.070430120962	9075	82.02%	636.527023984269	13612	82.02%	980.18506048473	21380	82.02%	1508.54548257292	11270	79.42%	813.448301609476	K00514|1|5e-50|197|rcu:RCOM_1428040|zeta-carotene desaturase [EC:1.3.5.6];K01206|2|2e-39|162|aly:ARALYDRAFT_475890|alpha-L-fucosidase [EC:3.2.1.51];K14306|4|2e-10|65.9|ath:AT2G45000|nuclear pore complex protein Nup62	GO:0016023//cytoplasmic membrane-bounded vesicle	GO:0016788//hydrolase activity, acting on ester bonds	GO:0006629//lipid metabolic process	gi|297604050|ref|NP_001054912.2|/0/Os05g0209600 [Oryza sativa Japonica Group]
Unigene38867_Zhong-531	1078	4586	49.91%	469.851326649533	3261	53.9%	352.179319996894	2667	54.36%	284.703708603862	3388	54.27%	353.97366654741	4666	52.5%	489.700507160776	5484	49.54%	590.879865090206	8234	53.43%	869.315007139743	5319	54.27%	574.449211356984	K08235|1|4e-144|509|osa:4341944|xyloglucan:xyloglucosyl transferase [EC:2.4.1.207];K14504|3|1e-122|437|sbi:SORBI_10g028580|xyloglucan:xyloglucosyl transferase TCH4 [EC:2.4.1.207]	GO:0009505//plant-type cell wall;GO:0016023//cytoplasmic membrane-bounded vesicle;GO:0005794//Golgi apparatus;GO:0005886//plasma membrane;GO:0048046//apoplast	GO:0004553//hydrolase activity, hydrolyzing O-glycosyl compounds;GO:0016762//xyloglucan:xyloglucosyl transferase activity;GO:0080039//xyloglucan endotransglucosylase activity	GO:0009733//response to auxin stimulus;GO:0010411//xyloglucan metabolic process;GO:0009409//response to cold;GO:0009741//response to brassinosteroid stimulus;GO:0009408//response to heat	gi|115469720|ref|NP_001058459.1|/7.8339e-143/Os06g0697000 [Oryza sativa Japonica Group]
Unigene9094_Zhong-531	859	4581	96.16%	588.995932784566	3195	98.49%	433.021551031006	2650	97.67%	355.010811818773	2650	99.42%	347.455366412025	3446	98.49%	453.864996079125	3424	95.81%	462.978792660506	3620	99.3%	479.623530824355	3679	98.49%	498.628424595064	K03921|1|2e-93|340|osa:4335627|acyl-[acyl-carrier-protein] desaturase [EC:1.14.19.2]	GO:0009507//chloroplast	GO:0046872//metal ion binding;GO:0045300//acyl-[acyl-carrier-protein] desaturase activity	GO:0006633//fatty acid biosynthetic process;GO:0055114//oxidation-reduction process	gi|313471483|sp|A2XSL4.1|STAD5_ORYSI/3.35758e-92/RecName: Full=Acyl-[acyl-carrier-protein] desaturase 5, chloroplastic; AltName: Full=Stearoyl-ACP desaturase 5; Flags: Precursor
Unigene685_Zhong-531	2357	4543	98.43%	212.876794602635	4049	98.73%	199.995400036648	2550	98.09%	124.50003326077	2743	97.71%	131.072788432461	4725	99.07%	226.801963731236	4858	97.79%	239.396851209973	2890	97.67%	139.547909659808	2628	97.79%	129.809413120227	K09597|1|8e-08|57.8|smo:SELMODRAFT_187400|signal peptide peptidase-like 2B [EC:3.4.23.-];K01115|3|3e-06|52.8|vcn:VOLCADRAFT_99471|phospholipase D [EC:3.1.4.4];K12826|4|3e-06|52.8|osa:4332334|splicing factor 3A subunit 2	GO:0005768//endosome;GO:0005773//vacuole;GO:0016023//cytoplasmic membrane-bounded vesicle;GO:0005802//trans-Golgi network	GO:0008233//peptidase activity;GO:0005509//calcium ion binding	GO:0006623//protein targeting to vacuole;GO:0006508//proteolysis	gi|115481614|ref|NP_001064400.1|/0/Os10g0346600 [Oryza sativa Japonica Group]
Unigene41075_Zhong-531	1143	4533	80.84%	438.010636173144	3212	79.97%	327.160692525108	2455	81.28%	247.169076891319	1776	79.97%	175.002013143935	3321	82.06%	328.720830432628	3318	79.97%	337.171344072936	2994	81.54%	298.119676159108	2623	79.97%	267.172939239057	K04371|1|2e-28|125|vvi:100254083|extracellular signal-regulated kinase 1/2 [EC:2.7.11.24];K09060|2|6e-08|57.0|sbi:SORBI_09g028990|plant G-box-binding factor;K15174|4|3e-07|46.6|pop:POPTR_751858|RNA polymerase II-associated factor 1	GO:0009536//plastid	GO:0043565//sequence-specific DNA binding;GO:0003700//sequence-specific DNA binding transcription factor activity;GO:0046982//protein heterodimerization activity	GO:0080149//sucrose induced translational repression;GO:0006355//regulation of transcription, DNA-dependent;GO:0009744//response to sucrose stimulus	gi|115444037|ref|NP_001045798.1|/4.94903e-58/Os02g0132500 [Oryza sativa Japonica Group]
Unigene45977_Zhong-531	1996	4518	99.3%	249.994732238047	3554	98.35%	207.294938992358	1920	98.4%	110.695396777794	2616	99.2%	147.612629390968	4237	99.25%	240.161013266325	4896	99%	284.905857429777	3001	99.25%	171.115966123869	2121	98%	123.714481596831	K15304|1|0.0|922|osa:4338497|Ran-binding protein 3	GO:0005643//nuclear pore	-	GO:0046907//intracellular transport	gi|115463343|ref|NP_001055271.1|/0/Os05g0349500 [Oryza sativa Japonica Group]
Unigene41332_Zhong-531	586	4515	99.83%	850.952476497251	4340	99.83%	862.231581735888	5907	99.83%	1160.00062810882	5557	99.83%	1068.04387643715	4045	99.83%	780.954065529461	4802	99.83%	951.798564770457	5702	99.83%	1107.42588916394	6637	99.83%	1318.60467055345	K09873|1|6e-39|158|osa:4340941|aquaporin TIP;K09866|2|3e-37|152|sbi:SORBI_10g019360|aquaporin-4	GO:0016021//integral to membrane;GO:0009506//plasmodesma;GO:0009941//chloroplast envelope;GO:0009705//plant-type vacuole membrane;GO:0009505//plant-type cell wall;GO:0000326//protein storage vacuole;GO:0042807//central vacuole;GO:0043674//columella;GO:0005794//Golgi apparatus;GO:0005783//endoplasmic reticulum;GO:0005886//plasma membrane	GO:0015250//water channel activity;GO:0015200//methylammonium transmembrane transporter activity	GO:0042742//defense response to bacterium;GO:0072489//methylammonium transmembrane transport;GO:0080170//hydrogen peroxide transmembrane transport;GO:0006833//water transport;GO:0030104//water homeostasis	gi|75288436|sp|Q5Z6F0.1|TIP22_ORYSJ/1.12543e-37/RecName: Full=Probable aquaporin TIP2-2; AltName: Full=Tonoplast intrinsic protein 2-2; Short=OsTIP2;2 [Oryza sativa Japonica Group]
CL1423.Contig1_Zhong-531	547	4515	74.59%	911.623676832522	4575	73.49%	973.723350261935	5392	76.05%	1134.36136552981	4519	74.77%	930.467757511568	3222	75.5%	666.411971126315	1358	73.49%	288.358627332134	3475	73.13%	723.023740795585	6812	75.87%	1449.86551743872	K01115|1|5e-21|98.6|vcn:VOLCADRAFT_99471|phospholipase D [EC:3.1.4.4]	GO:0016023//cytoplasmic membrane-bounded vesicle	-	-	gi|125551325|gb|EAY97034.1|/1.03201e-84/hypothetical protein OsI_18957 [Oryza sativa Indica Group]
CL3678.Contig2_Zhong-531	1499	4476	99.67%	329.787061421353	2733	99.67%	212.260807197138	3121	99.4%	239.596795555933	3004	99.73%	225.706782101975	3754	99.33%	283.333036252531	4221	99.8%	327.065115567968	5956	99.27%	452.207885717124	4311	99.2%	334.824167803595	K01376|1|0.0|771|osa:4329339|[EC:3.4.22.-];K01373|5|1e-119|428|ppp:PHYPADRAFT_209158|cathepsin F [EC:3.4.22.41]	GO:0005773//vacuole;GO:0016023//cytoplasmic membrane-bounded vesicle;GO:0005634//nucleus;GO:0009536//plastid	GO:0008234//cysteine-type peptidase activity	GO:0042742//defense response to bacterium;GO:0006970//response to osmotic stress;GO:0006508//proteolysis	gi|115446097|ref|NP_001046828.1|/0/Os02g0469600 [Oryza sativa Japonica Group]
Unigene7575_Zhong-531	1021	4439	99.51%	480.180556768196	3717	99.71%	423.836770342847	4915	99.51%	553.970514418599	4646	99.8%	512.506971037969	3684	99.71%	408.223930236982	3342	99.51%	380.190455011449	4772	99.71%	531.936471429157	4671	99.8%	532.628662169612	-	-	GO:0030554//adenyl nucleotide binding;GO:0050897//cobalt ion binding	GO:0045454//cell redox homeostasis;GO:0009651//response to salt stress	gi|222625756|gb|EEE59888.1|/1.2373e-110/hypothetical protein OsJ_12490 [Oryza sativa Japonica Group]
Unigene28608_Zhong-531	396	4436	99.49%	1237.20458116307	4354	99.24%	1280.04445132811	3215	99.24%	934.274855953619	3059	99.24%	870.022741251112	3811	99.75%	1088.80057873382	3763	99.75%	1103.72159093512	2344	99.75%	673.670448142136	2760	99.49%	811.436060912854	-	-	-	-	-
Unigene45408_Zhong-531	1778	4433	99.94%	275.366524083703	3742	99.94%	245.021299654434	2424	99.61%	156.888000624411	3337	99.38%	211.383343820456	3653	99.89%	232.446224074795	3752	99.94%	245.104666034937	3755	99.89%	240.360589173515	2885	99.78%	188.909791605635	K06943|1|0.0|1019|bdi:100839587|nucleolar GTP-binding protein	GO:0005730//nucleolus	GO:0005525//GTP binding	GO:0042254//ribosome biogenesis	gi|51090740|dbj|BAD35220.1|/0/putative nucleolar GTP-binding protein [Oryza sativa Japonica Group]
Unigene45944_Zhong-531	745	4417	98.39%	654.811494562162	2458	99.06%	384.111596063895	2122	99.73%	327.776622900664	1412	95.7%	213.46404637917	2159	98.12%	327.869448205066	1271	95.3%	198.157166569976	3748	98.93%	572.569730224331	5285	99.87%	825.903158468085	K14325|1|7e-08|55.8|osa:4325394|RNA-binding protein with serine-rich domain 1;K13171|2|4e-07|53.1|ath:AT2G29210|serine/arginine repetitive matrix protein 1;K01115|4|2e-06|51.2|vcn:VOLCADRAFT_99471|phospholipase D [EC:3.1.4.4]	GO:0016023//cytoplasmic membrane-bounded vesicle	-	-	gi|115472833|ref|NP_001060015.1|/5.83765e-60/Os07g0565800 [Oryza sativa Japonica Group]
CL1052.Contig2_Zhong-531	1686	4373	99.35%	286.462036432844	5090	99.76%	351.47304558917	6910	99.53%	471.638605520395	6650	99.82%	444.232561678581	4309	99.7%	289.150204631868	3586	99.76%	247.043380107831	3772	99.82%	254.623913567283	5045	99.47%	348.372614887504	K01689|1|0.0|880|osa:4348176|enolase [EC:4.2.1.11]	GO:0009506//plasmodesma;GO:0000015//phosphopyruvate hydratase complex;GO:0005740//mitochondrial envelope;GO:0009507//chloroplast;GO:0005886//plasma membrane;GO:0048046//apoplast	GO:0005507//copper ion binding;GO:0000287//magnesium ion binding;GO:0004634//phosphopyruvate hydratase activity	GO:0009651//response to salt stress;GO:0009416//response to light stimulus;GO:0009409//response to cold;GO:0046686//response to cadmium ion;GO:0006096//glycolysis;GO:0009737//response to abscisic acid stimulus	gi|110288667|gb|ABB46862.2|/0/Enolase, putative, expressed [Oryza sativa Japonica Group]
Unigene7315_Zhong-531	2280	4342	99.12%	210.329476076754	6799	99.52%	347.169853989234	7596	98.99%	383.388408925566	6535	99.04%	322.817491551261	3779	98.99%	187.51958150528	1844	99.47%	93.9391390570011	3683	98.99%	183.84505253446	4709	98.95%	240.455243244994	K08150|1|1e-63|243|vvi:100268023|MFS transporter, SP family, solute carrier family 2 (myo-inositol transporter), member 13	GO:0016021//integral to membrane	GO:0022891//substrate-specific transmembrane transporter activity	GO:0055085//transmembrane transport	gi|115451337|ref|NP_001049269.1|/0/Os03g0197100 [Oryza sativa Japonica Group]
Unigene32626_Zhong-531	953	4313	98.22%	499.840825845463	4030	98.95%	492.316008819067	2165	98.01%	261.429064965763	2427	98.22%	286.829086185917	4369	98.43%	518.673099458675	3964	98.11%	483.126935414623	2690	98.22%	321.250975086277	2589	98.74%	316.28570069899	K09286|1|4e-12|70.5|vvi:100246641|EREBP-like factor	GO:0016023//cytoplasmic membrane-bounded vesicle;GO:0005634//nucleus	GO:0003700//sequence-specific DNA binding transcription factor activity;GO:0003677//DNA binding	GO:0006355//regulation of transcription, DNA-dependent	gi|125524287|gb|EAY72401.1|/1.19981e-80/hypothetical protein OsI_00255 [Oryza sativa Indica Group]
Unigene7309_Zhong-531	1377	4288	99.49%	343.926788452764	1970	99.49%	166.557463561597	136	92.3%	11.3656384757447	40	72.62%	3.27169164300768	3653	99.85%	300.137535515603	4178	99.71%	352.415499913651	1637	95.86%	135.300628607547	663	93.9%	56.055727879487	K01365|1|3e-79|294|rcu:RCOM_1043090|cathepsin L [EC:3.4.22.15]	GO:0016023//cytoplasmic membrane-bounded vesicle	GO:0008234//cysteine-type peptidase activity	GO:0006508//proteolysis	gi|115478933|ref|NP_001063060.1|/0/Os09g0381400 [Oryza sativa Japonica Group]
Unigene24204_Zhong-531	1108	4248	99.91%	423.438083726917	2692	99.82%	282.857115192264	1501	99.82%	155.894143898863	2309	99.82%	234.709401559148	3761	99.82%	384.03265360975	5004	99.82%	524.563473592768	4601	99.91%	472.604168655966	2617	99.82%	274.982065831482	K06063|1|2e-154|543|osa:4330796|SNW domain-containing protein 1	GO:0005681//spliceosomal complex;GO:0005730//nucleolus	-	GO:0045893//positive regulation of transcription, DNA-dependent;GO:0042752//regulation of circadian rhythm;GO:0009651//response to salt stress;GO:0000398//mRNA splicing, via spliceosome;GO:0010228//vegetative to reproductive phase transition of meristem;GO:0010555//response to mannitol stimulus;GO:0009737//response to abscisic acid stimulus	gi|115448809|ref|NP_001048184.1|/5.06718e-153/Os02g0759800 [Oryza sativa Japonica Group]
Unigene40981_Zhong-531	484	4232	99.79%	965.707190903742	2931	99.79%	705.021350932981	1753	99.79%	416.797805807444	1919	99.79%	446.555997626912	3853	99.79%	900.65450892757	4487	99.79%	1076.79049614024	2717	99.79%	638.894797875414	2244	99.79%	539.781379650725	-	-	GO:0003723//RNA binding;GO:0008408//3'-5' exonuclease activity	GO:0090305//nucleic acid phosphodiester bond hydrolysis	gi|222618694|gb|EEE54826.1|/4.36492e-90/hypothetical protein OsJ_02264 [Oryza sativa Japonica Group]
Unigene29668_Zhong-531	2664	4229	98.95%	175.326931710833	3366	99.96%	147.099671798764	3421	99.62%	147.777298576733	3613	99.77%	152.74959051069	3490	99.66%	148.216238263318	3995	99.21%	174.181918228139	4214	99.96%	180.030209120357	3327	99.89%	145.398186061632	K01115|1|0.0|1548|osa:4327647|phospholipase D [EC:3.1.4.4]	GO:0009941//chloroplast envelope;GO:0005829//cytosol;GO:0009506//plasmodesma;GO:0005886//plasma membrane;GO:0005634//nucleus;GO:0005739//mitochondrion	GO:0005546//phosphatidylinositol-4,5-bisphosphate binding;GO:0004630//phospholipase D activity;GO:0005509//calcium ion binding;GO:0070290//NAPE-specific phospholipase D activity	GO:0009789//positive regulation of abscisic acid mediated signaling pathway;GO:0046470//phosphatidylcholine metabolic process;GO:0010119//regulation of stomatal movement;GO:0009414//response to water deprivation;GO:0046466//membrane lipid catabolic process;GO:0009651//response to salt stress;GO:0009845//seed germination;GO:0046686//response to cadmium ion	gi|218187597|gb|EEC70024.1|/0/hypothetical protein OsI_00588 [Oryza sativa Indica Group]
Unigene18244_Zhong-531	1066	4228	99.53%	438.049250754604	1918	99.25%	209.470664664167	468	97.65%	50.521649078158	297	98.97%	31.3794666873642	2538	99.34%	269.36365307084	1719	99.25%	187.300604001867	2211	99.16%	236.056853030025	1657	99.34%	180.969635560714	K13171|1|7e-16|83.2|vvi:100262120|serine/arginine repetitive matrix protein 1;K14325|3|2e-12|71.6|sbi:SORBI_03g046480|RNA-binding protein with serine-rich domain 1	GO:0016023//cytoplasmic membrane-bounded vesicle;GO:0043668//exine	-	GO:0009555//pollen development	gi|115477082|ref|NP_001062137.1|/1.09895e-165/Os08g0496800 [Oryza sativa Japonica Group]
Unigene9093_Zhong-531	817	4168	99.02%	563.444081896401	2973	97.43%	423.647516937166	2271	97.43%	319.877687156016	2141	97.31%	295.148733756873	3064	97.43%	424.29829306302	3211	98.78%	456.497869412345	3381	97.67%	470.986207618165	3269	98.41%	465.836240450726	K03921|1|1e-129|460|osa:4335627|acyl-[acyl-carrier-protein] desaturase [EC:1.14.19.2]	GO:0009507//chloroplast	GO:0046872//metal ion binding;GO:0045300//acyl-[acyl-carrier-protein] desaturase activity	GO:0006633//fatty acid biosynthetic process;GO:0055114//oxidation-reduction process	gi|313471483|sp|A2XSL4.1|STAD5_ORYSI/1.1234e-134/RecName: Full=Acyl-[acyl-carrier-protein] desaturase 5, chloroplastic; AltName: Full=Stearoyl-ACP desaturase 5; Flags: Precursor
Unigene45912_Zhong-531	878	4166	96.01%	524.04661203059	4588	96.13%	608.360076641637	6872	97.38%	900.694486906427	6787	96.81%	870.622019258692	4498	96.81%	579.601519532928	3181	96.7%	420.813495382383	4818	95.79%	624.535823924473	5982	96.7%	793.217525208294	K01834|1|2e-39|160|vvi:100245371|2,3-bisphosphoglycerate-dependent phosphoglycerate mutase [EC:5.4.2.1];K03036|2|2e-22|104|aly:ARALYDRAFT_336019|26S proteasome regulatory subunit N6;K01115|3|9e-07|52.4|vcn:VOLCADRAFT_99471|phospholipase D [EC:3.1.4.4];K10730|4|1e-06|52.0|osa:4336217|ATP-dependent DNA helicase Q4 [EC:3.6.4.12];K00942|5|8e-06|49.3|bdi:100846064|guanylate kinase [EC:2.7.4.8]	-	-	-	gi|297610375|ref|NP_001064462.2|/1.72123e-107/Os10g0371000 [Oryza sativa Japonica Group]
Unigene7317_Zhong-531	207	4085	99.52%	2179.55023540842	2402	99.03%	1350.93505194589	3408	99.52%	1894.60251808719	2558	99.52%	1391.79896205488	1898	99.03%	1037.36225720989	956	99.52%	536.423817734404	2479	99.52%	1362.98556539456	4762	99.52%	2678.30143306472	-	-	-	-	-
Unigene28936_Zhong-531	871	4082	99.54%	517.606847772434	2387	88.17%	319.055383230168	1692	89.78%	223.548146437682	1730	96.21%	223.704263745388	2361	90.13%	306.677851650852	2333	96.56%	311.112234197087	3935	92.88%	514.175828909714	2833	90.36%	378.676912587639	K14325|1|8e-08|55.8|osa:4325394|RNA-binding protein with serine-rich domain 1;K13171|2|1e-06|52.0|mtr:MTR_4g064740|serine/arginine repetitive matrix protein 1	-	-	-	gi|125549574|gb|EAY95396.1|/3.14221e-61/hypothetical protein OsI_17234 [Oryza sativa Indica Group]
Unigene21512_Zhong-531	1427	4070	99.65%	315.003663020869	2860	99.37%	233.331768449501	2208	99.79%	178.05901455063	1925	96.22%	151.933336202024	2765	99.65%	219.217763516558	2900	99.79%	236.044850643421	2370	99.3%	189.020735220539	2553	96.22%	208.289438761302	K01307|1|0.0|671|osa:4339329|gamma-glutamyl hydrolase [EC:3.4.19.9]	GO:0005773//vacuole;GO:0016023//cytoplasmic membrane-bounded vesicle	GO:0008242//omega peptidase activity	GO:0046900//tetrahydrofolylpolyglutamate metabolic process;GO:0006541//glutamine metabolic process;GO:0006508//proteolysis	gi|115464905|ref|NP_001056052.1|/0/Os05g0517500 [Oryza sativa Japonica Group]
Unigene45141_Zhong-531	3421	4056	99.97%	130.945337709813	3261	99.94%	110.976120127639	1587	99.8%	53.3841979370637	1906	99.88%	62.7503475734838	4210	99.94%	139.230249643651	4350	99.97%	147.691903771483	3034	99.97%	100.936345691917	2288	99.94%	77.8651911380656	-	-	-	-	gi|125544193|gb|EAY90332.1|/0/hypothetical protein OsI_11910 [Oryza sativa Indica Group]
Unigene1408_Zhong-531	2969	4053	99.73%	150.76883327232	3841	99.33%	150.614200982523	3368	98.65%	130.542148083992	3279	98.72%	124.38772724613	4049	99.83%	154.291556186791	3941	98.62%	154.175989054997	3638	98.75%	139.456118195051	3418	98.59%	134.030077547124	-	GO:0005774//vacuolar membrane;GO:0005789//endoplasmic reticulum membrane;GO:0016021//integral to membrane;GO:0005886//plasma membrane	GO:0005525//GTP binding;GO:0003924//GTPase activity	GO:0006184//GTP catabolic process;GO:0030036//actin cytoskeleton organization;GO:0006888//ER to Golgi vesicle-mediated transport;GO:0009832//plant-type cell wall biogenesis;GO:0009932//cell tip growth;GO:0010053//root epidermal cell differentiation	gi|115437816|ref|NP_001043388.1|/0/Os01g0575000 [Oryza sativa Japonica Group]
Unigene37401_Zhong-531	1408	4018	99.86%	315.17549639328	2643	99.86%	218.537676301545	2502	99.86%	204.490680466209	2079	99.86%	166.302258821812	3143	99.86%	252.549379843246	3238	99.93%	267.112797327858	3267	99.86%	264.077594212927	3138	99.86%	259.472115401957	K08245|1|0.0|897|osa:4325154|phytepsin [EC:3.4.23.40]	GO:0005773//vacuole;GO:0016023//cytoplasmic membrane-bounded vesicle	GO:0003779//actin binding;GO:0004190//aspartic-type endopeptidase activity	GO:0006629//lipid metabolic process;GO:0006508//proteolysis	gi|218188020|gb|EEC70447.1|/0/hypothetical protein OsI_01478 [Oryza sativa Indica Group]
Unigene7333_Zhong-531	799	3986	97.25%	550.979807481493	3682	98.5%	536.498877281972	2454	98.5%	353.440773213029	2558	97.75%	360.578704812716	3868	97.87%	547.701923672892	4054	97.25%	589.328536348681	2306	97.25%	328.471428210521	2142	97.25%	312.113889109681	K03627|1|3e-74|276|osa:4345388|putative transcription factor	GO:0005737//cytoplasm	GO:0003713//transcription coactivator activity;GO:0043565//sequence-specific DNA binding	GO:2001141//regulation of RNA biosynthetic process	gi|115476102|ref|NP_001061647.1|/5.26302e-73/Os08g0366100 [Oryza sativa Japonica Group]
Unigene13663_Zhong-531	788	3982	99.49%	558.110516604962	1779	99.37%	262.833999207634	403	96.07%	58.8528770247042	748	99.37%	106.910828221172	3207	98.86%	460.44453491421	6883	99.49%	1014.5467358912	3303	98.86%	477.05387885504	1522	99.37%	224.868613967165	K01115|1|4e-08|56.6|vcn:VOLCADRAFT_99471|phospholipase D [EC:3.1.4.4];K14325|3|2e-07|54.7|bdi:100845778|RNA-binding protein with serine-rich domain 1;K14709|4|4e-07|53.5|vcn:VOLCADRAFT_104214|solute carrier family 39 (zinc transporter), member 1/2/3	GO:0005739//mitochondrion	GO:0004857//enzyme inhibitor activity	GO:0045980//negative regulation of nucleotide metabolic process;GO:0043086//negative regulation of catalytic activity	gi|218190903|gb|EEC73330.1|/1.35483e-49/hypothetical protein OsI_07529 [Oryza sativa Indica Group]
Unigene45770_Zhong-531	903	3952	99.45%	483.364057460892	3416	99.56%	440.414819715372	3163	97.45%	403.088410077689	3272	97.34%	408.104946068754	2754	97.23%	345.048994200167	2217	97.34%	285.166462802809	2494	97.34%	314.335747865443	2917	97.34%	376.087662668074	K07375|1|1e-115|414|osa:4328420|tubulin beta	GO:0005774//vacuolar membrane;GO:0048046//apoplast;GO:0005618//cell wall;GO:0005794//Golgi apparatus;GO:0005829//cytosol;GO:0005874//microtubule;GO:0009570//chloroplast stroma;GO:0009506//plasmodesma;GO:0005886//plasma membrane	GO:0005525//GTP binding;GO:0003924//GTPase activity;GO:0005200//structural constituent of cytoskeleton	GO:0006184//GTP catabolic process;GO:0051258//protein polymerization;GO:0046686//response to cadmium ion;GO:0007018//microtubule-based movement	gi|115444453|ref|NP_001046006.1|/1.99069e-114/Os02g0167300 [Oryza sativa Japonica Group]
CL299.Contig3_Zhong-531	274	3945	99.64%	1590.16288494317	1267	99.64%	538.341505465026	591	99.64%	248.213722387033	595	99.27%	244.575368475442	2034	99.64%	839.856264471897	3387	99.64%	1435.77087632452	3447	99.64%	1431.77836526151	1773	99.64%	753.353101998575	K10775|1|1e-44|176|osa:4330036|phenylalanine ammonia-lyase [EC:4.3.1.24]	GO:0005829//cytosol	GO:0045548//phenylalanine ammonia-lyase activity	GO:0006979//response to oxidative stress;GO:0009800//cinnamic acid biosynthetic process;GO:0006559//L-phenylalanine catabolic process;GO:0080167//response to karrikin	gi|218191209|gb|EEC73636.1|/2.50808e-43/hypothetical protein OsI_08144 [Oryza sativa Indica Group]
Unigene24289_Zhong-531	697	3905	98.57%	618.775953435291	3023	98.85%	504.936984029755	2572	98.71%	424.646017741903	2507	98.57%	405.105248091854	3354	98.42%	544.420989254845	3770	99.71%	628.245053699585	3643	98.57%	594.855482089497	2603	99.57%	434.792253735595	K14207|1|4e-51|199|osa:4341591|solute carrier family 38 (sodium-coupled neutral amino acid transporter), member 2	GO:0016021//integral to membrane;GO:0005774//vacuolar membrane	-	-	gi|218198600|gb|EEC81027.1|/3.37032e-51/hypothetical protein OsI_23806 [Oryza sativa Indica Group]
Unigene45916_Zhong-531	1412	3857	97.95%	301.689440813285	3071	97.17%	253.207713979157	5557	97.17%	452.891916942882	4205	97.17%	335.411243716939	2507	97.03%	200.874226491885	2948	97.73%	242.500862925501	3065	97.52%	247.047724081265	5057	97.17%	416.964100508677	K00847|1|0.0|660|osa:4344497|fructokinase [EC:2.7.1.4]	-	GO:0005524//ATP binding;GO:0008865//fructokinase activity	GO:0046835//carbohydrate phosphorylation;GO:0019252//starch biosynthetic process	gi|125559927|gb|EAZ05375.1|/0/hypothetical protein OsI_27579 [Oryza sativa Indica Group]
Unigene37338_Zhong-531	5867	3850	99.16%	72.4752645330839	4550	99.78%	90.2873946357152	4101	99.66%	80.4382383354219	4354	99.74%	83.583133776221	4598	99.9%	88.6660699007824	4010	99.91%	79.386890291774	4019	99.91%	77.962721898919	4114	99.69%	81.6372951894909	K03260|1|0.0|1886|bdi:100842805|translation initiation factor 4G	-	GO:0003743//translation initiation factor activity	GO:0006413//translational initiation;GO:0006417//regulation of translation;GO:0009615//response to virus;GO:0009737//response to abscisic acid stimulus	gi|222637260|gb|EEE67392.1|/0/hypothetical protein OsJ_24703 [Oryza sativa Japonica Group]
Unigene1249_Zhong-531	1775	3802	99.83%	236.569593182853	3059	98.25%	200.637880885134	1680	94.7%	108.918034068968	1991	99.44%	126.33370014523	3555	97.92%	226.592654876713	3776	97.63%	247.089410986728	2606	99.15%	167.094105271338	1817	97.24%	119.178242861961	-	GO:0009536//plastid	-	-	gi|115489298|ref|NP_001067136.1|/0/Os12g0581700 [Oryza sativa Japonica Group]
Unigene21312_Zhong-531	156	3800	92.31%	2690.32139969912	1010	94.87%	753.752191844208	17	58.33%	12.5404520681895	14	46.79%	10.1076396624843	2780	99.36%	2016.15899507581	4753	94.23%	3538.86276940622	2297	95.51%	1675.79724467124	536	91.03%	400.01898119918	-	GO:0016023//cytoplasmic membrane-bounded vesicle	-	-	gi|607895|gb|AAA58584.1|/6.64349e-23/anther specific [Oryza sativa Indica Group]
Unigene24710_Zhong-531	1717	3783	32.09%	243.33871706919	5236	32.09%	355.026814172439	4315	32.09%	289.200723052557	4568	31.86%	299.641604318313	3830	32.09%	252.367287006761	2721	32.03%	184.068194542058	4361	31.8%	289.068565112216	3916	31.92%	265.529511229511	K10355|1|0.0|758|osa:4349863|actin, other eukaryote;K05692|2|0.0|751|bdi:100834364|actin beta/gamma 1	GO:0009941//chloroplast envelope;GO:0048046//apoplast;GO:0005618//cell wall;GO:0005730//nucleolus;GO:0005829//cytosol;GO:0009570//chloroplast stroma;GO:0005856//cytoskeleton;GO:0009506//plasmodesma;GO:0005886//plasma membrane;GO:0005739//mitochondrion	GO:0005515//protein binding;GO:0005524//ATP binding;GO:0005200//structural constituent of cytoskeleton	GO:0007010//cytoskeleton organization;GO:0006094//gluconeogenesis;GO:0009611//response to wounding;GO:0006007//glucose catabolic process;GO:0010498//proteasomal protein catabolic process;GO:0051301//cell division;GO:0048767//root hair elongation;GO:0009733//response to auxin stimulus;GO:0032880//regulation of protein localization;GO:0009845//seed germination;GO:0009416//response to light stimulus	gi|115484337|ref|NP_001065830.1|/0/Os11g0163100 [Oryza sativa Japonica Group]
CL5443.Contig1_Zhong-531	1910	3779	99.27%	218.51874246848	3152	99.32%	192.125342261209	4143	99.37%	249.614859725513	3739	99.74%	220.479599584611	3947	99.53%	233.796679791332	4711	99.16%	286.483914930657	4651	99.53%	277.139256452119	4086	99.53%	249.060813979894	K08245|1|0.0|1027|osa:4339639|phytepsin [EC:3.4.23.40]	GO:0005773//vacuole;GO:0016023//cytoplasmic membrane-bounded vesicle	GO:0004190//aspartic-type endopeptidase activity	GO:0006629//lipid metabolic process;GO:0046686//response to cadmium ion;GO:0006508//proteolysis	gi|115465497|ref|NP_001056348.1|/0/Os05g0567100 [Oryza sativa Japonica Group]
Unigene24988_Zhong-531	1114	3762	99.01%	372.97418040353	2854	99.46%	298.263830155932	2092	98.74%	216.105270533202	2883	99.19%	291.477989415427	3346	99.37%	339.8171756499	3553	99.1%	370.450787667176	3696	99.37%	377.599879377271	2348	99.1%	245.387993692029	K14325|1|2e-06|52.0|mtr:MTR_2g069490|RNA-binding protein with serine-rich domain 1;K13171|2|2e-06|52.0|ath:AT2G29210|serine/arginine repetitive matrix protein 1	-	-	-	gi|108708075|gb|ABF95870.1|/9.86237e-72/Dormancy/auxin associated protein, expressed [Oryza sativa Japonica Group]
Unigene339_Zhong-531	4012	3736	99.45%	102.846877583502	3307	99.7%	95.9632799016051	2389	99.65%	68.5242190865805	2829	99.8%	79.4178885914796	3794	99.7%	106.989456761151	4441	99.73%	128.570210428758	4460	99.65%	126.51994939783	3205	99.73%	93.0052613707226	K14486|1|1e-20|101|ath:AT5G20730|auxin response factor	-	GO:0003712//transcription cofactor activity	GO:0006355//regulation of transcription, DNA-dependent	gi|115477875|ref|NP_001062533.1|/0/Os08g0564800 [Oryza sativa Japonica Group]
Unigene1448_Zhong-531	755	3734	99.74%	546.226203070874	2799	98.94%	431.606284251029	2170	99.74%	330.751370013519	1746	99.74%	260.461538383049	3614	99.87%	541.558998942216	3656	99.87%	562.444586814342	3130	99.87%	471.826643233515	2529	99.87%	389.979955862966	K09264|1|6e-124|441|osa:4342047|MADS-box transcription factor, plant	GO:0005634//nucleus	GO:0003677//DNA binding;GO:0046983//protein dimerization activity;GO:0003700//sequence-specific DNA binding transcription factor activity	GO:0009908//flower development;GO:0006355//regulation of transcription, DNA-dependent;GO:0030154//cell differentiation	gi|223588239|dbj|BAH22550.1|/1.96558e-127/MADS-box protein [Oryza rufipogon]
Unigene12925_Zhong-531	1488	3704	99.87%	274.924354920017	2656	98.86%	207.805458958774	2713	99.6%	209.814612899894	2820	99.4%	213.448197019974	3641	98.99%	276.835848555126	3433	99.33%	267.973209680525	3610	99.73%	276.114583862617	4087	99.46%	319.773237994909	K01115|1|3e-14|78.2|vcn:VOLCADRAFT_99471|phospholipase D [EC:3.1.4.4]	GO:0009536//plastid	-	-	gi|125541476|gb|EAY87871.1|/1.96445e-116/hypothetical protein OsI_09292 [Oryza sativa Indica Group]
Unigene45961_Zhong-531	447	3689	94.18%	911.478229356205	3714	95.53%	967.311138989223	3105	99.11%	799.360991286963	3783	88.59%	953.180462054297	3240	94.63%	820.053274806556	2838	84.34%	737.437763867812	2139	92.17%	544.613417355853	2425	94.18%	631.603645312238	K02928|1|9e-08|53.9|vvi:100852682|large subunit ribosomal protein L41e	GO:0016023//cytoplasmic membrane-bounded vesicle	-	-	gi|215694329|dbj|BAG89322.1|/9.06058e-33/unnamed protein product [Oryza sativa Japonica Group]
Unigene15596_Zhong-531	667	3676	93.7%	608.688135637126	3654	98.8%	637.785324274204	3530	99.1%	609.028674919358	4546	96.4%	767.626415215461	2896	95.35%	491.221428580332	2324	94%	404.697755436907	4505	96.55%	768.694965279695	3952	96.25%	689.813215044722	K12447|1|1e-07|54.7|cre:CHLREDRAFT_32796|UDP-sugar pyrophosphorylase [EC:2.7.7.64];K01115|2|3e-07|42.7|vcn:VOLCADRAFT_99471|phospholipase D [EC:3.1.4.4];K14325|4|2e-06|50.8|osa:4337561|RNA-binding protein with serine-rich domain 1;K01051|5|2e-06|47.8|gmx:100776781|pectinesterase [EC:3.1.1.11]	-	GO:0003824//catalytic activity	-	gi|115462479|ref|NP_001054839.1|/2.51721e-45/Os05g0188100 [Oryza sativa Japonica Group]
CL7086.Contig1_Zhong-531	3601	3666	99.19%	112.438361215622	2930	99.28%	94.7275514359737	1598	99.22%	51.0672560755154	2245	99.19%	70.2165581504196	3555	99.86%	111.691741851198	4064	99.94%	131.084422104225	3870	99.31%	122.313084626993	2405	99.25%	77.7557236206714	K16055|1|0.0|1742|osa:4346981|trehalose 6-phosphate synthase/phosphatase [EC:2.4.1.15 3.1.3.12]	GO:0005739//mitochondrion	GO:0003825//alpha,alpha-trehalose-phosphate synthase (UDP-forming) activity;GO:0004805//trehalose-phosphatase activity	GO:0016311//dephosphorylation;GO:0005992//trehalose biosynthetic process	gi|328864197|gb|AEB53185.1|/0/trehalose-6-phosphate synthase 10 [Oryza sativa Indica Group]
Unigene35287_Zhong-531	1837	3662	99.67%	220.168078195129	3894	99.67%	246.784911616793	4081	99.73%	255.650300774405	4955	99.67%	303.795135947862	3184	99.67%	196.09588621778	3131	99.46%	197.967736348472	5177	99.67%	320.740708245147	4381	99.67%	277.654364711732	K15216|1|0.0|1123|osa:4341897|RNA polymerase I-specific transcription initiation factor RRN3	-	-	-	gi|218198785|gb|EEC81212.1|/0/hypothetical protein OsI_24246 [Oryza sativa Indica Group]
CL7350.Contig2_Zhong-531	518	3660	67.76%	780.362683586776	3216	71.04%	722.799915209816	2439	67.76%	541.839809756191	2788	67.18%	606.190775389544	3177	67.57%	693.892247345567	3117	67.76%	698.920129026136	4574	67.76%	1004.96624701995	3123	67.76%	701.911943945088	K10573|1|3e-59|225|osa:4334386|ubiquitin-conjugating enzyme E2 A [EC:6.3.2.19]	GO:0005829//cytosol	GO:0004842//ubiquitin-protein ligase activity;GO:0005524//ATP binding	GO:0006511//ubiquitin-dependent protein catabolic process;GO:0033523//histone H2B ubiquitination;GO:0009650//UV protection;GO:0010228//vegetative to reproductive phase transition of meristem;GO:0016579//protein deubiquitination	gi|573926351|ref|XP_006650709.1|/5.40984e-58/PREDICTED: ubiquitin-conjugating enzyme E2 2-like [Oryza brachyantha]
Unigene10004_Zhong-531	1596	3635	96.87%	251.545583187143	2517	95.8%	183.604001111697	2718	97.12%	195.977148773732	2662	95.61%	187.854445843143	3265	96.12%	231.448770882222	3882	97.93%	282.51606586557	3933	98.93%	280.463361242012	3473	96.68%	253.344980672228	K00616|1|0.0|841|osa:4327239|transaldolase [EC:2.2.1.2]	GO:0005739//mitochondrion;GO:0009570//chloroplast stroma	GO:0004801//sedoheptulose-7-phosphate:D-glyceraldehyde-3-phosphate glyceronetransferase activity	GO:0006098//pentose-phosphate shunt;GO:0009809//lignin biosynthetic process;GO:0033587//shikimate biosynthetic process;GO:0046686//response to cadmium ion	gi|115441963|ref|NP_001045261.1|/0/Os01g0926300 [Oryza sativa Japonica Group]
CL1442.Contig2_Zhong-531	1738	3627	45.91%	230.485151082091	5021	46.03%	336.335153538814	4522	46.03%	299.412312440501	5401	46.03%	350.002155328955	3299	45.97%	214.751953759343	2632	45.97%	175.896265409508	4909	45.91%	321.461032416379	3993	45.97%	267.479157228263	K09503|1|0.0|779|sbi:SORBI_04g032970|DnaJ homolog subfamily A member 2	-	GO:0046872//metal ion binding;GO:0031072//heat shock protein binding;GO:0005524//ATP binding;GO:0051082//unfolded protein binding	GO:0006457//protein folding;GO:0009408//response to heat	gi|222623377|gb|EEE57509.1|/0/hypothetical protein OsJ_07792 [Oryza sativa Japonica Group]
Unigene14512_Zhong-531	1679	3537	97.56%	232.664182839846	3524	98.09%	244.352629130495	3141	98.21%	215.281202102252	3160	97.56%	211.974051221742	3452	97.62%	232.608012810868	3162	98.63%	218.741746504925	3084	98.57%	209.049314809283	2891	99.29%	200.464651628218	-	-	-	-	gi|218195971|gb|EEC78398.1|/2.67053e-149/hypothetical protein OsI_18185 [Oryza sativa Indica Group]
CL3565.Contig1_Zhong-531	1886	3533	97.88%	206.893628788493	3344	97.51%	206.422195545193	3608	96.39%	220.14747569323	3709	97.61%	221.493741072264	3502	98.78%	210.077254765873	3304	96.13%	203.478653997222	4119	96.55%	248.562254128542	3753	97.14%	231.673993056379	K01115|1|4e-07|55.1|vcn:VOLCADRAFT_99471|phospholipase D [EC:3.1.4.4]	-	-	-	gi|218198895|gb|EEC81322.1|/0/hypothetical protein OsI_24491 [Oryza sativa Indica Group]
Unigene35759_Zhong-531	2121	3519	99.1%	183.241469622624	2527	99.25%	138.706363545726	1234	98.16%	66.9519700733492	1546	98.49%	82.0947027426186	3741	99.86%	199.549948424332	4610	99.91%	252.453131836354	3613	98.59%	193.87078474528	2157	98.54%	118.399504441789	K14325|1|2e-09|62.8|sbi:SORBI_03g046480|RNA-binding protein with serine-rich domain 1;K03509|2|9e-09|52.0|vcn:VOLCADRAFT_116690|DNA polymerase eta subunit [EC:2.7.7.7];K12824|5|1e-08|60.1|bdi:100837275|transcription elongation regulator 1	-	GO:0016773//phosphotransferase activity, alcohol group as acceptor;GO:0016301//kinase activity;GO:0043424//protein histidine kinase binding	GO:0046854//phosphatidylinositol phosphorylation;GO:0046777//protein autophosphorylation	gi|222629737|gb|EEE61869.1|/0/hypothetical protein OsJ_16555 [Oryza sativa Japonica Group]
Unigene37229_Zhong-531	873	3474	98.51%	439.50188118362	3171	98.51%	422.876752807237	3831	99.08%	504.9946507799	4098	98.97%	528.693564437103	3441	99.2%	445.938541505234	3021	98.74%	401.936075223651	3946	98.85%	514.431924845318	3572	98.85%	476.362553494515	K12124|1|3e-98|356|osa:4325329|GIGANTEA	GO:0005654//nucleoplasm	-	GO:0009409//response to cold;GO:0009908//flower development;GO:0006355//regulation of transcription, DNA-dependent;GO:0009637//response to blue light;GO:0030154//cell differentiation;GO:0010378//temperature compensation of the circadian clock;GO:0010218//response to far red light;GO:0042542//response to hydrogen peroxide;GO:0080167//response to karrikin;GO:0048578//positive regulation of long-day…	gi|222617868|gb|EEE54000.1|/6.0617e-97/hypothetical protein OsJ_00641 [Oryza sativa Japonica Group]
Unigene23536_Zhong-531	2533	3469	98.66%	151.256580500216	2090	97.99%	96.0600722459126	1498	97.71%	68.0558547853294	1976	97.79%	87.8613888612815	2360	99.45%	105.409898068817	2593	98.14%	118.901636718644	3893	98.38%	174.917913849215	2326	97.91%	106.909162813555	K03260|1|2e-11|69.7|pop:POPTR_835945|translation initiation factor 4G	GO:0005794//Golgi apparatus;GO:0005829//cytosol	GO:0003743//translation initiation factor activity	GO:0006413//translational initiation;GO:0009723//response to ethylene stimulus;GO:0009651//response to salt stress	gi|115474565|ref|NP_001060879.1|/0/Os08g0120500 [Oryza sativa Japonica Group]
Unigene24579_Zhong-531	913	3469	95.07%	419.641750719656	2575	96.82%	328.350943428604	3657	99.12%	460.93857233977	3582	99.56%	441.876715872237	2619	97.26%	324.540799035574	2713	94.85%	345.143359545388	4178	97.81%	520.814099902147	4284	99.78%	546.284769766998	K09286|1|3e-52|203|sbi:SORBI_10g006260|EREBP-like factor	GO:0005634//nucleus	GO:0003700//sequence-specific DNA binding transcription factor activity;GO:0003677//DNA binding	GO:0006355//regulation of transcription, DNA-dependent	gi|115466890|ref|NP_001057044.1|/9.78044e-93/Os06g0194000 [Oryza sativa Japonica Group]
Unigene19685_Zhong-531	671	3465	99.85%	570.329566786949	1402	99.4%	243.252496469921	16	61.1%	2.74401405822749	13	49.33%	2.18206229886291	2717	99.85%	458.112032069	2966	99.85%	513.415685051117	2771	99.85%	470.001323398891	568	99.85%	98.552177319708	-	GO:0016023//cytoplasmic membrane-bounded vesicle	-	-	gi|218194825|gb|EEC77252.1|/7.68018e-66/hypothetical protein OsI_15839 [Oryza sativa Indica Group]
Unigene15511_Zhong-531	1243	3440	97.99%	305.655687838112	1908	97.99%	178.705967196932	2339	95.25%	216.544901445708	2563	97.67%	232.232924432351	3310	98.07%	301.273855518195	4823	97.83%	450.678291400157	6855	99.6%	627.655596637306	5584	99.52%	523.015655729593	K01115|1|5e-21|100|vcn:VOLCADRAFT_99471|phospholipase D [EC:3.1.4.4]	-	GO:0046872//metal ion binding	GO:0030001//metal ion transport	gi|115455385|ref|NP_001051293.1|/7.80562e-153/Os03g0751600 [Oryza sativa Japonica Group]
Unigene32757_Zhong-531	2669	3438	99.18%	142.266440777921	3009	99.63%	131.251847898103	1299	98.88%	56.0079203249993	1645	99.51%	69.4166485625093	3393	99.93%	143.826815928902	3350	99.51%	145.786308479005	1941	99.06%	82.7679191402136	1558	99.29%	67.9609259872179	K14306|1|1e-25|117|rcu:RCOM_1609340|nuclear pore complex protein Nup62	GO:0005829//cytosol;GO:0009941//chloroplast envelope	GO:0004888//transmembrane signaling receptor activity;GO:0016817//hydrolase activity, acting on acid anhydrides;GO:0005525//GTP binding	GO:0007165//signal transduction;GO:0008152//metabolic process;GO:0045036//protein targeting to chloroplast	gi|218196108|gb|EEC78535.1|/0/hypothetical protein OsI_18487 [Oryza sativa Indica Group]
CL4496.Contig2_Zhong-531	1055	3436	93.08%	359.704493734379	4119	93.08%	454.538992445386	7755	93.27%	845.89841667434	5112	93.18%	545.73863350851	1744	92.7%	187.024542547071	449	91.56%	49.4327062718761	2014	92.89%	217.266156565142	9063	93.27%	1000.13799984239	K00695|1|0.0|704|osa:4333062|sucrose synthase [EC:2.4.1.13]	GO:0009941//chloroplast envelope;GO:0005773//vacuole;GO:0000124//SAGA complex;GO:0005829//cytosol;GO:0005643//nuclear pore;GO:0070390//transcription export complex 2;GO:0071819//DUBm complex;GO:0009506//plasmodesma;GO:0005886//plasma membrane	GO:0016157//sucrose synthase activity;GO:0003713//transcription coactivator activity	GO:0045893//positive regulation of transcription, DNA-dependent;GO:0009749//response to glucose stimulus;GO:0009414//response to water deprivation;GO:0009413//response to flooding;GO:0006406//mRNA export from nucleus;GO:0015031//protein transport;GO:0009744//response to sucrose stimulus;GO:0006970//response to osmotic stress;GO:0005985//sucrose metabolic process;GO:0001666//response to hypoxia;GO…	gi|115453437|ref|NP_001050319.1|/0/Os03g0401300 [Oryza sativa Japonica Group]
CL1899.Contig4_Zhong-531	1679	3427	99.94%	225.42837279959	2126	99.94%	147.415916439112	1643	97.92%	112.609683239096	1692	99.52%	113.500029957971	3033	99.94%	204.374305578031	4503	99.88%	311.509830648854	3788	97.74%	256.77004036886	2632	97.74%	182.505348697845	K00122|1|0.0|761|osa:4341069|formate dehydrogenase [EC:1.2.1.2]	GO:0009507//chloroplast;GO:0009579//thylakoid;GO:0005739//mitochondrion	GO:0051287//NAD binding;GO:0008863//formate dehydrogenase (NAD+) activity;GO:0016616//oxidoreductase activity, acting on the CH-OH group of donors, NAD or NADP as acceptor	GO:0046686//response to cadmium ion;GO:0055114//oxidation-reduction process	gi|218198209|gb|EEC80636.1|/0/hypothetical protein OsI_23019 [Oryza sativa Indica Group]
Unigene44079_Zhong-531	3197	3410	99.75%	117.803151950344	3486	99.91%	126.945280371124	4039	99.75%	145.385162577658	4484	99.91%	157.968058770866	2954	99.75%	104.53757825421	3182	99.87%	115.605379822085	4963	99.91%	176.67972479469	5599	99.97%	203.895780917824	K14306|1|1e-11|71.2|gmx:100781711|nuclear pore complex protein Nup62;K09291|3|6e-11|68.6|gmx:100811882|nucleoprotein TPR;K11984|4|8e-11|68.2|vvi:100266959|U4/U6.U5 tri-snRNP-associated protein 1;K14786|5|2e-10|67.0|pop:POPTR_826683|protein KRI1	-	-	-	gi|222622109|gb|EEE56241.1|/0/hypothetical protein OsJ_05250 [Oryza sativa Japonica Group]
Unigene35004_Zhong-531	247	3392	99.6%	1516.71526666694	2957	99.6%	1393.75418318915	1637	99.6%	762.676905348342	3376	99.6%	1539.40112032543	7181	99.6%	3289.21720794533	7470	99.6%	3512.72502297246	8388	99.6%	3864.97370619867	3946	99.6%	1859.94685759461	K01115|1|9e-16|79.7|vcn:VOLCADRAFT_99471|phospholipase D [EC:3.1.4.4]	GO:0016023//cytoplasmic membrane-bounded vesicle	-	-	gi|38605837|emb|CAE02917.3|/6.31537e-50/OSJNBb0108J11.9 [Oryza sativa Japonica Group]
Unigene264_Zhong-531	2238	3391	99.96%	167.345051873764	3505	99.96%	182.330680441597	2470	99.91%	127.006439334353	3488	99.96%	175.534589374067	3560	99.96%	179.967670823979	3010	99.87%	156.216505750696	2889	99.91%	146.917163471454	2357	99.96%	122.61395705378	K11292|1|1e-20|100|vvi:100254333|transcription elongation factor SPT6	-	-	GO:0006306//DNA methylation;GO:0030422//production of siRNA involved in RNA interference	gi|218197068|gb|EEC79495.1|/0/hypothetical protein OsI_20547 [Oryza sativa Indica Group]
Unigene41333_Zhong-531	423	3384	99.53%	883.558186006448	4250	99.53%	1169.71585139786	5660	99.53%	1539.80219136818	4790	99.53%	1275.38545447396	3124	99.53%	835.555376376536	2922	99.53%	802.343521202225	4250	99.53%	1143.49333565627	4838	99.53%	1331.57583378539	K09872|1|8e-56|213|osa:4330248|aquaporin PIP	GO:0005773//vacuole;GO:0046658//anchored to plasma membrane;GO:0009506//plasmodesma;GO:0016021//integral to membrane;GO:0009507//chloroplast	GO:0015250//water channel activity	GO:0015670//carbon dioxide transport;GO:0009414//response to water deprivation;GO:0006833//water transport;GO:0009651//response to salt stress	gi|115447785|ref|NP_001047672.1|/1.42622e-54/Os02g0666200 [Oryza sativa Japonica Group]
Unigene45941_Zhong-531	1719	3317	95.29%	213.115365254755	2934	98.84%	198.708317186403	4264	98.25%	285.45009302695	3394	98.08%	222.373112534596	1990	89.35%	130.973001375095	797	85.92%	53.8521380692314	2619	97.15%	173.398244737834	5904	94.76%	399.862687153232	K00558|1|2e-10|65.9|cre:CHLREDRAFT_15852|DNA (cytosine-5-)-methyltransferase [EC:2.1.1.37];K11275|2|2e-07|56.2|rcu:RCOM_0992600|histone H1/5;K13171|3|5e-07|54.7|ath:AT2G29210|serine/arginine repetitive matrix protein 1;K14437|5|2e-06|52.4|cre:CHLREDRAFT_150334|chromodomain-helicase-DNA-binding protein 7 [EC:3.6.4.12]	GO:0016023//cytoplasmic membrane-bounded vesicle	-	-	gi|125527741|gb|EAY75855.1|/0/hypothetical protein OsI_03772 [Oryza sativa Indica Group]
Unigene677_Zhong-531	629	3306	95.71%	580.493514097241	2441	97.93%	451.802829645527	1435	97.77%	262.536762366492	1514	99.36%	271.09502226257	3211	95.71%	577.556186694303	3757	99.21%	693.762874304416	2502	97.93%	452.71171713026	1912	99.36%	353.897627008761	-	GO:0005737//cytoplasm	GO:0003723//RNA binding;GO:0008408//3'-5' exonuclease activity	GO:0006623//protein targeting to vacuole;GO:0090305//nucleic acid phosphodiester bond hydrolysis;GO:0016192//vesicle-mediated transport	gi|222618694|gb|EEE54826.1|/1.93797e-89/hypothetical protein OsJ_02264 [Oryza sativa Japonica Group]
Unigene24578_Zhong-531	1669	3278	99.16%	216.919093299067	3161	99.16%	220.495622465251	5007	99.4%	345.231268700746	4743	98.32%	320.068623101491	3024	95.99%	204.988751497481	3533	98.32%	245.87128253553	3922	99.34%	267.446136089065	4289	99.4%	299.185207891793	K09286|1|0.0|746|osa:4330935|EREBP-like factor	GO:0005634//nucleus	GO:0003700//sequence-specific DNA binding transcription factor activity;GO:0003677//DNA binding	GO:0006355//regulation of transcription, DNA-dependent;GO:0006952//defense response	gi|125541375|gb|EAY87770.1|/0/hypothetical protein OsI_09188 [Oryza sativa Indica Group]
CL4453.Contig4_Zhong-531	1888	3256	94.97%	190.470435224907	3941	94.97%	243.016777425455	3196	94.86%	194.802107127045	3716	95.02%	221.676690442778	3179	94.97%	190.49918330729	2697	94.86%	165.920276343957	2699	94.81%	162.699406900802	2333	94.86%	143.864339751335	K14486|1|2e-154|544|gmx:100793224|auxin response factor	GO:0005634//nucleus	GO:0003677//DNA binding;GO:0046983//protein dimerization activity	GO:0009734//auxin mediated signaling pathway;GO:0006355//regulation of transcription, DNA-dependent	gi|158513335|sp|A2ZET6.1|ARFW_ORYSI/0/RecName: Full=Auxin response factor 23; AltName: Full=OsARF1
Unigene45595_Zhong-531	932	3232	95.06%	383.001617110091	7304	96.03%	912.38190778895	20797	99.36%	2567.87363918792	16553	96.89%	2000.35518515972	2469	96.57%	299.71588259926	586	89.7%	73.0301528395527	2202	93.03%	268.897322273084	10001	94.1%	1249.30340311276	K11086|1|3e-13|54.7|vcn:VOLCADRAFT_107252|small nuclear ribonucleoprotein B and B'	GO:0016023//cytoplasmic membrane-bounded vesicle	-	-	gi|7106524|dbj|BAA92209.1|/1.85315e-62/putative structural protein [Oryza sativa Japonica Group]
Unigene17134_Zhong-531	1277	3201	99.53%	276.847078446226	1538	99.61%	140.21589576808	1160	99.53%	104.533613075663	1006	99.61%	88.7265095688353	1651	99.53%	146.271850654846	1522	99.3%	138.434475965583	1616	99.14%	144.024220824153	1947	99.61%	177.506991078655	K02716|1|0.0|653|osa:4324479|photosystem II oxygen-evolving enhancer protein 1	GO:0048046//apoplast;GO:0009279//cell outer membrane;GO:0009654//oxygen evolving complex;GO:0016021//integral to membrane;GO:0009543//chloroplast thylakoid lumen;GO:0009535//chloroplast thylakoid membrane;GO:0010287//plastoglobule;GO:0019898//extrinsic to membrane	GO:0005509//calcium ion binding;GO:0010242//oxygen evolving activity;GO:0008266//poly(U) RNA binding	GO:0035304//regulation of protein dephosphorylation;GO:0010207//photosystem II assembly;GO:0042742//defense response to bacterium;GO:0042549//photosystem II stabilization;GO:0010205//photoinhibition	gi|218188287|gb|EEC70714.1|/0/hypothetical protein OsI_02088 [Oryza sativa Indica Group]
Unigene32437_Zhong-531	394	3200	99.75%	897.013386808577	2642	99.75%	780.671642390747	2385	99.75%	696.596087860643	2537	99.75%	725.221313361266	2594	99.75%	744.866307182701	2631	99.75%	775.613093746836	2813	99.75%	812.565886296838	2733	99.75%	807.576770002973	-	-	-	-	gi|222628961|gb|EEE61093.1|/3.0145e-12/hypothetical protein OsJ_14988 [Oryza sativa Japonica Group]
Unigene19114_Zhong-531	1276	3191	95.53%	276.198488591945	2719	91.93%	248.079196050007	1826	95.45%	164.679283345758	1899	93.42%	167.617980529165	2659	99.45%	235.761151020902	2692	97.73%	245.044459255511	1873	96.47%	167.059885023126	1537	97.18%	140.237319222982	K01115|1|2e-18|92.0|vcn:VOLCADRAFT_99471|phospholipase D [EC:3.1.4.4]	-	-	-	gi|125574386|gb|EAZ15670.1|/9.33734e-106/hypothetical protein OsJ_31082 [Oryza sativa Japonica Group]
CL2057.Contig3_Zhong-531	1174	3184	61.24%	299.536761525184	1173	61.16%	116.321964411412	714	60.39%	69.9872589018549	586	61.07%	56.2180571541534	1390	62.01%	133.952641921561	1306	61.41%	129.209839170481	1085	61.07%	105.18328166472	1725	61.67%	171.065098020384	K02866|1|4e-18|90.9|osa:4332737|large subunit ribosomal protein L10e;K13171|2|5e-07|53.9|ath:AT2G29210|serine/arginine repetitive matrix protein 1	GO:0016023//cytoplasmic membrane-bounded vesicle	GO:0003993//acid phosphatase activity	GO:0016311//dephosphorylation	gi|297723785|ref|NP_001174256.1|/8.87564e-135/Os05g0190300 [Oryza sativa Japonica Group]
CL4695.Contig3_Zhong-531	973	3178	73.69%	360.733288171697	1580	73.07%	189.049729066743	2295	75.23%	271.430545278593	2287	73.48%	264.727853300826	4212	74.1%	489.75638025703	7071	73.79%	844.089509589884	13171	75.44%	1540.60387067815	5326	73.69%	637.277712113684	K03509|1|4e-10|63.9|vcn:VOLCADRAFT_116690|DNA polymerase eta subunit [EC:2.7.7.7];K14325|2|3e-06|50.8|osa:4337561|RNA-binding protein with serine-rich domain 1;K10747|3|4e-06|50.4|sbi:SORBI_01g018700|DNA ligase 1 [EC:6.5.1.1];K13171|5|7e-06|49.7|gmx:100790051|serine/arginine repetitive matrix protein 1	GO:0016023//cytoplasmic membrane-bounded vesicle;GO:0005576//extracellular region;GO:0009536//plastid	GO:0004867//serine-type endopeptidase inhibitor activity	GO:0010951//negative regulation of endopeptidase activity	gi|215693785|dbj|BAG88984.1|/2.24661e-114/unnamed protein product [Oryza sativa Japonica Group]
Unigene24983_Zhong-531	1784	3164	96.58%	195.878510406699	2270	97.81%	148.136752528455	1742	97.25%	112.367875574869	2098	99.66%	132.45152025365	3793	99.55%	240.542916785962	4660	99.66%	303.397202857901	3658	99.5%	233.364035483296	2540	98.15%	165.759823127597	K00924|1|7e-32|137|aly:ARALYDRAFT_489138|[EC:2.7.1.-];K01115|3|3e-09|62.0|vcn:VOLCADRAFT_99471|phospholipase D [EC:3.1.4.4]	-	GO:0004190//aspartic-type endopeptidase activity	GO:0006508//proteolysis	gi|218191512|gb|EEC73939.1|/0/hypothetical protein OsI_08807 [Oryza sativa Indica Group]
Unigene41033_Zhong-531	610	3159	97.54%	571.959079834912	3143	98.36%	599.855104169372	3622	96.72%	683.293800674373	4016	97.21%	741.49833934283	2793	96.72%	518.018990108792	2428	97.54%	462.316457058167	2876	97.7%	536.591911477708	3196	97.7%	609.982455255573	-	-	-	-	-
Unigene7319_Zhong-531	1103	3157	99.46%	316.11436913218	2868	99.82%	302.716049521677	3566	99.46%	372.044334900834	3268	99.46%	333.697420091426	2362	99.46%	242.275200151833	2179	99.64%	229.457482124215	2437	99.46%	251.457788609588	2853	99.46%	301.138766600514	K01803|1|1e-141|501|osa:4325211|triosephosphate isomerase (TIM) [EC:5.3.1.1]	GO:0005829//cytosol;GO:0005618//cell wall;GO:0005739//mitochondrion;GO:0009506//plasmodesma;GO:0005774//vacuolar membrane;GO:0009570//chloroplast stroma;GO:0005886//plasma membrane;GO:0048046//apoplast	GO:0005507//copper ion binding;GO:0004807//triose-phosphate isomerase activity	GO:0006098//pentose-phosphate shunt;GO:0009651//response to salt stress;GO:0006094//gluconeogenesis;GO:0010043//response to zinc ion;GO:0046686//response to cadmium ion;GO:0006096//glycolysis	gi|306415973|gb|ADM86861.1|/9.90937e-141/triosephosphate isomerase [Oryza sativa Japonica Group]
Unigene18773_Zhong-531	1090	3150	99.72%	319.175262146825	1712	99.08%	182.855940939428	798	97.8%	84.2490986003656	1164	99.91%	120.274288366484	2827	99.36%	293.429579148694	3930	99.72%	418.780603398253	2771	99.82%	289.331089908858	1515	99.72%	161.817893359945	K14325|1|2e-12|71.6|rcu:RCOM_1576190|RNA-binding protein with serine-rich domain 1	-	-	-	gi|115439203|ref|NP_001043881.1|/0/Os01g0681600 [Oryza sativa Japonica Group]
CL4239.Contig2_Zhong-531	840	3144	15.6%	413.379008453017	3156	15.6%	437.410819334995	4284	15.48%	586.893156791269	3710	15.6%	497.440266246549	2124	15.6%	286.074934080335	871	15.6%	120.436846316572	2334	15.48%	316.232601516356	5084	15.6%	704.638979355442	K01115|1|3e-27|120|vcn:VOLCADRAFT_99471|phospholipase D [EC:3.1.4.4]	GO:0016023//cytoplasmic membrane-bounded vesicle;GO:0016020//membrane	-	-	gi|125551325|gb|EAY97034.1|/1.12202e-92/hypothetical protein OsI_18957 [Oryza sativa Indica Group]
Unigene24121_Zhong-531	618	3140	99.19%	561.159527520277	3808	98.38%	717.365154379615	2271	98.22%	422.880372825995	3466	96.93%	631.664393775614	3344	98.22%	612.184562645355	2792	98.38%	524.743955594191	2551	97.9%	469.793559560866	1973	97.25%	371.688409244231	K02918|1|3e-61|232|osa:4329423|large subunit ribosomal protein L35e	GO:0005730//nucleolus;GO:0009506//plasmodesma;GO:0022625//cytosolic large ribosomal subunit	GO:0003735//structural constituent of ribosome	GO:0006412//translation	gi|115446249|ref|NP_001046904.1|/5.30996e-60/Os02g0503400 [Oryza sativa Japonica Group]
Unigene7351_Zhong-531	1875	3131	99.79%	184.428045359079	1393	99.79%	86.4931386430527	208	98.45%	12.7658851359565	113	91.36%	6.78771321791518	1891	99.79%	114.102415138874	1318	99.57%	81.6459495102966	2752	99.79%	167.044519913928	1658	99.79%	102.949362636025	K15402|1|2e-102|371|vvi:100254406|cytochrome P450, family 86, subfamily B, polypeptide 1 (fatty acid omega-hydroxylase) [EC:1.14.-.-]	-	GO:0020037//heme binding;GO:0016705//oxidoreductase activity, acting on paired donors, with incorporation or reduction of molecular oxygen;GO:0004497//monooxygenase activity;GO:0005506//iron ion binding	GO:0022900//electron transport chain	gi|9081783|dbj|BAA99522.1|/0/putative cytochrome P450 [Oryza sativa Japonica Group]
CL2348.Contig1_Zhong-531	1769	3130	99.15%	195.416698855298	3389	99.83%	223.036298290673	3915	99.32%	254.678804779239	3470	99.1%	220.926572805298	2333	98.93%	149.207785957975	2182	99.15%	143.267413125734	3240	99.04%	208.450169438849	3188	99.15%	209.812272598805	K01590|1|0.0|877|sbi:SORBI_04g022140|histidine decarboxylase [EC:4.1.1.22]	GO:0005886//plasma membrane;GO:0005829//cytosol	GO:0030170//pyridoxal phosphate binding;GO:0016831//carboxy-lyase activity	GO:0006580//ethanolamine metabolic process;GO:0019752//carboxylic acid metabolic process	gi|125539802|gb|EAY86197.1|/0/hypothetical protein OsI_07573 [Oryza sativa Indica Group]
CL2528.Contig4_Zhong-531	1741	3123	99.94%	198.11546631951	1814	99.94%	121.302659935306	1757	99.77%	116.134661900672	1652	99.94%	106.870437051701	1970	99.31%	128.018293953011	1958	99.94%	130.627441949308	2303	99.89%	150.549820495716	2722	99.89%	182.024462721469	-	GO:0016021//integral to membrane;GO:0016023//cytoplasmic membrane-bounded vesicle;GO:0000139//Golgi membrane	GO:0016757//transferase activity, transferring glycosyl groups	GO:0008152//metabolic process	gi|115441967|ref|NP_001045263.1|/0/Os01g0926600 [Oryza sativa Japonica Group]
Unigene32593_Zhong-531	627	3112	98.88%	548.17246308853	3185	99.04%	591.38963481566	4663	99.04%	855.828498645178	4081	99.52%	733.069866047546	1797	98.88%	324.253831427255	983	98.09%	182.098548004402	1383	99.2%	251.038143465217	3590	99.04%	666.603079788821	K14484|1|1e-29|127|aly:ARALYDRAFT_319024|auxin-responsive protein IAA	GO:0005634//nucleus	GO:0046983//protein dimerization activity	GO:0006417//regulation of translation;GO:0009734//auxin mediated signaling pathway;GO:0006355//regulation of transcription, DNA-dependent	gi|75226278|sp|Q75GB1.1|IAA17_ORYSJ/9.61841e-49/RecName: Full=Auxin-responsive protein IAA17; AltName: Full=Indoleacetic acid-induced protein 17 [Oryza sativa Japonica Group]
Unigene32477_Zhong-531	681	3101	96.62%	502.921059986416	3769	98.53%	644.333687683354	4290	98.68%	724.934969518454	4992	98.53%	825.60778292836	2734	97.21%	454.209254289508	2542	97.5%	433.559733023884	2458	97.36%	410.789980083003	2877	98.38%	491.850546249935	K02929|1|3e-59|226|zma:100284825|large subunit ribosomal protein L44e	GO:0022625//cytosolic large ribosomal subunit;GO:0005739//mitochondrion	GO:0003735//structural constituent of ribosome	GO:0006412//translation	gi|115471897|ref|NP_001059547.1|/5.98912e-58/Os07g0450000 [Oryza sativa Japonica Group]
CL128.Contig3_Zhong-531	2935	3073	99.08%	115.637747257147	3078	99.73%	122.093437837452	3158	99.83%	123.820595861097	3500	99.49%	134.309351562824	2693	99.28%	103.808479048853	2548	99.9%	100.835121043303	2677	97.99%	103.806689406988	2863	99.97%	113.567391450982	K09291|1|1e-09|64.3|vvi:100251875|nucleoprotein TPR;K11498|2|1e-08|60.8|aly:ARALYDRAFT_478343|centromeric protein E;K10395|3|2e-08|60.5|bdi:100828670|kinesin family member 4/7/21/27;K10400|5|6e-08|58.5|osa:4352674|kinesin family member 15	GO:0010005//cortical microtubule, transverse to long axis;GO:0005886//plasma membrane	GO:0008017//microtubule binding	GO:0010051//xylem and phloem pattern formation;GO:0007010//cytoskeleton organization;GO:0009832//plant-type cell wall biogenesis	gi|115448541|ref|NP_001048050.1|/0/Os02g0736100 [Oryza sativa Japonica Group]
CL4756.Contig1_Zhong-531	953	3066	82.9%	355.323897992625	4473	83.74%	546.434120954761	8774	85.1%	1059.4820397273	6403	84.37%	756.72296615098	1453	84.16%	172.495310943798	425	82.27%	51.798422692032	2467	83.63%	294.619388675779	13975	84.47%	1707.25865865909	K14709|1|2e-08|52.4|vcn:VOLCADRAFT_104214|solute carrier family 39 (zinc transporter), member 1/2/3	GO:0016023//cytoplasmic membrane-bounded vesicle	-	-	gi|115481168|ref|NP_001064177.1|/1.95034e-131/Os10g0150800 [Oryza sativa Japonica Group]
Unigene45919_Zhong-531	684	3045	99.71%	491.673003726176	2149	99.56%	365.773406002286	1517	99.42%	255.222141627209	1318	99.42%	217.022929795747	2287	99.42%	378.281099852321	3502	99.42%	594.676183979786	1927	99.27%	320.634823272608	1544	99.56%	262.803776860105	K03671|1|5e-47|185|bdi:100825953|thioredoxin 1	GO:0005829//cytosol;GO:0005618//cell wall;GO:0005739//mitochondrion;GO:0009506//plasmodesma;GO:0009570//chloroplast stroma;GO:0005773//vacuole;GO:0005794//Golgi apparatus;GO:0005886//plasma membrane;GO:0048046//apoplast	GO:0008047//enzyme activator activity;GO:0004857//enzyme inhibitor activity;GO:0016671//oxidoreductase activity, acting on a sulfur group of donors, disulfide as acceptor;GO:0015035//protein disulfide oxidoreductase activity	GO:0006662//glycerol ether metabolic process;GO:0010497//plasmodesmata-mediated intercellular transport;GO:0055114//oxidation-reduction process;GO:0051259//protein oligomerization;GO:0006457//protein folding;GO:0010286//heat acclimation;GO:0009409//response to cold;GO:0045454//cell redox homeostasis;GO:0010188//response to microbial phytotoxin;GO:0043086//negative regulation of catalytic activity…	gi|82407383|pdb|1WMJ|A/1.50061e-64/Chain A, Solution Structure Of Thioredoxin Type H From Oryza Sativa
CL5532.Contig1_Zhong-531	1239	3027	99.76%	269.827545302817	3079	99.76%	289.314496516176	4643	99.76%	431.237229103461	3827	98.79%	347.883210548777	2412	99.76%	220.247291966474	1883	99.76%	176.522276451462	2350	99.76%	215.864701193393	4563	99.76%	428.765240608473	K13171|1|2e-17|88.2|ath:AT2G29210|serine/arginine repetitive matrix protein 1;K03006|5|2e-15|82.0|vvi:100264310|DNA-directed RNA polymerase II subunit RPB1 [EC:2.7.7.6]	GO:0046658//anchored to plasma membrane;GO:0016023//cytoplasmic membrane-bounded vesicle;GO:0005618//cell wall;GO:0005774//vacuolar membrane	-	GO:0048367//shoot system development;GO:0048364//root development	gi|115475872|ref|NP_001061532.1|/0/Os08g0321000 [Oryza sativa Japonica Group]
Unigene1571_Zhong-531	2197	3014	99.5%	151.515952015444	1459	99.32%	77.3138049962411	1380	97.5%	72.283287939164	1115	99.82%	57.1598557413525	1643	98.27%	84.6081281063271	1031	97.77%	54.5066027225331	1223	97.45%	63.3550846171753	2205	97.68%	116.84737086605	K13430|1|7e-64|243|pop:POPTR_413452|serine/threonine-protein kinase PBS1 [EC:2.7.11.1];K13416|2|2e-63|242|rcu:RCOM_1534760|brassinosteroid insensitive 1-associated receptor kinase 1 [EC:2.7.10.1 2.7.11.1]	GO:0016023//cytoplasmic membrane-bounded vesicle;GO:0005886//plasma membrane;GO:0016021//integral to membrane;GO:0005634//nucleus;GO:0005829//cytosol	GO:0004672//protein kinase activity;GO:0005524//ATP binding	GO:0006468//protein phosphorylation	gi|218184444|gb|EEC66871.1|/0/hypothetical protein OsI_33412 [Oryza sativa Indica Group]
Unigene41_Zhong-531	498	3014	84.34%	668.434832485802	1174	84.14%	274.454633232168	942	83.94%	217.675940506093	752	83.94%	170.072780276156	2379	85.54%	540.467619317929	4312	83.94%	1005.70339292031	4266	84.34%	974.93706925196	2532	87.35%	591.936018034175	K11323|1|5e-09|58.5|vcn:VOLCADRAFT_121342|histone arginine demethylase JMJD6 [EC:1.14.11.-]	GO:0016021//integral to membrane;GO:0016023//cytoplasmic membrane-bounded vesicle	-	GO:0009409//response to cold	gi|125550776|gb|EAY96485.1|/5.72013e-33/hypothetical protein OsI_18385 [Oryza sativa Indica Group]
CL7067.Contig2_Zhong-531	1015	2994	99.21%	325.784877943757	3099	99.11%	355.45722541475	1939	98.92%	219.836922827832	2617	99.11%	290.391562807076	3095	99.7%	344.984188964986	2433	99.61%	278.417527618562	2323	99.01%	260.476317107524	1862	99.01%	213.576783888847	K01115|1|1e-08|58.9|vcn:VOLCADRAFT_99471|phospholipase D [EC:3.1.4.4];K12822|5|3e-08|57.8|sbi:SORBI_07g020335|RNA-binding protein 25	-	-	-	gi|222636520|gb|EEE66652.1|/0/hypothetical protein OsJ_23273 [Oryza sativa Japonica Group]
Unigene24201_Zhong-531	1196	2982	99.25%	275.373172101926	2411	96.57%	234.691760809692	2494	96.57%	239.968445969805	2623	97.66%	247.009368025121	4009	99.75%	379.235912320562	3999	98.24%	388.365578212081	2970	98.66%	282.624849993768	2549	95.9%	248.129879074475	K13171|1|2e-14|78.2|ath:AT2G29210|serine/arginine repetitive matrix protein 1	GO:0005886//plasma membrane;GO:0016021//integral to membrane	-	GO:0080167//response to karrikin;GO:0010227//floral organ abscission	gi|115457532|ref|NP_001052366.1|/1.28059e-112/Os04g0281900 [Oryza sativa Japonica Group]
CL6501.Contig3_Zhong-531	2180	2979	97.52%	150.924302529427	2289	98.99%	122.242187152556	3113	98.58%	164.327972395325	3289	98.58%	169.92359726691	3235	95.28%	167.889049972767	4058	95.96%	216.210138497469	6150	97.34%	321.07293448926	6035	98.49%	322.300655586557	K14638|1|4e-123|440|smo:SELMODRAFT_135522|solute carrier family 15 (peptide/histidine transporter), member 3/4	GO:0009506//plasmodesma;GO:0005886//plasma membrane	-	GO:0080167//response to karrikin	gi|297722457|ref|NP_001173592.1|/0/Os03g0687000 [Oryza sativa Japonica Group]
Unigene24555_Zhong-531	1994	2973	99.35%	164.670165935129	2921	99.25%	170.54469535875	2971	99.15%	171.461400753915	3106	99.25%	175.437573130158	3229	99.35%	183.209281375704	3901	99.9%	227.232947685764	3906	99.3%	222.942137225563	3116	99.3%	181.933511995872	K14709|1|1e-10|67.0|vcn:VOLCADRAFT_104214|solute carrier family 39 (zinc transporter), member 1/2/3;K01115|4|1e-10|67.0|vcn:VOLCADRAFT_99471|phospholipase D [EC:3.1.4.4]	-	-	-	gi|125524345|gb|EAY72459.1|/0/hypothetical protein OsI_00313 [Oryza sativa Indica Group]
CL1719.Contig1_Zhong-531	1417	2956	99.79%	230.398553090602	3462	99.93%	284.438923226231	4898	99.65%	397.775289131088	3810	99.72%	302.831772849792	2705	99.79%	215.97426235945	2599	99.93%	213.037930755933	4054	99.65%	325.610925933573	5354	99.65%	439.894897714721	K00695|1|0.0|886|osa:4340386|sucrose synthase [EC:2.4.1.13]	GO:0005829//cytosol;GO:0005739//mitochondrion;GO:0009506//plasmodesma;GO:0005773//vacuole;GO:0005886//plasma membrane	GO:0016157//sucrose synthase activity	GO:0001666//response to hypoxia;GO:0009414//response to water deprivation;GO:0009409//response to cold;GO:0009058//biosynthetic process;GO:0005985//sucrose metabolic process;GO:0006970//response to osmotic stress;GO:0009749//response to glucose stimulus;GO:0009744//response to sucrose stimulus;GO:0010555//response to mannitol stimulus;GO:0009413//response to flooding;GO:0072708//response to sorbi…	gi|115466896|ref|NP_001057047.1|/0/Os06g0194900 [Oryza sativa Japonica Group]
CL7301.Contig1_Zhong-531	933	2956	98.61%	349.919345905019	1811	99.04%	225.979279266349	2670	98.82%	329.320288471237	2120	99.04%	255.917821863176	1222	98.82%	148.18155310451	763	98.39%	94.9868312914986	2274	99.04%	277.39197441635	4138	98.93%	516.356027130313	K08913|1|2e-144|509|osa:4333359|light-harvesting complex II chlorophyll a/b binding protein 2	GO:0016021//integral to membrane;GO:0009522//photosystem I;GO:0009941//chloroplast envelope;GO:0005774//vacuolar membrane;GO:0009535//chloroplast thylakoid membrane;GO:0009523//photosystem II;GO:0010287//plastoglobule	GO:0016168//chlorophyll binding;GO:0046872//metal ion binding	GO:0010114//response to red light;GO:0018298//protein-chromophore linkage;GO:0009637//response to blue light;GO:0010218//response to far red light;GO:0009765//photosynthesis, light harvesting	gi|115453971|ref|NP_001050586.1|/3.64838e-143/Os03g0592500 [Oryza sativa Japonica Group]
CL7207.Contig1_Zhong-531	1134	2944	99.47%	286.727876940364	6483	99.65%	665.571595960375	4589	99.38%	465.686740760648	4658	99.65%	462.628882934297	3732	99.21%	372.334398405458	1441	98.15%	147.594927535128	1745	99.56%	175.132784171519	3083	99.12%	316.519796799374	K05350|1|0.0|717|osa:4333841|beta-glucosidase [EC:3.2.1.21]	GO:0022626//cytosolic ribosome;GO:0009505//plant-type cell wall;GO:0016023//cytoplasmic membrane-bounded vesicle;GO:0005576//extracellular region	GO:0050224;GO:0047701;GO:0080079//cellobiose glucosidase activity;GO:0033907;GO:0047668//amygdalin beta-glucosidase activity;GO:0004567//beta-mannosidase activity;GO:0042973//glucan endo-1,3-beta-D-glucosidase activity;GO:0080082//esculin beta-glucosidase activity;GO:0080081//4-methylumbelliferyl-beta-D-glucopyranoside beta-glucosidase activity;GO:0008270//zinc ion binding;GO:0004565//beta-galact…	GO:0005975//carbohydrate metabolic process	gi|108710631|gb|ABF98426.1|/0/Glycosyl hydrolase family 1 protein, expressed [Oryza sativa Japonica Group]
CL4498.Contig2_Zhong-531	1851	2938	98.81%	175.303481259248	2582	98.22%	162.398357247253	2125	97.89%	132.111731674606	2648	98.27%	161.123124677638	2853	98.27%	174.381308882307	3077	98.54%	193.081908707006	2499	99.24%	153.654368675186	1989	98.22%	125.103301928774	K10609|1|0.0|927|sbi:SORBI_09g003820|cullin 4;K03347|2|0.0|885|sbi:SORBI_03g015000|cullin 1	GO:0005829//cytosol;GO:0000794//condensed nuclear chromosome;GO:0031461//cullin-RING ubiquitin ligase complex	GO:0031625//ubiquitin protein ligase binding	GO:0009733//response to auxin stimulus;GO:0006511//ubiquitin-dependent protein catabolic process;GO:0009753//response to jasmonic acid stimulus;GO:0042752//regulation of circadian rhythm;GO:0010265//SCF complex assembly;GO:0010087//phloem or xylem histogenesis;GO:0009793//embryo development ending in seed dormancy	gi|218196098|gb|EEC78525.1|/0/hypothetical protein OsI_18469 [Oryza sativa Indica Group]
CL1131.Contig1_Zhong-531	778	2929	95.89%	415.80043811261	5244	96.02%	784.720320024485	3954	95.76%	584.851943634426	4323	96.02%	625.823622539797	2950	95.76%	428.989832596903	1214	95.37%	181.242312856994	1486	95.63%	217.382354132812	2618	96.02%	391.769347527133	K14306|1|6e-11|49.7|bdi:100835393|nuclear pore complex protein Nup62	-	-	-	gi|24899397|gb|AAN64997.1|/8.38749e-142/Putative r40c1 protein - rice [Oryza sativa Japonica Group]
Unigene7314_Zhong-531	1536	2927	97.33%	210.463444860097	3092	98.57%	234.358161381264	3371	97.4%	252.555253209682	3720	99.93%	272.770900713025	2785	98.89%	205.134432376123	2584	97.4%	195.39875826763	2818	97.4%	208.802093291815	3021	97.4%	228.981247793776	K11294|1|3e-10|65.1|mtr:MTR_4g074930|nucleolin;K09486|5|1e-08|59.7|cre:CHLREDRAFT_205988|hypoxia up-regulated 1	GO:0005634//nucleus	GO:0003677//DNA binding	-	gi|77557101|gb|ABA99897.1|/1.8851e-154/Methyl-CpG binding domain containing protein, expressed [Oryza sativa Japonica Group]
CL299.Contig2_Zhong-531	216	2912	82.41%	1488.95916530716	1017	81.94%	548.149490009476	475	82.41%	253.063044186504	457	82.41%	238.291616011188	1512	82.41%	791.958857058554	2485	82.41%	1336.26670600636	2543	82.41%	1339.91634285267	1432	82.41%	771.84425310986	K10775|1|4e-35|144|zma:100285115|phenylalanine ammonia-lyase [EC:4.3.1.24]	GO:0005829//cytosol	GO:0045548//phenylalanine ammonia-lyase activity	GO:0006979//response to oxidative stress;GO:0009800//cinnamic acid biosynthetic process;GO:0006559//L-phenylalanine catabolic process;GO:0080167//response to karrikin	gi|223949179|gb|ACN28673.1|/1.07638e-33/unknown [Zea mays]
CL3363.Contig1_Zhong-531	3883	2890	80.71%	82.2007197256836	3273	80.63%	98.1319496585396	4185	81.9%	124.02720057624	3669	81.2%	106.420828295099	2504	80.63%	72.9577638083448	912	80.22%	27.2802253593261	2083	81.15%	61.0529923489574	5566	80.87%	166.884583632502	K00770|1|0.0|885|vvi:100243459|1,4-beta-D-xylan synthase [EC:2.4.2.24]	GO:0016021//integral to membrane;GO:0000139//Golgi membrane;GO:0016023//cytoplasmic membrane-bounded vesicle	GO:0016760//cellulose synthase (UDP-forming) activity	GO:0030244//cellulose biosynthetic process;GO:0009846//pollen germination	gi|115474903|ref|NP_001061048.1|/0/Os08g0160500 [Oryza sativa Japonica Group]
Unigene1097_Zhong-531	3363	2888	86.14%	94.8452290063419	2775	86.77%	96.0656073370834	2391	86.86%	81.8166283539979	2774	86.41%	92.9021795612359	3111	86.05%	104.659275489961	3089	86.83%	106.687010752997	2875	86.5%	97.2962398995978	2537	87.01%	87.8282052200869	K10592|1|0.0|1714|bdi:100821130|E3 ubiquitin-protein ligase HUWE1 [EC:6.3.2.19]	GO:0005737//cytoplasm;GO:0005634//nucleus	GO:0004842//ubiquitin-protein ligase activity	GO:0042787//protein ubiquitination involved in ubiquitin-dependent protein catabolic process	gi|222616995|gb|EEE53127.1|/0/hypothetical protein OsJ_35924 [Oryza sativa Japonica Group]
Unigene32392_Zhong-531	2258	2860	98.98%	139.890191097124	1970	98.27%	101.572022729991	1998	98.49%	101.82640609154	4693	98.49%	234.084646906936	4949	98.67%	247.969402985119	5270	98.63%	271.086058740603	11062	98.41%	557.564085555101	5361	98.67%	276.415426973227	K01953|1|0.0|1058|zma:100192350|asparagine synthase (glutamine-hydrolysing) [EC:6.3.5.4]	-	GO:0004066//asparagine synthase (glutamine-hydrolyzing) activity;GO:0005524//ATP binding	GO:0070981//L-asparagine biosynthetic process;GO:0006541//glutamine metabolic process	gi|122243213|sp|Q10MX3.1|ASNS1_ORYSJ/0/RecName: Full=Asparagine synthetase [glutamine-hydrolyzing] 1; AltName: Full=Glutamine-dependent asparagine synthetase 1 [Oryza sativa Japonica Group]
CL2901.Contig2_Zhong-531	1966	2859	99.19%	160.611193654148	2325	99.54%	137.680126497937	2645	98.78%	154.821415007371	2468	99.75%	141.386503821165	2387	98.93%	137.364176122567	1960	99.54%	115.79586832385	2255	98.17%	130.541352476305	2887	99.34%	170.963609534319	K01626|1|0.0|1078|osa:4343946|3-deoxy-7-phosphoheptulonate synthase [EC:2.5.1.54]	GO:0009507//chloroplast;GO:0016020//membrane;GO:0005739//mitochondrion	GO:0003849//3-deoxy-7-phosphoheptulonate synthase activity	GO:0033587//shikimate biosynthetic process;GO:0009611//response to wounding;GO:0009423//chorismate biosynthetic process;GO:0009073//aromatic amino acid family biosynthetic process	gi|115473431|ref|NP_001060314.1|/0/Os07g0622200 [Oryza sativa Japonica Group]
Unigene36502_Zhong-531	448	2775	93.53%	684.116620024524	2499	99.78%	649.411619247952	2052	95.09%	527.094169177032	1962	99.11%	493.250237049729	2105	98.21%	531.59228128452	2495	99.55%	646.864089178775	1781	92.41%	452.450404322485	1907	99.55%	495.579219228521	K12669|1|9e-27|117|aly:ARALYDRAFT_334448|oligosaccharyltransferase complex subunit gamma;K11323|2|2e-06|49.3|vcn:VOLCADRAFT_121342|histone arginine demethylase JMJD6 [EC:1.14.11.-];K03364|3|9e-06|47.4|osa:4331448|cell division cycle 20-like protein 1, cofactor of APC complex	GO:0005829//cytosol;GO:0005635//nuclear envelope;GO:0005886//plasma membrane	GO:0008565//protein transporter activity;GO:0008536//Ran GTPase binding	GO:0016558//protein import into peroxisome matrix;GO:0006606//protein import into nucleus;GO:0006891//intra-Golgi vesicle-mediated transport;GO:0006869//lipid transport;GO:0010351//lithium ion transport	gi|115477485|ref|NP_001062338.1|/1.02709e-60/Os08g0532300 [Oryza sativa Japonica Group]
Unigene32627_Zhong-531	764	2762	97.64%	399.278093872678	2359	97.64%	359.473098345648	1519	97.91%	228.798558968776	1532	97.12%	225.845644934223	2689	99.87%	398.200704306367	2527	99.87%	384.177909695272	1610	94.37%	239.837778374495	1527	93.32%	232.694482958455	K11323|1|4e-08|56.6|vcn:VOLCADRAFT_121342|histone arginine demethylase JMJD6 [EC:1.14.11.-]	GO:0005634//nucleus	GO:0003700//sequence-specific DNA binding transcription factor activity;GO:0003677//DNA binding	GO:0006355//regulation of transcription, DNA-dependent	gi|115434336|ref|NP_001041926.1|/1.61685e-76/Os01g0131600 [Oryza sativa Japonica Group]
Unigene32710_Zhong-531	1042	2762	99.33%	292.752844259814	2648	99.14%	295.857153441155	2810	99.42%	310.332650367593	2934	99.71%	317.131005215089	2507	99.23%	272.20192687768	2676	98.94%	298.290138658813	3020	99.04%	329.855932385109	2709	99.14%	302.678584400511	K06694|1|8e-06|49.7|mtr:MTR_5g043640|26S proteasome non-ATPase regulatory subunit 10	GO:0005886//plasma membrane	-	-	gi|115480107|ref|NP_001063647.1|/1.21265e-161/Os09g0513000 [Oryza sativa Japonica Group]
CL5572.Contig1_Zhong-531	968	2760	99.79%	314.904518772959	2978	99.48%	358.16335432931	3142	99.69%	373.525015928976	3408	99.59%	396.524971316445	2584	99.79%	302.010284332837	2398	99.59%	287.736083100546	3015	99.79%	354.484323811993	2754	99.48%	331.22948296749	K13126|1|0.0|650|osa:4345242|polyadenylate-binding protein	GO:0005829//cytosol	GO:0003723//RNA binding;GO:0000166//nucleotide binding	GO:0009651//response to salt stress;GO:0060211//regulation of nuclear-transcribed mRNA poly(A) tail shortening;GO:0006446//regulation of translational initiation;GO:0046686//response to cadmium ion	gi|115475838|ref|NP_001061515.1|/0/Os08g0314800 [Oryza sativa Japonica Group]
Unigene13678_Zhong-531	724	2746	98.76%	418.896888600433	1962	99.31%	315.494831877551	1824	99.03%	289.917971505599	1877	98.62%	291.992717526772	2265	99.17%	353.943727552807	2386	98.76%	382.782768364181	2693	98.76%	423.333719495009	2176	98.48%	349.913527876713	-	GO:0005634//nucleus	GO:0003746//translation elongation factor activity;GO:0046872//metal ion binding	GO:0006414//translational elongation;GO:0006355//regulation of transcription, DNA-dependent	gi|115473523|ref|NP_001060360.1|/1.85916e-47/Os07g0631100 [Oryza sativa Japonica Group]
Unigene8115_Zhong-531	769	2743	99.61%	393.953202895918	2920	99.87%	442.067232008747	4217	99.87%	631.05342874341	2720	99.74%	398.37206590984	1316	99.48%	193.612828513665	201	92.72%	30.359193029685	2807	99.87%	415.433149397433	5166	99.87%	782.111136949746	K14496|1|2e-09|61.2|zma:100280849|abscisic acid receptor PYR/PYL family;K14325|3|3e-08|57.0|aly:ARALYDRAFT_471861|RNA-binding protein with serine-rich domain 1	GO:0016020//membrane	-	GO:0009607//response to biotic stimulus;GO:0006952//defense response	gi|125548641|gb|EAY94463.1|/1.79732e-83/hypothetical protein OsI_16233 [Oryza sativa Indica Group]
Unigene40628_Zhong-531	2414	2740	99.83%	125.359850334386	2524	99.83%	121.726153143587	1695	98.92%	80.8018503794207	1967	97.64%	91.772678592515	2769	98.8%	129.774770694469	2789	99.34%	134.193584722782	1766	99.88%	83.2604030035842	1341	99.88%	64.674327300127	K14411|1|0.0|981|osa:4348867|RNA-binding protein Musashi	-	GO:0003676//nucleic acid binding;GO:0000166//nucleotide binding	-	gi|115482462|ref|NP_001064824.1|/0/Os10g0470900 [Oryza sativa Japonica Group]
Unigene45957_Zhong-531	1033	2732	98.55%	292.09595403795	1888	97.1%	212.781311339165	631	97.58%	70.293943385018	983	99.42%	107.176485061723	2504	99.81%	274.244914683255	3236	98.45%	363.85529326881	2300	97.1%	253.403488698817	1081	99.23%	121.833236251291	K12581|1|9e-114|408|sbi:SORBI_02g024730|CCR4-NOT transcription complex subunit 7/8	GO:0005634//nucleus	GO:0003676//nucleic acid binding	-	gi|42408670|dbj|BAD09890.1|/1.01003e-168/putative CCR4-NOT transcription complex, subunit 7 [Oryza sativa Japonica Group]
Unigene34739_Zhong-531	2159	2730	99.4%	139.654576644141	2320	99.68%	125.10283605458	2551	99.35%	135.971123429922	2177	99.4%	113.566986073434	2385	99.44%	124.97994270394	2728	99.44%	146.761529618812	2372	99.58%	125.039468086067	2799	99.68%	150.935245057771	K03006|1|3e-08|58.9|cre:CHLREDRAFT_196948|DNA-directed RNA polymerase II subunit RPB1 [EC:2.7.7.6];K11498|2|2e-07|56.2|bdi:100836602|centromeric protein E;K11323|3|3e-07|55.8|vcn:VOLCADRAFT_121342|histone arginine demethylase JMJD6 [EC:1.14.11.-];K03364|4|1e-06|53.9|bdi:100839038|cell division cycle 20-like protein 1, cofactor of APC complex;K11275|5|2e-06|53.1|gmx:100795994|histone H1/5	GO:0005886//plasma membrane;GO:0030118//clathrin coat;GO:0005634//nucleus;GO:0005829//cytosol	GO:0005545//1-phosphatidylinositol binding;GO:0016491//oxidoreductase activity;GO:0030276//clathrin binding	GO:0048268//clathrin coat assembly	gi|115452215|ref|NP_001049708.1|/0/Os03g0275500 [Oryza sativa Japonica Group]
Unigene18245_Zhong-531	554	2727	86.46%	543.651438005321	1225	97.65%	257.429395327283	331	89.89%	68.7554452105578	193	88.63%	39.2368250332746	1744	86.46%	356.156845464187	1202	98.19%	252.008511294368	1413	97.47%	290.280239213597	1199	98.92%	251.970574651851	K13171|1|7e-08|55.1|aly:ARALYDRAFT_901882|serine/arginine repetitive matrix protein 1;K14325|4|1e-07|53.9|aly:ARALYDRAFT_471861|RNA-binding protein with serine-rich domain 1;K12896|5|4e-06|49.3|rcu:RCOM_0820310|splicing factor, arginine/serine-rich 7	GO:0016023//cytoplasmic membrane-bounded vesicle;GO:0043668//exine	-	GO:0009555//pollen development	gi|218201384|gb|EEC83811.1|/1.49689e-62/hypothetical protein OsI_29742 [Oryza sativa Indica Group]
Unigene7281_Zhong-531	919	2722	97.71%	327.12804438378	2877	98.15%	364.465280520133	3339	97.71%	418.10925142974	3533	98.48%	432.986583607874	2335	98.15%	287.459028638539	1832	98.48%	231.542364422526	2160	98.15%	267.499709638973	3400	98.37%	430.728703384691	-	-	-	-	gi|297729369|ref|NP_001177048.1|/1.41264e-14/Os12g0600701 [Oryza sativa Japonica Group]
Unigene41334_Zhong-531	2025	2720	92.49%	148.350510243058	2373	96%	136.42831751347	1650	98.72%	93.766517424894	2138	95.75%	118.912904456757	3363	96.44%	187.891191272516	2117	96.64%	121.427299438893	2174	99.31%	122.185476654312	1963	96.64%	112.858865464034	K14787|1|2e-10|66.2|pop:POPTR_413036|multiple RNA-binding domain-containing protein 1	-	GO:0003723//RNA binding;GO:0000166//nucleotide binding	GO:0048507//meristem development;GO:0045836//positive regulation of meiosis	gi|297721251|ref|NP_001172988.1|/0/Os02g0517531 [Oryza sativa Japonica Group]
Unigene29930_Zhong-531	967	2712	98.76%	309.747905952623	1666	98.76%	200.576632487475	1157	99.07%	137.687893101263	1083	98.14%	126.138684125971	2732	98.76%	319.638291842808	4356	98.97%	523.217068123137	3375	98.76%	397.221162678089	1818	98.76%	218.880873334858	K00029|1|4e-121|432|osa:4324717|malate dehydrogenase (oxaloacetate-decarboxylating)(NADP+) [EC:1.1.1.40]	GO:0005829//cytosol;GO:0009536//plastid	GO:0004471//malate dehydrogenase (decarboxylating) activity;GO:0050897//cobalt ion binding;GO:0051287//NAD binding;GO:0008270//zinc ion binding;GO:0042803//protein homodimerization activity	GO:0006108//malate metabolic process;GO:0055114//oxidation-reduction process;GO:0051289//protein homotetramerization	gi|54606800|dbj|BAB20887.2|/7.84996e-120/NADP dependent malic enzyme [Oryza sativa Japonica Group]
Unigene16022_Zhong-531	1045	2710	99.71%	286.416589004483	1938	99.71%	215.908278607111	1717	99.71%	189.078816063535	1607	99.62%	173.199207263672	2726	99.81%	295.130532377528	3838	99.81%	426.588541550901	3676	99.81%	400.354106454723	2441	99.81%	271.951774556743	K03781|1|5e-176|615|osa:4342124|catalase [EC:1.11.1.6]	GO:0005739//mitochondrion;GO:0009507//chloroplast;GO:0022626//cytosolic ribosome;GO:0009514//glyoxysome;GO:0010319//stromule	GO:0050897//cobalt ion binding;GO:0004096//catalase activity;GO:0020037//heme binding	GO:0009648//photoperiodism;GO:0042744//hydrogen peroxide catabolic process;GO:0055114//oxidation-reduction process;GO:0008219//cell death;GO:0009409//response to cold;GO:0045454//cell redox homeostasis;GO:0009970//cellular response to sulfate starvation;GO:0006995//cellular response to nitrogen starvation;GO:0016036//cellular response to phosphate starvation	gi|115470072|ref|NP_001058635.1|/9.60803e-175/Os06g0727200 [Oryza sativa Japonica Group]
Unigene9038_Zhong-531	931	2709	95.38%	321.369377804977	1685	91.08%	210.708490974432	1287	92.27%	159.080788692395	901	90.76%	108.998726438556	1711	90.44%	207.924137552123	1257	96.35%	156.821680191222	1603	96.46%	195.960670402504	2172	92.27%	271.612997253957	K01179|1|5e-115|412|osa:4334029|endoglucanase [EC:3.2.1.4]	GO:0016021//integral to membrane;GO:0009504//cell plate;GO:0005769//early endosome;GO:0005802//trans-Golgi network;GO:0005794//Golgi apparatus	GO:0008810//cellulase activity	GO:0048367//shoot system development;GO:0042538//hyperosmotic salinity response;GO:0030245//cellulose catabolic process;GO:0043622//cortical microtubule organization;GO:0009826//unidimensional cell growth;GO:0009735//response to cytokinin stimulus;GO:0009624//response to nematode	gi|115455183|ref|NP_001051192.1|/1.03534e-113/Os03g0736300 [Oryza sativa Japonica Group]
Unigene43115_Zhong-531	828	2707	99.52%	361.079711582043	2046	99.76%	287.678301028444	1753	99.52%	243.635432380197	1843	99.88%	250.692483098822	2058	98.79%	281.202782578762	2002	99.52%	280.836946418483	2274	99.52%	312.568492911177	2119	99.76%	297.948379707273	-	-	-	-	gi|115464703|ref|NP_001055951.1|/3.97714e-103/Os05g0498700 [Oryza sativa Japonica Group]
CL1442.Contig3_Zhong-531	1640	2704	24.15%	182.099187115963	1658	23.23%	117.698923518547	1123	21.28%	78.7997387705159	1358	23.66%	93.2614654711662	1993	24.15%	137.489024574712	2126	21.71%	150.570508825003	1839	23.78%	127.621238927834	1704	23.78%	120.966788380837	K09503|1|0.0|739|sbi:SORBI_06g024520|DnaJ homolog subfamily A member 2	-	GO:0046872//metal ion binding;GO:0031072//heat shock protein binding;GO:0005524//ATP binding;GO:0051082//unfolded protein binding	GO:0006457//protein folding;GO:0009408//response to heat	gi|116310703|emb|CAH67501.1|/0/OSIGBa0134H18.3 [Oryza sativa Indica Group]
Unigene24926_Zhong-531	550	2683	99.82%	538.769684785296	2895	99.82%	612.79849663489	2935	99.82%	614.093196143449	2562	99.64%	524.641631062913	2878	99.64%	592.014958601174	3414	99.82%	720.976871710286	2347	99.82%	485.66351112991	2606	99.82%	551.635402105799	-	-	-	-	gi|115470305|ref|NP_001058751.1|/1.32073e-39/Os07g0114300 [Oryza sativa Japonica Group]
CL3919.Contig3_Zhong-531	1106	2683	97.47%	267.923441801006	2317	99.1%	243.894900226015	3781	98.92%	393.405493356697	3334	99.28%	339.513292367395	2848	98.28%	291.332837109631	2840	98.46%	298.252243345258	4309	99.19%	443.410979120099	5271	99.28%	554.853458382595	K00588|1|2e-79|294|zma:100285118|caffeoyl-CoA O-methyltransferase [EC:2.1.1.104]	GO:0005829//cytosol;GO:0005634//nucleus	GO:0046872//metal ion binding;GO:0008757//S-adenosylmethionine-dependent methyltransferase activity;GO:0008171//O-methyltransferase activity	GO:0032259//methylation	gi|115477092|ref|NP_001062142.1|/1.29964e-140/Os08g0498100 [Oryza sativa Japonica Group]
CL1237.Contig1_Zhong-531	3991	2683	99.95%	74.2478894091487	2816	99.97%	82.1453028890234	1922	99.95%	55.4192348152371	2127	99.95%	60.0249871440785	2750	99.97%	77.9570768840972	2728	99.97%	79.3931702448048	2295	99.97%	65.4464414258593	2040	99.95%	59.5098489216534	K03006|1|0.0|2555|sbi:SORBI_07g003680|DNA-directed RNA polymerase II subunit RPB1 [EC:2.7.7.6]	GO:0005665//DNA-directed RNA polymerase II, core complex	GO:0003899//DNA-directed RNA polymerase activity;GO:0003677//DNA binding	GO:0006366//transcription from RNA polymerase II promoter	gi|573953716|ref|XP_006659128.1|/0/PREDICTED: DNA-directed RNA polymerase II subunit 1-like [Oryza brachyantha]
CL5127.Contig2_Zhong-531	954	2682	48.32%	310.495683290002	2221	48.32%	271.039131142883	2031	48.43%	244.99116237988	2020	48.43%	238.47854226131	1967	48.43%	233.27090024471	2179	48.43%	265.295181114265	2537	48.43%	302.661491343657	2195	47.06%	267.871529815981	K13201|1|6e-37|152|bdi:100828363|nucleolysin TIA-1/TIAR	GO:0005829//cytosol	GO:0003676//nucleic acid binding;GO:0000166//nucleotide binding	-	gi|297602825|ref|NP_001052934.2|/0/Os04g0449900 [Oryza sativa Japonica Group]
Unigene42404_Zhong-531	701	2680	99.86%	422.24249973204	2170	99.86%	360.390661124986	823	99.86%	135.104771346036	1281	99.86%	205.815190502569	3022	99.86%	487.731743637854	3423	99.86%	567.164953708849	1622	99.86%	263.34065236344	1156	99.86%	191.990714207676	K11968|1|4e-16|83.2|sbi:SORBI_07g025570|ariadne-1	GO:0005739//mitochondrion	GO:0003676//nucleic acid binding;GO:0008270//zinc ion binding	-	gi|218201538|gb|EEC83965.1|/1.87516e-33/hypothetical protein OsI_30081 [Oryza sativa Indica Group]
CL2484.Contig1_Zhong-531	2273	2679	99.16%	130.172260245891	3398	99.47%	174.042675693706	3161	99.34%	160.034615099437	3755	99.56%	186.06162910848	2640	99.43%	131.40414698225	2150	99.78%	109.865043011143	2483	99.38%	124.326113908004	2416	99.78%	123.747918407888	K00001|1|4e-20|98.6|gmx:100787307|alcohol dehydrogenase [EC:1.1.1.1]	GO:0005829//cytosol	GO:0046983//protein dimerization activity;GO:0003677//DNA binding	GO:0009791//post-embryonic development	gi|218197335|gb|EEC79762.1|/0/hypothetical protein OsI_21153 [Oryza sativa Indica Group]
Unigene30264_Zhong-531	2482	2679	99.64%	119.21093776749	2515	99.72%	117.969034453274	1686	99.64%	78.1708191014583	1844	99.64%	83.676875096952	2775	99.68%	126.492795460889	2853	99.64%	133.51206109226	1904	99.64%	87.307236535135	1707	99.48%	80.0704283839855	K14326|1|0.0|1137|osa:4343292|regulator of nonsense transcripts 1 [EC:3.6.4.-]	GO:0005829//cytosol;GO:0009506//plasmodesma;GO:0005886//plasma membrane	GO:0008270//zinc ion binding;GO:0004386//helicase activity;GO:0003677//DNA binding;GO:0005524//ATP binding	GO:0000184//nuclear-transcribed mRNA catabolic process, nonsense-mediated decay;GO:0009611//response to wounding;GO:0016246//RNA interference;GO:0009867//jasmonic acid mediated signaling pathway;GO:0048571//long-day photoperiodism;GO:0042742//defense response to bacterium;GO:0009744//response to sucrose stimulus;GO:0010182//sugar mediated signaling pathway;GO:0009863//salicylic acid mediated sign…	gi|218199657|gb|EEC82084.1|/0/hypothetical protein OsI_26082 [Oryza sativa Indica Group]
Unigene45837_Zhong-531	516	2679	99.81%	573.413851819592	3822	99.81%	862.32860704516	4078	99.81%	909.465835763335	3740	99.81%	816.334618588019	2396	99.81%	525.341478824002	1056	99.61%	237.70303259341	1478	99.81%	325.994150703276	4062	99.81%	916.496109042167	K00549|1|1e-97|353|osa:4352832|5-methyltetrahydropteroyltriglutamate--homocysteine methyltransferase [EC:2.1.1.14]	GO:0005829//cytosol;GO:0005777//peroxisome;GO:0009506//plasmodesma;GO:0009941//chloroplast envelope;GO:0005774//vacuolar membrane;GO:0009570//chloroplast stroma;GO:0005886//plasma membrane;GO:0048046//apoplast	GO:0005507//copper ion binding;GO:0008705//methionine synthase activity;GO:0008270//zinc ion binding;GO:0003871//5-methyltetrahydropteroyltriglutamate-homocysteine S-methyltransferase activity	GO:0009086//methionine biosynthetic process;GO:0009651//response to salt stress;GO:0032259//methylation;GO:0010043//response to zinc ion;GO:0046686//response to cadmium ion	gi|115489652|ref|NP_001067313.1|/1.72022e-96/Os12g0623900 [Oryza sativa Japonica Group]
Unigene45935_Zhong-531	687	2678	86.32%	430.525622657436	3011	89.67%	510.253310482214	2134	94.47%	357.459256383985	4239	90.25%	694.949094049311	6930	97.09%	1141.2507547132	9884	98.69%	1671.07716833053	6739	93.3%	1116.41019681197	3442	88.21%	583.303439116812	-	-	GO:0046872//metal ion binding	-	gi|115435122|ref|NP_001042319.1|/2.58351e-32/Os01g0200700 [Oryza sativa Japonica Group]
CL4962.Contig1_Zhong-531	1584	2671	99.56%	186.236104389459	2071	98.61%	152.214748432505	1623	99.37%	117.910426999434	2004	97.41%	142.491465631516	2237	99.56%	159.77741371212	2209	99.37%	161.979869411087	2413	99.43%	173.375297714055	1765	99.05%	129.726870245579	K03301|1|0.0|791|bdi:100824703|ATP:ADP antiporter, AAA family	GO:0016021//integral to membrane;GO:0009941//chloroplast envelope	GO:0005471//ATP:ADP antiporter activity;GO:0005524//ATP binding	GO:0015867//ATP transport;GO:0015866//ADP transport	gi|125538560|gb|EAY84955.1|/0/hypothetical protein OsI_06319 [Oryza sativa Indica Group]
CL3679.Contig2_Zhong-531	919	2663	99.89%	320.037465905219	1545	99.89%	195.72431644199	2856	99.78%	357.628038958771	2664	99.67%	326.486345522608	2221	99.78%	273.42462638381	3000	99.56%	379.163260517236	5403	99.89%	669.12080147193	5429	99.89%	687.772391375144	K01915|1|4e-167|585|osa:4330649|glutamine synthetase [EC:6.3.1.2]	GO:0005618//cell wall;GO:0009506//plasmodesma;GO:0022626//cytosolic ribosome;GO:0005886//plasma membrane	GO:0005507//copper ion binding;GO:0005524//ATP binding;GO:0004356//glutamate-ammonia ligase activity	GO:0009399//nitrogen fixation;GO:0006542//glutamine biosynthetic process;GO:0010150//leaf senescence	gi|115448531|ref|NP_001048045.1|/8.76175e-166/Os02g0735200 [Oryza sativa Japonica Group]
Unigene7732_Zhong-531	872	2661	99.31%	337.03387800504	1437	98.74%	191.854546677832	706	98.85%	93.1702124245898	580	97.94%	74.9131091629735	1481	99.66%	192.151223345956	1321	97.94%	175.957117394749	997	98.62%	130.125900685281	1048	97.71%	139.921742773286	K10704|1|6e-72|268|vvi:100248369|ubiquitin-conjugating enzyme E2 variant	-	GO:0016881//acid-amino acid ligase activity	GO:0008152//metabolic process	gi|32488709|emb|CAE03452.1|/2.73363e-81/OSJNBa0088H09.10 [Oryza sativa Japonica Group]
Unigene41336_Zhong-531	1362	2654	99.78%	215.213236569486	2352	99.41%	201.044419399211	1840	98.09%	155.463909547081	2304	99.63%	190.524872983468	3299	99.49%	274.03736830671	2193	97.87%	187.017406475487	2263	99.41%	189.100432247322	2018	98.09%	172.498158208615	-	-	GO:0003723//RNA binding;GO:0000166//nucleotide binding	GO:0045927//positive regulation of growth;GO:0048507//meristem development;GO:0045836//positive regulation of meiosis	gi|297721251|ref|NP_001172988.1|/0/Os02g0517531 [Oryza sativa Japonica Group]
Unigene13600_Zhong-531	1056	2652	99.62%	277.366987368502	3785	99.62%	417.285965343095	2595	98.39%	282.788870668698	2641	99.81%	281.676617314995	2239	99.91%	239.880395150717	2254	99.62%	247.919392702076	1589	99.72%	171.255707460194	1557	98.96%	171.658416690396	K09571|1|2e-158|556|osa:4346090|FK506-binding protein 4/5 [EC:5.2.1.8]	GO:0005829//cytosol;GO:0071944//cell periphery;GO:0016020//membrane;GO:0005634//nucleus	GO:0005516//calmodulin binding;GO:0032266//phosphatidylinositol-3-phosphate binding;GO:0003755//peptidyl-prolyl cis-trans isomerase activity;GO:0005528//FK506 binding;GO:0080025//phosphatidylinositol-3,5-bisphosphate binding	GO:0009845//seed germination;GO:0000413//protein peptidyl-prolyl isomerization;GO:0006457//protein folding;GO:0009611//response to wounding;GO:0009408//response to heat;GO:0006970//response to osmotic stress;GO:0046686//response to cadmium ion	gi|115477393|ref|NP_001062292.1|/4.12988e-157/Os08g0525600 [Oryza sativa Japonica Group]
Unigene7308_Zhong-531	1148	2649	99.04%	254.85035221375	2128	99.04%	215.805022615429	1336	98.26%	133.922466604006	1520	98.61%	149.124161073188	2317	97.91%	228.343538054339	2788	98.95%	282.079410431466	2067	98.87%	204.919677514047	1631	99.39%	165.406465332952	-	-	-	-	gi|115467266|ref|NP_001057232.1|/3.47115e-144/Os06g0233400 [Oryza sativa Japonica Group]
CL7361.Contig2_Zhong-531	1335	2648	89.74%	219.069482822573	2699	89.74%	235.371259586052	661	88.84%	56.9782443473641	624	89.81%	52.6440917766117	2242	89.74%	190.002328253106	3259	89.74%	283.546049357701	696	89.74%	59.3352872375219	568	89.14%	49.5344651546997	K03283|1|0.0|871|osa:4327388|heat shock 70kDa protein 1/8	-	GO:0032440//2-alkenal reductase [NAD(P)] activity;GO:0005524//ATP binding	GO:0006950//response to stress;GO:0055114//oxidation-reduction process	gi|115440955|ref|NP_001044757.1|/0/Os01g0840100 [Oryza sativa Japonica Group]
Unigene36763_Zhong-531	964	2643	96.89%	302.806572304855	2990	97.72%	361.098735018911	3121	96.89%	372.568046201601	3420	98.03%	399.572311257308	2300	97.93%	269.932627628138	1870	96.89%	225.312392149615	1740	97.93%	205.426889165176	2280	96.99%	275.358331332686	K02865|1|4e-115|412|sbi:SORBI_07g024210|large subunit ribosomal protein L10Ae	GO:0005730//nucleolus;GO:0009506//plasmodesma;GO:0022625//cytosolic large ribosomal subunit;GO:0005886//plasma membrane	GO:0003723//RNA binding;GO:0003735//structural constituent of ribosome	GO:0006412//translation;GO:0009955//adaxial/abaxial pattern specification;GO:0048569//post-embryonic organ development	gi|218201601|gb|EEC84028.1|/7.34734e-118/hypothetical protein OsI_30253 [Oryza sativa Indica Group]
CL5358.Contig2_Zhong-531	784	2643	50%	372.328489415664	2803	50%	416.235241239812	3183	51.53%	467.207112361597	2647	50%	380.263106879462	1991	49.87%	287.315977478787	2106	49.87%	312.005902504552	3093	50.64%	449.002679255457	3251	50%	482.771156404801	K09872|1|7e-115|411|osa:4343122|aquaporin PIP	GO:0016021//integral to membrane;GO:0005739//mitochondrion;GO:0009506//plasmodesma;GO:0046658//anchored to plasma membrane;GO:0009941//chloroplast envelope;GO:0005773//vacuole;GO:0005634//nucleus	GO:0015250//water channel activity;GO:0031625//ubiquitin protein ligase binding	GO:0048767//root hair elongation;GO:0009414//response to water deprivation;GO:0080170//hydrogen peroxide transmembrane transport;GO:0006833//water transport;GO:0009737//response to abscisic acid stimulus;GO:0009624//response to nematode	gi|115471893|ref|NP_001059545.1|/1.32014e-113/Os07g0448800 [Oryza sativa Japonica Group]
Unigene45948_Zhong-531	1177	2629	99.32%	246.694400064885	1990	99.66%	196.837765451783	2290	99.66%	223.896801281424	1748	99.58%	167.267389506222	1375	99.66%	132.169368667983	928	99.75%	91.5781823260934	1156	99.66%	111.78060257202	2386	99.41%	236.012162698668	K08910|1|8e-141|498|osa:4345663|light-harvesting complex I chlorophyll a/b binding protein 4	GO:0010287//plastoglobule;GO:0009941//chloroplast envelope;GO:0009534//chloroplast thylakoid;GO:0009522//photosystem I;GO:0005739//mitochondrion	GO:0046872//metal ion binding	GO:0009765//photosynthesis, light harvesting;GO:0080167//response to karrikin	gi|125561654|gb|EAZ07102.1|/6.34598e-141/hypothetical protein OsI_29351 [Oryza sativa Indica Group]
Unigene37403_Zhong-531	1015	2628	95.57%	285.959472022777	1546	99.41%	177.327160532818	1330	95.76%	150.790669087682	1398	97.73%	155.127017502595	2835	95.86%	316.003287791837	3670	97.83%	419.97218510486	3212	95.86%	360.159246900287	2100	97.83%	240.87607205509	K08245|1|0.0|659|osa:4337744|phytepsin [EC:3.4.23.40]	GO:0005773//vacuole;GO:0016023//cytoplasmic membrane-bounded vesicle	GO:0004190//aspartic-type endopeptidase activity	GO:0006629//lipid metabolic process;GO:0006508//proteolysis	gi|222630120|gb|EEE62252.1|/0/hypothetical protein OsJ_17039 [Oryza sativa Japonica Group]
Unigene23965_Zhong-531	919	2626	98.37%	315.590831944088	1492	90.21%	189.010148952395	955	93.69%	119.585006024379	1040	95.65%	127.457131885703	2110	98.48%	259.759550504205	3040	98.26%	384.218770657466	3968	98.37%	491.406874003446	2137	97.17%	270.725658568555	K13171|1|8e-14|75.9|ath:AT2G29210|serine/arginine repetitive matrix protein 1	GO:0009536//plastid	GO:0052689	GO:0010223//secondary shoot formation	gi|115451411|ref|NP_001049306.1|/1.50292e-165/Os03g0203200 [Oryza sativa Japonica Group]
CL4625.Contig1_Zhong-531	750	2624	98.8%	386.409446680153	5969	98.8%	926.556971572832	4639	98.93%	711.790158001228	4675	98.8%	702.047771985696	3384	98.93%	510.474051864028	1371	98.8%	212.322831522414	1446	98.67%	219.428030337519	2679	98.8%	415.864509200711	K05350|1|4e-97|352|osa:4333841|beta-glucosidase [EC:3.2.1.21]	GO:0022626//cytosolic ribosome;GO:0009505//plant-type cell wall;GO:0016023//cytoplasmic membrane-bounded vesicle;GO:0005576//extracellular region	GO:0050224;GO:0047701;GO:0080079//cellobiose glucosidase activity;GO:0033907;GO:0047668//amygdalin beta-glucosidase activity;GO:0004567//beta-mannosidase activity;GO:0042973//glucan endo-1,3-beta-D-glucosidase activity;GO:0080082//esculin beta-glucosidase activity;GO:0080081//4-methylumbelliferyl-beta-D-glucopyranoside beta-glucosidase activity;GO:0008270//zinc ion binding;GO:0004565//beta-galact…	GO:0005975//carbohydrate metabolic process	gi|262367868|pdb|3F4V|A/8.76399e-96/Chain A, Semi-Active E176q Mutant Of Rice Bglu1, A Plant ExoglucanaseBETA- Glucosidase
Unigene1359_Zhong-531	1097	2623	88.88%	264.080802403705	1878	88.15%	199.306183506967	1707	86.69%	179.067084677051	2035	90.25%	208.931585313991	2148	92.8%	221.529837864536	1871	96.17%	198.10145522124	1879	89.33%	194.941914862203	2190	94.71%	232.422353938298	K14325|1|1e-08|59.3|mtr:MTR_2g069490|RNA-binding protein with serine-rich domain 1	-	-	-	gi|125544244|gb|EAY90383.1|/2.46558e-75/hypothetical protein OsI_11961 [Oryza sativa Indica Group]
Unigene16493_Zhong-531	1322	2617	96.67%	218.633866563812	2926	95.84%	257.676420725004	4167	97.2%	362.727860987395	3432	95.92%	292.389745741128	2242	96.37%	191.870732388727	2084	96.67%	183.099334314062	2529	95.54%	217.722067314229	3724	95.54%	327.958299012374	K01115|1|3e-11|68.2|vcn:VOLCADRAFT_99471|phospholipase D [EC:3.1.4.4]	GO:0030130//clathrin coat of trans-Golgi network vesicle;GO:0005829//cytosol;GO:0030132//clathrin coat of coated pit	GO:0005198//structural molecule activity	GO:0016192//vesicle-mediated transport;GO:0006886//intracellular protein transport	gi|115470134|ref|NP_001058666.1|/1.14655e-165/Os06g0731800 [Oryza sativa Japonica Group]
Unigene19447_Zhong-531	1195	2607	97.99%	240.945208255106	2195	95.73%	213.844670890504	831	98.08%	80.0243191883738	963	97.41%	90.7621333661502	2789	98.41%	264.049402550664	2395	99.16%	232.786675652647	1479	99.25%	140.859240989075	1013	97.82%	98.6919995643289	K14376|1|4e-119|426|osa:9268632|poly(A) polymerase [EC:2.7.7.19]	GO:0005634//nucleus	GO:0003723//RNA binding;GO:0004652//polynucleotide adenylyltransferase activity	GO:0043631//RNA polyadenylation	gi|53792977|dbj|BAD54151.1|/7.75107e-118/putative poly(A) polymerase [Oryza sativa Japonica Group]
Unigene32738_Zhong-531	3153	2595	98.83%	90.898885691672	2974	98.79%	109.811748324861	3509	98.6%	128.070252867208	3813	98.6%	136.20377611246	3737	98.6%	134.092259019882	2820	98.64%	103.883277586559	2748	98.64%	99.1922708412296	3573	98.6%	131.93178960848	-	GO:0005739//mitochondrion	-	-	gi|357436159|ref|XP_003588355.1|/9.7266e-93/Mitochondrial protein, putative [Medicago truncatula]
CL5151.Contig1_Zhong-531	2854	2592	99.12%	100.305834711314	1777	99.02%	72.4878588347487	2149	99.09%	86.6505485211287	2033	99.68%	80.2286941555104	1702	98.32%	67.4699156428901	1345	96.53%	54.7379869164486	1773	98.32%	70.7033256426193	3347	99.79%	136.534420590301	K14709|1|2e-25|116|vcn:VOLCADRAFT_104214|solute carrier family 39 (zinc transporter), member 1/2/3	-	GO:0004842//ubiquitin-protein ligase activity;GO:0008270//zinc ion binding	GO:0080144//amino acid homeostasis;GO:0016567//protein ubiquitination	gi|218184262|gb|EEC66689.1|/0/hypothetical protein OsI_32999 [Oryza sativa Indica Group]
Unigene39448_Zhong-531	1115	2587	99.64%	256.251684663529	2485	99.91%	259.467721609311	2462	99.73%	254.098470415916	2675	99.91%	270.206151899725	2766	99.73%	280.660883872384	2406	99.82%	250.634736506819	2569	99.73%	262.225131615785	2611	99.82%	272.629227203877	-	GO:0005634//nucleus;GO:0005886//plasma membrane	GO:0046872//metal ion binding;GO:0003677//DNA binding	GO:0045893//positive regulation of transcription, DNA-dependent;GO:0042742//defense response to bacterium	gi|75134504|sp|Q6Z8M8.1|SPL15_ORYSJ/8.59987e-84/RecName: Full=Squamosa promoter-binding-like protein 15 [Oryza sativa Japonica Group]
Unigene36441_Zhong-531	1650	2583	99.7%	172.896272307171	2698	99.82%	190.366188131368	2869	99.82%	200.09464846514	2852	99.7%	194.675765260399	2685	98.91%	184.104721316209	2168	99.58%	152.614514535042	2089	99.33%	144.091900972927	2473	99.39%	174.494032924999	-	-	-	-	gi|222612852|gb|EEE50984.1|/4.06799e-142/hypothetical protein OsJ_31569 [Oryza sativa Japonica Group]
CL6153.Contig1_Zhong-531	1230	2574	99.92%	231.125891339492	3390	99.92%	320.867994151888	4649	99.92%	434.953975119179	4992	99.92%	457.104796889604	2488	99.92%	228.849435117501	1931	99.92%	182.346599273177	2516	99.76%	232.804087107073	2979	99.92%	281.971879958148	K02932|1|8e-173|604|osa:4325100|large subunit ribosomal protein L5e	GO:0005730//nucleolus;GO:0009507//chloroplast;GO:0005773//vacuole;GO:0022625//cytosolic large ribosomal subunit;GO:0005886//plasma membrane	GO:0003735//structural constituent of ribosome;GO:0008097//5S rRNA binding	GO:0006412//translation;GO:0009955//adaxial/abaxial pattern specification;GO:0009965//leaf morphogenesis;GO:0010015//root morphogenesis;GO:0008283//cell proliferation	gi|169244413|gb|ACA50480.1|/1.34409e-173/60S ribosomal protein L5 [Oryza sativa Japonica Group]
CL6920.Contig1_Zhong-531	1451	2573	98.76%	195.847278824482	1618	94.42%	129.820392381501	1003	95.93%	79.5467407550766	979	98.35%	75.9909008473592	2003	96.14%	156.177374292437	2905	96.69%	232.540836385611	1839	96.49%	144.244542964609	1398	96.14%	112.170890342953	K08503|1|3e-126|450|osa:4345157|syntaxin of plants SYP5	GO:0005773//vacuole	-	-	gi|218200824|gb|EEC83251.1|/1.05878e-175/hypothetical protein OsI_28573 [Oryza sativa Indica Group]
Unigene23605_Zhong-531	1491	2569	99.93%	190.296862831201	1586	99.73%	123.838975966244	846	99.53%	65.2952500158353	873	99.46%	65.9451581083843	2035	99.73%	154.415662940898	2771	99.93%	215.863586386521	2006	99.6%	153.122270572627	1422	99.66%	111.035629995616	K14510|1|2e-42|171|aly:ARALYDRAFT_487152|serine/threonine-protein kinase CTR1 [EC:2.7.11.1];K04424|4|4e-41|167|ath:AT5G11850|sterile alpha motif and leucine zipper containing kinase AZK [EC:2.7.11.25]	GO:0005886//plasma membrane	GO:0005524//ATP binding;GO:0004674//protein serine/threonine kinase activity	GO:0006468//protein phosphorylation	gi|456651163|gb|AGG38032.1|/0/mitogen activated protein kinase kinase kinase 27 [Oryza sativa Indica Group]
Unigene31499_Zhong-531	188	2568	99.47%	1508.62860483016	2224	99.47%	1377.2372047988	1151	98.4%	704.541117508083	1544	99.47%	924.987279507835	2714	99.47%	1633.26469457212	3441	99.47%	2125.92201472551	1893	99.47%	1145.98211526916	1381	98.4%	855.216827104105	-	-	GO:0003676//nucleic acid binding	-	gi|125552331|gb|EAY98040.1|/1.48561e-27/hypothetical protein OsI_19955 [Oryza sativa Indica Group]
Unigene31822_Zhong-531	1367	2559	98.98%	206.750676480477	1214	98.98%	103.390821195668	1181	98.1%	99.4191973507879	954	98.1%	78.6006565539537	1524	98.98%	126.130765822681	1409	98.39%	119.718973496517	2568	99.56%	213.801909679989	2011	99.12%	171.271051526223	K13171|1|2e-09|62.4|rcu:RCOM_0733150|serine/arginine repetitive matrix protein 1;K11971|2|2e-09|62.0|osa:4330395|E3 ubiquitin-protein ligase RNF14 [EC:6.3.2.19];K14325|3|3e-09|61.6|gmx:100804778|RNA-binding protein with serine-rich domain 1	GO:0005829//cytosol;GO:0009506//plasmodesma;GO:0005794//Golgi apparatus	GO:0005507//copper ion binding;GO:0045735//nutrient reservoir activity;GO:0008270//zinc ion binding	-	gi|115461739|ref|NP_001054469.1|/0/Os05g0116000 [Oryza sativa Japonica Group]
Unigene40294_Zhong-531	1015	2512	88.47%	273.337212222685	2493	85.02%	285.948648905767	3318	88.28%	376.183037618744	2517	84.24%	279.295209623771	2135	84.33%	237.977784633359	2016	87.68%	230.698617212915	2211	81.38%	247.917837763554	2828	84.04%	324.379777034188	K01623|1|2e-124|443|osa:4325027|fructose-bisphosphate aldolase, class I [EC:4.1.2.13]	GO:0005829//cytosol;GO:0005618//cell wall;GO:0005730//nucleolus;GO:0009506//plasmodesma;GO:0005774//vacuolar membrane;GO:0005740//mitochondrial envelope;GO:0009507//chloroplast;GO:0005886//plasma membrane;GO:0048046//apoplast	GO:0005507//copper ion binding;GO:0004332//fructose-bisphosphate aldolase activity	GO:0009651//response to salt stress;GO:0046686//response to cadmium ion;GO:0006096//glycolysis;GO:0080167//response to karrikin	gi|297598143|ref|NP_001045130.2|/3.67302e-123/Os01g0905800 [Oryza sativa Japonica Group]
Unigene23832_Zhong-531	1078	2509	98.79%	257.055599337915	2567	99.07%	277.229167259131	1648	99.17%	175.924901304524	1988	99.07%	207.703556403852	2279	99.07%	239.182909519804	1986	99.17%	213.983846110348	1832	99.26%	193.415726631043	1698	98.79%	183.383109773295	K14838|1|1e-94|344|osa:4345558|nucleolar protein 15	GO:0005730//nucleolus;GO:0005739//mitochondrion	GO:0003676//nucleic acid binding;GO:0000166//nucleotide binding	-	gi|115476394|ref|NP_001061793.1|/2.55539e-93/Os08g0412200 [Oryza sativa Japonica Group]
CL5370.Contig2_Zhong-531	673	2508	98.96%	411.583196601815	2296	98.81%	397.181152907759	2154	98.51%	368.315083101242	2712	99.41%	453.858981881401	2399	99.41%	403.29214563436	2445	99.41%	421.972651825412	1839	96.43%	310.993806599774	1661	98.37%	287.339264854424	K03234|1|4e-76|282|osa:4329493|elongation factor 2	GO:0005774//vacuolar membrane;GO:0048046//apoplast;GO:0009507//chloroplast;GO:0005730//nucleolus;GO:0005829//cytosol;GO:0009506//plasmodesma;GO:0005886//plasma membrane	GO:0003746//translation elongation factor activity;GO:0005525//GTP binding;GO:0003924//GTPase activity;GO:0005507//copper ion binding	GO:0006414//translational elongation;GO:0006184//GTP catabolic process;GO:0009409//response to cold	gi|115446385|ref|NP_001046972.1|/6.99964e-75/Os02g0519900 [Oryza sativa Japonica Group]
Unigene24454_Zhong-531	1890	2508	97.46%	146.558461012181	2624	98.47%	161.634416270247	2014	98.57%	122.627120840089	2198	98.36%	130.982174927813	2636	97.67%	157.793163054146	2451	96.77%	150.626717857848	1771	96.88%	106.645327484617	1584	97.3%	97.5739263308873	K12890|1|4e-12|71.6|cre:CHLREDRAFT_195849|splicing factor, arginine/serine-rich 1/9;K11294|5|2e-10|65.9|osa:4344865|nucleolin	GO:0005622//intracellular	GO:0003676//nucleic acid binding;GO:0000166//nucleotide binding	GO:0006810//transport	gi|41052569|dbj|BAD07751.1|/0/putative Ras-GTPase activating protein SH3 domain-binding protein 2 [Oryza sativa Japonica Group]
Unigene24754_Zhong-531	1547	2503	99.74%	178.696359047684	1525	99.74%	114.765497218978	1728	99.74%	128.541183433503	1683	99.61%	122.529346112565	2040	99.74%	149.191621423903	2228	99.61%	167.280523407321	2571	99.81%	189.145859204725	2767	99.61%	208.23764975131	K14325|1|6e-09|60.8|ath:AT1G16610|RNA-binding protein with serine-rich domain 1;K01115|3|3e-08|58.5|vcn:VOLCADRAFT_99471|phospholipase D [EC:3.1.4.4]	GO:0016021//integral to membrane;GO:0000139//Golgi membrane;GO:0005768//endosome;GO:0005802//trans-Golgi network	GO:0015018//galactosylgalactosylxylosylprotein 3-beta-glucuronosyltransferase activity;GO:0042285//xylosyltransferase activity	GO:0010417//glucuronoxylan biosynthetic process;GO:0010154//fruit development;GO:0048367//shoot system development;GO:0010051//xylem and phloem pattern formation	gi|125556550|gb|EAZ02156.1|/0/hypothetical protein OsI_24245 [Oryza sativa Indica Group]
Unigene35226_Zhong-531	402	2499	99.75%	686.570866551653	2815	99.25%	815.237519152912	2972	99.75%	850.768930828041	3576	99.75%	1001.8847604042	3371	99.75%	948.718303889263	2546	99.25%	735.618854654607	3546	99.75%	1003.91687255739	2909	99.75%	842.477044553875	K11253|1|7e-53|203|mtr:MTR_4g097170|histone H3	GO:0000786//nucleosome;GO:0048555//generative cell nucleus	GO:0003677//DNA binding;GO:0046982//protein heterodimerization activity	GO:0006007//glucose catabolic process;GO:0048235//pollen sperm cell differentiation;GO:0006605//protein targeting;GO:0006334//nucleosome assembly;GO:0009567//double fertilization forming a zygote and endosperm	gi|413953368|gb|AFW86017.1|/1.569e-53/histone H3 [Zea mays]
Unigene35758_Zhong-531	926	2499	95.57%	298.057762801041	1761	97.84%	221.401307801759	928	99.24%	115.32563619665	1371	99.14%	166.752664336123	2399	99.14%	293.105414699702	3079	99.03%	386.206170310595	2140	96.54%	263.019447923457	1440	94.49%	181.047242063005	-	-	GO:0016773//phosphotransferase activity, alcohol group as acceptor;GO:0043424//protein histidine kinase binding	GO:0046854//phosphatidylinositol phosphorylation;GO:0046777//protein autophosphorylation	gi|222629737|gb|EEE61869.1|/1.53366e-101/hypothetical protein OsJ_16555 [Oryza sativa Japonica Group]
CL5997.Contig1_Zhong-531	1803	2494	98.61%	152.772747913206	1783	98.72%	115.129714863063	2362	98.56%	150.755455106519	2924	98.72%	182.653481744879	4689	98.61%	294.231446061925	8878	98.84%	571.926104879902	9144	98.67%	577.198994473903	4426	99.61%	285.795963695314	K01376|1|3e-164|577|ath:AT5G43060|[EC:3.4.22.-];K01365|4|8e-122|436|smo:SELMODRAFT_183539|cathepsin L [EC:3.4.22.15]	GO:0005773//vacuole;GO:0009506//plasmodesma;GO:0016023//cytoplasmic membrane-bounded vesicle;GO:0009507//chloroplast;GO:0005829//cytosol;GO:0048046//apoplast;GO:0005783//endoplasmic reticulum	GO:0004623//phospholipase A2 activity;GO:0004197//cysteine-type endopeptidase activity	GO:0050832//defense response to fungus;GO:0006508//proteolysis;GO:0009651//response to salt stress	gi|297603535|ref|NP_001054211.2|/0/Os04g0670200 [Oryza sativa Japonica Group]
Unigene30363_Zhong-531	1935	2494	99.95%	142.351041078817	2360	99.84%	141.991663186923	3655	99.64%	217.367835848618	2584	98.71%	150.403469121671	2429	99.59%	142.020528888537	2622	99.17%	157.388220065637	2766	99.64%	162.68828522242	2050	99.95%	123.342657051465	K00128|1|0.0|1097|osa:4340725|aldehyde dehydrogenase (NAD+) [EC:1.2.1.3]	GO:0009507//chloroplast;GO:0005739//mitochondrion	GO:0004029//aldehyde dehydrogenase (NAD) activity;GO:0005524//ATP binding	GO:0046686//response to cadmium ion;GO:0055114//oxidation-reduction process	gi|125554856|gb|EAZ00462.1|/0/hypothetical protein OsI_22484 [Oryza sativa Indica Group]
Unigene45899_Zhong-531	1589	2483	99.24%	172.582990548616	2473	99.43%	181.189084976038	941	98.8%	68.1482323992872	1277	99.12%	90.5134906249584	2807	99.43%	199.858717231265	2677	99.43%	195.679342245409	1724	99.37%	123.48051708644	1163	98.93%	85.2111105748062	K12856|1|0.0|1103|bdi:100846384|pre-mRNA-processing factor 8	GO:0005681//spliceosomal complex;GO:0009506//plasmodesma	GO:0017070//U6 snRNA binding;GO:0030623//U5 snRNA binding	GO:0000398//mRNA splicing, via spliceosome	gi|222635026|gb|EEE65158.1|/0/hypothetical protein OsJ_20259 [Oryza sativa Japonica Group]
CL3984.Contig1_Zhong-531	1079	2480	96.29%	253.848969102872	1947	99.44%	210.075941909198	1697	93.61%	180.9877859083	1719	95%	179.432350221795	2536	91.1%	265.908600754732	2835	99.07%	305.177228371174	2837	99.17%	299.242287727774	2206	99.35%	238.026040062594	K01805|1|4e-163|572|osa:4344231|xylose isomerase [EC:5.3.1.5]	GO:0005774//vacuolar membrane;GO:0016023//cytoplasmic membrane-bounded vesicle;GO:0005783//endoplasmic reticulum;GO:0005794//Golgi apparatus	GO:0046872//metal ion binding;GO:0009045//xylose isomerase activity	GO:0006098//pentose-phosphate shunt;GO:0042732//D-xylose metabolic process	gi|115473973|ref|NP_001060585.1|/7.53514e-162/Os07g0669100 [Oryza sativa Japonica Group]
Unigene41335_Zhong-531	679	2480	99.85%	403.391808044181	2247	99.56%	385.269927108202	1847	99.85%	313.030021251978	2235	99.85%	370.726871946326	2952	99.85%	491.870933313034	2099	99.85%	359.056811701423	1837	98.97%	307.910470402854	2162	99.71%	370.703190125431	-	-	-	-	-
Unigene36801_Zhong-531	2342	2469	99.74%	116.433879229821	2384	99.79%	118.508956191978	1683	99.74%	82.696303049154	1830	99.66%	88.0056414189954	2992	99.87%	144.537080658728	2469	99.96%	122.448848407269	1819	99.91%	88.3956479336264	1594	99.83%	79.2395196898562	K12875|1|0.0|852|bdi:100830765|apoptotic chromatin condensation inducer in the nucleus	-	GO:0003676//nucleic acid binding	-	gi|218192947|gb|EEC75374.1|/0/hypothetical protein OsI_11837 [Oryza sativa Indica Group]
Unigene19441_Zhong-531	1152	2459	98.44%	235.74973734699	1963	91.06%	198.380798098931	2479	99.74%	247.635507844083	1994	96.61%	194.948091764076	1978	98.44%	194.257765285444	2462	96.44%	248.231033464863	2144	96.79%	211.815324351858	2651	99.31%	267.915386914399	K08818|1|3e-12|71.2|vvi:100246062|cell division cycle 2-like [EC:2.7.11.22];K13173|2|3e-11|50.4|sbi:SORBI_05g020840|arginine and glutamate-rich protein 1;K13171|4|1e-10|65.9|rcu:RCOM_0733150|serine/arginine repetitive matrix protein 1;K14325|5|1e-09|62.4|osa:4325394|RNA-binding protein with serine-rich domain 1	GO:0005886//plasma membrane	GO:0048032	GO:0007267//cell-cell signaling	gi|115459618|ref|NP_001053409.1|/1.25103e-109/Os04g0533300 [Oryza sativa Japonica Group]
CL6218.Contig1_Zhong-531	889	2447	97.19%	304.002654830959	2420	96.96%	316.916913502796	1838	99.89%	237.92091183801	1779	96.96%	225.38266026766	2102	97.3%	267.507234057059	2093	95.5%	273.456325165844	1684	96.51%	215.588405948442	1770	96.96%	231.799189699808	K08515|1|8e-123|437|osa:4334472|vesicle-associated membrane protein 7;K08511|2|2e-119|426|osa:4342638|vesicle-associated membrane protein 72	GO:0016021//integral to membrane;GO:0009504//cell plate;GO:0009506//plasmodesma;GO:0005773//vacuole;GO:0005794//Golgi apparatus	-	GO:0016192//vesicle-mediated transport;GO:0009651//response to salt stress;GO:0072661//protein targeting to plasma membrane;GO:0009920//cell plate formation involved in plant-type cell wall biogenesis	gi|115456011|ref|NP_001051606.1|/1.64244e-121/Os03g0803000 [Oryza sativa Japonica Group]
CL6482.Contig2_Zhong-531	1214	2444	99.92%	222.345161305577	1719	99.84%	164.850019389067	2357	99.92%	223.423970435931	1888	99.84%	175.157854466473	1506	99.51%	140.349498556152	996	99.59%	95.2930346704225	2024	99.59%	189.747864387786	3434	99.92%	329.322961445335	K10999|1|0.0|823|osa:4342699|cellulose synthase A [EC:2.4.1.12]	GO:0016021//integral to membrane;GO:0009506//plasmodesma;GO:0005768//endosome;GO:0005802//trans-Golgi network;GO:0005794//Golgi apparatus;GO:0005886//plasma membrane	GO:0008270//zinc ion binding;GO:0016760//cellulose synthase (UDP-forming) activity	GO:0009833//primary cell wall biogenesis;GO:0043255//regulation of carbohydrate biosynthetic process;GO:0030244//cellulose biosynthetic process;GO:0009834//secondary cell wall biogenesis;GO:0009809//lignin biosynthetic process	gi|115471127|ref|NP_001059162.1|/0/Os07g0208500 [Oryza sativa Japonica Group]
Unigene146_Zhong-531	887	2440	99.66%	303.816512662871	1689	99.66%	221.685783111254	1672	99.77%	216.920962520724	1867	99.77%	237.064766224664	2108	99.89%	268.87570795288	2840	99.66%	371.890621352712	2857	99.77%	366.582472197703	2083	99.66%	273.404751684176	-	GO:0016023//cytoplasmic membrane-bounded vesicle;GO:0005886//plasma membrane	-	-	gi|115461791|ref|NP_001054495.1|/2.79795e-105/Os05g0121000 [Oryza sativa Japonica Group]
Unigene45792_Zhong-531	704	2440	94.89%	382.791543653362	1270	99.29%	210.021073706366	937	97.16%	153.163683130966	776	96.73%	124.146755984345	2665	96.31%	428.281321846803	5789	95.74%	955.105610704737	3042	97.44%	491.780864154101	2101	95.31%	347.451188310715	K01209|1|2e-81|299|zma:100282597|alpha-N-arabinofuranosidase [EC:3.2.1.55]	GO:0016023//cytoplasmic membrane-bounded vesicle	GO:0046556//alpha-N-arabinofuranosidase activity	GO:0046373//L-arabinose metabolic process	gi|218185171|gb|EEC67598.1|/1.4256e-89/hypothetical protein OsI_34967 [Oryza sativa Indica Group]
Unigene24577_Zhong-531	705	2435	99.86%	381.465280660585	1910	99.86%	315.410438988695	2407	99.86%	392.894403670306	2206	99.86%	352.421751052553	1916	99.86%	307.475819680687	2026	99.86%	333.788085001172	2913	99.86%	470.258271072946	2887	99.86%	476.758094105634	K09286|1|1e-71|267|zma:100279803|EREBP-like factor	GO:0005634//nucleus	GO:0003700//sequence-specific DNA binding transcription factor activity;GO:0003677//DNA binding	GO:0006355//regulation of transcription, DNA-dependent	gi|115466890|ref|NP_001057044.1|/1.01457e-111/Os06g0194000 [Oryza sativa Japonica Group]
CL6039.Contig1_Zhong-531	994	2432	99.5%	270.223026706198	3542	98.39%	414.85276122866	5682	99.3%	657.814912393575	4361	98.89%	494.135454485677	2274	97.69%	258.826450266046	1589	97.59%	185.676960718972	2697	97.18%	308.80166779739	4415	98.39%	517.112137585068	K13379|1|9e-179|624|osa:4333393|reversibly glycosylated polypeptide / UDP-arabinopyranose mutase [EC:2.4.1.- 5.4.99.30]	GO:0005618//cell wall;GO:0000138//Golgi trans cisterna;GO:0009506//plasmodesma;GO:0005774//vacuolar membrane;GO:0005576//extracellular region;GO:0022626//cytosolic ribosome	GO:0052691//UDP-arabinopyranose mutase activity;GO:0005515//protein binding;GO:0016757//transferase activity, transferring glycosyl groups	GO:0033356//UDP-L-arabinose metabolic process;GO:0009651//response to salt stress;GO:0030244//cellulose biosynthetic process;GO:0009555//pollen development;GO:0071669//plant-type cell wall organization or biogenesis;GO:0046686//response to cadmium ion	gi|115454033|ref|NP_001050617.1|/1.93358e-177/Os03g0599800 [Oryza sativa Japonica Group]
Unigene29574_Zhong-531	285	2428	99.65%	940.911962992832	994	95.44%	406.044223992115	295	95.44%	119.114882183298	127	97.19%	50.1886107752228	1522	98.6%	604.191168141914	1438	98.6%	586.049813292701	2864	97.54%	1143.70291709735	1973	99.65%	805.976971624333	-	-	-	-	-
CL1283.Contig1_Zhong-531	904	2418	99.78%	295.415333761559	2410	98.78%	310.370492032932	3158	99%	402.006027491503	3566	99.56%	444.282515303522	2232	99.78%	279.338206219136	2274	99.89%	292.174652215518	2241	99%	282.135997678815	2490	99.89%	320.679593714935	K02866|1|3e-127|452|osa:4337928|large subunit ribosomal protein L10e	GO:0005730//nucleolus;GO:0009941//chloroplast envelope;GO:0005774//vacuolar membrane;GO:0022625//cytosolic large ribosomal subunit	GO:0003735//structural constituent of ribosome	GO:0006412//translation;GO:0071493//cellular response to UV-B;GO:0032502//developmental process	gi|115462319|ref|NP_001054759.1|/5.07976e-126/Os05g0169100 [Oryza sativa Japonica Group]
Unigene30249_Zhong-531	1067	2412	95.22%	249.665223131157	2095	92.69%	228.586943441428	2298	92.88%	247.841754287509	1818	89.13%	191.900352751228	2047	90.63%	217.049107028901	3454	95.6%	375.991839980814	1683	89.78%	179.516665106945	2148	89.69%	234.374449866537	-	GO:0016023//cytoplasmic membrane-bounded vesicle	-	GO:0008283//cell proliferation	gi|115455495|ref|NP_001051348.1|/6.91773e-51/Os03g0760800 [Oryza sativa Japonica Group]
Unigene41331_Zhong-531	397	2408	92.7%	669.90179845829	2385	99.5%	699.40654038346	2739	98.49%	793.944957994412	2344	91.69%	664.987396463235	2399	93.2%	683.666534035074	3013	93.2%	881.513830998673	3630	99.75%	1040.64162511	3687	92.19%	1081.24232797424	K09866|1|1e-39|159|sbi:SORBI_10g019360|aquaporin-4;K09873|2|1e-29|125|ath:AT3G16240|aquaporin TIP	GO:0016021//integral to membrane;GO:0009506//plasmodesma;GO:0009941//chloroplast envelope;GO:0009705//plant-type vacuole membrane;GO:0009505//plant-type cell wall;GO:0000326//protein storage vacuole;GO:0042807//central vacuole;GO:0043674//columella;GO:0005794//Golgi apparatus;GO:0005783//endoplasmic reticulum;GO:0005886//plasma membrane	GO:0015250//water channel activity;GO:0015200//methylammonium transmembrane transporter activity	GO:0042742//defense response to bacterium;GO:0072489//methylammonium transmembrane transport;GO:0080170//hydrogen peroxide transmembrane transport;GO:0006833//water transport;GO:0030104//water homeostasis	gi|573947457|ref|XP_006656054.1|/1.86855e-38/PREDICTED: probable aquaporin TIP2-2-like [Oryza brachyantha]
Unigene45989_Zhong-531	1167	2399	99.49%	227.041140555856	1091	99.4%	108.839291780665	982	99.4%	96.8343632859563	827	96.92%	79.814347419294	1936	99.66%	187.689110939572	4166	99.83%	414.637822823852	3550	99.83%	346.212363019957	2401	99.57%	239.53099144707	K01115|1|3e-16|84.7|vcn:VOLCADRAFT_99471|phospholipase D [EC:3.1.4.4];K13171|5|2e-14|78.6|vvi:100262120|serine/arginine repetitive matrix protein 1	GO:0016023//cytoplasmic membrane-bounded vesicle;GO:0046658//anchored to plasma membrane	-	GO:0051716//cellular response to stimulus	gi|115435500|ref|NP_001042508.1|/9.1781e-108/Os01g0233000 [Oryza sativa Japonica Group]
Unigene37303_Zhong-531	1330	2397	99.85%	199.049715400137	2068	99.85%	181.021727913702	1848	99.85%	159.896587608767	1983	99.77%	167.925784871654	2169	99.77%	184.506848653062	1866	99.77%	162.959808007776	2144	99.85%	183.46710801003	2215	99.92%	193.893164015773	-	GO:0005739//mitochondrion	-	-	gi|108862488|gb|ABG21964.1|/0/expressed protein [Oryza sativa Japonica Group]
CL1338.Contig1_Zhong-531	1930	2388	95.85%	136.653947421205	2770	99.38%	167.091467265028	4016	98.91%	239.455746995198	4440	99.17%	259.102721533054	2379	98.45%	139.457447886181	1776	96.89%	106.882390444498	2344	98.5%	138.224610085122	3249	98.45%	195.989502462026	K00924|1|0.0|837|osa:4327108|[EC:2.7.1.-];K03083|2|0.0|805|bdi:100834299|glycogen synthase kinase 3 beta [EC:2.7.11.26]	GO:0005829//cytosol	GO:0050321//tau-protein kinase activity;GO:0005524//ATP binding;GO:0004674//protein serine/threonine kinase activity	GO:0046777//protein autophosphorylation;GO:0006972//hyperosmotic response;GO:0009651//response to salt stress	gi|115435688|ref|NP_001042602.1|/0/Os01g0252100 [Oryza sativa Japonica Group]
Unigene24439_Zhong-531	835	2371	99.88%	313.61024835648	2619	99.88%	365.158013290611	2762	99.88%	380.650205250084	3093	99.88%	417.195637148501	2150	99.88%	291.310785744378	2071	99.88%	288.080677212044	2320	99.88%	316.217997852662	2271	99.88%	316.643856875772	K12896|1|4e-92|335|bdi:100846226|splicing factor, arginine/serine-rich 7	GO:0005634//nucleus	GO:0003676//nucleic acid binding;GO:0008270//zinc ion binding;GO:0000166//nucleotide binding	GO:0000398//mRNA splicing, via spliceosome	gi|115447241|ref|NP_001047400.1|/1.34438e-114/Os02g0610600 [Oryza sativa Japonica Group]
Unigene36450_Zhong-531	3346	2367	99.64%	78.1299397144823	2568	99.61%	89.3513040753033	2559	99.79%	88.0102427381161	2648	99.73%	89.1329658632123	2718	99.97%	91.9026630298501	2646	99.7%	91.8511100174328	3340	99.97%	113.607134382187	2616	99.64%	91.0232234030054	K11294|1|8e-09|61.6|bdi:100836665|nucleolin;K14306|2|7e-08|58.5|rcu:RCOM_1609340|nuclear pore complex protein Nup62;K03509|3|1e-07|57.8|vcn:VOLCADRAFT_116690|DNA polymerase eta subunit [EC:2.7.7.7];K13171|4|3e-07|56.6|vvi:100262120|serine/arginine repetitive matrix protein 1	-	-	-	gi|125600787|gb|EAZ40363.1|/0/hypothetical protein OsJ_24809 [Oryza sativa Japonica Group]
CL1676.Contig2_Zhong-531	1319	2363	76.35%	197.862774216569	2059	77.48%	181.737003752563	784	74.53%	68.4006354969384	1030	73.62%	87.9505870772219	2858	76.27%	245.144418225208	3216	77.33%	283.19902277274	1491	76.12%	128.652409105839	993	76.19%	87.6485752712968	K11968|1|0.0|672|sbi:SORBI_07g025570|ariadne-1	GO:0016020//membrane;GO:0005739//mitochondrion	GO:0003676//nucleic acid binding;GO:0008270//zinc ion binding	-	gi|115477573|ref|NP_001062382.1|/0/Os08g0540300 [Oryza sativa Japonica Group]
Unigene38537_Zhong-531	2851	2358	98%	91.3464662663629	2746	97.9%	112.133435526688	3355	98.46%	135.420426340583	2912	98.63%	115.037773331565	2349	98.56%	93.2159821230918	1453	98%	59.1955285761124	1905	98.7%	76.0471316377621	3355	98.32%	137.004778619198	K13171|1|3e-16|86.3|vvi:100262120|serine/arginine repetitive matrix protein 1	-	GO:0008270//zinc ion binding;GO:0043565//sequence-specific DNA binding;GO:0003700//sequence-specific DNA binding transcription factor activity	GO:0006355//regulation of transcription, DNA-dependent	gi|15451574|gb|AAK98698.1|AC069158_10/0/Putative GATA-1 zinc finger protein [Oryza sativa Japonica Group]
CL4875.Contig2_Zhong-531	1762	2355	99.72%	147.614892738733	2331	99.66%	154.016830578135	1876	99.66%	122.522485827204	2104	99.77%	134.488808196013	2468	99.38%	158.468822703139	2377	99.55%	156.690903056993	2166	99.83%	139.906413435042	1905	99.6%	125.872101784747	K04498|1|6e-08|57.8|aly:ARALYDRAFT_477069|E1A/CREB-binding protein [EC:2.3.1.48];K03126|3|2e-07|56.2|vvi:100248501|transcription initiation factor TFIID subunit 12	GO:0009536//plastid	GO:0003677//DNA binding;GO:0046982//protein heterodimerization activity;GO:0060090//binding, bridging	GO:0009790//embryo development;GO:0009909//regulation of flower development;GO:0048481//ovule development	gi|115484639|ref|NP_001067463.1|/0/Os11g0207100 [Oryza sativa Japonica Group]
Unigene24759_Zhong-531	2349	2348	99.83%	110.397755467387	2703	99.66%	133.966077509521	2311	99.7%	113.215476368302	2830	99.87%	135.690590469913	2520	99.83%	121.373004913188	2068	99.87%	102.255817128838	1732	99.4%	83.9169993200475	1873	99.96%	92.831457399009	K03254|1|0.0|1347|osa:4326038|translation initiation factor 3 subunit A	GO:0005829//cytosol;GO:0016282//eukaryotic 43S preinitiation complex;GO:0005852//eukaryotic translation initiation factor 3 complex;GO:0033290;GO:0005886//plasma membrane	GO:0003743//translation initiation factor activity	GO:0001731//formation of translation preinitiation complex;GO:0006446//regulation of translational initiation	gi|218187415|gb|EEC69842.1|/0/hypothetical protein OsI_00169 [Oryza sativa Indica Group]
CL1405.Contig1_Zhong-531	996	2346	99.9%	260.144014102802	2656	99.9%	310.456348323951	4405	99.9%	508.950381066529	3705	99.9%	418.962533858483	1899	99.9%	215.709964078341	1943	99.9%	226.586467120149	2836	99.9%	324.064876746198	4243	99.9%	495.968508001383	K00695|1|1e-123|441|osa:4340386|sucrose synthase [EC:2.4.1.13]	GO:0005829//cytosol;GO:0005739//mitochondrion;GO:0009506//plasmodesma;GO:0005773//vacuole;GO:0005886//plasma membrane	GO:0016157//sucrose synthase activity	GO:0001666//response to hypoxia;GO:0009414//response to water deprivation;GO:0009409//response to cold;GO:0009058//biosynthetic process;GO:0005985//sucrose metabolic process;GO:0006970//response to osmotic stress;GO:0009749//response to glucose stimulus;GO:0009744//response to sucrose stimulus;GO:0010555//response to mannitol stimulus;GO:0009413//response to flooding;GO:0072708//response to sorbi…	gi|115466896|ref|NP_001057047.1|/2.33289e-122/Os06g0194900 [Oryza sativa Japonica Group]
Unigene45616_Zhong-531	1590	2344	99.62%	162.819212893012	2422	99.87%	177.34086689637	2164	99.87%	156.620642655852	2670	99.81%	189.130012229019	2287	99.81%	162.732246728923	1982	99.87%	144.786153915137	1846	99.87%	132.135541116372	1965	99.75%	143.881792097058	K15400|1|8e-78|289|vvi:100245819|omega-hydroxypalmitate O-feruloyl transferase [EC:2.3.1.188];K13172|2|2e-14|79.0|bdi:100822512|serine/arginine repetitive matrix protein 2;K11984|3|2e-12|72.4|ppp:PHYPADRAFT_233757|U4/U6.U5 tri-snRNP-associated protein 1;K11294|4|6e-11|67.4|gmx:100786132|nucleolin	-	GO:0003677//DNA binding	-	gi|28875973|gb|AAO59982.1|/0/unknown protein [Oryza sativa Japonica Group]
Unigene32220_Zhong-531	1058	2343	95.27%	244.586109382456	1551	89.6%	170.670296402569	890	92.72%	96.8039789362521	984	87.9%	104.750413094112	1686	98.11%	180.292010937176	1920	97.54%	210.783235638769	1421	97.54%	152.859869826815	1010	92.16%	111.141464248481	-	GO:0005829//cytosol;GO:0005634//nucleus;GO:0009536//plastid;GO:0005886//plasma membrane	-	GO:0009620//response to fungus;GO:0009555//pollen development	gi|115464867|ref|NP_001056033.1|/0/Os05g0514300 [Oryza sativa Japonica Group]
Unigene1000_Zhong-531	3059	2342	99.31%	84.5575871047361	1788	99.41%	68.0487026973551	1888	97.19%	71.0250229167494	2094	99.67%	77.0980713283	2324	98.4%	85.9530371178293	2251	99.54%	85.4705549712249	2765	99.02%	102.87284102201	2255	98.99%	85.8237481314298	K14515|1|0.0|1067|sbi:SORBI_04g006870|EIN3-binding F-box protein	GO:0019005//SCF ubiquitin ligase complex	-	GO:0009723//response to ethylene stimulus	gi|46390385|dbj|BAD15849.1|/0/putative F-box protein [Oryza sativa Japonica Group]
CL2429.Contig4_Zhong-531	2000	2341	98%	129.275607090068	1491	96.5%	86.7919528783145	978	98.2%	56.2726967982216	1427	97.55%	80.3600671623199	2634	97.55%	149.001402106588	4164	98%	241.825019272246	3826	97.55%	217.720862051698	2877	98.7%	167.475110998103	K00924|1|6e-121|433|osa:4342410|[EC:2.7.1.-];K07198|3|8e-62|236|sbi:SORBI_03g033530|5'-AMP-activated protein kinase, catalytic alpha subunit [EC:2.7.11.11]	-	GO:0005524//ATP binding;GO:0004674//protein serine/threonine kinase activity	GO:0006468//protein phosphorylation;GO:0007165//signal transduction	gi|297612540|ref|NP_001065977.2|/0/Os12g0113500 [Oryza sativa Japonica Group]
Unigene40852_Zhong-531	966	2338	99.69%	267.308364244704	2644	98.03%	318.651624599583	2429	97.72%	289.360507824055	2990	99.69%	348.610429175479	2179	99.17%	255.202358700176	1764	97.83%	212.100630861511	1707	98.76%	201.113613795469	1726	99.9%	208.019511915899	K14486|1|5e-35|146|gmx:100819023|auxin response factor	GO:0005634//nucleus	GO:0003677//DNA binding;GO:0046983//protein dimerization activity	GO:0009734//auxin mediated signaling pathway;GO:0006355//regulation of transcription, DNA-dependent	gi|23893346|emb|CAC83756.1|/2.71683e-96/auxin response factor 1 [Oryza sativa Japonica Group]
Unigene36043_Zhong-531	1821	2337	98.9%	141.740491536043	1736	98.96%	110.986865875284	1236	98.52%	78.1083375643643	1111	97.69%	68.7148221441567	2482	97.69%	154.204274199367	3299	98.96%	210.422838940913	2218	97.64%	138.623439793185	1874	98.96%	119.811925790829	K01205|1|0.0|1122|bdi:100836993|alpha-N-acetylglucosaminidase [EC:3.2.1.50]	GO:0005773//vacuole	-	-	gi|218192858|gb|EEC75285.1|/0/hypothetical protein OsI_11626 [Oryza sativa Indica Group]
CL627.Contig1_Zhong-531	2240	2331	96.34%	114.93159216412	3010	98.79%	156.440894272616	4848	99.24%	249.059700991253	4609	97.68%	231.742134817757	2566	94.11%	129.602450715067	2103	95.13%	109.046507378194	3803	97.23%	193.225029493364	4229	96.34%	219.801207982949	K01115|1|2e-19|95.9|vcn:VOLCADRAFT_99471|phospholipase D [EC:3.1.4.4]	GO:0016023//cytoplasmic membrane-bounded vesicle	GO:0004553//hydrolase activity, hydrolyzing O-glycosyl compounds	GO:0005975//carbohydrate metabolic process	gi|125545187|gb|EAY91326.1|/0/hypothetical protein OsI_12942 [Oryza sativa Indica Group]
Unigene27659_Zhong-531	1638	2329	99.82%	157.036554884693	1965	99.94%	139.662711642986	1763	99.82%	123.85891874632	1897	99.76%	130.436683263488	1962	99.76%	135.515722793379	1992	99.76%	141.252434786194	2013	99.94%	139.866901072754	1709	99.76%	121.469871867341	K06174|1|0.0|900|osa:4350692|ATP-binding cassette, sub-family E, member 1	-	GO:0051536//iron-sulfur cluster binding;GO:0005524//ATP binding;GO:0016887//ATPase activity	GO:0006200//ATP catabolic process	gi|115485837|ref|NP_001068062.1|/0/Os11g0546000 [Oryza sativa Japonica Group]
Unigene14138_Zhong-531	585	2323	99.66%	438.569586772004	2913	99.66%	579.71752735107	1629	99.66%	320.445434024795	2588	99.66%	498.258503743036	2489	99.66%	481.36400371642	2121	99.66%	421.119457684864	2060	99.66%	400.771130346569	1596	99.66%	317.627011937259	-	GO:0005739//mitochondrion;GO:0009536//plastid	-	-	gi|115460474|ref|NP_001053837.1|/5.19158e-59/Os04g0611300 [Oryza sativa Japonica Group]
CL3157.Contig2_Zhong-531	1052	2321	65.49%	243.671405622738	1207	66.35%	133.574434087574	1770	65.11%	193.618297085019	1587	66.35%	169.905524614378	1581	65.4%	170.028103341876	1347	66.16%	148.721022196281	2280	65.78%	246.663098331543	3592	65.4%	397.521842107646	K14325|1|2e-08|58.5|osa:4325394|RNA-binding protein with serine-rich domain 1	-	-	-	gi|115458332|ref|NP_001052766.1|/2.05942e-124/Os04g0416700 [Oryza sativa Japonica Group]
CL5198.Contig1_Zhong-531	1091	2313	96.06%	234.151017900197	2181	96.33%	232.735550765767	3232	96.43%	340.906648469542	2844	98.26%	293.596690010242	1858	97.62%	192.675076131307	1664	96.06%	177.15323085705	1756	97.98%	183.182860366732	2275	96.15%	242.771140449657	K07936|1|1e-130|464|osa:4339683|GTP-binding nuclear protein Ran	GO:0005794//Golgi apparatus;GO:0005730//nucleolus;GO:0009506//plasmodesma	GO:0005525//GTP binding;GO:0003924//GTPase activity	GO:0006913//nucleocytoplasmic transport;GO:0006184//GTP catabolic process;GO:0006886//intracellular protein transport;GO:0007264//small GTPase mediated signal transduction;GO:0046686//response to cadmium ion	gi|115465581|ref|NP_001056390.1|/2.9403e-129/Os05g0574500 [Oryza sativa Japonica Group]
Unigene13928_Zhong-531	1097	2311	99.64%	232.668979929456	1525	99.27%	161.843413124667	1302	99.73%	136.581923989174	1773	99.45%	182.032285386587	2253	99.64%	232.358810385847	3040	99.91%	321.875159739482	3741	99.36%	388.120118945983	2405	99.82%	255.240073617172	K13065|1|1e-149|527|osa:4336306|shikimate O-hydroxycinnamoyltransferase [EC:2.3.1.133]	GO:0016020//membrane;GO:0005829//cytosol;GO:0005739//mitochondrion	GO:0047205//quinate O-hydroxycinnamoyltransferase activity	GO:0009809//lignin biosynthetic process;GO:0009963//positive regulation of flavonoid biosynthetic process;GO:0010252//auxin homeostasis	gi|70663907|emb|CAE01635.3|/2.85234e-148/OSJNBa0029H02.19 [Oryza sativa Japonica Group]
Unigene29209_Zhong-531	2188	2289	99.86%	115.543000900866	2572	99.77%	136.853358299109	2788	99.77%	146.633878296417	2596	99.77%	133.6299125083	2214	99.77%	114.481386101308	1682	99.86%	89.289250952255	2271	99.82%	118.128555060919	2694	99.95%	143.347684379768	K14494|1|0.0|1233|osa:4333860|DELLA protein	GO:0009536//plastid;GO:0005634//nucleus	GO:0005515//protein binding	GO:0042176//regulation of protein catabolic process;GO:0010218//response to far red light;GO:0009867//jasmonic acid mediated signaling pathway;GO:2000033//regulation of seed dormancy process;GO:0009938//negative regulation of gibberellic acid mediated signaling pathway;GO:2000377//regulation of reactive oxygen species metabolic process;GO:0006808//regulation of nitrogen utilization;GO:0006355//re…	gi|125545440|gb|EAY91579.1|/0/hypothetical protein OsI_13213 [Oryza sativa Indica Group]
Unigene7312_Zhong-531	494	2286	95.55%	511.086541804337	805	96.36%	189.714595445937	416	96.36%	96.9070227931919	365	93.52%	83.217033311431	1275	95.34%	292.003337984285	1791	96.36%	421.103782874409	1625	94.33%	374.379010048452	1230	94.33%	289.880212220144	-	-	-	-	gi|218197616|gb|EEC80043.1|/1.29243e-31/hypothetical protein OsI_21733 [Oryza sativa Indica Group]
Unigene30250_Zhong-531	836	2276	98.92%	300.684574065592	2222	96.89%	309.435110336043	1460	96.05%	200.971950679063	1637	96.53%	220.540683175662	1492	96.17%	201.914322407957	1535	98.92%	213.266483611462	1349	98.68%	183.649921656495	1075	99.88%	149.707167988785	-	GO:0016023//cytoplasmic membrane-bounded vesicle	-	GO:0008283//cell proliferation	gi|125544812|gb|EAY90951.1|/2.49592e-52/hypothetical protein OsI_12565 [Oryza sativa Indica Group]
Unigene7347_Zhong-531	1794	2275	94.93%	140.056777673124	3559	91.14%	230.960314315414	2121	96.32%	136.052679471253	2787	95.21%	174.968892790955	2546	95.26%	160.561176148358	1794	97.99%	116.15034547178	1192	95.32%	75.6203863507456	1272	95.21%	82.5477196764043	K09828|1|0.0|1004|zma:542549|delta24-sterol reductase [EC:1.3.1.72]	GO:0005774//vacuolar membrane;GO:0005886//plasma membrane	GO:0050660//flavin adenine dinucleotide binding;GO:0008762//UDP-N-acetylmuramate dehydrogenase activity	GO:0055114//oxidation-reduction process;GO:0009834//secondary cell wall biogenesis;GO:0009808//lignin metabolic process;GO:0009826//unidimensional cell growth	gi|19881735|gb|AAM01136.1|AC108884_18/0/Putative Cell elongation protein DIMINUTO (Cell elongation protein Dwarf1) [Oryza sativa Japonica Group]
CL5325.Contig1_Zhong-531	988	2254	96.56%	251.966112254369	2024	97.67%	238.498348560606	1822	96.66%	212.217061934129	1790	98.99%	204.05272551707	2121	98.89%	242.878070535164	2037	97.77%	239.471916726737	1678	97.47%	193.294762726555	1755	96.66%	206.804785547298	K10573|1|4e-87|319|bdi:100837256|ubiquitin-conjugating enzyme E2 A [EC:6.3.2.19]	GO:0005829//cytosol	GO:0016881//acid-amino acid ligase activity	GO:0006511//ubiquitin-dependent protein catabolic process;GO:0009910//negative regulation of flower development;GO:0033523//histone H2B ubiquitination;GO:0009650//UV protection;GO:0009965//leaf morphogenesis;GO:0010228//vegetative to reproductive phase transition of meristem	gi|115462439|ref|NP_001054819.1|/7.72321e-86/Os05g0182500 [Oryza sativa Japonica Group]
Unigene40289_Zhong-531	470	2243	99.79%	527.080056173528	1452	99.57%	359.666982260407	1285	99.57%	314.625659773375	1401	99.57%	335.727248339502	1839	99.57%	442.67852222817	2155	99.79%	532.561690407843	1901	99.57%	460.330058346895	1514	99.57%	375.032085803219	-	-	GO:0008270//zinc ion binding	-	gi|115447045|ref|NP_001047302.1|/1.15885e-81/Os02g0593700 [Oryza sativa Japonica Group]
Unigene7587_Zhong-531	868	2235	98.96%	284.382567068608	8637	97.93%	1158.44389997435	12487	99.88%	1655.49264679962	9623	99.88%	1248.63951363113	4754	97.81%	619.646544841403	2922	97.93%	391.003812751776	1621	95.62%	212.543762773867	2132	97.93%	285.961708583374	K01115|1|6e-06|49.7|vcn:VOLCADRAFT_99471|phospholipase D [EC:3.1.4.4]	GO:0016023//cytoplasmic membrane-bounded vesicle	GO:0008289//lipid binding	GO:0006869//lipid transport	gi|115440749|ref|NP_001044654.1|/1.95608e-63/Os01g0822900 [Oryza sativa Japonica Group]
Unigene24610_Zhong-531	1458	2235	98.97%	169.303201793931	1419	98.9%	113.306985152183	1329	98.9%	104.895371765727	1377	98.83%	106.370874543287	2473	98.83%	191.898319959416	3654	99.25%	291.092841120634	3348	99.73%	261.344280792342	2337	98.83%	186.612871872309	K14709|1|4e-22|104|vcn:VOLCADRAFT_104214|solute carrier family 39 (zinc transporter), member 1/2/3	GO:0009536//plastid	-	-	gi|108708105|gb|ABF95900.1|/0/heavy metal-associated domain containing protein, expressed [Oryza sativa Japonica Group]
Unigene14030_Zhong-531	1123	2233	95.46%	219.611022857569	2218	95.55%	229.939508208768	1585	95.55%	162.41957877432	1597	96.62%	160.166421854347	2015	95.46%	203.001793279861	2015	99.38%	208.408678651502	1479	95.55%	149.890287606362	1570	95.46%	162.764730790565	K11279|1|0.0|630|osa:4339460|nucleosome assembly protein 1-like 1	GO:0005829//cytosol;GO:0005634//nucleus;GO:0005886//plasma membrane	GO:0042393//histone binding;GO:0042802//identical protein binding;GO:0003682//chromatin binding	GO:0006281//DNA repair;GO:0009294//DNA mediated transformation;GO:0016444//somatic cell DNA recombination;GO:0030154//cell differentiation;GO:0006334//nucleosome assembly;GO:0008283//cell proliferation;GO:0046686//response to cadmium ion	gi|550540818|sp|B8AW64.1|NAP1B_ORYSI/1.88646e-179/RecName: Full=Nucleosome assembly protein 1;2; Short=OsNAP1;2; AltName: Full=Nucleosome assembly protein 1-like 2; Short=OsNAP1_L2; Flags: Precursor
Unigene14767_Zhong-531	370	2231	99.73%	665.952132763644	1524	98.11%	479.529197478751	684	98.11%	212.737106118298	876	99.73%	266.654364037926	2944	99.73%	900.203426710572	3853	99.73%	1209.53319216964	1676	98.65%	515.534062528991	1045	98.92%	328.81753890223	K13281|1|3e-08|54.7|vcn:VOLCADRAFT_116697|UV DNA damage endonuclease [EC:3.-.-.-];K01115|2|1e-07|53.1|vcn:VOLCADRAFT_99471|phospholipase D [EC:3.1.4.4]	-	-	-	gi|115469874|ref|NP_001058536.1|/5.22465e-49/Os06g0708600 [Oryza sativa Japonica Group]
Unigene32320_Zhong-531	1689	2227	99.76%	145.624931929867	2190	99.88%	150.954574340465	1987	99.76%	135.380803415903	2129	99.88%	141.968608443836	2093	99.76%	140.198755630851	1900	99.82%	130.660542567426	1354	99.82%	91.2376498520449	1541	99.76%	106.221736570652	K13199|1|2e-179|627|sbi:SORBI_09g030400|plasminogen activator inhibitor 1 RNA-binding protein	GO:0005777//peroxisome;GO:0005829//cytosol;GO:0005634//nucleus;GO:0005886//plasma membrane	-	-	gi|125553529|gb|EAY99238.1|/0/hypothetical protein OsI_21200 [Oryza sativa Indica Group]
Unigene35907_Zhong-531	2369	2207	99.07%	102.89219694577	1056	99.7%	51.8956158447803	1875	99.54%	91.0804318015899	1403	99.96%	66.7020104217758	880	97.43%	42.0264001816033	944	99.41%	46.2836328093543	2484	99.24%	119.336035513697	4634	99.96%	227.735836634271	K15920|1|0.0|738|sbi:SORBI_06g030270|beta-D-xylosidase 4 [EC:3.2.1.37]	GO:0009505//plant-type cell wall;GO:0009506//plasmodesma;GO:0016023//cytoplasmic membrane-bounded vesicle;GO:0009507//chloroplast;GO:0048046//apoplast	GO:0004553//hydrolase activity, hydrolyzing O-glycosyl compounds	GO:0005975//carbohydrate metabolic process	gi|125534112|gb|EAY80660.1|/0/hypothetical protein OsI_35838 [Oryza sativa Indica Group]
Unigene7590_Zhong-531	1767	2198	98.7%	137.384047314811	2524	99.83%	166.297076224459	3737	99.26%	243.374693668117	3453	98.7%	220.093056904806	1809	99.66%	115.826143780332	907	98.87%	59.619900024281	1816	99.66%	116.967274365246	3787	99.72%	249.516438986098	K00600|1|0.0|568|osa:4350456|glycine hydroxymethyltransferase [EC:2.1.2.1]	GO:0009506//plasmodesma;GO:0005886//plasma membrane	GO:0004372//glycine hydroxymethyltransferase activity;GO:0030170//pyridoxal phosphate binding;GO:0008168//methyltransferase activity	GO:0006544//glycine metabolic process;GO:0010197//polar nucleus fusion;GO:0032259//methylation;GO:0007623//circadian rhythm;GO:0035999//tetrahydrofolate interconversion;GO:0009555//pollen development;GO:0006563//L-serine metabolic process;GO:0046686//response to cadmium ion	gi|297611783|ref|NP_001067846.2|/0/Os11g0455800 [Oryza sativa Japonica Group]
Unigene37875_Zhong-531	2121	2196	99.95%	114.350175416676	1382	99.86%	75.8576155204562	1290	99.91%	69.9903090718156	1180	99.95%	62.6596049393855	1100	99.95%	58.6754726722172	712	99.95%	38.990592162144	1293	99.76%	69.3813796500544	1790	99.95%	98.2545725316653	K09667|1|4e-06|52.0|ath:AT3G04240|polypeptide N-acetylglucosaminyltransferase [EC:2.4.1.-]	GO:0005886//plasma membrane	-	GO:0031347//regulation of defense response;GO:0009860//pollen tube growth	gi|115448207|ref|NP_001047883.1|/0/Os02g0708400 [Oryza sativa Japonica Group]
Unigene36031_Zhong-531	570	2195	99.47%	425.309258395648	670	96.32%	136.845890379636	185	95.26%	37.3495817015427	149	91.4%	29.4413504153866	1592	97.89%	315.989599107072	2461	98.07%	501.484210887808	1300	99.47%	259.569446966927	356	94.21%	72.7135838566301	K13171|1|7e-06|48.5|vvi:100262120|serine/arginine repetitive matrix protein 1	-	-	-	gi|297720685|ref|NP_001172704.1|/3.41887e-57/Os01g0910800 [Oryza sativa Japonica Group]
Unigene7584_Zhong-531	691	2193	98.41%	350.514309318405	2727	99.86%	459.450684811549	2968	98.84%	494.281912929964	2693	99.71%	438.93945455106	1983	99.71%	324.67529740482	1207	98.84%	202.884901569376	1482	99.28%	244.092947379319	2764	99.86%	465.693739306507	K01251|1|5e-125|385|osa:4350455|adenosylhomocysteinase [EC:3.3.1.1]	GO:0005829//cytosol;GO:0009506//plasmodesma;GO:0005774//vacuolar membrane;GO:0005886//plasma membrane;GO:0048046//apoplast	GO:0005507//copper ion binding;GO:0004013//adenosylhomocysteinase activity	GO:0006730//one-carbon metabolic process;GO:0016441//posttranscriptional gene silencing;GO:0006346//methylation-dependent chromatin silencing;GO:0009793//embryo development ending in seed dormancy	gi|297611781|ref|NP_001067845.2|/9.45633e-124/Os11g0455500 [Oryza sativa Japonica Group]
Unigene1400_Zhong-531	1157	2189	99.14%	208.957310843573	3017	95.25%	303.580424446854	5549	95.33%	551.912506488171	4696	98.79%	457.131388651939	2795	97.23%	273.308433816355	2352	99.14%	236.115481892504	3132	97.84%	308.087068348671	3180	98.79%	319.988351554601	K09580|1|6e-154|541|osa:4350002|protein disulfide-isomerase A1 [EC:5.3.4.1]	GO:0000327//lytic vacuole within protein storage vacuole;GO:0009505//plant-type cell wall;GO:0005774//vacuolar membrane;GO:0016023//cytoplasmic membrane-bounded vesicle;GO:0009579//thylakoid;GO:0005788//endoplasmic reticulum lumen;GO:0009507//chloroplast;GO:0005794//Golgi apparatus;GO:0005886//plasma membrane	GO:0003756//protein disulfide isomerase activity;GO:0015035//protein disulfide oxidoreductase activity	GO:0006662//glycerol ether metabolic process;GO:0048316//seed development;GO:0055114//oxidation-reduction process;GO:0034976//response to endoplasmic reticulum stress;GO:0009651//response to salt stress;GO:0045454//cell redox homeostasis;GO:0043067//regulation of programmed cell death;GO:0010043//response to zinc ion;GO:0034975//protein folding in endoplasmic reticulum;GO:0046686//response to cad…	gi|125533732|gb|EAY80280.1|/2.42683e-153/hypothetical protein OsI_35452 [Oryza sativa Indica Group]
Unigene1243_Zhong-531	2000	2184	99.75%	120.60569238988	2154	98.6%	125.385557679336	2270	99.2%	130.612496658449	2901	99.7%	163.366891967687	3433	99.25%	194.199625448715	4315	99.15%	250.594370355365	4972	99.8%	282.934690570058	3250	98.85%	189.188081593269	K14085|1|0.0|1025|osa:4347172|aldehyde dehydrogenase family 7 member A1 [EC:1.2.1.31 1.2.1.8 1.2.1.3]	GO:0005829//cytosol	GO:0016620//oxidoreductase activity, acting on the aldehyde or oxo group of donors, NAD or NADP as acceptor	GO:0009269//response to desiccation;GO:0009651//response to salt stress;GO:0009737//response to abscisic acid stimulus;GO:0055114//oxidation-reduction process	gi|115479375|ref|NP_001063281.1|/0/Os09g0440300 [Oryza sativa Japonica Group]
Unigene45795_Zhong-531	809	2179	99.75%	297.477331166263	1089	99.75%	156.715217857594	769	99.75%	109.387245830603	561	99.63%	78.1017298871602	2611	99.88%	365.142958816861	5448	99.88%	782.184279518242	2738	99.75%	385.185559668541	1721	99.75%	247.669630824011	K01209|1|8e-156|547|sbi:SORBI_08g001540|alpha-N-arabinofuranosidase [EC:3.2.1.55]	GO:0016023//cytoplasmic membrane-bounded vesicle	GO:0046556//alpha-N-arabinofuranosidase activity	GO:0046373//L-arabinose metabolic process	gi|218185171|gb|EEC67598.1|/6.84416e-161/hypothetical protein OsI_34967 [Oryza sativa Indica Group]
Unigene1483_Zhong-531	1193	2168	98.58%	200.707685169948	2568	98.66%	250.603070776165	2794	98.74%	269.509965004159	2277	98.41%	214.965566985414	1794	99.58%	170.132222436001	1417	98.49%	137.9589602125	1542	97.65%	147.105532089181	2146	99.5%	209.425558372122	K10355|1|0.0|664|osa:4334702|actin, other eukaryote;K05692|4|0.0|649|bdi:100834364|actin beta/gamma 1	GO:0009941//chloroplast envelope;GO:0048046//apoplast;GO:0005618//cell wall;GO:0005730//nucleolus;GO:0005829//cytosol;GO:0009570//chloroplast stroma;GO:0005856//cytoskeleton;GO:0009506//plasmodesma;GO:0005886//plasma membrane;GO:0005739//mitochondrion	GO:0005515//protein binding;GO:0005524//ATP binding;GO:0005200//structural constituent of cytoskeleton	GO:0007010//cytoskeleton organization;GO:0006094//gluconeogenesis;GO:0009611//response to wounding;GO:0006007//glucose catabolic process;GO:0010498//proteasomal protein catabolic process;GO:0051301//cell division;GO:0048767//root hair elongation;GO:0009733//response to auxin stimulus;GO:0032880//regulation of protein localization;GO:0009845//seed germination;GO:0009416//response to light stimulus	gi|115456443|ref|NP_001051822.1|/0/Os03g0836000 [Oryza sativa Japonica Group]
CL2574.Contig1_Zhong-531	2178	2164	97.02%	109.734843578854	2398	98.03%	128.180840785268	1325	97.15%	70.0078712930041	1457	97.57%	75.3438814825326	1707	96.74%	88.670718155513	2397	97.29%	127.829374699659	1446	96.28%	75.56061650741	1254	97.11%	67.0316745971488	K09553|1|0.0|1152|osa:4330134|stress-induced-phosphoprotein 1	GO:0005886//plasma membrane;GO:0005634//nucleus;GO:0005829//cytosol	GO:0070678//preprotein binding;GO:0051879//Hsp90 protein binding	GO:0009644//response to high light intensity;GO:0046686//response to cadmium ion;GO:0042542//response to hydrogen peroxide;GO:0009408//response to heat;GO:0051131//chaperone-mediated protein complex assembly	gi|115447567|ref|NP_001047563.1|/0/Os02g0644100 [Oryza sativa Japonica Group]
Unigene40035_Zhong-531	829	2160	94.69%	287.769252378457	659	94.69%	92.547074884869	202	87.58%	28.0404970959191	176	88.54%	23.9113695134559	1075	99.88%	146.709593544364	983	89.14%	137.727128587165	1099	95.05%	150.878805477862	878	87.7%	123.30491649913	K01115|1|4e-12|69.7|vcn:VOLCADRAFT_99471|phospholipase D [EC:3.1.4.4]	GO:0016023//cytoplasmic membrane-bounded vesicle	-	-	gi|125554035|gb|EAY99640.1|/9.57408e-89/hypothetical protein OsI_21619 [Oryza sativa Indica Group]
Unigene7302_Zhong-531	1708	2152	98.36%	139.155241238721	1049	99.3%	71.5022049308748	695	99.18%	46.8258648998865	741	99.18%	48.8626093352516	1908	99.24%	126.384869460331	3026	98.36%	205.779242036069	2181	98.36%	145.329197165319	1480	98.3%	100.882133222136	K15164|1|9e-160|561|aly:ARALYDRAFT_314757|mediator of RNA polymerase II transcription subunit 13;K01895|2|1e-29|129|vcn:VOLCADRAFT_103924|acetyl-CoA synthetase [EC:6.2.1.1]	-	GO:0016874//ligase activity	GO:0008152//metabolic process	gi|125605526|gb|EAZ44562.1|/0/hypothetical protein OsJ_29182 [Oryza sativa Japonica Group]
Unigene13595_Zhong-531	1539	2138	93.63%	153.431400396506	1440	90.45%	108.932052043492	1172	79.08%	87.6350545629791	1364	92.01%	99.8210339711344	2152	94.87%	158.20063681333	3218	98.12%	242.866674287322	3046	97.47%	225.255993008906	1742	91.49%	131.780132207917	K14325|1|3e-06|51.6|gmx:100804778|RNA-binding protein with serine-rich domain 1	GO:0005773//vacuole;GO:0005794//Golgi apparatus;GO:0005886//plasma membrane	-	GO:0006950//response to stress	gi|125536971|gb|EAY83459.1|/2.34829e-96/hypothetical protein OsI_38670 [Oryza sativa Indica Group]
CL7054.Contig1_Zhong-531	2562	2137	99.61%	92.1235286639237	2236	99.92%	101.607200651691	1619	99.77%	72.7204558972818	1941	99.69%	85.3282273681722	2585	99.92%	114.152651137301	2595	99.88%	117.646427205023	2272	99.96%	100.928606437293	1772	99.77%	80.5239369682993	K11294|1|3e-07|56.2|bdi:100838448|nucleolin	-	-	-	gi|218197912|gb|EEC80339.1|/0/hypothetical protein OsI_22408 [Oryza sativa Indica Group]
Unigene45996_Zhong-531	1360	2136	98.75%	173.463261517442	1595	99.49%	136.538017162694	885	98.46%	74.8847237255295	1033	99.71%	85.5475796391818	2113	99.41%	175.778263126547	2825	99.71%	241.268180851308	1481	99.49%	123.937070161805	1104	97.87%	94.5084353298501	K11982|1|4e-21|100|mtr:MTR_6g079660|E3 ubiquitin-protein ligase RNF115/126 [EC:6.3.2.19]	GO:0005829//cytosol;GO:0005739//mitochondrion	GO:0008270//zinc ion binding;GO:0004842//ubiquitin-protein ligase activity	GO:0016567//protein ubiquitination;GO:0009788//negative regulation of abscisic acid mediated signaling pathway	gi|115479315|ref|NP_001063251.1|/0/Os09g0434200 [Oryza sativa Japonica Group]
Unigene24843_Zhong-531	809	2135	97.78%	291.470446094525	2134	97.16%	307.098507720942	1319	96.54%	187.622597204897	1737	99.88%	241.823003233507	2140	99.88%	299.274581335918	2542	99.13%	364.961901346434	2856	99.88%	401.785959975658	1918	97.03%	276.019960441867	K01115|1|4e-25|113|osa:4337942|phospholipase D [EC:3.1.4.4]	GO:0005737//cytoplasm	GO:0008081//phosphoric diester hydrolase activity;GO:0004620//phospholipase activity	GO:0006629//lipid metabolic process	gi|125558086|gb|EAZ03622.1|/5.25542e-36/hypothetical protein OsI_25760 [Oryza sativa Indica Group]
CL4064.Contig1_Zhong-531	1969	2135	99.49%	119.756013656918	1402	99.39%	82.8961021489676	433	93.5%	25.3064397066909	938	96.9%	53.6541644247263	2572	99.54%	147.784820456693	3677	99.34%	216.904428796209	2136	99.49%	123.464075114729	906	97.77%	53.5701533534403	K00666|1|9e-153|538|sbi:SORBI_10g012080|fatty-acyl-CoA synthase [EC:6.2.1.-];K01904|3|4e-40|164|sbi:SORBI_03g000610|4-coumarate--CoA ligase [EC:6.2.1.12]	-	GO:0016874//ligase activity	GO:0019605//butyrate metabolic process;GO:0006083//acetate metabolic process;GO:0006097//glyoxylate cycle	gi|115452559|ref|NP_001049880.1|/0/Os03g0305100 [Oryza sativa Japonica Group]
Unigene16021_Zhong-531	995	2128	98.49%	236.20751505298	1524	98.49%	178.317390017224	1432	99.6%	165.618484683239	1418	99.6%	160.509027599342	2097	99.2%	238.440448420931	2903	99.5%	338.878847140279	2721	99.5%	311.236509595899	1921	98.49%	224.773284725578	K03781|1|5e-126|448|osa:4342124|catalase [EC:1.11.1.6]	GO:0005739//mitochondrion;GO:0009507//chloroplast;GO:0022626//cytosolic ribosome;GO:0009514//glyoxysome;GO:0010319//stromule	GO:0050897//cobalt ion binding;GO:0004096//catalase activity;GO:0020037//heme binding	GO:0009648//photoperiodism;GO:0042744//hydrogen peroxide catabolic process;GO:0055114//oxidation-reduction process;GO:0008219//cell death;GO:0009409//response to cold;GO:0045454//cell redox homeostasis;GO:0009970//cellular response to sulfate starvation;GO:0006995//cellular response to nitrogen starvation;GO:0016036//cellular response to phosphate starvation	gi|152013381|sp|A2YH64.2|CATA2_ORYSI/3.8265e-125/RecName: Full=Catalase isozyme B; Short=CAT-B
Unigene7334_Zhong-531	804	2126	98.88%	292.046751158226	1791	99.38%	259.341100675465	1418	97.01%	202.959344534684	1749	99%	245.00789233039	2239	99%	315.066787660644	1582	99%	228.544585244224	1458	99.63%	206.389001718651	2374	99.38%	343.767704326383	K14325|1|3e-12|70.5|gmx:100804778|RNA-binding protein with serine-rich domain 1	GO:0005739//mitochondrion	GO:0016787//hydrolase activity	GO:0008152//metabolic process	gi|125554789|gb|EAZ00395.1|/3.19348e-94/hypothetical protein OsI_22410 [Oryza sativa Indica Group]
Unigene15088_Zhong-531	268	2123	91.79%	874.903931386049	941	78.36%	408.77717878662	743	86.57%	319.038349060516	665	91.79%	279.468693653018	1726	77.61%	728.63592072658	3122	88.43%	1353.06484538395	2852	88.43%	1211.15521173167	1873	88.43%	813.660796381612	-	-	-	-	-
CL1795.Contig3_Zhong-531	912	2112	99.89%	255.766843317656	1292	99.89%	164.929935047099	724	99.89%	91.3550579456653	757	99.89%	93.486167216643	1503	99.89%	186.452719636436	1312	99.78%	167.093479450631	1159	99.89%	144.635090882052	963	99.89%	122.933955853116	-	-	-	-	gi|222616297|gb|EEE52429.1|/7.11998e-152/hypothetical protein OsJ_34557 [Oryza sativa Japonica Group]
Unigene23935_Zhong-531	488	2107	98.16%	476.858887785755	1580	96.11%	376.937267176108	1536	99.59%	362.209855686029	1314	95.9%	303.264696805428	1484	96.11%	344.047700197569	1443	96.11%	343.452763352005	2166	98.77%	505.153894410951	2071	96.11%	494.083880176115	K00789|1|8e-62|233|bdi:100843457|S-adenosylmethionine synthetase [EC:2.5.1.6]	GO:0005618//cell wall;GO:0005730//nucleolus;GO:0005829//cytosol;GO:0070062//extracellular vesicular exosome;GO:0009506//plasmodesma;GO:0005886//plasma membrane	GO:0004478//methionine adenosyltransferase activity;GO:0005507//copper ion binding;GO:0005524//ATP binding	GO:0006555//methionine metabolic process;GO:0009651//response to salt stress;GO:0009809//lignin biosynthetic process;GO:0006730//one-carbon metabolic process;GO:0006556//S-adenosylmethionine biosynthetic process;GO:0046686//response to cadmium ion;GO:0009409//response to cold;GO:0071281//cellular response to iron ion	gi|3024122|sp|P93438.1|METK2_ORYSJ/2.30991e-62/RecName: Full=S-adenosylmethionine synthase 2; Short=AdoMet synthase 2; AltName: Full=Methionine adenosyltransferase 2; Short=MAT 2 [Oryza sativa Japonica Group]
Unigene14426_Zhong-531	719	2103	99.72%	323.039441093804	859	90.68%	139.090057307166	427	89.57%	68.3420267664435	490	89.71%	76.7562066163621	1620	94.44%	254.912248844597	4627	99.72%	747.465436019369	3201	94.99%	506.68944672349	1538	93.32%	249.039280616623	K13171|1|8e-06|48.9|vvi:100262120|serine/arginine repetitive matrix protein 1	GO:0016023//cytoplasmic membrane-bounded vesicle	-	-	gi|115446981|ref|NP_001047270.1|/1.23058e-59/Os02g0586900 [Oryza sativa Japonica Group]
Unigene1247_Zhong-531	3738	2100	99.87%	62.0476254218012	2071	99.36%	64.50191586867	2040	99.49%	62.8029060236778	1780	99.71%	53.6323737193045	1953	99.97%	59.1108938253977	1911	99.95%	59.3802327973707	2152	99.84%	65.5221357425837	1935	98.82%	60.2673478837675	K01955|1|0.0|2123|sbi:SORBI_03g025720|carbamoyl-phosphate synthase large subunit [EC:6.3.5.5]	GO:0005951//carbamoyl-phosphate synthase complex;GO:0009570//chloroplast stroma;GO:0016020//membrane	GO:0046872//metal ion binding;GO:0005524//ATP binding;GO:0003824//catalytic activity	GO:0016036//cellular response to phosphate starvation;GO:0006807//nitrogen compound metabolic process	gi|527525036|sp|B9EXM2.1|CARB_ORYSJ/0/RecName: Full=Carbamoyl-phosphate synthase large chain, chloroplastic; AltName: Full=Carbamoyl-phosphate synthetase ammonia chain; Flags: Precursor [Oryza sativa Japonica Group]
Unigene17757_Zhong-531	1713	2099	99.42%	135.331920054549	2276	99.36%	154.684467772617	2900	99.59%	194.818190159985	2586	99.53%	170.026835213109	1719	98.66%	113.5332562158	1554	99.18%	105.369315156536	1696	99.24%	112.681744026165	2313	99.47%	157.202221105656	K13379|1|0.0|709|osa:4337282|reversibly glycosylated polypeptide / UDP-arabinopyranose mutase [EC:2.4.1.- 5.4.99.30]	GO:0005794//Golgi apparatus;GO:0009506//plasmodesma	GO:0052691//UDP-arabinopyranose mutase activity;GO:0005515//protein binding;GO:0016740//transferase activity	GO:0030244//cellulose biosynthetic process;GO:0009651//response to salt stress	gi|115461086|ref|NP_001054143.1|/0/Os04g0660400 [Oryza sativa Japonica Group]
Unigene17573_Zhong-531	1134	2094	97.44%	203.942993992229	1229	96.91%	126.17422357478	908	94.44%	92.142854785502	731	97.88%	72.6023429422437	1171	96.12%	116.828397784778	1000	94.44%	102.425348740547	1019	97.44%	102.269516946005	1235	93.21%	126.792717822649	K08907|1|8e-143|504|osa:4340892|light-harvesting complex I chlorophyll a/b binding protein 1	GO:0016021//integral to membrane;GO:0009522//photosystem I;GO:0009941//chloroplast envelope;GO:0009535//chloroplast thylakoid membrane;GO:0009523//photosystem II;GO:0010287//plastoglobule	GO:0016168//chlorophyll binding;GO:0046872//metal ion binding	GO:0010114//response to red light;GO:0018298//protein-chromophore linkage;GO:0009637//response to blue light;GO:0009768//photosynthesis, light harvesting in photosystem I;GO:0010218//response to far red light	gi|115467828|ref|NP_001057513.1|/1.58042e-141/Os06g0320500 [Oryza sativa Japonica Group]
CL1620.Contig3_Zhong-531	1987	2094	84.1%	116.392227069546	1984	84%	116.245356393065	2264	84%	131.119542415449	2156	83.74%	122.207315174395	1990	84.15%	113.30779535168	2448	84.15%	143.09816090333	1982	84.1%	113.524829474823	2023	83.79%	118.532767314678	K13525|1|0.0|1250|osa:4331645|transitional endoplasmic reticulum ATPase	GO:0005654//nucleoplasm;GO:0048046//apoplast;GO:0022626//cytosolic ribosome;GO:0005618//cell wall;GO:0005794//Golgi apparatus;GO:0005730//nucleolus;GO:0005819//spindle;GO:0005635//nuclear envelope;GO:0009506//plasmodesma;GO:0005886//plasma membrane	GO:0017111//nucleoside-triphosphatase activity;GO:0042802//identical protein binding;GO:0005524//ATP binding	GO:0051301//cell division;GO:0045732//positive regulation of protein catabolic process;GO:0009846//pollen germination;GO:0046686//response to cadmium ion;GO:0009860//pollen tube growth	gi|115450773|ref|NP_001048987.1|/0/Os03g0151800 [Oryza sativa Japonica Group]
Unigene24457_Zhong-531	1095	2092	99.54%	211.004991452682	1830	99.63%	194.56682103864	1149	97.63%	120.7521241209	1304	99.91%	134.125015701318	1922	99.91%	198.583812559236	1802	99.82%	191.144221497852	1549	99.82%	160.998701658243	1320	99.54%	140.346058421139	K11583|1|0.0|735|osa:4337821|protein phosphatase 2 (formerly 2A), regulatory subunit B''	GO:0009524//phragmoplast;GO:0005819//spindle;GO:0005634//nucleus	GO:0005509//calcium ion binding	GO:0000913//preprophase band assembly;GO:0030865//cortical cytoskeleton organization;GO:0000226//microtubule cytoskeleton organization	gi|115462121|ref|NP_001054660.1|/0/Os05g0149800 [Oryza sativa Japonica Group]
Unigene19354_Zhong-531	1496	2082	99.93%	153.707231222044	1907	99.93%	148.405812897838	1392	99.93%	107.077077992745	1795	99.93%	135.138524555427	2042	99.93%	154.428952073488	2086	99.93%	161.958302576292	1795	99.93%	136.558247462059	1386	99.93%	107.862888148198	-	-	GO:0005488//binding	-	gi|323388823|gb|ADX60216.1|/0/ZIM transcription factor [Oryza sativa Japonica Group]
Unigene1573_Zhong-531	1819	2081	96.98%	126.352706506282	2358	96.43%	150.91865091009	3125	99.51%	197.69978279088	3236	99.67%	200.365123060421	2051	98.19%	127.566764770839	2144	98.3%	136.902881083835	2937	99.95%	183.7622596832	2830	99.95%	181.131567102449	K03035|1|0.0|865|osa:4334802|26S proteasome regulatory subunit N5	GO:0005829//cytosol;GO:0009506//plasmodesma;GO:0000502//proteasome complex;GO:0005634//nucleus	-	GO:0007275//multicellular organismal development	gi|218194124|gb|EEC76551.1|/0/hypothetical protein OsI_14352 [Oryza sativa Indica Group]
Unigene7153_Zhong-531	1052	2078	97.62%	218.159922828113	1712	97.72%	189.461003444845	1409	97.43%	154.128915589148	1502	95.91%	160.805354739002	2100	99.14%	225.843780530006	2067	97.05%	228.215555218792	1801	95.25%	194.84221056803	1487	98.48%	164.564303790109	K06685|1|2e-124|443|osa:4333310|maintenance of ploidy protein MOB1 (MPS1 binder 1)	GO:0005634//nucleus	GO:0016301//kinase activity	GO:0016310//phosphorylation;GO:0009556//microsporogenesis;GO:0009554//megasporogenesis	gi|115453881|ref|NP_001050541.1|/5.07254e-123/Os03g0577200 [Oryza sativa Japonica Group]
Unigene40900_Zhong-531	1281	2075	99.77%	178.901564789557	1485	98.75%	134.961263835207	1145	99.77%	102.859693640998	1525	99.69%	134.080934298261	2265	99.84%	200.043137196122	3094	99.92%	280.537992888125	2855	99.92%	253.654200157106	1960	99.84%	178.134217221068	K13171|1|4e-15|80.9|rcu:RCOM_0733150|serine/arginine repetitive matrix protein 1	-	-	-	gi|297607596|ref|NP_001060232.2|/0/Os07g0606900 [Oryza sativa Japonica Group]
Unigene45106_Zhong-531	972	2072	99.79%	235.4337141725	1650	99.9%	197.628462474737	1832	99.9%	216.894267578795	1913	99.69%	221.663924838027	2701	99.79%	314.385783791175	3452	99.9%	412.501021161095	2736	99.9%	320.357505487387	2078	99.9%	248.897013960628	-	GO:0016021//integral to membrane;GO:0016023//cytoplasmic membrane-bounded vesicle	-	GO:0055085//transmembrane transport	gi|108706186|gb|ABF93981.1|/2.86553e-178/transmembrane protein, putative, expressed [Oryza sativa Japonica Group]
Unigene32160_Zhong-531	2034	2071	99.21%	112.453847297158	3763	99.75%	215.384815402476	5563	99.95%	314.736405732916	5140	99.95%	284.615458174126	2167	99.8%	120.534825343861	1454	97.49%	83.0297946489519	1695	99.8%	94.8426825456079	3177	99.95%	181.847223423891	K14325|1|9e-08|57.4|vvi:100267894|RNA-binding protein with serine-rich domain 1;K11086|3|7e-07|39.3|vcn:VOLCADRAFT_107252|small nuclear ribonucleoprotein B and B';K10841|5|2e-06|52.8|vcn:VOLCADRAFT_120230|DNA excision repair protein ERCC-6	GO:0016020//membrane	-	-	gi|115466002|ref|NP_001056600.1|/0/Os06g0113900 [Oryza sativa Japonica Group]
Unigene28475_Zhong-531	643	2069	99.53%	355.38139324404	1559	99.84%	282.271450449284	1047	97.98%	187.380579745817	1151	99.38%	201.609347615756	1633	96.73%	287.329218746194	1699	98.29%	306.904256542075	1160	99.38%	205.320395184271	1110	96.58%	200.979801955763	K12160|1|2e-53|206|osa:4324360|small ubiquitin-related modifier	GO:0005829//cytosol;GO:0005634//nucleus	GO:0031386//protein tag;GO:0005515//protein binding;GO:0016462//pyrophosphatase activity	GO:0010498//proteasomal protein catabolic process;GO:0016925//protein sumoylation;GO:0010286//heat acclimation;GO:0007010//cytoskeleton organization;GO:0043433//negative regulation of sequence-specific DNA binding transcription factor activity;GO:0006094//gluconeogenesis	gi|115441855|ref|NP_001045207.1|/3.3674e-52/Os01g0918300 [Oryza sativa Japonica Group]
CL1964.Contig1_Zhong-531	2324	2069	93.93%	98.326263277073	2332	93.72%	116.82189182844	2765	93.72%	136.914007165457	2309	93.63%	111.901039986031	2153	93.72%	104.812356727752	1775	93.89%	88.7120753926031	1939	93.89%	94.9569508378316	2435	93.89%	121.984106627727	K00327|1|0.0|1172|zma:100304425|NADPH-ferrihemoprotein reductase [EC:1.6.2.4]	GO:0005789//endoplasmic reticulum membrane	GO:0003958//NADPH-hemoprotein reductase activity;GO:0005506//iron ion binding;GO:0010181//FMN binding	GO:0055114//oxidation-reduction process	gi|38343963|emb|CAE01547.2|/0/OSJNBb0022F16.2 [Oryza sativa Japonica Group]
Unigene24925_Zhong-531	468	2068	99.15%	488.03374162963	1836	99.79%	456.729050899659	1842	99.79%	452.931621756962	1719	99.79%	413.691251900251	1438	99.36%	347.630291956716	1175	98.93%	291.616786173807	1625	99.57%	395.177843940033	1780	99.15%	442.807081178196	-	-	-	-	gi|573925372|ref|XP_006650234.1|/1.5845e-38/PREDICTED: uncharacterized protein At2g23090-like [Oryza brachyantha]
Unigene21439_Zhong-531	1877	2066	98.45%	121.565744025661	1356	97.34%	84.1060485470054	645	96.27%	39.544338183623	953	98.08%	57.1840540886756	1965	98.45%	118.441217301169	2401	96.48%	148.575908086171	1602	97.55%	97.136693087734	933	96.32%	57.8705725589999	K12811|1|6e-24|110|rcu:RCOM_0075460|ATP-dependent RNA helicase DDX46/PRP5 [EC:3.6.4.13]	-	-	-	gi|115477116|ref|NP_001062154.1|/0/Os08g0500200 [Oryza sativa Japonica Group]
Unigene767_Zhong-531	930	2066	98.17%	245.353657565769	1258	99.57%	157.481486367553	1191	97.96%	147.372917929243	1070	99.57%	129.582735212126	1698	98.06%	206.566227232784	2388	98.17%	298.244112888829	1843	99.25%	225.542017976201	1485	98.06%	185.90193625542	-	GO:0005576//extracellular region	GO:0004869//cysteine-type endopeptidase inhibitor activity	GO:0010951//negative regulation of endopeptidase activity;GO:0006952//defense response	gi|218196789|gb|EEC79216.1|/1.22194e-98/hypothetical protein OsI_19943 [Oryza sativa Indica Group]
Unigene610_Zhong-531	1727	2065	99.94%	132.06048451819	2526	99.94%	170.283599276122	3180	99.94%	211.896435913602	3027	99.94%	197.408749288653	2186	99.94%	143.206391060468	1776	99.88%	119.445867723151	1819	99.88%	119.874121285786	2506	99.88%	168.93869581675	K03456|1|0.0|1097|osa:4346507|protein phosphatase 2 (formerly 2A), regulatory subunit A	GO:0005829//cytosol;GO:0005618//cell wall;GO:0005634//nucleus;GO:0005886//plasma membrane	GO:0008601//protein phosphatase type 2A regulator activity	GO:0009723//response to ethylene stimulus;GO:0009926//auxin polar transport;GO:0010119//regulation of stomatal movement;GO:0009789//positive regulation of abscisic acid mediated signaling pathway;GO:0050790//regulation of catalytic activity;GO:0046686//response to cadmium ion;GO:0035304//regulation of protein dephosphorylation	gi|115478158|ref|NP_001062674.1|/0/Os09g0249700 [Oryza sativa Japonica Group]
CL5345.Contig2_Zhong-531	963	2062	97.09%	236.487146877635	1726	96.57%	208.663417915553	1431	96.68%	171.0024041228	1530	97.51%	178.941658110203	1848	97.51%	217.110216265273	1929	97.3%	232.662530026027	1563	96.57%	184.721635911259	1541	97.09%	186.301675044478	K01527|1|6e-93|338|osa:4331347|nascent polypeptide-associated complex subunit beta	GO:0016023//cytoplasmic membrane-bounded vesicle	-	GO:0009651//response to salt stress	gi|125542092|gb|EAY88231.1|/1.49077e-94/hypothetical protein OsI_09683 [Oryza sativa Indica Group]
Unigene31176_Zhong-531	1502	2059	99.87%	151.4019894297	1227	99.73%	95.1056772786671	900	99.73%	68.954314653944	715	99.07%	53.6145200662688	1497	99.87%	112.760358475999	724	99.73%	55.9872504138274	1002	99.73%	75.9246614466305	1068	99.73%	82.7831081190662	-	-	-	-	-
Unigene45225_Zhong-531	2536	2055	98.86%	89.4968489867533	2655	99.84%	121.8841095426	3447	98.78%	156.415902104557	2871	99.25%	127.505892898682	1914	98.82%	85.3880831686611	1072	98.42%	49.0982532909102	1559	98.23%	69.9651776444493	2476	99.84%	113.668937157227	K14325|1|6e-12|71.6|mtr:MTR_2g069490|RNA-binding protein with serine-rich domain 1	-	GO:0016301//kinase activity;GO:0008168//methyltransferase activity	GO:0016310//phosphorylation;GO:0032259//methylation	gi|218184868|gb|EEC67295.1|/0/hypothetical protein OsI_34283 [Oryza sativa Indica Group]
Unigene42563_Zhong-531	1119	2052	90.17%	202.531434057778	2804	97.41%	291.729088706554	3172	93.12%	326.206012606127	3507	90.08%	352.981539526865	2061	89.45%	208.378297510236	1366	89.1%	141.788536116579	1372	89.9%	139.543335605978	2008	94.19%	208.91711986762	-	-	-	-	gi|125559631|gb|EAZ05167.1|/2.56556e-11/hypothetical protein OsI_27364 [Oryza sativa Indica Group]
Unigene42378_Zhong-531	1171	2048	99.91%	193.160457401922	1797	99.91%	178.658216675322	1523	99.91%	149.669007182248	2369	99.74%	227.852857400656	1499	99.83%	144.826927745611	1339	99.91%	132.81410126961	1546	99.83%	150.25802276568	1763	99.83%	175.281396754349	K02982|1|4e-108|389|osa:3131443|small subunit ribosomal protein S3;K02890|5|1e-79|295|osa:3131426|large subunit ribosomal protein L22	GO:0005763//mitochondrial small ribosomal subunit;GO:0009507//chloroplast	GO:0003735//structural constituent of ribosome;GO:0019843//rRNA binding	GO:0006412//translation	gi|11466828|ref|NP_039424.1|/7.79973e-107/ribosomal protein S3 [Oryza sativa Japonica Group]
CL6211.Contig1_Zhong-531	1012	2047	99.51%	223.399654984585	2674	99.41%	307.618679132255	4257	98.22%	484.07427893909	4304	99.7%	479.00281287012	1732	99.7%	193.62969232431	1564	99.9%	179.505079365478	3240	99.21%	364.375839661387	3417	99.31%	393.101656919549	K10575|1|4e-96|349|osa:4339013|ubiquitin-conjugating enzyme E2 G1 [EC:6.3.2.19]	-	GO:0004842//ubiquitin-protein ligase activity	GO:0016579//protein deubiquitination;GO:0006511//ubiquitin-dependent protein catabolic process	gi|115464311|ref|NP_001055755.1|/7.18384e-95/Os05g0460200 [Oryza sativa Japonica Group]
Unigene45032_Zhong-531	652	2042	99.23%	345.902188616788	1194	99.23%	213.200659450995	1248	99.69%	220.270257330538	1121	99.85%	193.644127258612	1185	98.93%	205.624725156526	840	99.69%	149.641549380821	1160	99.54%	202.486217950132	1862	99.85%	332.485330747207	K10999|1|3e-27|119|osa:4343049|cellulose synthase A [EC:2.4.1.12]	GO:0016021//integral to membrane;GO:0005794//Golgi apparatus;GO:0005886//plasma membrane	GO:0008270//zinc ion binding;GO:0016760//cellulose synthase (UDP-forming) activity	GO:0009833//primary cell wall biogenesis;GO:0016049//cell growth;GO:0030244//cellulose biosynthetic process;GO:0010214//seed coat development;GO:0043622//cortical microtubule organization	gi|270486538|gb|ACZ82299.1|/5.59215e-26/cellulose synthase [Phyllostachys edulis]
Unigene24203_Zhong-531	559	2042	99.82%	403.449422143374	1197	99.82%	249.295336947967	612	99.46%	125.987797522276	1020	99.82%	205.51081307111	1773	99.82%	358.8405452504	2538	99.82%	527.351657973842	2218	99.82%	451.580114245778	1234	98.93%	257.006294411552	K06063|1|2e-103|372|osa:4330796|SNW domain-containing protein 1	GO:0005681//spliceosomal complex;GO:0005730//nucleolus	-	GO:0045893//positive regulation of transcription, DNA-dependent;GO:0042752//regulation of circadian rhythm;GO:0009651//response to salt stress;GO:0000398//mRNA splicing, via spliceosome;GO:0010228//vegetative to reproductive phase transition of meristem;GO:0010555//response to mannitol stimulus;GO:0009737//response to abscisic acid stimulus	gi|573922964|ref|XP_006649063.1|/3.33516e-102/PREDICTED: SNW/SKI-interacting protein-like [Oryza brachyantha]
CL4421.Contig2_Zhong-531	1048	2042	50.19%	215.198689864643	1964	49.9%	218.178531050181	2271	48.28%	249.370296189375	2399	51.62%	257.819213321073	1538	48.47%	166.034994841338	1397	47.23%	154.8301838016	2002	51.62%	217.414179911802	1919	51.91%	213.183751366696	K07977|1|2e-100|363|osa:4334545|Arf/Sar family, other	GO:0005829//cytosol;GO:0005739//mitochondrion;GO:0009506//plasmodesma;GO:0005774//vacuolar membrane;GO:0005794//Golgi apparatus;GO:0005886//plasma membrane	GO:0005507//copper ion binding;GO:0005215//transporter activity;GO:0016787//hydrolase activity;GO:0005525//GTP binding	GO:0016192//vesicle-mediated transport;GO:0007264//small GTPase mediated signal transduction;GO:0006471//protein ADP-ribosylation;GO:0006886//intracellular protein transport;GO:0046686//response to cadmium ion	gi|475592749|gb|EMT22177.1|/3.52137e-100/ADP-ribosylation factor [Aegilops tauschii]
Unigene183_Zhong-531	991	2040	98.79%	227.353519103577	2481	99.29%	291.464001081631	3379	97.17%	392.376877544508	3834	97.17%	435.737329731189	1873	97.07%	213.830033050407	1553	98.69%	182.019663489076	1788	97.58%	205.342542552832	2320	97.48%	272.55536710169	K02940|1|2e-102|370|osa:4327999|large subunit ribosomal protein L9e	GO:0005730//nucleolus;GO:0009506//plasmodesma;GO:0009941//chloroplast envelope;GO:0005774//vacuolar membrane;GO:0022625//cytosolic large ribosomal subunit;GO:0005886//plasma membrane	GO:0019843//rRNA binding;GO:0003735//structural constituent of ribosome	GO:0006412//translation;GO:0009955//adaxial/abaxial pattern specification	gi|115443655|ref|NP_001045607.1|/4.98287e-101/Os02g0103700 [Oryza sativa Japonica Group]
Unigene45638_Zhong-531	825	2039	95.15%	272.965930495022	1859	95.03%	262.335614333739	1665	95.03%	232.246489853229	1623	95.39%	221.569962845461	1959	95.03%	268.6489006022	1786	95.64%	251.447899409211	1771	94.42%	244.314750237486	2567	95.52%	362.253281454486	K01115|1|5e-08|56.6|vcn:VOLCADRAFT_99471|phospholipase D [EC:3.1.4.4];K15174|5|7e-07|52.8|sbi:SORBI_07g003820|RNA polymerase II-associated factor 1	-	-	GO:0009620//response to fungus;GO:0007568//aging	gi|115452497|ref|NP_001049849.1|/6.66288e-50/Os03g0299600 [Oryza sativa Japonica Group]
CL3058.Contig1_Zhong-531	1349	2033	99.85%	166.444939969525	1554	99.63%	134.112999989461	1320	99.78%	112.603230710399	1413	99.18%	117.971343615487	1799	99.7%	150.877261871051	1943	99.48%	167.294381950829	1576	99.7%	132.962550949039	1377	99.78%	118.839933103236	K01265|1|0.0|862|osa:4352851|methionyl aminopeptidase [EC:3.4.11.18]	GO:0005737//cytoplasm	GO:0046872//metal ion binding;GO:0070006//metalloaminopeptidase activity	GO:0070084;GO:0006508//proteolysis	gi|222617519|gb|EEE53651.1|/0/hypothetical protein OsJ_36952 [Oryza sativa Japonica Group]
CL1072.Contig1_Zhong-531	2705	2023	99.3%	82.5988082389577	2625	99.82%	112.977991823064	2535	99.48%	107.844888004485	2431	99.37%	101.219456959121	1956	99.52%	81.8099563985493	1526	99.37%	65.5251117153184	1931	99.3%	81.2456428815833	2464	99.52%	106.05077390492	K05236|1|0.0|1729|osa:4333885|coatomer protein complex, subunit alpha (xenin)	GO:0030126//COPI vesicle coat;GO:0005829//cytosol;GO:0005739//mitochondrion;GO:0005886//plasma membrane	GO:0016905//myosin heavy chain kinase activity;GO:0005198//structural molecule activity	GO:0016192//vesicle-mediated transport;GO:0006468//protein phosphorylation;GO:0006886//intracellular protein transport	gi|115454911|ref|NP_001051056.1|/0/Os03g0711400 [Oryza sativa Japonica Group]
Unigene18313_Zhong-531	914	2021	99.56%	244.211035820437	1799	99.78%	229.148374166352	905	99.45%	113.943945358926	1350	99.23%	166.354244523226	2258	99.78%	279.500328108505	2157	99.56%	274.109732147297	1565	99.23%	194.873695646227	977	99.56%	124.448244885793	K12891|1|2e-98|356|osa:4345884|splicing factor, arginine/serine-rich 2	GO:0016020//membrane;GO:0005829//cytosol;GO:0016607//nuclear speck	GO:0003676//nucleic acid binding;GO:0000166//nucleotide binding	-	gi|115476996|ref|NP_001062094.1|/5.03992e-97/Os08g0486200 [Oryza sativa Japonica Group]
CL6236.Contig1_Zhong-531	1775	2019	99.72%	125.627040672325	1883	99.83%	123.504782512817	1130	99.72%	73.2603443440081	1660	99.89%	105.330960442533	1925	97.41%	122.697851093579	1966	98.08%	128.648777012687	1544	99.77%	98.9997308284521	1024	99.94%	67.1648435281498	K12854|1|0.0|935|sbi:SORBI_02g040700|pre-mRNA-splicing helicase BRR2 [EC:3.6.4.13]	GO:0019013;GO:0005829//cytosol;GO:0005730//nucleolus;GO:0009506//plasmodesma;GO:0030529//ribonucleoprotein complex;GO:0016020//membrane	GO:0003676//nucleic acid binding;GO:0008026//ATP-dependent helicase activity;GO:0005524//ATP binding	GO:0006200//ATP catabolic process	gi|222622018|gb|EEE56150.1|/0/hypothetical protein OsJ_05035 [Oryza sativa Japonica Group]
Unigene24323_Zhong-531	2162	2018	99.4%	103.088599639282	2006	98.33%	108.020716016046	1979	96.07%	105.336521856117	1858	96.21%	96.7913023949964	1863	98.06%	97.4903760208858	1563	96.02%	83.9699306070269	2181	96.02%	114.811410156506	2487	96.21%	133.924644964765	K12471|1|8e-135|479|vvi:100267012|epsin	GO:0005774//vacuolar membrane;GO:0005886//plasma membrane	GO:0005543//phospholipid binding;GO:0030276//clathrin binding	-	gi|297721663|ref|NP_001173194.1|/0/Os02g0806600 [Oryza sativa Japonica Group]
Unigene39501_Zhong-531	1610	2011	84.1%	137.953067706442	1238	78.57%	89.5213414344064	863	83.85%	61.6841790659926	1090	80.5%	76.2512443748373	2334	79.94%	164.013484682756	2901	82.36%	209.287051064369	2413	81.93%	170.575448185753	1865	83.85%	134.863171398546	K09422|1|0.0|661|osa:4346379|myb proto-oncogene protein, plant	-	GO:0003677//DNA binding;GO:0003682//chromatin binding	GO:0010033//response to organic substance	gi|125562716|gb|EAZ08096.1|/0/hypothetical protein OsI_30362 [Oryza sativa Indica Group]
Unigene7293_Zhong-531	1374	2010	98.84%	161.567681393101	1270	93.16%	107.609050865562	857	93.81%	71.7766126338039	952	94.61%	78.0362747741147	1278	92.58%	105.232212447581	1736	94.98%	146.751819315146	1962	99.2%	162.516456903478	1541	99.56%	130.573881417636	K10666|1|2e-25|115|zma:100285907|E3 ubiquitin-protein ligase RNF5 [EC:6.3.2.19]	-	GO:0008270//zinc ion binding	-	gi|115459580|ref|NP_001053390.1|/7.55867e-152/Os04g0530500 [Oryza sativa Japonica Group]
CL424.Contig1_Zhong-531	4091	2006	98.44%	54.1560046788357	2330	99.17%	66.3068282444518	1827	99.27%	51.3922861497811	1939	98.51%	53.3819756899624	2647	99.1%	73.2030273643885	2314	99.68%	65.6983376733559	1659	98.97%	46.1532174069412	1672	98.85%	47.5824940186067	K12604|1|0.0|2502|osa:9272729|CCR4-NOT transcription complex subunit 1	-	-	-	gi|297727809|ref|NP_001176268.1|/0/Os10g0556801 [Oryza sativa Japonica Group]
CL4480.Contig1_Zhong-531	969	2001	99.69%	228.070166434327	1958	99.48%	235.245174155687	2102	99.69%	249.630590577561	2329	99.79%	270.702349456911	1779	99.48%	207.709686968475	1807	99.48%	216.598219058314	1599	99.48%	187.806129276071	1628	99.79%	195.600982350618	K02985|1|1e-125|447|osa:4333308|small subunit ribosomal protein S3e	GO:0005730//nucleolus;GO:0009506//plasmodesma;GO:0022627//cytosolic small ribosomal subunit;GO:0005774//vacuolar membrane;GO:0009507//chloroplast	GO:0003723//RNA binding;GO:0003735//structural constituent of ribosome	GO:0006412//translation;GO:0009651//response to salt stress	gi|115453877|ref|NP_001050539.1|/2.3703e-124/Os03g0577000 [Oryza sativa Japonica Group]
Unigene36124_Zhong-531	1334	1999	97.15%	165.501575508517	2528	97.38%	220.624151582538	3036	98.43%	261.89958315229	3575	99.4%	301.832867839339	1811	98.43%	153.591506760874	1381	95.58%	120.242599022885	2015	97.23%	171.911249171874	2236	97.23%	195.144527940283	K02998|1|2e-153|540|zma:100273170|small subunit ribosomal protein SAe	GO:0022627//cytosolic small ribosomal subunit;GO:0009507//chloroplast;GO:0016020//membrane	GO:0003735//structural constituent of ribosome	GO:0006412//translation;GO:0000028//ribosomal small subunit assembly	gi|125542660|gb|EAY88799.1|/3.60194e-175/hypothetical protein OsI_10272 [Oryza sativa Indica Group]
Unigene40436_Zhong-531	3642	1999	99.95%	60.620291523438	2123	99.89%	67.8643768010449	1777	99.95%	56.1482669303703	1967	99.86%	60.8290077216725	2065	99.92%	64.1482325184716	1965	99.92%	62.6676081416935	1747	99.95%	54.5931355542593	1601	99.86%	51.1790003178006	K11292|1|0.0|1867|sbi:SORBI_09g024270|transcription elongation factor SPT6	GO:0005829//cytosol;GO:0009506//plasmodesma	GO:0003723//RNA binding;GO:0016788//hydrolase activity, acting on ester bonds	GO:0006357//regulation of transcription from RNA polymerase II promoter;GO:0032784//regulation of DNA-dependent transcription, elongation;GO:0009790//embryo development	gi|125552834|gb|EAY98543.1|/0/hypothetical protein OsI_20456 [Oryza sativa Indica Group]
Unigene7400_Zhong-531	1341	1998	99.03%	164.555299742812	1457	99.25%	126.491862278523	1247	99.33%	107.010537427251	1566	99.55%	131.525297698214	1631	99.18%	137.603589630606	1886	99.33%	163.355370290662	1866	99.33%	158.368184009042	1404	99.11%	121.892992167475	K12868|1|0.0|693|osa:4342038|pre-mRNA-splicing factor SYF2	GO:0009536//plastid	-	-	gi|115469904|ref|NP_001058551.1|/0/Os06g0711600 [Oryza sativa Japonica Group]
Unigene24737_Zhong-531	897	1993	98.89%	245.391787167064	1549	99.78%	201.043847639549	1940	99.44%	248.884675317521	1855	96.43%	232.91517483116	1618	96.43%	204.075399063663	1667	99.44%	215.855770235738	1237	97.66%	156.950365630658	1789	98.89%	232.197909592905	K04371|1|3e-19|94.0|vvi:100254083|extracellular signal-regulated kinase 1/2 [EC:2.7.11.24];K09060|2|2e-10|64.7|bdi:100826051|plant G-box-binding factor	GO:0009536//plastid;GO:0005634//nucleus	GO:0043565//sequence-specific DNA binding;GO:0003700//sequence-specific DNA binding transcription factor activity;GO:0046982//protein heterodimerization activity	GO:0045893//positive regulation of transcription, DNA-dependent;GO:2000693//positive regulation of seed maturation;GO:0009267//cellular response to starvation	gi|71061098|dbj|BAE16260.1|/6.84167e-75/bZIP protein [Oryza sativa Japonica Group]
Unigene1283_Zhong-531	1869	1992	99.89%	117.713209371646	2382	99.95%	148.376208207795	2477	98.45%	152.512547275147	2232	99.52%	134.502761956728	2195	99.95%	132.870877569634	1587	99.95%	98.625253217611	1412	99.89%	85.9825796175913	1921	99.84%	119.662610113403	K00895|1|0.0|1019|osa:4345338|pyrophosphate--fructose-6-phosphate 1-phosphotransferase [EC:2.7.1.90]	GO:0005945//6-phosphofructokinase complex;GO:0009536//plastid	GO:0003872//6-phosphofructokinase activity;GO:0047334//diphosphate-fructose-6-phosphate 1-phosphotransferase activity;GO:0005524//ATP binding	GO:0009750//response to fructose stimulus;GO:0046835//carbohydrate phosphorylation;GO:0009749//response to glucose stimulus;GO:0006002//fructose 6-phosphate metabolic process;GO:0009744//response to sucrose stimulus;GO:0015979//photosynthesis;GO:0006096//glycolysis	gi|115476012|ref|NP_001061602.1|/0/Os08g0345700 [Oryza sativa Japonica Group]
Unigene41028_Zhong-531	272	1992	92.65%	808.845545277962	1199	92.65%	513.194616232193	541	92.65%	228.884946528313	641	92.65%	265.42109655719	1821	93.01%	757.435440495602	2604	93.01%	1111.96874856072	1913	92.65%	800.4443457783	1210	91.91%	517.913074044921	K09286|1|3e-09|58.2|osa:4330752|EREBP-like factor	GO:0005634//nucleus	GO:0003700//sequence-specific DNA binding transcription factor activity;GO:0003677//DNA binding	GO:0006355//regulation of transcription, DNA-dependent	gi|222623687|gb|EEE57819.1|/7.62201e-08/hypothetical protein OsJ_08412 [Oryza sativa Japonica Group]
Unigene18418_Zhong-531	2257	1991	90.03%	97.4282425974102	1355	95.7%	69.893944170185	1094	91.54%	55.7795019876852	1163	93.22%	58.0355987304641	2226	94.15%	111.583037901914	3129	96.99%	161.025445716083	2697	90.47%	135.9986077938	1893	93.58%	97.6471254438656	K00140|1|0.0|1051|osa:4342610|malonate-semialdehyde dehydrogenase (acetylating) / methylmalonate-semialdehyde dehydrogenase [EC:1.2.1.18 1.2.1.27]	GO:0005739//mitochondrion	GO:0004028//3-chloroallyl aldehyde dehydrogenase activity;GO:0004491//methylmalonate-semialdehyde dehydrogenase (acylating) activity;GO:0005507//copper ion binding	GO:0015996//chlorophyll catabolic process;GO:0006979//response to oxidative stress;GO:0055114//oxidation-reduction process	gi|218199223|gb|EEC81650.1|/0/hypothetical protein OsI_25188 [Oryza sativa Indica Group]
Unigene20638_Zhong-531	1057	1985	94.32%	207.410477675355	2267	96.97%	249.694137293187	3483	94.51%	379.199151335446	2938	98.77%	313.056782756258	1770	96.97%	189.453598728699	1497	94.7%	164.500536585861	1569	94.61%	168.940210687673	2659	98.49%	292.875982217598	K00025|1|1e-119|427|osa:4348905|malate dehydrogenase [EC:1.1.1.37]	GO:0005829//cytosol;GO:0009506//plasmodesma;GO:0005774//vacuolar membrane;GO:0009570//chloroplast stroma;GO:0005634//nucleus;GO:0005886//plasma membrane;GO:0048046//apoplast	GO:0030060//L-malate dehydrogenase activity	GO:0009651//response to salt stress;GO:0006108//malate metabolic process;GO:0006099//tricarboxylic acid cycle;GO:0044262//cellular carbohydrate metabolic process;GO:0010043//response to zinc ion;GO:0046686//response to cadmium ion	gi|115482534|ref|NP_001064860.1|/2.90643e-118/Os10g0478200 [Oryza sativa Japonica Group]
Unigene43556_Zhong-531	5429	1981	99.67%	40.3004412985535	2282	99.63%	48.9359034957121	1616	99.13%	34.253928299896	1733	99.65%	35.9521638748692	2134	99.5%	44.4712312439269	1874	99.71%	40.0931566428653	1695	99.54%	35.5332503771904	1662	99.54%	35.641139930347	K03580|1|0.0|1194|osa:4343299|ATP-dependent helicase HepA [EC:3.6.4.-];K11643|3|1e-171|603|gmx:100804203|chromodomain-helicase-DNA-binding protein 4 [EC:3.6.4.12]	-	GO:0005488//binding	-	gi|218199663|gb|EEC82090.1|/0/hypothetical protein OsI_26092 [Oryza sativa Indica Group]
Unigene19466_Zhong-531	1985	1980	95.67%	110.166574829519	1502	94.71%	88.092966344315	1387	92.14%	80.4090293346658	1871	92.59%	106.159677370539	2815	96.47%	160.443625953208	3738	96.47%	218.725436460208	4407	97.78%	252.678106989518	2777	95.37%	162.875505548384	K07513|1|0.0|876|osa:4331150|acetyl-CoA acyltransferase 1 [EC:2.3.1.16]	GO:0005774//vacuolar membrane;GO:0009507//chloroplast;GO:0005777//peroxisome;GO:0005730//nucleolus;GO:0005829//cytosol;GO:0005739//mitochondrion	GO:0003988//acetyl-CoA C-acyltransferase activity	GO:0009789//positive regulation of abscisic acid mediated signaling pathway;GO:0051788//response to misfolded protein;GO:0009611//response to wounding;GO:0006635//fatty acid beta-oxidation;GO:0009407//toxin catabolic process;GO:0080129//proteasome core complex assembly;GO:0043161//proteasomal ubiquitin-dependent protein catabolic process;GO:0009695//jasmonic acid biosynthetic process;GO:0010111//…	gi|115449669|ref|NP_001048523.1|/0/Os02g0817700 [Oryza sativa Japonica Group]
Unigene32577_Zhong-531	3830	1978	99.22%	57.0391022167348	3124	99.79%	94.960734219715	3976	99.27%	119.463840239701	3548	99.56%	104.335271568615	2307	99.84%	68.1480448800479	1491	99.43%	45.2167532894058	1797	98.49%	53.3991542144514	2911	99.45%	88.4878900209689	K13462|1|0.0|1979|sbi:SORBI_02g036510|guanine nucleotide-exchange factor	-	GO:0005086//ARF guanyl-nucleotide exchange factor activity	GO:0043087//regulation of GTPase activity;GO:0032012//regulation of ARF protein signal transduction	gi|125549703|gb|EAY95525.1|/0/hypothetical protein OsI_17371 [Oryza sativa Indica Group]
Unigene24559_Zhong-531	998	1976	97.39%	218.676224392378	1047	97.8%	122.137198157005	647	97.19%	74.6040851200344	693	97.29%	78.207608691086	1672	97.49%	189.544118093602	2790	99.4%	324.708881629525	2106	97.29%	240.166760850962	1239	99.6%	144.537711172536	K03294|1|1e-08|58.9|pop:POPTR_755066|basic amino acid/polyamine antiporter, APA family	GO:0009705//plant-type vacuole membrane;GO:0016021//integral to membrane;GO:0005739//mitochondrion	GO:0015171//amino acid transmembrane transporter activity	GO:0003333//amino acid transmembrane transport	gi|218187279|gb|EEC69706.1|/2.25959e-117/hypothetical protein OsI_39176 [Oryza sativa Indica Group]
Unigene34764_Zhong-531	1094	1973	99.82%	199.184220862743	1321	99.82%	140.577983136177	696	99.09%	73.2117498524435	861	99.36%	88.6404889596659	1779	99.82%	183.976861675002	2336	99.91%	248.013900385812	1439	99.91%	149.702325612208	994	99.54%	105.78143895582	K14963|1|2e-11|68.6|bdi:100832822|COMPASS component SWD3	-	-	-	gi|115466678|ref|NP_001056938.1|/4.81114e-172/Os06g0171900 [Oryza sativa Japonica Group]
Unigene36238_Zhong-531	1512	1969	99.87%	143.826559874892	1774	99.87%	136.594633414357	1397	99.87%	106.324533151442	1627	99.87%	121.194266724039	2203	99.93%	164.841776464474	2078	99.87%	159.629906012142	2102	99.87%	158.221681516562	1627	99.87%	125.278391840557	K03013|1|1e-39|162|vvi:100258335|DNA-directed RNA polymerases I, II, and III subunit RPABC1;K13457|2|2e-15|82.4|vvi:100252764|disease resistance protein RPM1	-	-	-	gi|125546980|gb|EAY92802.1|/0/hypothetical protein OsI_14606 [Oryza sativa Indica Group]
CL5192.Contig1_Zhong-531	1649	1968	92.06%	131.810378264152	1769	94.78%	124.893256561189	2064	98.61%	144.038273417898	1729	97.57%	118.092047142161	1377	99.33%	94.4752097521986	1068	98.54%	75.2265427312681	1706	96.79%	117.74526361878	2848	98.12%	201.075768578674	K15283|1|0.0|822|osa:4326365|solute carrier family 35, member E1	GO:0031969//chloroplast membrane;GO:0009534//chloroplast thylakoid;GO:0016021//integral to membrane	GO:0071917//triose-phosphate transmembrane transporter activity	GO:0035436//triose phosphate transmembrane transport;GO:0008643//carbohydrate transport	gi|115435572|ref|NP_001042544.1|/0/Os01g0239200 [Oryza sativa Japonica Group]
Unigene39589_Zhong-531	1315	1957	99.54%	164.365339355002	1826	99.47%	161.661585182377	932	96.35%	81.5603402862093	1329	98.17%	113.827066017648	2190	98.33%	188.418239756462	1985	99.85%	175.329608944094	1363	97.72%	117.965544921366	879	89.13%	77.8222047244145	K05658|1|9e-98|355|vvi:100262734|ATP-binding cassette, subfamily B (MDR/TAP), member 1;K00924|2|5e-64|243|osa:4337593|[EC:2.7.1.-];K13430|4|3e-52|204|osa:4329463|serine/threonine-protein kinase PBS1 [EC:2.7.11.1]	GO:0005886//plasma membrane	GO:0004713//protein tyrosine kinase activity;GO:0005524//ATP binding;GO:0004674//protein serine/threonine kinase activity	GO:0006468//protein phosphorylation	gi|125570996|gb|EAZ12511.1|/1.31548e-129/hypothetical protein OsJ_02407 [Oryza sativa Japonica Group]
Unigene45219_Zhong-531	1533	1957	99.93%	140.991794684819	3097	99.87%	235.196504588864	3539	99.93%	265.660678393551	3005	99.93%	220.774360310288	2302	99.93%	169.889971945652	1606	99.93%	121.68131430377	2175	99.8%	161.473843081563	3212	99.93%	243.934815827218	K04646|1|0.0|999|bdi:100837941|clathrin heavy chain	GO:0030130//clathrin coat of trans-Golgi network vesicle;GO:0030132//clathrin coat of coated pit	GO:0005198//structural molecule activity	GO:0016192//vesicle-mediated transport;GO:0006886//intracellular protein transport	gi|122238868|sp|Q2QYW2.1|CLH2_ORYSJ/0/RecName: Full=Clathrin heavy chain 2 [Oryza sativa Japonica Group]
Unigene44717_Zhong-531	3536	1951	99.29%	60.9382784537111	976	97.79%	32.1343392213139	639	97.06%	20.7958880750167	653	95.19%	20.7992290953853	1304	98.84%	41.7224607952632	1417	99.24%	46.5455428545001	1813	99.69%	58.3539989101314	1663	99.1%	54.7545735624096	K01115|1|7e-22|105|vcn:VOLCADRAFT_99471|phospholipase D [EC:3.1.4.4]	GO:0009506//plasmodesma;GO:0005634//nucleus;GO:0009507//chloroplast	-	-	gi|115461524|ref|NP_001054362.1|/0/Os04g0691800 [Oryza sativa Japonica Group]
Unigene32182_Zhong-531	1588	1941	99.62%	134.995783929354	1329	99.31%	97.4330494936707	1240	99.56%	89.858684548473	1281	99.75%	90.8541867394843	2271	99.62%	161.797279991002	3158	99.62%	230.984125314787	3005	99.62%	215.366947896387	2045	99.56%	149.928163866783	K01611|1|0.0|790|osa:4329955|S-adenosylmethionine decarboxylase [EC:4.1.1.50]	GO:0009507//chloroplast	GO:0004014//adenosylmethionine decarboxylase activity	GO:0019079//viral genome replication;GO:0006557//S-adenosylmethioninamine biosynthetic process;GO:0008295//spermidine biosynthetic process;GO:0016458//gene silencing;GO:0006597//spermine biosynthetic process;GO:0009790//embryo development	gi|222623223|gb|EEE57355.1|/0/hypothetical protein OsJ_07492 [Oryza sativa Japonica Group]
CL3451.Contig1_Zhong-531	938	1939	99.89%	228.307479033383	2399	99.89%	297.755109126796	3220	99.89%	395.04075522971	3539	99.68%	424.936501326758	2005	99.89%	241.833309229729	1697	99.89%	210.135539728796	1953	98.93%	236.965150121414	2224	99.79%	276.040212211533	K02885|1|5e-111|399|osa:4332773|large subunit ribosomal protein L19e	GO:0005730//nucleolus;GO:0009506//plasmodesma;GO:0005886//plasma membrane;GO:0022625//cytosolic large ribosomal subunit;GO:0005739//mitochondrion	GO:0003735//structural constituent of ribosome	GO:0006412//translation	gi|125544618|gb|EAY90757.1|/9.79697e-112/hypothetical protein OsI_12360 [Oryza sativa Indica Group]
Unigene38795_Zhong-531	2477	1938	99.39%	86.4117765684546	1428	98.59%	67.1172283114557	568	98.83%	26.3882869899104	711	98.75%	32.3288240614831	1947	99.43%	88.9292285998618	2241	99.64%	105.083941946814	1224	99.19%	56.2393751001167	847	99.07%	39.8105164707925	K14963|1|1e-08|60.5|smo:SELMODRAFT_169971|COMPASS component SWD3;K14555|2|6e-08|58.2|gmx:100783244|U3 small nucleolar RNA-associated protein 13;K12662|3|6e-08|58.2|sbi:SORBI_01g035220|U4/U6 small nuclear ribonucleoprotein PRP4;K03130|5|1e-07|57.4|pop:POPTR_561983|transcription initiation factor TFIID subunit 5	-	-	-	gi|218187648|gb|EEC70075.1|/0/hypothetical protein OsI_00688 [Oryza sativa Indica Group]
CL739.Contig3_Zhong-531	1009	1938	98.41%	212.132775579844	2683	99.8%	309.571747727884	4302	99.8%	490.645826874995	3921	99.01%	437.675251181492	2093	99.7%	234.683546343417	1842	98.51%	212.040571218056	2636	98.71%	297.330399829799	2820	98.51%	325.385615670057	K06630|1|1e-134|477|osa:4333880|tyrosine 3-monooxygenase/tryptophan 5-monooxygenase activation protein	GO:0048046//apoplast;GO:0005773//vacuole;GO:0005794//Golgi apparatus;GO:0005829//cytosol;GO:0009570//chloroplast stroma;GO:0009506//plasmodesma;GO:0005886//plasma membrane;GO:0005634//nucleus	GO:0004623//phospholipase A2 activity;GO:0019904//protein domain specific binding;GO:0008426//protein kinase C inhibitor activity	GO:0000077//DNA damage checkpoint;GO:0046686//response to cadmium ion;GO:0071901//negative regulation of protein serine/threonine kinase activity;GO:0006588//activation of tryptophan 5-monooxygenase activity	gi|115454901|ref|NP_001051051.1|/2.98066e-133/Os03g0710800 [Oryza sativa Japonica Group]
CL1673.Contig5_Zhong-531	1246	1927	51.44%	170.80824883973	878	52.57%	82.0367196514132	1170	55.38%	108.057941246622	1040	51.44%	94.0073067439495	879	51.44%	79.8133266859056	341	52.89%	31.7875343546364	774	51.04%	70.698140889535	3469	56.74%	324.135550091147	K01115|1|1e-20|99.4|vcn:VOLCADRAFT_99471|phospholipase D [EC:3.1.4.4]	GO:0009506//plasmodesma;GO:0009505//plant-type cell wall;GO:0016023//cytoplasmic membrane-bounded vesicle;GO:0005634//nucleus;GO:0048046//apoplast	GO:0045735//nutrient reservoir activity;GO:0030145//manganese ion binding;GO:0004784//superoxide dismutase activity	GO:0010497//plasmodesmata-mediated intercellular transport;GO:0055114//oxidation-reduction process;GO:0009409//response to cold;GO:2000280//regulation of root development	gi|115435662|ref|NP_001042589.1|/2.22291e-123/Os01g0249200 [Oryza sativa Japonica Group]
Unigene31939_Zhong-531	826	1925	99.03%	257.392480033658	1329	98.91%	187.316807016887	1243	99.39%	173.172908391859	1174	98.55%	160.079000202873	1551	97.58%	212.440018557215	1072	97.94%	150.742336980325	1091	97.58%	150.324503618293	1856	97.58%	261.600357189128	K14325|1|1e-06|51.6|sbi:SORBI_03g046480|RNA-binding protein with serine-rich domain 1;K11086|2|4e-06|50.1|zma:100272538|small nuclear ribonucleoprotein B and B';K13171|3|6e-06|49.7|vvi:100262120|serine/arginine repetitive matrix protein 1	-	-	-	gi|115473877|ref|NP_001060537.1|/1.78152e-87/Os07g0661400 [Oryza sativa Japonica Group]
Unigene29014_Zhong-531	1057	1922	99.72%	200.827676620671	1601	99.53%	176.338912133389	1074	99.72%	116.927903684832	1580	99.62%	168.355928099009	1822	99.72%	195.019467165926	1852	99.62%	203.510349871085	1857	99.62%	199.950268481204	1143	99.72%	125.89591864412	K01652|1|0.0|704|osa:4329450|acetolactate synthase I/II/III large subunit [EC:2.2.1.6]	GO:0009507//chloroplast	GO:0030976//thiamine pyrophosphate binding;GO:0000287//magnesium ion binding;GO:0050660//flavin adenine dinucleotide binding;GO:0003984//acetolactate synthase activity	GO:0009635//response to herbicide;GO:0009097//isoleucine biosynthetic process;GO:0009099//valine biosynthetic process	gi|189031229|gb|ACD74789.1|/0/acetolactate synthase [Oryza sativa Indica Group]
CL634.Contig5_Zhong-531	593	1921	99.66%	357.781466129508	2078	99.83%	407.964771385226	2451	99.83%	475.63903293172	1993	99.66%	378.528792120413	1287	99.83%	245.543495310614	724	99.83%	141.809190761499	1443	99.66%	276.947030515978	2055	99.66%	403.457265714533	K07375|1|3e-103|372|zma:100381281|tubulin beta	GO:0005874//microtubule;GO:0005737//cytoplasm;GO:0005886//plasma membrane	GO:0003924//GTPase activity;GO:0005200//structural constituent of cytoskeleton;GO:0005525//GTP binding	GO:0009651//response to salt stress;GO:0009409//response to cold;GO:0051258//protein polymerization;GO:0006184//GTP catabolic process;GO:0007018//microtubule-based movement	gi|218189239|gb|EEC71666.1|/6.85153e-115/hypothetical protein OsI_04129 [Oryza sativa Indica Group]
Unigene36140_Zhong-531	1346	1921	97.77%	157.625861378008	1572	97.7%	135.968809314242	1848	97.77%	157.995885230059	1559	97.55%	130.45098686451	1290	98.22%	108.429943282269	806	97.55%	69.5521385217346	1198	97.1%	101.297058267137	2060	98.29%	178.181482721286	K01179|1|2e-62|238|gmx:100101849|endoglucanase [EC:3.2.1.4]	GO:0016023//cytoplasmic membrane-bounded vesicle;GO:0005886//plasma membrane;GO:0005576//extracellular region	GO:0008810//cellulase activity	GO:0030245//cellulose catabolic process	gi|222641981|gb|EEE70113.1|/2.20802e-180/hypothetical protein OsJ_30126 [Oryza sativa Japonica Group]
Unigene7388_Zhong-531	947	1914	99.58%	223.222065472062	851	99.05%	104.619199745386	341	98.1%	41.4374736455313	339	99.05%	40.317726347173	3117	99.47%	372.384335111105	6767	99.79%	829.978234221263	2429	99.79%	291.919166931297	1173	98.73%	144.207696992221	K01078|1|8e-84|308|rcu:RCOM_1150260|acid phosphatase [EC:3.1.3.2];K01051|3|2e-07|54.7|gmx:100776781|pectinesterase [EC:3.1.1.11];K01115|4|8e-07|52.8|vcn:VOLCADRAFT_99471|phospholipase D [EC:3.1.4.4]	GO:0005773//vacuole;GO:0016023//cytoplasmic membrane-bounded vesicle	GO:0003993//acid phosphatase activity	GO:0016311//dephosphorylation	gi|297728453|ref|NP_001176590.1|/6.57103e-164/Os11g0549620 [Oryza sativa Japonica Group]
Unigene42364_Zhong-531	1822	1909	99.89%	115.718480864868	1725	99.89%	110.223079210788	1036	99.89%	65.4335152531967	1374	99.78%	84.9346054498799	2041	99.89%	126.735771307551	2016	99.95%	128.517616065372	1564	99.84%	97.6952506046087	1212	99.73%	77.4452266794027	K11647|1|0.0|934|bdi:100833895|SWI/SNF-related matrix-associated actin-dependent regulator of chromatin subfamily A member 2/4 [EC:3.6.4.-]	GO:0005829//cytosol;GO:0005634//nucleus	GO:0003677//DNA binding;GO:0005524//ATP binding;GO:0004386//helicase activity;GO:0003682//chromatin binding	GO:0006355//regulation of transcription, DNA-dependent;GO:0040029//regulation of gene expression, epigenetic;GO:0010199//organ boundary specification between lateral organs and the meristem	gi|41052581|dbj|BAD07923.1|/0/SNF2 domain/helicase domain-containing protein-like [Oryza sativa Japonica Group]
Unigene24269_Zhong-531	170	1907	99.41%	1238.93048581934	584	98.82%	399.940825193796	334	98.82%	226.092634796175	322	97.65%	213.330653582316	1010	98.82%	672.16676103289	1685	99.41%	1151.25489482323	1764	99.41%	1180.95876713261	935	99.41%	640.328891546448	K10775|1|1e-27|119|bdi:100845653|phenylalanine ammonia-lyase [EC:4.3.1.24]	GO:0005737//cytoplasm	GO:0045548//phenylalanine ammonia-lyase activity	GO:0009800//cinnamic acid biosynthetic process;GO:0006559//L-phenylalanine catabolic process	gi|294622280|gb|ADF28248.1|/3.72188e-26/phenylalanine ammonia-lyase [Cynodon dactylon]
CL1906.Contig1_Zhong-531	1217	1903	79.21%	172.700413719214	1963	79.13%	187.785274782225	2562	79.05%	242.257603508987	2352	79.21%	217.667231121108	1436	78.8%	133.496058074432	1639	78.31%	156.425978823539	2066	79.05%	193.207870638514	2171	79.21%	207.687162702224	K15040|1|4e-153|539|osa:4331978|voltage-dependent anion channel protein 2	GO:0005741//mitochondrial outer membrane;GO:0046930//pore complex	GO:0015288//porin activity;GO:0008308//voltage-gated anion channel activity	GO:0055085//transmembrane transport;GO:0044070//regulation of anion transport	gi|115451401|ref|NP_001049301.1|/8.41914e-152/Os03g0202200 [Oryza sativa Japonica Group]
Unigene35891_Zhong-531	497	1897	99.4%	421.55681057702	1127	98.99%	263.997211690965	308	98.99%	71.3153794499194	581	99.4%	131.663700553166	2344	98.99%	533.587686388402	3332	98.99%	778.698090768554	1472	98.99%	337.082725248615	815	98.79%	190.915692924952	-	-	-	-	-
CL5603.Contig1_Zhong-531	1256	1897	97.37%	166.81029845285	1220	97.21%	113.084219234242	734	97.37%	67.2504647628312	768	98.33%	68.868067145298	1939	98.57%	174.659716086958	2835	98.49%	262.170564818867	1446	98.41%	131.027884357595	953	97.21%	88.3372081128785	K13171|1|6e-09|60.5|gmx:100790051|serine/arginine repetitive matrix protein 1;K09566|2|1e-08|59.3|vvi:100264514|peptidyl-prolyl isomerase G (cyclophilin G) [EC:5.2.1.8];K14325|3|2e-08|58.9|bdi:100845778|RNA-binding protein with serine-rich domain 1	GO:0005829//cytosol;GO:0005618//cell wall;GO:0005739//mitochondrion;GO:0009506//plasmodesma;GO:0005774//vacuolar membrane;GO:0009579//thylakoid;GO:0009570//chloroplast stroma;GO:0005634//nucleus;GO:0005886//plasma membrane;GO:0048046//apoplast	GO:0005507//copper ion binding;GO:0008270//zinc ion binding;GO:0005509//calcium ion binding;GO:0005544//calcium-dependent phospholipid binding;GO:0004601//peroxidase activity;GO:0005524//ATP binding;GO:0042803//protein homodimerization activity	GO:0006979//response to oxidative stress;GO:0055114//oxidation-reduction process;GO:0070588//calcium ion transmembrane transport;GO:0009414//response to water deprivation;GO:0009651//response to salt stress;GO:0009409//response to cold;GO:0009408//response to heat;GO:0071435//potassium ion export;GO:0046686//response to cadmium ion;GO:0009639//response to red or far red light;GO:0009737//response…	gi|293653422|gb|ADE61246.1|/9.28598e-178/annexin 2 [Oryza sativa Indica Group]
CL2345.Contig1_Zhong-531	908	1894	98.68%	230.377093102452	2058	99.56%	263.870800461464	1147	99.67%	145.36720455204	1461	98.68%	181.221900669822	1563	99.67%	194.750109122486	1340	98.68%	171.41130278875	1268	99.67%	158.93460986938	1063	98.68%	136.297479317956	K11884|1|2e-125|446|osa:4331393|RNA-binding protein PNO1	-	GO:0003723//RNA binding	-	gi|115450299|ref|NP_001048750.1|/4.78183e-124/Os03g0115200 [Oryza sativa Japonica Group]
CL3039.Contig2_Zhong-531	1706	1887	99.47%	122.162536415165	782	99.06%	53.3653717151223	212	98.65%	14.300318281469	107	87.87%	7.06400608131754	1438	99.47%	95.3639956833194	2191	99.82%	149.170812971084	1564	99.77%	104.33806952028	825	99.18%	56.3008990222551	K12309|1|4e-131|466|ath:AT3G52840|beta-galactosidase [EC:3.2.1.23];K01190|3|2e-31|135|cme:CMP078C|beta-galactosidase [EC:3.2.1.23]	GO:0016023//cytoplasmic membrane-bounded vesicle;GO:0048046//apoplast	GO:0030246//carbohydrate binding;GO:0004565//beta-galactosidase activity	GO:0005975//carbohydrate metabolic process	gi|115437264|ref|NP_001043252.1|/0/Os01g0533400 [Oryza sativa Japonica Group]
Unigene8519_Zhong-531	903	1881	99.22%	230.062700426098	1909	96.9%	246.121747902999	1406	98.56%	179.178724176172	1721	96.9%	214.654221327728	1711	97.34%	214.371397631259	1771	99.11%	227.798739568685	1898	99.34%	239.217822553573	1445	97.79%	186.303281643938	K06269|1|9e-151|530|osa:4332369|protein phosphatase 1, catalytic subunit [EC:3.1.3.16]	GO:0000164//protein phosphatase type 1 complex	GO:0046872//metal ion binding;GO:0004722//protein serine/threonine phosphatase activity	GO:0006499//N-terminal protein myristoylation;GO:0006470//protein dephosphorylation	gi|115452137|ref|NP_001049669.1|/1.90591e-149/Os03g0268000 [Oryza sativa Japonica Group]
Unigene38945_Zhong-531	1606	1877	99.81%	129.081469110687	890	99.63%	64.5173139807712	1507	99.81%	107.983296374434	1078	98.63%	75.5996062426909	739	99.63%	52.0599177518477	264	98.38%	19.0932074748132	880	99.75%	62.3623118108107	2048	99.81%	148.465251883519	K15400|1|3e-36|151|osa:4350569|omega-hydroxypalmitate O-feruloyl transferase [EC:2.3.1.188]	-	GO:0016747//transferase activity, transferring acyl groups other than amino-acyl groups	GO:0008152//metabolic process	gi|125555933|gb|EAZ01539.1|/0/hypothetical protein OsI_23572 [Oryza sativa Indica Group]
CL6019.Contig2_Zhong-531	1015	1876	99.01%	204.132408491145	1649	99.01%	189.141324526919	1239	98.72%	140.473412781683	1438	98.92%	159.565558775917	1759	99.11%	196.066942936805	1812	99.01%	207.354114280656	1469	98.72%	164.717912109751	1186	98.72%	136.037629265398	K06185|1|2e-149|526|osa:4346343|ATP-binding cassette, subfamily F, member 2	GO:0009536//plastid	GO:0005524//ATP binding;GO:0016887//ATPase activity	GO:0006200//ATP catabolic process	gi|115477865|ref|NP_001062528.1|/4.2881e-148/Os08g0564100 [Oryza sativa Japonica Group]
Unigene32750_Zhong-531	957	1876	91.85%	216.50406961182	1660	91.85%	201.942609019498	1157	91.85%	139.126638065748	1196	91.85%	140.755558864582	1634	91.85%	193.172230546899	1486	91.85%	180.354663919608	1341	91.85%	159.478416669166	1007	91.85%	122.506163918927	-	GO:0016021//integral to membrane;GO:0005743//mitochondrial inner membrane;GO:0005742//mitochondrial outer membrane translocase complex;GO:0005774//vacuolar membrane;GO:0022626//cytosolic ribosome	GO:0046872//metal ion binding	GO:0045040//protein import into mitochondrial outer membrane	gi|218551741|sp|A2WYG9.2|TOM20_ORYSI/3.71483e-114/RecName: Full=Probable mitochondrial import receptor subunit TOM20; AltName: Full=Translocase of outer membrane 20 kDa subunit
Unigene40607_Zhong-531	1199	1872	99.75%	172.437544224778	1701	99.67%	165.164589814129	1496	99.83%	143.582423679821	1456	99.92%	136.769262622306	1665	99.83%	157.108482902716	1620	99.92%	156.933744507326	1299	99.83%	123.30339745796	1485	99.58%	144.194162399951	K08770|1|3e-12|71.2|aly:ARALYDRAFT_915730|ubiquitin C	GO:0005777//peroxisome;GO:0005829//cytosol	GO:0004674//protein serine/threonine kinase activity	GO:0046854//phosphatidylinositol phosphorylation;GO:0046777//protein autophosphorylation;GO:0009651//response to salt stress	gi|54290883|dbj|BAD61543.1|/0/putative ubiquitin [Oryza sativa Japonica Group]
CL5082.Contig2_Zhong-531	1755	1871	96.35%	117.744826639463	1615	98.06%	107.133974902389	1128	96.98%	73.9640780806157	1484	97.61%	95.2364270420744	1778	98.12%	114.619686434685	1845	98.06%	122.106773444692	1536	98.52%	99.6091353094385	1201	97.61%	79.6721055423241	K03138|1|0.0|1028|osa:4348225|transcription initiation factor TFIIF subunit alpha	GO:0016021//integral to membrane;GO:0009522//photosystem I;GO:0005634//nucleus	GO:0003743//translation initiation factor activity;GO:0008022//protein C-terminus binding;GO:0003677//DNA binding;GO:0003824//catalytic activity	GO:0006413//translational initiation;GO:0045893//positive regulation of transcription, DNA-dependent;GO:0006367//transcription initiation from RNA polymerase II promoter;GO:0015979//photosynthesis	gi|115481346|ref|NP_001064266.1|/0/Os10g0188100 [Oryza sativa Japonica Group]
CL1720.Contig1_Zhong-531	841	1867	99.76%	245.184770106129	2096	99.76%	290.153019955559	2594	99.52%	354.946456999499	2574	99.64%	344.713951132376	1555	99.64%	209.189064502472	1242	99.64%	171.532377022534	1416	99.64%	191.62507274851	2013	99.52%	278.668697153389	K02133|1|2e-146|516|osa:4324151|F-type H+-transporting ATPase subunit beta [EC:3.6.3.14]	GO:0009941//chloroplast envelope;GO:0005730//nucleolus;GO:0005747//mitochondrial respiratory chain complex I;GO:0005754//mitochondrial proton-transporting ATP synthase, catalytic core	GO:0046933//hydrogen ion transporting ATP synthase activity, rotational mechanism;GO:0005507//copper ion binding;GO:0008266//poly(U) RNA binding;GO:0005524//ATP binding	GO:0015991//ATP hydrolysis coupled proton transport;GO:0015986//ATP synthesis coupled proton transport;GO:0046686//response to cadmium ion;GO:0006200//ATP catabolic process	gi|222619064|gb|EEE55196.1|/3.30233e-145/hypothetical protein OsJ_03042 [Oryza sativa Japonica Group]
Unigene1489_Zhong-531	997	1866	99.9%	206.710077117356	1925	99.9%	224.785031540975	805	99.6%	92.9158045149117	1011	99.9%	114.209521207077	2062	99.7%	233.990423163023	2028	99.9%	236.261685673791	1221	99.9%	139.381643396013	872	99.7%	101.826715314763	K12856|1|0.0|671|bdi:100846384|pre-mRNA-processing factor 8	GO:0005681//spliceosomal complex	GO:0017070//U6 snRNA binding;GO:0030623//U5 snRNA binding	GO:0000398//mRNA splicing, via spliceosome	gi|222635026|gb|EEE65158.1|/0/hypothetical protein OsJ_20259 [Oryza sativa Japonica Group]
CL4726.Contig5_Zhong-531	1906	1866	99.95%	108.126939604409	1567	99.58%	95.7145391835581	1934	99.95%	116.767623936209	1903	99.95%	112.450710962464	2272	99.95%	134.862128859019	2580	99.95%	157.223447700521	3429	99.95%	204.752712559637	3147	99.95%	192.226940923082	K05658|1|0.0|1018|sbi:SORBI_03g011860|ATP-binding cassette, subfamily B (MDR/TAP), member 1	GO:0016021//integral to membrane;GO:0009506//plasmodesma;GO:0005886//plasma membrane	GO:0010328//auxin influx transmembrane transporter activity;GO:0010329//auxin efflux transmembrane transporter activity;GO:0008559//xenobiotic-transporting ATPase activity;GO:0005524//ATP binding	GO:0009630//gravitropism;GO:0009735//response to cytokinin stimulus;GO:0060919;GO:0048767//root hair elongation;GO:0006855//drug transmembrane transport;GO:0010540//basipetal auxin transport;GO:0010315//auxin efflux;GO:0006200//ATP catabolic process;GO:0042908//xenobiotic transport	gi|27368863|emb|CAD59589.1|/0/MDR-like ABC transporter [Oryza sativa Japonica Group]
Unigene35288_Zhong-531	591	1865	95.94%	348.527076332916	1882	97.63%	370.735309356393	2162	95.77%	420.975748974063	2660	95.43%	506.921217590584	1665	93.74%	318.736160745103	1642	98.14%	322.705359161866	2573	94.59%	495.492836933704	2233	95.6%	439.887529556443	K15216|1|5e-33|138|osa:4341897|RNA polymerase I-specific transcription initiation factor RRN3	-	GO:0003743//translation initiation factor activity	GO:0006413//translational initiation	gi|218198785|gb|EEC81212.1|/7.1611e-32/hypothetical protein OsI_24246 [Oryza sativa Indica Group]
Unigene45905_Zhong-531	889	1865	98.88%	231.697977629644	708	94.83%	92.7178408099089	814	97.3%	105.368673686692	893	99.21%	113.134747396864	1490	98.76%	189.622159250722	2251	98.88%	294.099468680514	2802	98.88%	358.71657569331	2181	99.1%	285.623747308069	K01051|1|3e-13|73.9|gmx:100776781|pectinesterase [EC:3.1.1.11];K14325|2|3e-12|70.9|osa:4325394|RNA-binding protein with serine-rich domain 1	GO:0016023//cytoplasmic membrane-bounded vesicle	-	-	gi|297719541|ref|NP_001172132.1|/6.27027e-105/Os01g0111900 [Oryza sativa Japonica Group]
Unigene23630_Zhong-531	1068	1863	99.53%	192.657876934693	1164	98.41%	126.885951351502	1558	98.41%	167.87463066035	2552	99.53%	269.126046101589	2979	99.34%	315.575900906559	3418	99.91%	371.724607511746	5978	99.44%	637.044445233308	3633	99.34%	396.035897682711	K13464|1|2e-133|473|osa:4343899|jasmonate ZIM domain-containing protein	-	-	-	gi|125559167|gb|EAZ04703.1|/6.56049e-134/hypothetical protein OsI_26864 [Oryza sativa Indica Group]
CL4680.Contig2_Zhong-531	1554	1862	98.97%	132.334728309524	1929	99.1%	144.51503279848	1502	99.36%	111.226376145114	1417	98.2%	102.698748054398	1764	99.29%	128.42576060409	1957	99.16%	146.271702759507	1131	99.29%	82.8317173429209	1131	99.1%	84.7328859645528	K00927|1|0.0|774|osa:4328435|phosphoglycerate kinase [EC:2.7.2.3]	GO:0009506//plasmodesma;GO:0005774//vacuolar membrane;GO:0009570//chloroplast stroma;GO:0005634//nucleus;GO:0005886//plasma membrane;GO:0048046//apoplast	GO:0004618//phosphoglycerate kinase activity;GO:0005524//ATP binding	GO:0016310//phosphorylation;GO:0006096//glycolysis	gi|115444481|ref|NP_001046020.1|/0/Os02g0169300 [Oryza sativa Japonica Group]
CL1908.Contig2_Zhong-531	397	1861	99.75%	517.727262014484	2967	98.99%	870.079331370116	2438	98.49%	706.695073965088	3182	99.24%	902.726064652737	2300	98.99%	655.453534089483	1755	98.99%	513.460595221597	1559	99.24%	446.931210343384	1247	98.99%	365.692753724946	K00434|1|6e-62|233|osa:4332474|L-ascorbate peroxidase [EC:1.11.1.11]	GO:0005737//cytoplasm	GO:0046872//metal ion binding;GO:0020037//heme binding;GO:0016688//L-ascorbate peroxidase activity	GO:0042744//hydrogen peroxide catabolic process;GO:0055114//oxidation-reduction process	gi|115452337|ref|NP_001049769.1|/1.32981e-60/Os03g0285700 [Oryza sativa Japonica Group]
Unigene23602_Zhong-531	665	1859	95.94%	308.747118004885	2232	96.09%	390.754832401725	2037	95.94%	352.499295410236	3203	98.5%	542.477346388207	1849	96.69%	314.571842470734	1569	96.09%	274.044950443944	1888	95.94%	323.121175301247	1581	95.64%	276.790151069018	K02938|1|9e-85|310|sbi:SORBI_02g009810|large subunit ribosomal protein L8e	GO:0005730//nucleolus;GO:0005886//plasma membrane;GO:0005774//vacuolar membrane;GO:0022625//cytosolic large ribosomal subunit;GO:0009507//chloroplast	GO:0003735//structural constituent of ribosome;GO:0003723//RNA binding	GO:0006412//translation	gi|115489150|ref|NP_001067062.1|/1.78316e-83/Os12g0567700 [Oryza sativa Japonica Group]
Unigene45302_Zhong-531	1712	1859	99.88%	119.928056935309	1815	99.94%	123.425439297891	1551	99.88%	104.255003456943	2016	99.88%	132.627346599327	2370	99.94%	156.62070187156	2172	98.71%	147.358966334525	2029	98.83%	134.884908564279	1548	98.6%	105.270722611927	K11294|1|6e-07|54.3|bdi:100838448|nucleolin	-	-	-	gi|218197912|gb|EEC80339.1|/0/hypothetical protein OsI_22408 [Oryza sativa Indica Group]
Unigene45926_Zhong-531	1210	1856	98.18%	169.409503432641	1699	99.67%	163.470661922229	2557	98.51%	243.183568613721	2518	98.68%	234.377905580941	1321	96.78%	123.515661177609	1589	99.01%	152.531321450131	1524	97.93%	143.345700693725	1318	97.02%	126.814948017764	K14325|1|9e-15|79.7|gmx:100804778|RNA-binding protein with serine-rich domain 1	GO:0005773//vacuole	-	-	gi|115474005|ref|NP_001060601.1|/1.37446e-162/Os07g0671800 [Oryza sativa Japonica Group]
Unigene43923_Zhong-531	5823	1856	99.71%	35.2027304058898	2300	99.86%	45.9846471628727	2271	98.97%	44.8806578063653	2456	99.95%	47.5037490459703	2275	99.81%	44.2017222297836	2008	99.88%	40.053218909039	2324	99.88%	45.4228530110238	2040	99.83%	40.7871899444133	K01115|1|2e-12|74.3|vcn:VOLCADRAFT_99471|phospholipase D [EC:3.1.4.4]	-	GO:0042800//histone methyltransferase activity (H3-K4 specific)	GO:0048440//carpel development;GO:0051568//histone H3-K4 methylation;GO:0010228//vegetative to reproductive phase transition of meristem;GO:0048443//stamen development	gi|222640020|gb|EEE68152.1|/0/hypothetical protein OsJ_26262 [Oryza sativa Japonica Group]
CL4239.Contig1_Zhong-531	816	1853	13.11%	250.801672590372	1822	13.11%	259.950122539632	2397	12.99%	338.038950602814	2235	13.11%	308.484737808279	1281	12.99%	177.608420149161	518	12.99%	73.7326947970368	1302	13.11%	181.595842168208	2890	13.11%	412.332998344304	K01115|1|5e-26|116|vcn:VOLCADRAFT_99471|phospholipase D [EC:3.1.4.4]	GO:0016023//cytoplasmic membrane-bounded vesicle;GO:0016020//membrane	-	-	gi|125551325|gb|EAY97034.1|/5.83691e-91/hypothetical protein OsI_18957 [Oryza sativa Indica Group]
CL3727.Contig3_Zhong-531	1281	1853	97.58%	159.761252797614	1934	98.05%	175.767733506593	1657	97.89%	148.854595950335	1720	99.22%	151.225709503613	1501	97.89%	132.567218071249	1271	98.05%	115.243629269815	1297	97.89%	115.23274872286	1509	98.13%	137.145170299282	-	GO:0016023//cytoplasmic membrane-bounded vesicle	-	-	gi|115472937|ref|NP_001060067.1|/7.07858e-173/Os07g0573400 [Oryza sativa Japonica Group]
Unigene34704_Zhong-531	1207	1850	99.83%	169.281549721617	1318	99.92%	127.12763062064	1226	99.67%	116.888576478076	1043	99.67%	97.324762350781	1281	99.67%	120.07329812901	1184	98.01%	113.937041456991	1222	99.5%	115.225608686727	1584	99.25%	152.787672547951	K09754|1|0.0|778|osa:4339188|coumaroylquinate(coumaroylshikimate) 3'-monooxygenase [EC:1.14.13.36]	GO:0005739//mitochondrion;GO:0005783//endoplasmic reticulum;GO:0005886//plasma membrane	GO:0072550//triferuloylspermidine meta-hydroxylase activity;GO:0042802//identical protein binding;GO:0072551//diferuloyl mono-(hydroxyferuloyl) spermidine meta-hydroxylase activity;GO:0020037//heme binding;GO:0072547//tricoumaroylspermidine meta-hydroxylase activity;GO:0072552//monoferuloyl di-(hydroxyferuloyl) spermidine meta-hydroxylase activity;GO:0046409//p-coumarate 3-hydroxylase activity;GO…	GO:0009805//coumarin biosynthetic process;GO:0055114//oxidation-reduction process;GO:0009813//flavonoid biosynthetic process;GO:0009809//lignin biosynthetic process;GO:0008216//spermidine metabolic process	gi|115464645|ref|NP_001055922.1|/0/Os05g0494000 [Oryza sativa Japonica Group]
Unigene29920_Zhong-531	986	1843	97.36%	206.439875356223	1361	97.36%	160.698943991721	821	96.65%	95.8197672763059	957	95.64%	109.315397021994	1552	97.87%	178.081736620527	1734	98.48%	204.264400657268	1572	95.74%	181.451558168392	1054	97.46%	124.452637228463	K08515|1|2e-105|380|osa:4348130|vesicle-associated membrane protein 7	GO:0016021//integral to membrane;GO:0005773//vacuole	-	GO:0009651//response to salt stress;GO:0016192//vesicle-mediated transport	gi|115481182|ref|NP_001064184.1|/4.79117e-104/Os10g0154000 [Oryza sativa Japonica Group]
CL4494.Contig1_Zhong-531	2046	1842	99.22%	99.4326844222799	818	98%	46.5456915192434	1062	97.31%	59.7320963441174	806	98.73%	44.3686000768792	922	97.65%	50.9835264773067	626	98.92%	35.5376912342787	1198	98.14%	66.6401957123978	1748	99.27%	99.4663558538337	K01626|1|0.0|1098|osa:4333014|3-deoxy-7-phosphoheptulonate synthase [EC:2.5.1.54]	GO:0009507//chloroplast;GO:0005739//mitochondrion	GO:0003849//3-deoxy-7-phosphoheptulonate synthase activity	GO:0033587//shikimate biosynthetic process;GO:0009611//response to wounding;GO:0009423//chorismate biosynthetic process;GO:0009073//aromatic amino acid family biosynthetic process	gi|37991916|gb|AAR06362.1|/0/putative phosphate synthase [Oryza sativa Japonica Group]
Unigene1106_Zhong-531	1014	1841	46.84%	200.521526188101	1941	46.75%	222.853466012126	1437	46.75%	163.082621013469	1770	46.84%	196.599145083486	1779	46.65%	198.491801452123	1773	46.84%	203.091284537935	1648	46.84%	184.971290929186	1262	46.84%	144.897805474559	K03232|1|6e-126|448|osa:4343894|elongation factor 1-beta	GO:0005829//cytosol;GO:0005853//eukaryotic translation elongation factor 1 complex;GO:0005886//plasma membrane	GO:0003746//translation elongation factor activity	GO:0071668//plant-type cell wall assembly;GO:0006414//translational elongation;GO:0009808//lignin metabolic process;GO:2001006//regulation of cellulose biosynthetic process;GO:0046686//response to cadmium ion	gi|115473331|ref|NP_001060264.1|/1.13633e-124/Os07g0614500 [Oryza sativa Japonica Group]
CL135.Contig1_Zhong-531	2107	1840	99.86%	96.4491612631624	1135	99.76%	62.7138031587003	879	99.72%	48.0079552583382	965	99.86%	51.5832963180686	1928	99.95%	103.525437413309	2772	99.86%	152.809092381478	2782	99.76%	150.271861134436	2084	99.57%	115.152557275126	-	GO:0005634//nucleus	GO:0003700//sequence-specific DNA binding transcription factor activity;GO:0043565//sequence-specific DNA binding	GO:0006355//regulation of transcription, DNA-dependent	gi|42528295|gb|AAS18416.1|/0/benzothiadiazole-induced homeodomain protein 1 [Oryza sativa Indica Group]
CL2830.Contig1_Zhong-531	1775	1837	95.72%	114.302562513651	1998	98.08%	131.047559989702	1249	95.61%	80.9753717572267	1487	98.42%	94.3536976976181	1761	96.85%	112.24463157184	1648	99.55%	107.839870049292	1204	99.04%	77.1992719672644	1078	95.66%	70.7067395735796	-	GO:0009536//plastid	-	-	gi|218184500|gb|EEC66927.1|/0/hypothetical protein OsI_33535 [Oryza sativa Indica Group]
Unigene45953_Zhong-531	1197	1830	91.31%	168.850405220531	1599	93.4%	155.519956444235	1717	93.48%	165.068807674514	2113	92.9%	198.816150296299	2125	98.41%	200.848856814587	2357	95.15%	228.710412929813	2543	92.9%	241.78941525161	2258	98.5%	219.619144393086	K01115|1|1e-06|47.0|vcn:VOLCADRAFT_99471|phospholipase D [EC:3.1.4.4]	-	-	-	gi|125532470|gb|EAY79035.1|/1.27536e-11/hypothetical protein OsI_34145 [Oryza sativa Indica Group]
Unigene7609_Zhong-531	697	1825	99.71%	289.18466453762	1755	99.43%	293.140723444333	3082	99.86%	508.8487662055	2399	99.86%	387.653566083908	1491	99.71%	242.018990751036	1477	99.57%	246.13208071997	1685	99.71%	275.139030282954	2451	99.57%	409.402925050305	K05765|1|8e-79|291|osa:4334307|cofilin	GO:0005884//actin filament	GO:0003779//actin binding	GO:0030042//actin filament depolymerization	gi|115455697|ref|NP_001051449.1|/1.59029e-77/Os03g0780400 [Oryza sativa Japonica Group]
Unigene43972_Zhong-531	1438	1823	99.86%	140.014479580125	1874	99.58%	151.719887889191	1347	99.44%	107.794742452458	1467	99.65%	114.899341945105	1958	99.58%	154.048821986951	1993	99.93%	160.978886317982	1483	99.24%	117.372766243508	1295	99.65%	104.845860987818	K10691|1|0.0|854|bdi:100830348|E3 ubiquitin-protein ligase UBR4 [EC:6.3.2.19]	GO:0005829//cytosol;GO:0009506//plasmodesma	GO:0008270//zinc ion binding;GO:0004842//ubiquitin-protein ligase activity	GO:0048281//inflorescence morphogenesis;GO:0009733//response to auxin stimulus;GO:0009620//response to fungus;GO:0009926//auxin polar transport;GO:0009640//photomorphogenesis;GO:0010311//lateral root formation;GO:0016567//protein ubiquitination;GO:0009826//unidimensional cell growth	gi|338817657|sp|B9G2A8.1|BIG_ORYSJ/0/RecName: Full=Auxin transport protein BIG
Unigene24791_Zhong-531	1540	1811	98.96%	129.880184647539	1736	99.48%	131.238365427852	1951	99.42%	145.789221912371	1676	99.29%	122.574352300301	1486	99.29%	109.169838737385	1257	98.44%	94.8058339337841	1076	97.73%	79.5200465603175	1217	98.9%	92.004753366237	K05283|1|3e-14|78.2|aly:ARALYDRAFT_354960|phosphatidylinositol glycan, class W [EC:2.3.-.-];K11982|2|2e-12|72.0|aly:ARALYDRAFT_483145|E3 ubiquitin-protein ligase RNF115/126 [EC:6.3.2.19]	GO:0009536//plastid	GO:0008270//zinc ion binding	GO:0010200//response to chitin	gi|115469992|ref|NP_001058595.1|/7.23246e-130/Os06g0717600 [Oryza sativa Japonica Group]
Unigene1139_Zhong-531	797	1811	99.25%	250.960457160865	1328	99.75%	193.986526305304	2142	99.62%	309.278702449602	1921	99.25%	271.465945823145	1270	99.62%	180.28100886617	1870	99.12%	272.523395272558	2961	99.5%	422.829384719014	3854	99.75%	562.98107631345	K08235|1|1e-128|457|osa:4345019|xyloglucan:xyloglucosyl transferase [EC:2.4.1.207]	GO:0016023//cytoplasmic membrane-bounded vesicle;GO:0005618//cell wall;GO:0048046//apoplast	GO:0004553//hydrolase activity, hydrolyzing O-glycosyl compounds;GO:0016762//xyloglucan:xyloglucosyl transferase activity	GO:0006073//cellular glucan metabolic process	gi|125560666|gb|EAZ06114.1|/7.42399e-128/hypothetical protein OsI_28350 [Oryza sativa Indica Group]
CL3046.Contig2_Zhong-531	2495	1800	99.76%	79.6795959324453	1730	99.32%	80.7248721343339	1328	99.56%	61.2514528837129	1338	99.48%	60.3992960627262	1521	99.56%	68.9704793350163	1436	99.76%	66.8504593577059	1553	99.76%	70.8412117001984	1383	98.96%	64.5345131724349	-	-	-	-	gi|115478695|ref|NP_001062941.1|/0/Os09g0346700 [Oryza sativa Japonica Group]
Unigene32146_Zhong-531	343	1786	98.54%	575.085612320524	662	90.38%	224.696176301518	723	88.63%	242.567742731428	664	87.76%	218.03201724256	701	88.63%	231.221640482318	425	88.34%	143.918066546666	647	93.88%	214.681803872915	1840	98.25%	624.545539594733	K05279|1|3e-13|71.6|osa:4344702|flavonol 3-O-methyltransferase [EC:2.1.1.76]	-	-	-	gi|46093420|dbj|BAD14923.1|/6.65999e-12/caffeic acid o-methyl transferase [Oryza sativa Japonica Group]
CL3417.Contig2_Zhong-531	1296	1784	45.22%	152.032002684752	1269	45.29%	113.995690400201	1130	45.22%	100.337277168684	1035	45.22%	89.9459600917503	1218	45.22%	106.327809512491	818	45.14%	73.3109433610464	1123	45.22%	98.6188263877016	1163	45.22%	104.475659493339	K14325|1|6e-14|77.0|gmx:100804778|RNA-binding protein with serine-rich domain 1	GO:0009536//plastid	-	-	gi|125542514|gb|EAY88653.1|/4.66597e-172/hypothetical protein OsI_10127 [Oryza sativa Indica Group]
CL1131.Contig5_Zhong-531	756	1780	77.78%	260.041926437083	2974	79.89%	457.984712259638	2638	77.91%	401.55206650466	3057	80.29%	455.428240166427	1654	80.16%	247.524555853146	674	76.98%	103.552027576693	864	77.25%	130.069964633977	1690	78.84%	260.258736583333	-	-	-	-	gi|108707931|gb|ABF95726.1|/1.02602e-67/expressed protein [Oryza sativa Japonica Group]
Unigene24723_Zhong-531	256	1775	99.61%	765.779189531956	680	99.61%	309.243628213311	293	98.44%	131.709325168384	158	97.66%	69.5125843752548	529	97.66%	233.786961709807	1094	98.83%	496.36124197706	616	98.44%	273.858245850443	780	99.61%	354.727652987379	-	-	-	GO:0006950//response to stress	gi|50252229|dbj|BAD28236.1|/8.77967e-44/putative ASR2 [Oryza sativa Japonica Group]
CL5596.Contig2_Zhong-531	2068	1773	82.79%	94.6898370278913	2360	82.54%	132.859704190859	2306	82.79%	128.320971248214	2652	82.69%	144.433953441756	1838	82.69%	100.554046647805	1220	82.54%	68.5219639630424	1468	82.64%	80.7905558860459	1644	82.79%	92.5532528312256	K11294|1|8e-06|50.8|bdi:100838448|nucleolin	-	-	-	gi|115468854|ref|NP_001058026.1|/0/Os06g0606800 [Oryza sativa Japonica Group]
Unigene24351_Zhong-531	1866	1772	99.14%	104.881103001301	1627	97.91%	101.509742508655	1188	97.59%	73.2645136149494	1395	97.64%	84.1993777120592	1923	98.07%	116.592932332231	1732	98.93%	107.809431059551	1382	98.71%	84.2910529119165	1180	99.84%	73.6225364927222	K13171|1|2e-56|219|vvi:100262120|serine/arginine repetitive matrix protein 1	-	-	GO:0006397//mRNA processing	gi|108707408|gb|ABF95203.1|/0/retrotransposon protein, putative, unclassified, expressed [Oryza sativa Japonica Group]
Unigene24268_Zhong-531	164	1769	99.39%	1191.32197488217	592	98.78%	420.251886145836	320	99.39%	224.540662569591	250	99.39%	171.689001235578	924	99.39%	637.430299583714	1534	99.39%	1086.43067044945	1661	99.39%	1152.68557835308	821	99.39%	582.82707312598	K10775|1|1e-26|115|sbi:SORBI_04g026560|phenylalanine ammonia-lyase [EC:4.3.1.24]	GO:0005829//cytosol	GO:0045548//phenylalanine ammonia-lyase activity	GO:0006979//response to oxidative stress;GO:0009800//cinnamic acid biosynthetic process;GO:0006559//L-phenylalanine catabolic process;GO:0080167//response to karrikin	gi|224760831|gb|ACN62413.1|/3.16844e-25/phenylalanine ammonia-lyase [Bambusa oldhamii]
Unigene43996_Zhong-531	1044	1769	97.32%	187.142532452755	1822	96.55%	203.179406122931	2260	94.54%	249.113239867077	2076	98.08%	223.961395083027	1892	96.55%	205.033683299779	1650	97.32%	183.570948303101	1596	97.89%	173.987265911253	1657	96.55%	184.783171942261	-	GO:0016023//cytoplasmic membrane-bounded vesicle	-	-	gi|115487050|ref|NP_001066012.1|/1.35948e-128/Os12g0118800 [Oryza sativa Japonica Group]
Unigene35554_Zhong-531	1047	1767	97.8%	186.395333652506	1887	94.65%	209.824903039862	2441	99.04%	268.293386468807	2515	96.85%	270.543822157122	1515	93.6%	163.708236927781	1425	99.62%	158.084281086234	1448	97.42%	157.400807250476	1931	97.8%	214.721731280054	K02991|1|6e-136|481|osa:4333016|small subunit ribosomal protein S6e	GO:0005730//nucleolus;GO:0009506//plasmodesma;GO:0022627//cytosolic small ribosomal subunit;GO:0009507//chloroplast;GO:0005886//plasma membrane	GO:0003735//structural constituent of ribosome	GO:0006412//translation;GO:0006364//rRNA processing;GO:0040007//growth;GO:0042274//ribosomal small subunit biogenesis	gi|125544160|gb|EAY90299.1|/7.22485e-138/hypothetical protein OsI_11874 [Oryza sativa Indica Group]
Unigene16702_Zhong-531	1144	1767	92.22%	170.590834208194	1541	90.21%	156.822519482258	2078	91.52%	209.029888216827	2477	90.91%	243.86321536338	1798	91%	177.814938185724	1560	88.29%	158.386834734246	2454	90.91%	244.137003112156	2113	91.08%	215.037340724355	K01115|1|6e-21|100|vcn:VOLCADRAFT_99471|phospholipase D [EC:3.1.4.4];K14325|5|1e-20|99.0|osa:4325394|RNA-binding protein with serine-rich domain 1	GO:0016023//cytoplasmic membrane-bounded vesicle	-	-	gi|218186454|gb|EEC68881.1|/1.19936e-112/hypothetical protein OsI_37510 [Oryza sativa Indica Group]
CL4499.Contig1_Zhong-531	1026	1766	99.9%	190.102796843005	2015	99.81%	228.643838403787	1515	99.81%	169.923772606118	1786	99.81%	196.056121707235	2131	99.81%	234.98528604731	1867	99.71%	211.357402530033	1402	99.81%	155.519813951979	1426	99.42%	161.812688170341	K03006|1|3e-119|426|sbi:SORBI_07g003680|DNA-directed RNA polymerase II subunit RPB1 [EC:2.7.7.6]	GO:0005665//DNA-directed RNA polymerase II, core complex	GO:0003899//DNA-directed RNA polymerase activity;GO:0003677//DNA binding	GO:0006366//transcription from RNA polymerase II promoter	gi|222639936|gb|EEE68068.1|/3.47911e-129/hypothetical protein OsJ_26081 [Oryza sativa Japonica Group]
Unigene19052_Zhong-531	1177	1765	99.92%	165.62024196064	1519	99.92%	150.249530513195	1455	99.83%	142.257574613307	2120	99.92%	202.864339675738	1716	99.92%	164.947372097643	1750	99.83%	172.695925722698	2331	99.92%	225.398429580777	1642	99.92%	162.419099392796	K02685|1|9e-33|139|aly:ARALYDRAFT_315746|DNA primase large subunit [EC:2.7.7.-];K02350|4|3e-08|58.2|rcu:RCOM_1431670|DNA polymerase zeta subunit [EC:2.7.7.7];K12400|5|1e-06|52.4|cre:CHLREDRAFT_195459|AP-4 complex subunit epsilon-1	-	GO:0008270//zinc ion binding	-	gi|115472155|ref|NP_001059676.1|/2.82228e-173/Os07g0490600 [Oryza sativa Japonica Group]
Unigene42387_Zhong-531	2824	1762	97.66%	68.9106552648443	2345	97.95%	96.6740620776821	3203	97.88%	130.521217380606	2732	97.88%	108.958801169403	1673	97.56%	67.0248466136666	1111	96.21%	45.6951252900664	1956	97.73%	78.8295837362079	2605	97.63%	107.394846927536	-	GO:0005856//cytoskeleton;GO:0005737//cytoplasm	GO:0003779//actin binding	GO:0030036//actin cytoskeleton organization	gi|297719731|ref|NP_001172227.1|/0/Os01g0208600 [Oryza sativa Japonica Group]
Unigene35882_Zhong-531	918	1762	78.21%	211.98659092366	1044	77.45%	132.400501491097	731	77.89%	91.6354602106919	810	78.1%	99.3776336563583	1703	77.78%	209.882653839203	1960	77.78%	247.989844362406	2294	78.1%	284.404070274019	1400	78%	177.552079256294	K13416|1|5e-65|246|vvi:100253855|brassinosteroid insensitive 1-associated receptor kinase 1 [EC:2.7.10.1 2.7.11.1];K13418|3|2e-61|233|pop:POPTR_913861|somatic embryogenesis receptor kinase 1 [EC:2.7.10.1 2.7.11.1]	GO:0016023//cytoplasmic membrane-bounded vesicle	GO:0016301//kinase activity	GO:0016310//phosphorylation	gi|115453715|ref|NP_001050458.1|/1.7299e-121/Os03g0440900 [Oryza sativa Japonica Group]
Unigene32701_Zhong-531	1207	1762	96.52%	161.229238167291	1494	96.11%	144.103702691378	1034	96.35%	98.5830245337121	1258	97.02%	117.386913746196	1585	97.85%	148.568444601469	1887	96.52%	181.587159822079	1239	95.53%	116.828583602991	1059	96.19%	102.147818957248	K10523|1|3e-137|486|osa:4344139|speckle-type POZ protein	-	-	GO:0042631//cellular response to water deprivation;GO:0071472//cellular response to salt stress	gi|218200167|gb|EEC82594.1|/1.29069e-136/hypothetical protein OsI_27153 [Oryza sativa Indica Group]
CL2888.Contig3_Zhong-531	1535	1762	99.22%	126.777648513303	2252	99.41%	170.801554501353	2516	99.09%	188.621470586553	3199	99.87%	234.721122741965	1863	98.31%	137.312177822251	1498	99.48%	113.350630304056	1634	97%	121.151486602885	1684	99.54%	127.724471822827	K02930|1|0.0|804|osa:4342563|large subunit ribosomal protein L4e	GO:0005730//nucleolus;GO:0009506//plasmodesma;GO:0005886//plasma membrane;GO:0005618//cell wall;GO:0005774//vacuolar membrane;GO:0022625//cytosolic large ribosomal subunit;GO:0009507//chloroplast	GO:0003735//structural constituent of ribosome	GO:0006412//translation	gi|297606826|ref|NP_001059041.2|/0/Os07g0180900 [Oryza sativa Japonica Group]
Unigene23956_Zhong-531	832	1760	99.64%	233.633174184397	1500	97.96%	209.893865303152	1682	98.68%	232.643827706192	1323	97.84%	179.094740269644	1586	97.96%	215.667367323981	1447	99.52%	202.006670550079	1374	97.84%	187.952662237017	1575	98.92%	220.392920495117	K01759|1|1e-138|490|osa:4344858|lactoylglutathione lyase [EC:4.4.1.5]	-	GO:0046872//metal ion binding;GO:0004462//lactoylglutathione lyase activity	GO:0008152//metabolic process	gi|125602450|gb|EAZ41775.1|/2.95463e-138/hypothetical protein OsJ_26316 [Oryza sativa Japonica Group]
CL6940.Contig1_Zhong-531	1643	1759	83.63%	118.242456572226	2022	83.32%	143.276644014994	1699	83.44%	118.999376247224	1503	83.81%	103.030956281339	1310	83.63%	90.2065996649601	1704	83.26%	120.462683313398	1358	81.13%	94.0691634061611	1441	82.78%	102.109658907589	K09503|1|0.0|860|osa:4334359|DnaJ homolog subfamily A member 2	GO:0009506//plasmodesma;GO:0005886//plasma membrane;GO:0005829//cytosol	GO:0046872//metal ion binding;GO:0031072//heat shock protein binding;GO:0005524//ATP binding;GO:0051082//unfolded protein binding	GO:0006457//protein folding;GO:0009408//response to heat	gi|115455793|ref|NP_001051497.1|/0/Os03g0787300 [Oryza sativa Japonica Group]
Unigene45222_Zhong-531	1193	1759	99.66%	162.843550836687	2401	99.75%	234.306064226469	3488	99.75%	336.453385087511	3444	99.5%	325.138960341574	1813	99.92%	171.934068715981	1334	99.33%	129.878089571965	1715	99.83%	163.609589839783	2749	99.75%	268.271602965966	K04646|1|0.0|683|sbi:SORBI_08g000480|clathrin heavy chain	GO:0005794//Golgi apparatus;GO:0009506//plasmodesma;GO:0005886//plasma membrane;GO:0009507//chloroplast;GO:0005829//cytosol	-	GO:0016192//vesicle-mediated transport;GO:0006886//intracellular protein transport	gi|218186256|gb|EEC68683.1|/0/hypothetical protein OsI_37138 [Oryza sativa Indica Group]
Unigene23931_Zhong-531	2659	1756	95.11%	72.9375787244887	2312	94.55%	101.228151183477	2770	94.73%	119.880984618411	2796	95.3%	118.430931000477	1470	95.3%	62.546581414929	534	94.55%	23.3261694178001	1184	95.04%	50.6778801657765	2452	95.3%	107.360008347081	K09291|1|3e-22|105|vvi:100251875|nucleoprotein TPR	-	-	-	gi|125550623|gb|EAY96332.1|/0/hypothetical protein OsI_18235 [Oryza sativa Indica Group]
Unigene18309_Zhong-531	797	1755	97.11%	243.200222152026	1732	94.48%	253.000499669267	1582	94.6%	228.421525338595	1364	96.74%	192.753539876507	1760	94.35%	249.838248507448	1685	97.49%	245.562524617251	1587	97.87%	226.622841455277	1649	99.37%	240.881109195869	K00360|1|6e-13|72.8|olu:OSTLU_37938|nitrate reductase (NADH) [EC:1.7.1.1];K13076|4|2e-11|67.8|sbi:SORBI_02g022420|delta8-fatty-acid desaturase [EC:1.14.19.4]	GO:0005886//plasma membrane;GO:0005774//vacuolar membrane;GO:0009535//chloroplast thylakoid membrane	GO:0046872//metal ion binding;GO:0020037//heme binding	-	gi|218184888|gb|EEC67315.1|/4.41334e-80/hypothetical protein OsI_34332 [Oryza sativa Indica Group]
Unigene24621_Zhong-531	1116	1750	99.91%	173.188488520529	1479	99.37%	154.289294076318	2320	99.64%	239.228358239466	2028	99.82%	204.668058419152	1403	99.37%	142.232242249507	1426	99.55%	148.414330325052	1856	99.64%	189.277439574891	2330	99.82%	243.07043292656	K06890|1|5e-147|518|osa:4338736|	GO:0016021//integral to membrane	-	-	gi|115463787|ref|NP_001055493.1|/1.03194e-145/Os05g0402300 [Oryza sativa Japonica Group]
Unigene32075_Zhong-531	1240	1748	98.47%	155.691502937427	2093	99.76%	196.507601928033	2269	99.27%	210.572513086557	1981	98.95%	179.932288636838	1525	99.6%	139.140236983214	1306	98.63%	122.332541279149	1330	99.68%	122.071710760315	1600	99.6%	150.223786873067	K09250|1|2e-124|443|sbi:SORBI_04g001720|cellular nucleic acid-binding protein	GO:0044464//cell part	GO:0008270//zinc ion binding;GO:0043566//structure-specific DNA binding	GO:0009414//response to water deprivation;GO:0009409//response to cold;GO:0010154//fruit development;GO:0006355//regulation of transcription, DNA-dependent;GO:0009791//post-embryonic development	gi|187609561|gb|ACD13288.1|/2.11816e-150/cold shock domain protein 1 [Oryza sativa Japonica Group]
Unigene13358_Zhong-531	738	1744	97.29%	260.99686253307	1369	96.61%	215.962774824944	1249	96.34%	194.757838575986	1819	95.39%	277.602038442237	992	95.39%	152.075723229207	946	95.93%	148.886486200954	1124	95.93%	173.338496229696	1166	97.56%	183.942716812801	-	-	-	-	-
CL2811.Contig1_Zhong-531	1852	1744	98.6%	104.004149324733	1484	98.7%	93.2877742128935	1604	99.24%	99.6671985233976	1644	99.14%	99.978621505684	1527	99.08%	93.2830279796677	1581	98.7%	99.1542636019893	1928	98.16%	118.481657849632	1594	99.24%	100.204619391816	K04424|1|6e-45|180|aly:ARALYDRAFT_909157|sterile alpha motif and leucine zipper containing kinase AZK [EC:2.7.11.25];K14510|2|1e-44|179|sbi:SORBI_02g011690|serine/threonine-protein kinase CTR1 [EC:2.7.11.1]	GO:0005886//plasma membrane	GO:0004674//protein serine/threonine kinase activity;GO:0005524//ATP binding;GO:0004713//protein tyrosine kinase activity	GO:0010053//root epidermal cell differentiation;GO:0018108//peptidyl-tyrosine phosphorylation	gi|115444535|ref|NP_001046047.1|/0/Os02g0174200 [Oryza sativa Japonica Group]
Unigene38242_Zhong-531	2266	1743	99.21%	84.9537686567321	1270	99.78%	65.2492656175118	605	98.46%	30.7244656610697	764	99.6%	37.9734247110557	1754	99.78%	87.5738138494959	1738	99.56%	89.0861873035983	1371	99.47%	68.8593033204034	826	99.56%	42.4385512651341	K01662|1|0.0|1194|sbi:SORBI_10g002960|1-deoxy-D-xylulose-5-phosphate synthase [EC:2.2.1.7]	-	GO:0008661//1-deoxy-D-xylulose-5-phosphate synthase activity	GO:0016114//terpenoid biosynthetic process	gi|573946891|ref|XP_006655777.1|/0/PREDICTED: probable 1-deoxy-D-xylulose-5-phosphate synthase, chloroplastic-like [Oryza brachyantha]
Unigene32756_Zhong-531	937	1729	99.89%	203.798306244017	1773	99.89%	220.293131901694	1384	99.89%	169.975124824558	1566	99.89%	188.234177388799	1758	99.89%	212.267673533913	1630	99.89%	202.054496391677	1390	99.89%	168.834145662832	1277	99.89%	158.668864753044	K02218|1|0.0|634|osa:4326345|casein kinase 1 [EC:2.7.11.1]	GO:0009506//plasmodesma;GO:0005886//plasma membrane;GO:0005634//nucleus;GO:0005739//mitochondrion	GO:0005524//ATP binding;GO:0004674//protein serine/threonine kinase activity	GO:0006468//protein phosphorylation	gi|218188498|gb|EEC70925.1|/0/hypothetical protein OsI_02496 [Oryza sativa Indica Group]
Unigene32083_Zhong-531	490	1726	99.8%	389.036078838554	2757	99.8%	655.047055353928	2866	99.8%	673.083548364856	2773	99.8%	637.382452815563	1548	99.8%	357.420498754123	1266	99.8%	300.09456605566	1897	99.8%	440.612005197596	2281	99.8%	541.962969060277	K11855|1|2e-90|328|osa:4340327|ubiquitin carboxyl-terminal hydrolase 36/42 [EC:3.1.2.15]	-	GO:0008234//cysteine-type peptidase activity	GO:0006511//ubiquitin-dependent protein catabolic process	gi|222635089|gb|EEE65221.1|/2.89506e-89/hypothetical protein OsJ_20367 [Oryza sativa Japonica Group]
Unigene18318_Zhong-531	1855	1726	99.35%	102.764247240373	1438	99.3%	90.2499115006418	1493	99.35%	92.6199971554743	1368	99.57%	83.0593440543493	1425	99.25%	86.9111568200569	1781	99.08%	111.516854601208	1854	99.41%	113.749865297827	1637	98.44%	102.741327661018	K14497|1|5e-20|97.8|mtr:MTR_3g104710|protein phosphatase 2C [EC:3.1.3.16]	GO:0005886//plasma membrane;GO:0016021//integral to membrane;GO:0005739//mitochondrion	GO:0046872//metal ion binding;GO:0004722//protein serine/threonine phosphatase activity	GO:0006470//protein dephosphorylation	gi|218198894|gb|EEC81321.1|/0/hypothetical protein OsI_24486 [Oryza sativa Indica Group]
Unigene1074_Zhong-531	3722	1724	98.41%	51.1571168953223	3049	99.38%	95.3702383839058	5824	98.23%	180.06689135887	4578	98.23%	138.530605712695	1633	97.93%	49.6380138779695	932	97.04%	29.0843960181889	1627	98.07%	49.7503636222582	4013	98.2%	125.525858129837	K05768|1|0.0|860|vvi:100254775|gelsolin	GO:0005884//actin filament	GO:0051015//actin filament binding	GO:0051014//actin filament severing;GO:0051017//actin filament bundle assembly	gi|108708245|gb|ABF96040.1|/0/Villin-3, putative, expressed [Oryza sativa Japonica Group]
Unigene45611_Zhong-531	789	1722	99.87%	241.046767475143	1591	99.75%	234.760480125193	1528	98.35%	222.861587906523	1560	99.37%	222.686509891561	1732	99.49%	248.356462144743	1838	99.37%	270.575836472917	1661	99.49%	239.594974461224	1553	99.49%	229.157914177125	K03262|1|2e-146|516|osa:4346742|translation initiation factor 5	GO:0005634//nucleus;GO:0005829//cytosol	GO:0005525//GTP binding;GO:0003743//translation initiation factor activity	GO:0006413//translational initiation	gi|115478583|ref|NP_001062885.1|/2.9354e-145/Os09g0326900 [Oryza sativa Japonica Group]
CL4496.Contig1_Zhong-531	508	1722	86.02%	374.381692003717	2027	85.83%	464.53864521603	3065	86.02%	694.313542367315	2402	86.02%	532.544132903378	1596	85.83%	355.446101199508	1441	85.83%	329.47371619062	2237	85.83%	501.172631939823	3239	86.02%	742.313987014654	K00695|1|2e-95|345|osa:4340386|sucrose synthase [EC:2.4.1.13]	GO:0005829//cytosol;GO:0005739//mitochondrion;GO:0009506//plasmodesma;GO:0005773//vacuole;GO:0005886//plasma membrane	GO:0016157//sucrose synthase activity	GO:0001666//response to hypoxia;GO:0009414//response to water deprivation;GO:0009409//response to cold;GO:0009058//biosynthetic process;GO:0005985//sucrose metabolic process;GO:0006970//response to osmotic stress;GO:0009749//response to glucose stimulus;GO:0009744//response to sucrose stimulus;GO:0010555//response to mannitol stimulus;GO:0009413//response to flooding;GO:0072708//response to sorbi…	gi|115466896|ref|NP_001057047.1|/2.59092e-94/Os06g0194900 [Oryza sativa Japonica Group]
Unigene31594_Zhong-531	1531	1721	99.67%	124.151178814263	1197	99.67%	91.0229218510212	1181	99.67%	88.7694596855174	1140	99.8%	83.8640775205846	1743	99.8%	128.803236712985	2244	99.93%	170.24257037144	2318	99.93%	172.315091945698	1754	99.8%	133.381257142981	K01114|1|0.0|751|zma:100285723|phospholipase C [EC:3.1.4.3]	-	GO:0016788//hydrolase activity, acting on ester bonds	GO:0008152//metabolic process	gi|125546275|gb|EAY92414.1|/0/hypothetical protein OsI_14148 [Oryza sativa Indica Group]
CL2102.Contig4_Zhong-531	790	1720	98.73%	240.46203796378	1816	96.71%	267.621231909634	2724	98.86%	396.797458202883	2875	98.23%	409.880324468735	1886	98.86%	270.096637325937	1754	93.67%	257.883172098104	2355	94.56%	339.272684650491	2218	99.62%	326.869846133492	K03263|1|3e-90|329|osa:4334177|translation initiation factor 5A	GO:0005634//nucleus	GO:0003743//translation initiation factor activity;GO:0003746//translation elongation factor activity;GO:0043022//ribosome binding	GO:0006413//translational initiation;GO:0006452//translational frameshifting;GO:0034050//host programmed cell death induced by symbiont;GO:0042742//defense response to bacterium;GO:0009611//response to wounding;GO:0008612//peptidyl-lysine modification to hypusine;GO:0045905//positive regulation of translational termination;GO:0010089//xylem development;GO:0045901//positive regulation of translati…	gi|222625833|gb|EEE59965.1|/1.44134e-91/hypothetical protein OsJ_12660 [Oryza sativa Japonica Group]
Unigene36160_Zhong-531	479	1720	99.37%	396.586659689742	1034	91.86%	251.314089901069	622	92.28%	149.432045324888	590	92.28%	138.727580455571	1123	99.37%	265.245987616092	1083	99.16%	262.611323895486	852	98.12%	202.436656857264	783	92.69%	190.312211835593	-	-	-	-	-
Unigene24356_Zhong-531	1259	1719	97.93%	150.797907242363	1769	99.44%	163.581397989993	1478	99.36%	135.094470516204	1635	99.44%	146.264301163806	1913	97.7%	171.907102411553	1765	97.78%	162.831898139549	1764	99.36%	159.462264029025	1456	99.44%	134.640604533414	-	-	GO:0003950//NAD+ ADP-ribosyltransferase activity	GO:0008152//metabolic process	gi|115456679|ref|NP_001051940.1|/0/Os03g0854800 [Oryza sativa Japonica Group]
CL1129.Contig1_Zhong-531	1210	1718	84.71%	156.813322681723	1697	83.97%	163.278230301367	1879	84.13%	178.702356443169	2139	84.71%	199.100214470863	1412	84.05%	132.024310055098	1513	84.55%	145.235927850251	1822	84.46%	171.375240593155	1618	84.13%	155.680262437589	K13463|1|5e-134|475|zma:100281510|coronatine-insensitive protein 1	GO:0019005//SCF ubiquitin ligase complex	-	GO:0010118//stomatal movement;GO:0009625//response to insect;GO:0031348//negative regulation of defense response;GO:0009867//jasmonic acid mediated signaling pathway;GO:0042742//defense response to bacterium;GO:0009611//response to wounding;GO:0009909//regulation of flower development;GO:0031146//SCF-dependent proteasomal ubiquitin-dependent protein catabolic process;GO:0009641//shade avoidance;G…	gi|37359393|gb|AAO38719.1|/1.4665e-156/COI1 [Oryza sativa Japonica Group]
CL2320.Contig1_Zhong-531	1574	1715	58.58%	120.338491820287	1645	58.96%	121.672655573277	1409	59.78%	103.013735196813	2133	58.39%	152.627377128895	1474	55.21%	105.949115565829	1390	52.86%	102.572414361991	1229	56.86%	88.8653038235468	1446	55.4%	106.955709504004	K02992|1|1e-48|192|bdi:6439812|small subunit ribosomal protein S7	GO:0022627//cytosolic small ribosomal subunit;GO:0030686//90S preribosome;GO:0005763//mitochondrial small ribosomal subunit;GO:0032040//small-subunit processome;GO:0009507//chloroplast	GO:0019843//rRNA binding;GO:0003735//structural constituent of ribosome;GO:0016491//oxidoreductase activity	GO:0006412//translation;GO:0055114//oxidation-reduction process;GO:0006364//rRNA processing;GO:0042274//ribosomal small subunit biogenesis	gi|357458595|ref|XP_003599578.1|/1.80457e-74/NAD(P)H-quinone oxidoreductase subunit 2 A [Medicago truncatula]
CL3123.Contig3_Zhong-531	1465	1710	97.41%	128.915059562374	1047	96.18%	83.2033609287995	1469	98.23%	115.391293224436	1090	94.27%	83.7982958658621	1579	96.66%	121.940812803067	1078	96.31%	85.4676262242859	1012	95.63%	78.6190810125504	2747	98.23%	218.303874040098	K14861|1|8e-18|90.1|gmx:100777901|nucleolar pre-ribosomal-associated protein 1;K14306|2|5e-15|80.9|rcu:RCOM_1609340|nuclear pore complex protein Nup62	GO:0005774//vacuolar membrane;GO:0009507//chloroplast;GO:0005886//plasma membrane	-	-	gi|215740538|dbj|BAG97194.1|/0/unnamed protein product [Oryza sativa Japonica Group]
Unigene41540_Zhong-531	973	1706	99.28%	193.647259163284	1850	99.9%	221.35569542625	1883	99.59%	222.703144557556	2360	99.69%	273.177845994731	1621	99.9%	188.484115003952	1476	98.66%	176.195179770141	1573	98.66%	183.992854648602	1437	99.79%	171.942935093384	K13126|1|8e-132|468|osa:4346409|polyadenylate-binding protein	GO:0005829//cytosol	GO:0003723//RNA binding;GO:0000166//nucleotide binding	GO:0009651//response to salt stress;GO:0060211//regulation of nuclear-transcribed mRNA poly(A) tail shortening;GO:0006446//regulation of translational initiation;GO:0046686//response to cadmium ion	gi|115477976|ref|NP_001062583.1|/1.70347e-130/Os09g0115400 [Oryza sativa Japonica Group]
Unigene23631_Zhong-531	1001	1705	95.7%	188.12021817445	1027	99.6%	119.445056092169	635	97.1%	73.0009509240672	626	97%	70.4346838075901	1208	98.1%	136.532938393996	1370	99.7%	158.967006290049	1148	99.8%	130.524754720109	926	97.6%	107.700400249207	-	-	-	-	gi|297724169|ref|NP_001174448.1|/1.60851e-155/Os05g0440050 [Oryza sativa Japonica Group]
Unigene24405_Zhong-531	1008	1705	96.63%	186.813827770461	1092	96.92%	126.122891506605	2420	97.12%	276.276345984063	1779	95.63%	198.774985097172	1128	98.02%	126.605667625007	1086	97.12%	125.138169823763	2713	98.02%	306.319283031231	3269	98.51%	377.567667111352	K14325|1|2e-13|74.7|osa:4325394|RNA-binding protein with serine-rich domain 1	-	-	-	gi|115489102|ref|NP_001067038.1|/4.46767e-105/Os12g0563600 [Oryza sativa Japonica Group]
Unigene32546_Zhong-531	1166	1703	99.83%	161.309990434068	1944	99.74%	194.101782099623	1555	99.91%	153.46901738984	1989	99.91%	192.124409766864	1943	99.74%	188.529289299776	1743	99.49%	173.627832038862	1682	99.31%	164.17707585768	1352	99.74%	134.995269198627	K14558|1|1e-55|215|aly:ARALYDRAFT_901180|periodic tryptophan protein 2;K12662|3|2e-08|58.5|sbi:SORBI_01g035220|U4/U6 small nuclear ribonucleoprotein PRP4	GO:0005829//cytosol	GO:0042803//protein homodimerization activity	GO:0009733//response to auxin stimulus;GO:0009867//jasmonic acid mediated signaling pathway;GO:0010072//primary shoot apical meristem specification;GO:0010051//xylem and phloem pattern formation;GO:0045892//negative regulation of transcription, DNA-dependent	gi|115451973|ref|NP_001049587.1|/0/Os03g0254700 [Oryza sativa Japonica Group]
Unigene28675_Zhong-531	1183	1702	99.92%	158.898566418319	1644	99.49%	161.78895920686	1311	99.92%	127.528372292668	1438	99.92%	136.905361079929	1598	99.58%	152.825776304742	1562	99.92%	153.361656489366	1193	99.92%	114.773275006164	1168	99.92%	114.947228975064	K14525|1|1e-47|188|bdi:100825987|ribonucleases P/MRP protein subunit RPP25 [EC:3.1.26.5]	GO:0005829//cytosol	GO:0003676//nucleic acid binding	-	gi|115455173|ref|NP_001051187.1|/9.20463e-164/Os03g0735300 [Oryza sativa Japonica Group]
CL1423.Contig2_Zhong-531	238	1702	47.06%	789.819344844	1758	47.06%	859.951040472961	2073	47.06%	1002.33112047149	1921	47.06%	909.068734542211	1182	47.06%	561.881974215613	491	47.06%	239.621090868252	1268	47.06%	606.355570426038	2800	47.06%	1369.68746854855	K01115|1|1e-15|79.7|vcn:VOLCADRAFT_99471|phospholipase D [EC:3.1.4.4]	GO:0016023//cytoplasmic membrane-bounded vesicle;GO:0016020//membrane	-	-	gi|125551325|gb|EAY97034.1|/2.26646e-47/hypothetical protein OsI_18957 [Oryza sativa Indica Group]
Unigene24273_Zhong-531	881	1702	99.55%	213.367768527664	526	99.32%	69.5090972836542	272	99.43%	35.5289084701487	220	99.43%	28.1250359345274	637	99.66%	81.8027877324954	516	97.16%	68.0290332161617	687	99.55%	88.7494977191818	823	99.43%	108.75878190955	K13993|1|1e-55|214|sbi:SORBI_03g006910|HSP20 family protein	GO:0016023//cytoplasmic membrane-bounded vesicle	-	GO:0009644//response to high light intensity;GO:0042542//response to hydrogen peroxide;GO:0051259//protein oligomerization;GO:0009408//response to heat	gi|125524315|gb|EAY72429.1|/6.8412e-88/hypothetical protein OsI_00283 [Oryza sativa Indica Group]
CL2314.Contig2_Zhong-531	1209	1702	98.35%	155.481392946958	1638	98.35%	157.731854390394	1802	98.26%	171.521021835882	1466	99.59%	136.569582905088	1423	98.35%	133.162880018235	1507	98.35%	144.779628309324	1557	99.09%	146.57077590423	1697	99.59%	163.416516874099	K02147|1|0.0|697|osa:4341339|V-type H+-transporting ATPase subunit B [EC:3.6.3.14]	GO:0033180//proton-transporting V-type ATPase, V1 domain;GO:0009507//chloroplast;GO:0005794//Golgi apparatus;GO:0009506//plasmodesma;GO:0005886//plasma membrane	GO:0016820//hydrolase activity, acting on acid anhydrides, catalyzing transmembrane movement of substances;GO:0051015//actin filament binding;GO:0005524//ATP binding	GO:0046034//ATP metabolic process;GO:0051017//actin filament bundle assembly;GO:0015991//ATP hydrolysis coupled proton transport;GO:0051693//actin filament capping;GO:0046686//response to cadmium ion;GO:0010255//glucose mediated signaling pathway	gi|125597623|gb|EAZ37403.1|/0/hypothetical protein OsJ_21740 [Oryza sativa Japonica Group]
CL1405.Contig2_Zhong-531	601	1696	99.83%	311.671107210261	1824	99.5%	353.331351503465	4202	99.83%	804.582246855539	3171	99.83%	594.248485581066	767	99.5%	144.3861286817	220	99.67%	42.5175973440792	989	99.67%	187.286681605869	4576	99.83%	886.445320743169	K00695|1|2e-116|415|osa:4333062|sucrose synthase [EC:2.4.1.13]	GO:0009941//chloroplast envelope;GO:0005773//vacuole;GO:0000124//SAGA complex;GO:0005829//cytosol;GO:0005643//nuclear pore;GO:0070390//transcription export complex 2;GO:0071819//DUBm complex;GO:0009506//plasmodesma;GO:0005886//plasma membrane	GO:0016157//sucrose synthase activity;GO:0003713//transcription coactivator activity	GO:0045893//positive regulation of transcription, DNA-dependent;GO:0009749//response to glucose stimulus;GO:0009414//response to water deprivation;GO:0009413//response to flooding;GO:0006406//mRNA export from nucleus;GO:0015031//protein transport;GO:0009744//response to sucrose stimulus;GO:0006970//response to osmotic stress;GO:0005985//sucrose metabolic process;GO:0001666//response to hypoxia;GO…	gi|115453437|ref|NP_001050319.1|/4.0542e-115/Os03g0401300 [Oryza sativa Japonica Group]
Unigene24816_Zhong-531	2248	1692	99.02%	83.1283613613718	1467	98.93%	75.9741097071679	783	98.58%	40.0824560190813	989	99.33%	49.5503011466297	1639	98.67%	82.4873263039508	1804	98.93%	93.2096188750406	964	98.89%	48.8051668900175	724	98.58%	37.4958037430951	K15188|1|0.0|1099|osa:4352229|cyclin T	GO:0005634//nucleus	GO:0019901//protein kinase binding	GO:0009615//response to virus;GO:0050792//regulation of viral reproduction;GO:0010090//trichome morphogenesis;GO:0000079//regulation of cyclin-dependent protein serine/threonine kinase activity;GO:0009908//flower development;GO:0006355//regulation of transcription, DNA-dependent;GO:0051301//cell division;GO:0048366//leaf development	gi|115488588|ref|NP_001066781.1|/0/Os12g0485400 [Oryza sativa Japonica Group]
Unigene45923_Zhong-531	692	1689	99.42%	269.568239914178	743	99.42%	125.001300652834	687	98.99%	114.245607705883	547	97.83%	89.0281903054409	851	99.42%	139.132326043937	800	99.86%	134.27785603674	1543	99.42%	253.772703759317	1369	98.99%	230.323240285625	K14709|1|3e-30|129|vcn:VOLCADRAFT_104214|solute carrier family 39 (zinc transporter), member 1/2/3	GO:0016023//cytoplasmic membrane-bounded vesicle	-	-	gi|125525432|gb|EAY73546.1|/4.36827e-128/hypothetical protein OsI_01429 [Oryza sativa Indica Group]
Unigene29821_Zhong-531	1268	1685	99.53%	146.766122182656	2094	99.68%	192.260132114655	2987	99.53%	271.084595060234	3067	99.53%	272.421158843789	1616	99.53%	144.187191641125	1378	99.37%	126.226479542676	1928	99.68%	173.050497111608	2239	99.68%	205.577342726197	K05863|1|0.0|759|osa:4338353|solute carrier family 25 (mitochondrial adenine nucleotide translocator), member 4/5/6/31	GO:0016021//integral to membrane;GO:0005743//mitochondrial inner membrane;GO:0009941//chloroplast envelope	GO:0005471//ATP:ADP antiporter activity	GO:0055085//transmembrane transport;GO:0015867//ATP transport;GO:0015866//ADP transport	gi|115463079|ref|NP_001055139.1|/0/Os05g0302700 [Oryza sativa Japonica Group]
Unigene39177_Zhong-531	2385	1683	98.49%	77.9365003694367	1912	97.78%	93.3321600621689	1813	98.03%	87.4778882116636	1845	98.49%	87.1273090043796	1373	97.65%	65.1308482025394	864	99.25%	42.0771062841165	1490	97.06%	71.1021871662671	1345	96.52%	65.6559831621858	K05658|1|0.0|1170|bdi:100831251|ATP-binding cassette, subfamily B (MDR/TAP), member 1	GO:0016021//integral to membrane	GO:0015408;GO:0008559//xenobiotic-transporting ATPase activity;GO:0005524//ATP binding	GO:0006855//drug transmembrane transport;GO:0015682//ferric iron transport;GO:0006200//ATP catabolic process;GO:0042908//xenobiotic transport	gi|218201616|gb|EEC84043.1|/0/hypothetical protein OsI_30303 [Oryza sativa Indica Group]
Unigene34694_Zhong-531	1347	1679	94.51%	137.666499100299	1192	94.8%	103.02448975561	1213	94.51%	103.629183106658	1038	94.28%	86.7912756001039	1107	94.58%	92.9789431290507	981	94.28%	84.5905634059512	1034	94.36%	87.3651080197404	1320	94.51%	114.089780230993	K13447|1|0.0|843|osa:4326027|respiratory burst oxidase [EC:1.6.3.- 1.11.1.-]	GO:0016021//integral to membrane	GO:0016174//NAD(P)H oxidase activity;GO:0043621//protein self-association;GO:0005509//calcium ion binding;GO:0004601//peroxidase activity	GO:0009408//response to heat;GO:0009845//seed germination;GO:0055114//oxidation-reduction process	gi|115436524|ref|NP_001043020.1|/0/Os01g0360200 [Oryza sativa Japonica Group]
CL509.Contig1_Zhong-531	1640	1677	99.82%	112.936515086343	1867	99.76%	132.535518823357	2122	99.82%	148.89852686646	2032	99.76%	139.548820204278	1559	99.76%	107.549116563962	1363	99.76%	96.5322688280709	1480	99.27%	102.707685488414	1816	99.82%	128.917657100704	-	GO:0005768//endosome;GO:0005802//trans-Golgi network;GO:0005739//mitochondrion;GO:0005794//Golgi apparatus	-	-	gi|222612940|gb|EEE51072.1|/0/hypothetical protein OsJ_31768 [Oryza sativa Japonica Group]
CL5096.Contig1_Zhong-531	1006	1677	55.17%	184.11121743698	1538	54.67%	177.987772262265	2028	54.77%	231.984431055372	1819	51.89%	203.648413887049	1434	54.67%	161.270803894059	1023	51.79%	118.113124669613	1853	52.09%	209.634382612737	3102	51.79%	358.991545558844	K14709|1|3e-20|97.4|vcn:VOLCADRAFT_104214|solute carrier family 39 (zinc transporter), member 1/2/3	GO:0016023//cytoplasmic membrane-bounded vesicle;GO:0009506//plasmodesma;GO:0009505//plant-type cell wall;GO:0046658//anchored to plasma membrane;GO:0005794//Golgi apparatus	-	-	gi|115439069|ref|NP_001043814.1|/3.19195e-127/Os01g0668100 [Oryza sativa Japonica Group]
Unigene45951_Zhong-531	575	1676	99.83%	321.922504292784	1392	99.83%	281.840371869743	1572	99.83%	314.610756172506	1352	99.83%	264.822670371912	1158	99.83%	227.84803887548	1219	99.83%	246.238732400174	1424	99.83%	281.855958145974	1582	99.83%	320.316302427346	-	-	-	-	gi|125537134|gb|EAY83622.1|/1.02637e-48/hypothetical protein OsI_38849 [Oryza sativa Indica Group]
CL7202.Contig1_Zhong-531	1574	1669	97.14%	117.110753847265	1397	98.22%	103.329300812077	1978	99.87%	144.614029964014	1318	97.52%	94.3098373445305	1125	98.16%	80.863470157095	704	95.68%	51.9503451157136	873	98.98%	63.1240115849929	1277	99.68%	94.4553534139787	K00083|1|0.0|694|osa:4346989|cinnamyl-alcohol dehydrogenase [EC:1.1.1.195]	GO:0048046//apoplast	GO:0045551//cinnamyl-alcohol dehydrogenase activity;GO:0052747;GO:0008270//zinc ion binding	GO:0009809//lignin biosynthetic process;GO:0055114//oxidation-reduction process	gi|257096334|sp|Q6ERW7.2|CAD8C_ORYSJ/0/RecName: Full=Probable cinnamyl alcohol dehydrogenase 8C; Short=OsCAD8C [Oryza sativa Japonica Group]
Unigene21379_Zhong-531	895	1666	99.89%	205.587700822171	1493	98.99%	194.208657003209	401	97.54%	51.5596792361264	651	99.55%	81.9227018007387	1814	99.78%	229.307799952788	1890	99.33%	245.278383175044	562	96.76%	71.4658157639754	328	98.21%	42.6669124280823	-	-	GO:0051879//Hsp90 protein binding	-	gi|40539009|gb|AAR87266.1|/2.50068e-93/expressed protein [Oryza sativa Japonica Group]
CL2247.Contig2_Zhong-531	2365	1666	77.29%	77.8016880489822	1829	77.25%	90.0356227935264	2815	77.29%	136.973364537364	2579	77.38%	122.81926969403	2446	77.38%	117.011861332843	3432	77.38%	168.553059475327	5929	77.38%	285.322079397671	3641	77.25%	179.237939198202	K13171|1|4e-11|68.6|vvi:100262120|serine/arginine repetitive matrix protein 1	GO:0016023//cytoplasmic membrane-bounded vesicle;GO:0005618//cell wall	GO:0042802//identical protein binding;GO:0004252//serine-type endopeptidase activity	GO:0006508//proteolysis;GO:0043086//negative regulation of catalytic activity	gi|115450355|ref|NP_001048778.1|/0/Os03g0119300 [Oryza sativa Japonica Group]
Unigene16500_Zhong-531	560	1666	99.29%	328.573200421148	2287	99.64%	475.455581663086	4286	98.75%	880.750724792499	3396	99.46%	683.008279315343	1228	98.39%	248.093233792833	1077	99.11%	223.382003701977	1598	99.29%	324.76844294546	2718	99.46%	565.069456890664	K09872|1|3e-36|149|osa:4335226|aquaporin PIP	GO:0005773//vacuole;GO:0046658//anchored to plasma membrane;GO:0009506//plasmodesma;GO:0016021//integral to membrane;GO:0005634//nucleus	GO:0005515//protein binding;GO:0015250//water channel activity	GO:0006833//water transport;GO:0009737//response to abscisic acid stimulus	gi|573965409|ref|XP_006664814.1|/5.99736e-35/PREDICTED: probable aquaporin PIP2-6-like [Oryza brachyantha]
Unigene46003_Zhong-531	352	1662	96.88%	521.475037337613	1616	96.02%	534.478826944075	2110	97.44%	689.808690301681	1976	96.88%	632.252551095528	1149	97.44%	369.30224300336	1278	96.31%	421.704947479929	1913	97.16%	618.525176283232	2073	97.44%	685.641421578402	K09872|1|1e-13|72.8|osa:4330248|aquaporin PIP	-	-	-	gi|573940457|ref|XP_006652632.1|/1.79127e-12/PREDICTED: probable aquaporin PIP1-2-like [Oryza brachyantha]
Unigene24742_Zhong-531	620	1662	96.77%	296.06324700458	1320	96.77%	247.864342613477	1023	99.68%	189.87719778541	1050	91.29%	190.740942017849	1500	98.23%	273.718498983371	1687	99.84%	316.041343243376	1142	99.68%	209.632922839518	1003	99.03%	188.343072792108	K01051|1|1e-10|64.3|aly:ARALYDRAFT_478847|pectinesterase [EC:3.1.1.11];K02355|2|2e-10|63.5|vvi:100257414|elongation factor G;K13171|4|6e-09|58.9|aly:ARALYDRAFT_901882|serine/arginine repetitive matrix protein 1	GO:0009536//plastid	GO:0030599//pectinesterase activity;GO:0004857//enzyme inhibitor activity	GO:0043086//negative regulation of catalytic activity	gi|218198872|gb|EEC81299.1|/6.20015e-101/hypothetical protein OsI_24433 [Oryza sativa Indica Group]
Unigene23752_Zhong-531	2003	1660	98.9%	91.5318640021658	2024	97.75%	117.64172160653	2507	99.3%	144.033082148905	2501	99.25%	140.630349481358	1639	97.4%	92.5768894314935	1135	98.75%	65.8165961609937	1805	99.05%	102.560784020862	2363	99.25%	137.348265848886	K11323|1|6e-09|61.2|vcn:VOLCADRAFT_121342|histone arginine demethylase JMJD6 [EC:1.14.11.-]	GO:0016021//integral to membrane;GO:0016023//cytoplasmic membrane-bounded vesicle	-	-	gi|125541477|gb|EAY87872.1|/0/hypothetical protein OsI_09293 [Oryza sativa Indica Group]
Unigene38426_Zhong-531	1224	1660	98.61%	149.786212088511	1626	99.67%	154.657482345204	860	99.18%	80.8548178329634	944	98.28%	86.863413121854	1917	99.67%	177.192475371294	1890	99.43%	179.349798154954	1519	99.35%	141.241210575273	1162	99.35%	110.526169337043	K01191|1|0.0|842|osa:4350617|alpha-mannosidase [EC:3.2.1.24];K12311|2|0.0|791|bdi:100832076|lysosomal alpha-mannosidase [EC:3.2.1.24]	GO:0009505//plant-type cell wall;GO:0016023//cytoplasmic membrane-bounded vesicle;GO:0005774//vacuolar membrane;GO:0048046//apoplast	GO:0004559//alpha-mannosidase activity;GO:0030246//carbohydrate binding;GO:0008270//zinc ion binding	GO:0006013//mannose metabolic process	gi|218185845|gb|EEC68272.1|/0/hypothetical protein OsI_36309 [Oryza sativa Indica Group]
CL1277.Contig1_Zhong-531	3237	1659	97.34%	56.6042257717291	2048	98.52%	73.6578546533192	2133	97.47%	75.8292962762529	2224	98.36%	77.3817232680382	1978	99.01%	69.1334401015852	1708	98.42%	61.2866203477913	1953	99.32%	68.6664537577655	1761	98.27%	63.3369381308897	K01537|1|0.0|1952|sbi:SORBI_01g038990|Ca2+-transporting ATPase [EC:3.6.3.8]	GO:0030176//integral to endoplasmic reticulum membrane;GO:0005774//vacuolar membrane;GO:0005886//plasma membrane	GO:0046872//metal ion binding;GO:0015662//ATPase activity, coupled to transmembrane movement of ions, phosphorylative mechanism;GO:0019829//cation-transporting ATPase activity;GO:0005524//ATP binding	GO:0030026//cellular manganese ion homeostasis;GO:0006828//manganese ion transport;GO:0008152//metabolic process;GO:0046686//response to cadmium ion;GO:0010042//response to manganese ion	gi|24796816|gb|AAN64492.1|/0/putative calcium ATPase [Oryza sativa Japonica Group]
Unigene16031_Zhong-531	694	1655	89.77%	263.380547161504	1194	93.08%	200.298025881915	1045	93.8%	173.278902878136	1042	94.38%	169.10426537836	1679	89.91%	273.713240222584	1855	89.63%	310.459496902236	1364	98.99%	223.686603444742	1053	94.52%	176.648237568355	K04565|1|8e-85|311|osa:4344210|Cu/Zn superoxide dismutase [EC:1.15.1.1]	GO:0005737//cytoplasm	GO:0005507//copper ion binding;GO:0008270//zinc ion binding;GO:0004784//superoxide dismutase activity	GO:0071472//cellular response to salt stress;GO:0071484//cellular response to light intensity;GO:0071457//cellular response to ozone;GO:0055114//oxidation-reduction process;GO:0042742//defense response to bacterium;GO:0010039//response to iron ion;GO:0071493//cellular response to UV-B;GO:0071329//cellular response to sucrose stimulus;GO:0071280//cellular response to copper ion;GO:0019430//removal…	gi|218200214|gb|EEC82641.1|/2.33784e-97/hypothetical protein OsI_27243 [Oryza sativa Indica Group]
Unigene41074_Zhong-531	862	1654	75.64%	211.920713406999	1378	75.64%	186.111737814851	1394	75.64%	186.099144844873	1616	75.41%	211.144806790988	1772	75.52%	232.573930180271	1970	75.52%	265.448005312537	1852	75.64%	244.52247991805	2099	75.64%	283.495115662517	K04371|1|7e-26|115|vvi:100254083|extracellular signal-regulated kinase 1/2 [EC:2.7.11.24];K14432|2|2e-07|54.7|gmx:100818567|ABA responsive element binding factor;K09060|3|4e-07|53.5|sbi:SORBI_09g028990|plant G-box-binding factor	GO:0009536//plastid;GO:0005634//nucleus	GO:0046982//protein heterodimerization activity;GO:0043565//sequence-specific DNA binding;GO:0003700//sequence-specific DNA binding transcription factor activity	GO:0048518;GO:0009744//response to sucrose stimulus;GO:0006355//regulation of transcription, DNA-dependent;GO:0080149//sucrose induced translational repression	gi|115444037|ref|NP_001045798.1|/1.75956e-40/Os02g0132500 [Oryza sativa Japonica Group]
Unigene46000_Zhong-531	1210	1654	99.17%	150.971615666804	1952	98.93%	187.813261961266	2055	97.6%	195.440842198356	2343	99.17%	218.088734224045	1529	97.77%	142.964001469012	1204	99.67%	115.574393345474	1165	99.42%	109.578570412198	1338	99.5%	128.739302312419	K11290|1|2e-142|503|osa:4329757|template-activating factor I	GO:0005829//cytosol;GO:0005634//nucleus	GO:0042393//histone binding;GO:0003682//chromatin binding	GO:0016444//somatic cell DNA recombination;GO:0010311//lateral root formation;GO:0030154//cell differentiation;GO:0006334//nucleosome assembly;GO:0008283//cell proliferation;GO:0046686//response to cadmium ion	gi|550540830|sp|B8AEC1.1|NRP2_ORYSI/2.69489e-142/RecName: Full=NAP1-related protein 2; AltName: Full=Protein SET homolog 2
Unigene45939_Zhong-531	988	1652	97.67%	184.670815192643	1740	97.47%	205.033165264553	2583	97.47%	300.854374849537	2347	97.67%	267.548461893053	1668	99.39%	191.004536375603	1711	96.05%	201.147005164186	1419	97.98%	163.459635464232	1587	97.98%	187.008088127385	K04564|1|5e-133|472|osa:4338417|superoxide dismutase, Fe-Mn family [EC:1.15.1.1]	GO:0005759//mitochondrial matrix	GO:0005507//copper ion binding;GO:0004784//superoxide dismutase activity	GO:0055114//oxidation-reduction process;GO:0009651//response to salt stress;GO:0042742//defense response to bacterium;GO:0006801//superoxide metabolic process;GO:0010227//floral organ abscission;GO:0010043//response to zinc ion;GO:0009793//embryo development ending in seed dormancy	gi|115463191|ref|NP_001055195.1|/9.31051e-132/Os05g0323900 [Oryza sativa Japonica Group]
CL5353.Contig1_Zhong-531	724	1646	98.48%	251.094056313297	1349	98.76%	216.922797249142	809	98.07%	128.587521353086	975	98.07%	151.674427058392	2095	98.48%	327.378414668049	1917	99.86%	307.541729653871	1298	99.45%	204.042765653369	924	97.24%	148.584604668237	-	-	-	-	gi|222624447|gb|EEE58579.1|/1.059e-18/hypothetical protein OsJ_09901 [Oryza sativa Japonica Group]
Unigene15003_Zhong-531	224	1646	99.55%	811.571860584048	508	99.11%	264.026492659431	279	98.66%	143.332624951649	256	99.11%	128.717696926331	874	99.11%	441.436250681873	1514	99.55%	785.051888590513	1681	99.55%	854.092228709823	785	99.11%	408.001769370099	K10775|1|4e-36|147|bdi:100840340|phenylalanine ammonia-lyase [EC:4.3.1.24]	GO:0005829//cytosol	GO:0045548//phenylalanine ammonia-lyase activity	GO:0006979//response to oxidative stress;GO:0010224//response to UV-B;GO:0009800//cinnamic acid biosynthetic process;GO:0006559//L-phenylalanine catabolic process;GO:0009555//pollen development;GO:0046274//lignin catabolic process;GO:0009819//drought recovery;GO:0046244//salicylic acid catabolic process;GO:0080167//response to karrikin	gi|115447405|ref|NP_001047482.1|/9.65009e-35/Os02g0626400 [Oryza sativa Japonica Group]
Unigene1473_Zhong-531	1639	1645	99.27%	110.849086026587	1523	99.69%	108.181441083903	1545	99.88%	108.477183270826	1661	98.78%	114.139769841553	2001	99.27%	138.125134923226	2060	99.82%	145.98518100785	2294	98.96%	159.29404302108	1803	98.54%	128.072881630511	-	-	GO:0003950//NAD+ ADP-ribosyltransferase activity	GO:0008152//metabolic process	gi|125533074|gb|EAY79639.1|/0/hypothetical protein OsI_34783 [Oryza sativa Indica Group]
Unigene41397_Zhong-531	899	1643	99.44%	201.84734421699	1369	99.44%	177.286460312356	1594	99.89%	204.041024215421	1386	99.67%	173.64002997487	1374	99.67%	172.914582806047	1230	99.78%	158.915378120455	1588	99.89%	201.036947562748	2074	99.89%	268.58977066788	K08332|1|2e-07|55.1|vcn:VOLCADRAFT_41528|vacuolar protein 8	GO:0009506//plasmodesma;GO:0005886//plasma membrane;GO:0005739//mitochondrion	GO:0016874//ligase activity	GO:0051211//anisotropic cell growth;GO:0030244//cellulose biosynthetic process	gi|573947194|ref|XP_006655925.1|/5.31533e-160/PREDICTED: uncharacterized protein LOC102720527 [Oryza brachyantha]
Unigene24972_Zhong-531	437	1642	98.86%	414.989285303944	1648	98.86%	439.043531497029	2279	99.31%	600.138872135012	2076	98.86%	535.047360335652	1029	99.08%	266.402636127248	602	98.63%	160.005739070965	1184	98.4%	308.358085493821	1798	99.54%	479.014498439989	K07375|1|2e-19|92.8|osa:4327550|tubulin beta	GO:0005874//microtubule;GO:0005737//cytoplasm;GO:0005886//plasma membrane	GO:0003924//GTPase activity;GO:0005200//structural constituent of cytoskeleton;GO:0005525//GTP binding	GO:0009651//response to salt stress;GO:0009409//response to cold;GO:0051258//protein polymerization;GO:0006184//GTP catabolic process;GO:0007018//microtubule-based movement	gi|222619417|gb|EEE55549.1|/2.86084e-18/hypothetical protein OsJ_03802 [Oryza sativa Japonica Group]
Unigene9553_Zhong-531	796	1636	97.74%	226.994533967737	1805	97.49%	263.995151723335	2471	97.86%	357.230512964633	2242	97.74%	317.226057720138	1414	96.86%	200.974483826417	1160	97.99%	169.264322546815	1305	96.98%	186.587488525656	2003	97.86%	292.959974821273	K02137|1|2e-100|363|osa:4341660|F-type H+-transporting ATPase oligomycin sensitivity conferral protein [EC:3.6.3.14]	GO:0009507//chloroplast;GO:0005754//mitochondrial proton-transporting ATP synthase, catalytic core;GO:0005886//plasma membrane	GO:0008270//zinc ion binding;GO:0046933//hydrogen ion transporting ATP synthase activity, rotational mechanism;GO:0050897//cobalt ion binding	GO:0015986//ATP synthesis coupled proton transport	gi|51535416|dbj|BAD37315.1|/4.24503e-99/putative ATP synthase delta chain [Oryza sativa Japonica Group]
Unigene23759_Zhong-531	405	1635	99.26%	445.869640160661	1203	98.77%	345.813876883068	1116	99.75%	317.101313473278	1202	99.75%	334.268735166095	1605	99.51%	448.357659816218	1779	99.26%	510.201147146412	1783	99.51%	501.050379196501	1456	99.75%	418.549434833503	K01805|1|2e-76|281|osa:4344231|xylose isomerase [EC:5.3.1.5]	GO:0005774//vacuolar membrane;GO:0016023//cytoplasmic membrane-bounded vesicle;GO:0005783//endoplasmic reticulum;GO:0005794//Golgi apparatus	GO:0046872//metal ion binding;GO:0009045//xylose isomerase activity	GO:0006098//pentose-phosphate shunt;GO:0042732//D-xylose metabolic process	gi|218200228|gb|EEC82655.1|/3.34733e-75/hypothetical protein OsI_27268 [Oryza sativa Indica Group]
Unigene32765_Zhong-531	1011	1633	99.11%	178.393980928354	2871	99.6%	330.608373901359	4193	99.41%	477.268285414517	3700	98.71%	412.189459741836	1772	99.31%	198.297455801577	1030	99.41%	118.333190737817	1218	99.41%	137.113812867122	2104	99.51%	242.28971995571	K14709|1|2e-10|65.1|vcn:VOLCADRAFT_104214|solute carrier family 39 (zinc transporter), member 1/2/3;K13171|4|1e-08|58.9|ath:AT2G29210|serine/arginine repetitive matrix protein 1	GO:0005886//plasma membrane	GO:0046914//transition metal ion binding	GO:0030001//metal ion transport	gi|116309351|emb|CAH66434.1|/0/OSIGBa0096P03.8 [Oryza sativa Indica Group]
CL3145.Contig2_Zhong-531	2217	1630	99.86%	81.2020660346477	1516	99.86%	79.6095778178467	1146	99.95%	59.4850449452797	1585	99.95%	80.5211348329748	1876	99.95%	95.7352159186705	1849	99.95%	96.8705407204877	1974	99.95%	101.336647006782	1349	99.86%	70.8413232210734	K14844|1|4e-11|68.6|gmx:100780739|pumilio homology domain family member 6	GO:0005829//cytosol;GO:0005773//vacuole	GO:0003729//mRNA binding	-	gi|222640878|gb|EEE69010.1|/0/hypothetical protein OsJ_27957 [Oryza sativa Japonica Group]
CL3944.Contig2_Zhong-531	994	1629	96.88%	181.000538858715	1456	93.86%	170.532360346959	1011	96.48%	117.045208804981	1183	96.68%	134.043165020994	1388	95.17%	157.982019775406	1564	96.98%	182.755674364048	1503	95.98%	172.090807081749	1205	94.67%	141.13706133409	-	GO:0009536//plastid	-	-	gi|50355741|gb|AAT75266.1|/2.39121e-135/expressed protein [Oryza sativa Japonica Group]
Unigene41765_Zhong-531	432	1625	98.15%	415.446195677222	1887	98.38%	508.533966395222	4761	98.61%	1268.24542460205	3908	99.07%	1018.8661218509	809	96.3%	211.869945555678	215	93.29%	57.8063061954461	839	96.06%	221.036140710459	4782	98.84%	1288.74274384474	K00695|1|8e-19|90.5|osa:4333062|sucrose synthase [EC:2.4.1.13]	GO:0009941//chloroplast envelope;GO:0005773//vacuole;GO:0000124//SAGA complex;GO:0005829//cytosol;GO:0005643//nuclear pore;GO:0070390//transcription export complex 2;GO:0071819//DUBm complex;GO:0009506//plasmodesma;GO:0005886//plasma membrane	GO:0016157//sucrose synthase activity;GO:0003713//transcription coactivator activity	GO:0045893//positive regulation of transcription, DNA-dependent;GO:0009749//response to glucose stimulus;GO:0009414//response to water deprivation;GO:0009413//response to flooding;GO:0006406//mRNA export from nucleus;GO:0015031//protein transport;GO:0009744//response to sucrose stimulus;GO:0006970//response to osmotic stress;GO:0005985//sucrose metabolic process;GO:0001666//response to hypoxia;GO…	gi|115453437|ref|NP_001050319.1|/1.43014e-17/Os03g0401300 [Oryza sativa Japonica Group]
CL1644.Contig1_Zhong-531	2061	1623	97.72%	86.9732493867337	1725	96.12%	97.4412665318078	1828	98.25%	102.067404040913	1740	96.51%	95.0862171617364	1441	98.88%	79.1025655383223	1372	96.17%	77.3208510370122	1582	96.41%	87.3601885223591	1546	96.99%	87.3316983221568	K00058|1|0.0|1013|sbi:SORBI_07g021980|D-3-phosphoglycerate dehydrogenase [EC:1.1.1.95]	GO:0009536//plastid	GO:0051287//NAD binding;GO:0004617//phosphoglycerate dehydrogenase activity;GO:0016597//amino acid binding	GO:0006564//L-serine biosynthetic process;GO:0055114//oxidation-reduction process	gi|125561721|gb|EAZ07169.1|/0/hypothetical protein OsI_29415 [Oryza sativa Indica Group]
CL1518.Contig2_Zhong-531	2100	1618	26.14%	85.0950681522877	1606	25.86%	89.0344456086188	1143	25.95%	62.6348158928497	1949	25.9%	104.529496378924	1713	24.14%	92.2874504858029	1621	25.81%	89.6570047665502	1529	25.81%	82.8654066355626	1049	26%	58.1562776824436	K00053|1|0.0|1066|osa:4325375|ketol-acid reductoisomerase [EC:1.1.1.86]	GO:0005618//cell wall;GO:0005739//mitochondrion;GO:0009941//chloroplast envelope;GO:0009570//chloroplast stroma;GO:0048046//apoplast	GO:0005507//copper ion binding;GO:0004455//ketol-acid reductoisomerase activity;GO:0000287//magnesium ion binding;GO:0070402//NADPH binding;GO:0016853//isomerase activity;GO:0042803//protein homodimerization activity	GO:0055114//oxidation-reduction process;GO:0009097//isoleucine biosynthetic process;GO:0009099//valine biosynthetic process;GO:0046686//response to cadmium ion	gi|125571409|gb|EAZ12924.1|/0/hypothetical protein OsJ_02845 [Oryza sativa Japonica Group]
CL4661.Contig2_Zhong-531	2662	1618	99.7%	67.1298433958693	2327	99.89%	101.770086760401	2082	99.62%	90.0039445823884	2713	99.96%	114.785771146128	1832	99.96%	77.8613623554401	1328	99.92%	57.9442745253659	1327	99.92%	56.7345934205958	1337	99.92%	58.4741293625846	K11596|1|1e-139|496|osa:4330281|argonaute	GO:0005719//nuclear euchromatin;GO:0005737//cytoplasm	GO:0035197//siRNA binding	GO:0051567//histone H3-K9 methylation;GO:0009816//defense response to bacterium, incompatible interaction;GO:0010529//negative regulation of transposition;GO:0030422//production of siRNA involved in RNA interference;GO:0006342//chromatin silencing;GO:0006306//DNA methylation;GO:0048481//ovule development	gi|115457030|ref|NP_001052115.1|/0/Os04g0151800 [Oryza sativa Japonica Group]
Unigene36946_Zhong-531	1063	1615	99.91%	167.797092003812	1573	99.81%	172.276988210339	1500	99.91%	162.385356867708	1805	99.53%	191.245072984971	1414	99.91%	150.494533514419	1287	99.91%	140.626053266398	1265	99.81%	135.438562656851	1174	99.53%	128.580538557347	K11596|1|3e-68|257|osa:4330281|argonaute	GO:0005719//nuclear euchromatin;GO:0005737//cytoplasm	GO:0035197//siRNA binding	GO:0051567//histone H3-K9 methylation;GO:0009816//defense response to bacterium, incompatible interaction;GO:0010529//negative regulation of transposition;GO:0030422//production of siRNA involved in RNA interference;GO:0006342//chromatin silencing;GO:0006306//DNA methylation;GO:0048481//ovule development	gi|218187968|gb|EEC70395.1|/5.42978e-165/hypothetical protein OsI_01366 [Oryza sativa Indica Group]
CL6305.Contig1_Zhong-531	1420	1606	96.62%	124.911482986475	1492	98.94%	122.324173864261	1025	97.54%	83.066209018372	1290	96.9%	102.316972116617	1628	96.97%	129.709156870355	1556	96.9%	127.274603911331	1347	97.39%	107.960360610367	1273	96.62%	104.371149672039	-	-	-	-	gi|115465659|ref|NP_001056429.1|/2.08819e-35/Os05g0580900 [Oryza sativa Japonica Group]
CL1774.Contig3_Zhong-531	1643	1603	99.94%	107.755916933075	1548	97.26%	109.689537554506	2297	99.45%	160.883794726235	2076	98.78%	142.310223047279	1589	99.57%	109.418539593604	1651	99.03%	116.715897975599	2146	99.63%	148.654215515185	2074	98.84%	146.964214139029	K15283|1|0.0|758|osa:4344834|solute carrier family 35, member E1	GO:0016021//integral to membrane;GO:0009536//plastid;GO:0005774//vacuolar membrane	GO:0015120//phosphoglycerate transmembrane transporter activity;GO:0005315//inorganic phosphate transmembrane transporter activity;GO:0071917//triose-phosphate transmembrane transporter activity;GO:0015152//glucose-6-phosphate transmembrane transporter activity	GO:0015713//phosphoglycerate transport;GO:0015760//glucose-6-phosphate transport;GO:0035436//triose phosphate transmembrane transport;GO:0010109//regulation of photosynthesis;GO:0009553//embryo sac development;GO:0009749//response to glucose stimulus;GO:0009744//response to sucrose stimulus;GO:0034389//lipid particle organization;GO:0010152//pollen maturation;GO:0007033//vacuole organization;GO:0…	gi|218200587|gb|EEC83014.1|/0/hypothetical protein OsI_28073 [Oryza sativa Indica Group]
Unigene24263_Zhong-531	1090	1598	98.9%	161.918117114484	1346	99.27%	143.764075061022	701	99.17%	74.0082933820254	898	98.9%	92.7889269356554	1319	99.17%	136.906124830961	1355	98.9%	144.388732214919	933	99.17%	97.4182269523511	712	98.81%	76.0490693546407	-	-	GO:0008270//zinc ion binding	-	gi|218196957|gb|EEC79384.1|/2.1512e-156/hypothetical protein OsI_20296 [Oryza sativa Indica Group]
Unigene45045_Zhong-531	1289	1595	63.15%	136.663625550842	890	63.15%	80.3838683111859	897	63.38%	80.0807985582026	741	63.15%	64.7458004225056	882	63.23%	77.4141318769417	703	63.15%	63.3465421773944	916	63.38%	80.8774838278761	1401	63.38%	126.539357790616	K10999|1|0.0|906|osa:4343049|cellulose synthase A [EC:2.4.1.12]	GO:0016021//integral to membrane;GO:0005794//Golgi apparatus;GO:0005886//plasma membrane	GO:0008270//zinc ion binding;GO:0016760//cellulose synthase (UDP-forming) activity	GO:0009833//primary cell wall biogenesis;GO:0016049//cell growth;GO:0030244//cellulose biosynthetic process;GO:0010214//seed coat development;GO:0043622//cortical microtubule organization;GO:0010192//mucilage biosynthetic process	gi|222636926|gb|EEE67058.1|/0/hypothetical protein OsJ_24012 [Oryza sativa Japonica Group]
Unigene7355_Zhong-531	1203	1592	98.42%	146.15800416898	1134	99.58%	109.743609413766	992	98.17%	94.8931611391356	1001	97.17%	93.7162201125104	1452	99.58%	136.554359393067	1803	98.5%	174.080692340498	1221	99.58%	115.51413006303	1256	97.67%	121.552646834783	K13171|1|6e-10|63.5|aly:ARALYDRAFT_901882|serine/arginine repetitive matrix protein 1	GO:0016023//cytoplasmic membrane-bounded vesicle	-	-	gi|115472661|ref|NP_001059929.1|/6.85682e-106/Os07g0548800 [Oryza sativa Japonica Group]
Unigene23544_Zhong-531	827	1589	99.64%	212.208881131234	1025	99.52%	144.294629851292	689	97.34%	95.8743829644555	735	97.22%	100.098632207674	1258	99.4%	172.099540884377	1677	99.76%	235.530990757165	1450	99.27%	199.548086613492	1090	99.52%	153.448057993982	-	GO:0016021//integral to membrane	GO:0008270//zinc ion binding;GO:0019706//protein-cysteine S-palmitoleyltransferase activity	GO:0008152//metabolic process	gi|218201519|gb|EEC83946.1|/1.37328e-87/hypothetical protein OsI_30037 [Oryza sativa Indica Group]
CL764.Contig2_Zhong-531	443	1588	81.49%	395.905868899052	1606	81.49%	422.059448709028	2102	81.49%	546.031698125635	2678	81.49%	680.85269373053	1276	81.26%	325.875363304326	1351	81.49%	354.219225129514	2262	81.26%	581.130874721892	1903	81.26%	500.121436738309	K03257|1|2e-67|251|osa:4341966|translation initiation factor 4A	GO:0048046//apoplast;GO:0016020//membrane;GO:0005618//cell wall;GO:0005730//nucleolus;GO:0005829//cytosol;GO:0009506//plasmodesma	GO:0008026//ATP-dependent helicase activity;GO:0003743//translation initiation factor activity;GO:0005524//ATP binding	GO:0006413//translational initiation;GO:0046686//response to cadmium ion;GO:0006200//ATP catabolic process	gi|573948274|ref|XP_006656443.1|/3.65797e-66/PREDICTED: eukaryotic initiation factor 4A-1-like isoform X1 [Oryza brachyantha]
Unigene35726_Zhong-531	3295	1588	99.85%	53.2280121160182	1738	99.73%	61.4081714780379	1667	99.64%	58.2195776352194	1496	99.51%	51.1354978077593	1533	99.85%	52.6370226694456	1267	98.42%	44.6623634940047	1430	99.51%	49.3930328522802	1522	99.48%	53.7773802143023	K14306|1|2e-09|63.5|aly:ARALYDRAFT_483630|nuclear pore complex protein Nup62	GO:0005886//plasma membrane	GO:0005509//calcium ion binding	-	gi|115450509|ref|NP_001048855.1|/0/Os03g0130500 [Oryza sativa Japonica Group]
CL28.Contig3_Zhong-531	902	1587	99%	194.319129876973	1270	98.45%	163.918886795212	1994	97.89%	254.394364297594	1711	98%	213.643549901145	1329	98.89%	166.695172795505	1435	98.45%	184.784640523286	1735	99.33%	218.916258381326	2016	99.11%	260.210249013836	K06689|1|2e-85|313|osa:4327162|ubiquitin-conjugating enzyme E2 D/E [EC:6.3.2.19]	GO:0005737//cytoplasm;GO:0005886//plasma membrane	GO:0031625//ubiquitin protein ligase binding;GO:0004842//ubiquitin-protein ligase activity;GO:0005524//ATP binding	GO:0006511//ubiquitin-dependent protein catabolic process;GO:0016567//protein ubiquitination;GO:0016579//protein deubiquitination	gi|115438967|ref|NP_001043763.1|/3.66169e-84/Os01g0658400 [Oryza sativa Japonica Group]
Unigene34733_Zhong-531	1410	1586	98.58%	124.230787500552	1602	99.43%	132.274220748662	1966	98.79%	160.455005736564	2163	99.08%	172.776121379572	1763	95.25%	141.461343971047	1547	99.08%	127.435875492797	2042	98.94%	164.824474687771	1968	99.01%	162.497389885675	K13431|1|0.0|712|osa:4345847|signal recognition particle receptor subunit alpha	GO:0005785//signal recognition particle receptor complex	GO:0005047//signal recognition particle binding;GO:0005525//GTP binding;GO:0003924//GTPase activity	GO:0006184//GTP catabolic process;GO:0006614//SRP-dependent cotranslational protein targeting to membrane	gi|222640745|gb|EEE68877.1|/0/hypothetical protein OsJ_27689 [Oryza sativa Japonica Group]
Unigene35177_Zhong-531	1294	1583	99.85%	135.111341619804	1296	99.92%	116.601070545162	1105	99.77%	98.2690757120878	1397	99.85%	121.592963508751	1811	99.92%	158.339312224889	2380	99.92%	213.630465396319	2634	99.92%	231.668277426706	1527	99.85%	137.386850834822	K14489|1|0.0|734|zma:541641|arabidopsis histidine kinase 2/3/4 (cytokinin receptor) [EC:2.7.13.3]	GO:0016020//membrane;GO:0005739//mitochondrion	GO:0005034//osmosensor activity;GO:0043424//protein histidine kinase binding;GO:0000155//phosphorelay sensor kinase activity;GO:0000156//phosphorelay response regulator activity;GO:0005524//ATP binding	GO:0016036//cellular response to phosphate starvation;GO:0071329//cellular response to sucrose stimulus;GO:0009414//response to water deprivation;GO:0023014//signal transduction by phosphorylation;GO:0009651//response to salt stress;GO:0042742//defense response to bacterium;GO:0048509//regulation of meristem development;GO:0080117//secondary growth;GO:0010271//regulation of chlorophyll catabolic …	gi|28916441|gb|AAO59549.1|/0/histidine kinase [Oryza sativa Indica Group]
CL111.Contig4_Zhong-531	669	1583	69.81%	261.336436556093	1581	69.66%	275.129757118927	2052	69.81%	352.971880106593	2594	70.1%	436.707014347592	1267	70.1%	214.266895556948	1364	70.1%	236.81475519209	2245	69.81%	381.922551237471	1845	69.96%	321.078082593612	K03257|1|2e-110|396|osa:4341966|translation initiation factor 4A	GO:0048046//apoplast;GO:0016020//membrane;GO:0005618//cell wall;GO:0005730//nucleolus;GO:0005829//cytosol;GO:0009506//plasmodesma	GO:0008026//ATP-dependent helicase activity;GO:0003743//translation initiation factor activity;GO:0005524//ATP binding	GO:0006413//translational initiation;GO:0046686//response to cadmium ion;GO:0006200//ATP catabolic process	gi|303844|dbj|BAA02152.1|/3.26008e-109/eukaryotic initiation factor 4A [Oryza sativa Japonica Group]
CL4431.Contig2_Zhong-531	953	1582	99.9%	183.340641429984	1159	99.69%	141.586663578486	511	99.79%	61.704504479217	799	99.79%	94.4278697414701	2400	99.79%	284.919990547224	2868	99.9%	349.547944189995	1290	99.79%	154.057159056245	916	99.79%	111.903322456653	-	GO:0016023//cytoplasmic membrane-bounded vesicle	-	-	gi|52353481|gb|AAU44047.1|/1.4305e-49/unknown protein [Oryza sativa Japonica Group]
CL3318.Contig2_Zhong-531	480	1580	99.17%	363.547378617237	1522	99.17%	369.152001678948	706	99.58%	169.259219238005	1063	98.96%	249.424058028341	1836	98.75%	432.74894689271	1846	99.79%	446.694870293554	1322	99.17%	313.455065813234	790	99.58%	191.613569818823	K12891|1|1e-63|239|osa:4345884|splicing factor, arginine/serine-rich 2	GO:0016020//membrane;GO:0005829//cytosol;GO:0016607//nuclear speck	GO:0003676//nucleic acid binding;GO:0000166//nucleotide binding	-	gi|218201347|gb|EEC83774.1|/1.69456e-62/hypothetical protein OsI_29668 [Oryza sativa Indica Group]
Unigene29914_Zhong-531	1472	1579	98.1%	118.47302782814	1199	97.96%	94.8294399559487	1157	99.25%	90.4512178185606	1226	99.25%	93.8056449576912	1297	98.1%	99.6865913824674	1084	97.62%	85.534629409925	1180	99.25%	91.2345370139816	1483	99.73%	117.293446907532	-	-	-	-	gi|125531967|gb|EAY78532.1|/0/hypothetical protein OsI_33626 [Oryza sativa Indica Group]
Unigene40889_Zhong-531	2806	1579	99.89%	62.149785090172	1493	99.93%	61.9446714247584	1099	99.89%	45.0711765623806	1162	99.57%	46.6406694047922	1552	99.79%	62.5761198531145	1524	99.89%	63.0837941906603	1299	99.79%	52.6873747512807	1115	99.89%	46.262341351279	K13254|1|1e-29|130|vvi:100264212|spastin [EC:3.6.4.3]	-	GO:0017111//nucleoside-triphosphatase activity;GO:0005524//ATP binding	GO:0008152//metabolic process	gi|222616391|gb|EEE52523.1|/0/hypothetical protein OsJ_34736 [Oryza sativa Japonica Group]
Unigene45998_Zhong-531	1037	1576	95.18%	167.850494352238	1365	94.6%	153.244786208604	1099	90.26%	121.957301286442	1221	90.84%	132.612120977501	1325	90.94%	144.557857225869	1706	98.94%	191.082439127152	1601	97.01%	175.710474162606	1417	96.82%	159.085831387975	K13171|1|6e-12|70.1|vvi:100262120|serine/arginine repetitive matrix protein 1;K14325|4|2e-11|68.6|ppp:PHYPADRAFT_105411|RNA-binding protein with serine-rich domain 1	-	-	-	gi|125524285|gb|EAY72399.1|/1.66195e-94/hypothetical protein OsI_00252 [Oryza sativa Indica Group]
CL7236.Contig2_Zhong-531	639	1576	84.51%	272.395872681174	906	84.35%	165.066579566608	843	84.35%	151.815315344147	1176	84.51%	207.277793641932	2657	84.35%	470.430289113476	4451	84.51%	809.053501869942	3780	84.51%	673.249464830794	2229	84.51%	406.115549653445	K12309|1|2e-73|273|ath:AT3G52840|beta-galactosidase [EC:3.2.1.23];K14325|3|6e-07|52.4|mtr:MTR_2g069490|RNA-binding protein with serine-rich domain 1;K13171|4|6e-06|48.9|aly:ARALYDRAFT_901882|serine/arginine repetitive matrix protein 1	GO:0016023//cytoplasmic membrane-bounded vesicle;GO:0048046//apoplast;GO:0005618//cell wall;GO:0009536//plastid	GO:0004565//beta-galactosidase activity	GO:0005975//carbohydrate metabolic process	gi|115468642|ref|NP_001057920.1|/3.49281e-118/Os06g0573600 [Oryza sativa Japonica Group]
CL1280.Contig4_Zhong-531	1263	1576	99.92%	137.815489028718	1506	99.84%	138.820445539154	1784	99.92%	162.547527939333	1615	99.92%	144.017573609676	1653	99.92%	148.072388951226	1698	99.92%	156.154621228094	1941	99.84%	174.907027858456	2130	99.92%	196.34355992139	K01507|1|0.0|816|osa:4341645|inorganic pyrophosphatase [EC:3.6.1.1]	GO:0005739//mitochondrion;GO:0009941//chloroplast envelope;GO:0009705//plant-type vacuole membrane;GO:0016023//cytoplasmic membrane-bounded vesicle;GO:0005794//Golgi apparatus	GO:0004427//inorganic diphosphatase activity;GO:0009678//hydrogen-translocating pyrophosphatase activity	GO:0055085//transmembrane transport;GO:0009414//response to water deprivation;GO:0009651//response to salt stress;GO:0009926//auxin polar transport;GO:0048366//leaf development;GO:0008152//metabolic process;GO:0015992//proton transport	gi|222635971|gb|EEE66103.1|/0/hypothetical protein OsJ_22136 [Oryza sativa Japonica Group]
Unigene29962_Zhong-531	867	1571	99.42%	200.125419581334	1720	99.19%	230.962335258303	3186	99.88%	422.878439861814	2937	99.88%	381.532169998333	1515	99.08%	197.696106186144	1523	99.19%	204.033421168998	2710	99.65%	355.742103389062	2909	99.19%	390.629494706641	K00031|1|8e-149|524|osa:4324176|isocitrate dehydrogenase [EC:1.1.1.42]	-	GO:0051287//NAD binding;GO:0004450//isocitrate dehydrogenase (NADP+) activity;GO:0000287//magnesium ion binding	GO:0006099//tricarboxylic acid cycle;GO:0006102//isocitrate metabolic process	gi|115438939|ref|NP_001043749.1|/1.66014e-147/Os01g0654500 [Oryza sativa Japonica Group]
Unigene31823_Zhong-531	1110	1571	99.19%	156.314179078393	737	98.74%	77.2994353766054	6	23.69%	0.622038321983327	4	14.5%	0.405866611929872	1047	98.65%	106.715691549589	1858	99.28%	194.421028726637	779	95.41%	79.8729185978687	107	92.79%	11.2227995733775	K01115|1|9e-13|72.8|vcn:VOLCADRAFT_99471|phospholipase D [EC:3.1.4.4]	GO:0005829//cytosol;GO:0009506//plasmodesma;GO:0005794//Golgi apparatus	GO:0005507//copper ion binding;GO:0045735//nutrient reservoir activity;GO:0008270//zinc ion binding	-	gi|125529320|gb|EAY77434.1|/1.12571e-176/hypothetical protein OsI_05427 [Oryza sativa Indica Group]
Unigene36739_Zhong-531	3463	1569	98.12%	50.0398063039315	1732	97.29%	58.22737459902	1219	96.59%	40.5079330586399	1451	98.04%	47.1912232053401	1686	97.98%	55.0819946784671	1786	98.53%	59.9031235958993	1604	99.16%	52.7153321870592	1232	96.13%	41.4189060659556	K12825|1|0.0|1044|osa:4328860|splicing factor 3A subunit 1	GO:0005737//cytoplasm	GO:0003723//RNA binding	GO:0006396//RNA processing	gi|115445277|ref|NP_001046418.1|/0/Os02g0245000 [Oryza sativa Japonica Group]
CL6724.Contig1_Zhong-531	1148	1569	82.93%	150.947603859333	1323	83.19%	134.168254191829	1544	83.62%	154.772670985468	1484	82.93%	145.592273047771	1185	83.54%	116.783380489595	1122	82.93%	113.519762734614	1469	83.01%	145.634739365329	1499	82.93%	152.019798610726	K09264|1|1e-74|278|vvi:100232867|MADS-box transcription factor, plant	GO:0005634//nucleus	GO:0003677//DNA binding;GO:0046983//protein dimerization activity;GO:0003700//sequence-specific DNA binding transcription factor activity	GO:0006355//regulation of transcription, DNA-dependent;GO:0048481//ovule development;GO:0010093//specification of floral organ identity;GO:0001708//cell fate specification;GO:0048833//specification of floral organ number	gi|218202426|gb|EEC84853.1|/3.9715e-140/hypothetical protein OsI_31966 [Oryza sativa Indica Group]
Unigene17392_Zhong-531	1140	1566	99.91%	151.716241149791	1460	99.91%	149.100746234529	1253	99.91%	126.483853708197	1639	96.4%	161.927427284626	1692	99.56%	167.919096007904	1652	99.91%	168.316114666123	1519	96.84%	151.648457670293	1135	99.39%	115.91280572651	K12829|1|1e-166|584|osa:4331222|splicing factor 3B subunit 2	GO:0005634//nucleus;GO:0009536//plastid	-	-	gi|125541705|gb|EAY88100.1|/8.38937e-167/hypothetical protein OsI_09533 [Oryza sativa Indica Group]
CL3657.Contig3_Zhong-531	1797	1564	99.61%	96.1244437196776	691	99.17%	44.7673907954612	712	99.17%	45.595374386001	430	98.39%	26.9504916352432	823	99.17%	51.8150997185142	1189	99.5%	76.8518423850565	1685	99.17%	106.71780974247	1177	99.17%	76.2550822431496	K03781|1|0.0|1046|osa:4328073|catalase [EC:1.11.1.6]	GO:0005618//cell wall;GO:0005739//mitochondrion;GO:0009506//plasmodesma;GO:0009941//chloroplast envelope;GO:0009570//chloroplast stroma;GO:0005773//vacuole;GO:0022626//cytosolic ribosome;GO:0009514//glyoxysome;GO:0005886//plasma membrane;GO:0048046//apoplast	GO:0050897//cobalt ion binding;GO:0004096//catalase activity;GO:0020037//heme binding	GO:0042744//hydrogen peroxide catabolic process;GO:0055114//oxidation-reduction process;GO:0009416//response to light stimulus;GO:0009409//response to cold;GO:0009970//cellular response to sulfate starvation;GO:0006995//cellular response to nitrogen starvation;GO:0046686//response to cadmium ion;GO:0016036//cellular response to phosphate starvation;GO:0009737//response to abscisic acid stimulus	gi|115443787|ref|NP_001045673.1|/0/Os02g0115700 [Oryza sativa Japonica Group]
CL4133.Contig2_Zhong-531	1929	1564	98.44%	89.546721287849	1363	98.08%	82.2612758097872	61	67.29%	3.63903704695793	41	57.7%	2.39385556103272	1122	97.98%	65.8059570184179	2051	98.81%	123.496297855169	42	57.44%	2.47800476946534	75	75.95%	4.5265721161208	K09571|1|0.0|872|zma:100283417|FK506-binding protein 4/5 [EC:5.2.1.8]	GO:0005829//cytosol;GO:0071944//cell periphery;GO:0016020//membrane;GO:0005634//nucleus	GO:0032266//phosphatidylinositol-3-phosphate binding;GO:0003755//peptidyl-prolyl cis-trans isomerase activity;GO:0005528//FK506 binding;GO:0080025//phosphatidylinositol-3,5-bisphosphate binding	GO:0009845//seed germination;GO:0000413//protein peptidyl-prolyl isomerization;GO:0006457//protein folding;GO:0009611//response to wounding;GO:0009408//response to heat;GO:0006970//response to osmotic stress;GO:0046686//response to cadmium ion	gi|115457870|ref|NP_001052535.1|/0/Os04g0352400 [Oryza sativa Japonica Group]
CL6661.Contig2_Zhong-531	2151	1561	98.51%	80.1507629216682	1728	98.61%	93.5265986582614	1571	97.72%	84.0474698789512	1731	99.3%	90.6364675532514	1548	99.58%	81.4207551787635	1428	99.44%	77.1095738417954	1454	99.49%	76.9323628570789	1366	99.44%	73.9351055198384	K01880|1|0.0|1191|sbi:SORBI_06g014710|glycyl-tRNA synthetase [EC:6.1.1.14]	GO:0005829//cytosol;GO:0005768//endosome;GO:0005802//trans-Golgi network;GO:0005794//Golgi apparatus	GO:0005524//ATP binding;GO:0004820//glycine-tRNA ligase activity	GO:0006426//glycyl-tRNA aminoacylation;GO:0046686//response to cadmium ion	gi|116309463|emb|CAH66534.1|/0/H0209H04.1 [Oryza sativa Indica Group]
Unigene24957_Zhong-531	938	1559	99.79%	183.564393921116	1282	99.47%	159.117152938955	1801	99.89%	220.952919307052	1555	96.8%	186.712704030265	1320	99.79%	159.211954206106	1518	99.79%	187.970388514032	1896	99.47%	230.049116554123	1779	99.89%	220.807346009136	-	GO:0016020//membrane;GO:0009536//plastid	-	GO:0006623//protein targeting to vacuole;GO:0016192//vesicle-mediated transport	gi|115449169|ref|NP_001048364.1|/2.25334e-116/Os02g0792900 [Oryza sativa Japonica Group]
Unigene24235_Zhong-531	1736	1558	99.02%	99.1203667769331	969	99.71%	64.9839145001242	1103	97.64%	73.1163766084722	1811	97.64%	117.493825168138	3542	99.83%	230.835934142643	6430	99.88%	430.211245036605	5103	99.83%	334.549914076201	2580	99.83%	173.0256116663	K13289|1|0.0|1028|osa:4328060|cathepsin A (carboxypeptidase C) [EC:3.4.16.5]	GO:0005773//vacuole;GO:0016023//cytoplasmic membrane-bounded vesicle;GO:0005576//extracellular region;GO:0005829//cytosol	GO:0004185//serine-type carboxypeptidase activity	GO:0006508//proteolysis	gi|115443775|ref|NP_001045667.1|/0/Os02g0114200 [Oryza sativa Japonica Group]
Unigene45959_Zhong-531	2006	1557	99.95%	85.7240837245788	1288	99.9%	74.7509552544707	960	96.66%	55.0717876292317	1576	99.8%	88.4853958431756	1910	99.9%	107.722647556035	1719	99.85%	99.5326240608125	1935	99.9%	109.783005419193	1272	99.7%	73.8238330505829	K14306|1|1e-31|136|rcu:RCOM_1609340|nuclear pore complex protein Nup62	-	-	-	gi|75325222|sp|Q6YSF3.1|AN321_ORYSJ/0/RecName: Full=Acidic leucine-rich nuclear phosphoprotein 32-related protein 1; AltName: Full=ANP32/acidic nuclear phosphoprotein-like protein 1 [Oryza sativa Japonica Group]
Unigene28881_Zhong-531	1445	1552	99.86%	118.623036737198	1698	99.86%	136.804899512302	1619	99.86%	128.934123189506	1968	99.86%	153.392300420167	1798	99.52%	140.775286702054	1891	99.86%	152.000209887291	1928	99.58%	151.853308192054	1659	99.86%	133.66538296012	-	GO:0044444//cytoplasmic part	-	GO:0044238//primary metabolic process;GO:0044260;GO:0033962//cytoplasmic mRNA processing body assembly;GO:0050794//regulation of cellular process	gi|115468188|ref|NP_001057693.1|/0/Os06g0496000 [Oryza sativa Japonica Group]
Unigene32050_Zhong-531	2392	1552	98.95%	71.6598194336334	2460	99.83%	119.730761425102	2946	99.12%	141.729559307748	2882	98.95%	135.699770996645	1836	99.16%	86.8392535570655	1099	99.71%	53.3650625725277	1465	98.95%	69.7046136769142	1936	98.91%	94.229000762688	-	-	GO:0005085//guanyl-nucleotide exchange factor activity	GO:0043087//regulation of GTPase activity;GO:0007264//small GTPase mediated signal transduction	gi|222625105|gb|EEE59237.1|/0/hypothetical protein OsJ_11229 [Oryza sativa Japonica Group]
Unigene13599_Zhong-531	1027	1551	99.71%	166.79634207595	2112	99.61%	239.417164432881	1449	99.81%	162.362904364616	1279	99.9%	140.264062875054	1288	99.9%	141.889415480793	1289	98.54%	145.781689691455	908	99.42%	100.623745766012	920	99.42%	104.293631977115	K09571|1|2e-179|626|osa:4346090|FK506-binding protein 4/5 [EC:5.2.1.8]	GO:0005829//cytosol;GO:0071944//cell periphery;GO:0016020//membrane;GO:0005634//nucleus	GO:0005516//calmodulin binding;GO:0032266//phosphatidylinositol-3-phosphate binding;GO:0003755//peptidyl-prolyl cis-trans isomerase activity;GO:0005528//FK506 binding;GO:0080025//phosphatidylinositol-3,5-bisphosphate binding	GO:0009845//seed germination;GO:0000413//protein peptidyl-prolyl isomerization;GO:0006457//protein folding;GO:0009611//response to wounding;GO:0009408//response to heat;GO:0006970//response to osmotic stress;GO:0046686//response to cadmium ion	gi|218201484|gb|EEC83911.1|/4.07207e-178/hypothetical protein OsI_29964 [Oryza sativa Indica Group]
Unigene23147_Zhong-531	971	1551	99.59%	176.415904543769	1602	98.25%	192.076880798778	1263	99.79%	149.683176233794	1526	98.25%	177.003403523052	1621	98.15%	188.872341811375	1672	99.9%	200.003478505475	1279	99.79%	149.911997086508	1211	98.25%	145.199567018584	K03243|1|1e-06|52.0|aly:ARALYDRAFT_476840|translation initiation factor 5B	GO:0005829//cytosol;GO:0005652//nuclear lamina	-	GO:0006997//nucleus organization	gi|125540853|gb|EAY87248.1|/3.81258e-114/hypothetical protein OsI_08650 [Oryza sativa Indica Group]
CL1280.Contig1_Zhong-531	1018	1550	99.51%	168.16247400663	1071	99.71%	122.482348620439	1880	98.92%	212.519576017486	1302	99.31%	144.048758569079	776	98.92%	86.2419412121019	447	98.92%	51.0011831295537	691	98.92%	77.2529983956956	2371	98.92%	271.159100170857	K01507|1|0.0|657|osa:4340298|inorganic pyrophosphatase [EC:3.6.1.1]	GO:0016023//cytoplasmic membrane-bounded vesicle;GO:0005774//vacuolar membrane;GO:0016021//integral to membrane	GO:0046872//metal ion binding;GO:0009678//hydrogen-translocating pyrophosphatase activity;GO:0004427//inorganic diphosphatase activity	GO:0055085//transmembrane transport;GO:0015992//proton transport;GO:0008152//metabolic process	gi|115466734|ref|NP_001056966.1|/0/Os06g0178900 [Oryza sativa Japonica Group]
Unigene30449_Zhong-531	2401	1549	99.96%	71.2532085653888	1481	99.88%	71.8116178469031	1280	99.83%	61.3488857332994	1220	99.79%	57.2287136480042	1626	99.92%	76.6183793405848	1701	99.83%	82.2872709902115	1519	99.88%	72.0030161366656	1523	99.67%	73.8496006834455	K14558|1|9e-33|140|ath:AT2G25420|periodic tryptophan protein 2;K14963|3|3e-10|65.9|aly:ARALYDRAFT_485324|COMPASS component SWD3;K12662|4|5e-10|65.1|ath:AT2G41500|U4/U6 small nuclear ribonucleoprotein PRP4	-	-	-	gi|115435716|ref|NP_001042616.1|/0/Os01g0254100 [Oryza sativa Japonica Group]
CL1932.Contig1_Zhong-531	2689	1549	95.91%	63.6217752939749	1424	96.91%	61.6525436983971	785	95.46%	33.5944646002338	758	96.84%	31.7486100730342	1211	97.81%	50.9516111086388	1354	97.99%	58.4855216693158	869	95.91%	36.7801968607512	1025	97.25%	44.3785870945677	K04079|1|0.0|1398|sbi:SORBI_07g028940|molecular chaperone HtpG	GO:0005739//mitochondrion;GO:0009941//chloroplast envelope;GO:0005774//vacuolar membrane;GO:0009570//chloroplast stroma	GO:0005524//ATP binding;GO:0051082//unfolded protein binding	GO:0009414//response to water deprivation;GO:0006457//protein folding;GO:0009651//response to salt stress;GO:0010157//response to chlorate;GO:0009408//response to heat;GO:0045037//protein import into chloroplast stroma;GO:0009704//de-etiolation	gi|218202319|gb|EEC84746.1|/0/hypothetical protein OsI_31743 [Oryza sativa Indica Group]
CL4181.Contig1_Zhong-531	2502	1545	99.92%	68.2003096213011	1308	99.8%	60.8628452649472	1012	99.68%	46.5459690814222	1242	99.56%	55.9088557692606	1417	99.96%	64.0747802016656	1383	99.68%	64.2030087080223	1543	99.96%	70.1881338934643	1282	99.6%	59.654214007888	K00750|1|2e-81|302|rcu:RCOM_0138290|glycogenin glucosyltransferase [EC:2.4.1.186];K14510|3|3e-32|139|osa:4329527|serine/threonine-protein kinase CTR1 [EC:2.7.11.1]	GO:0005886//plasma membrane	GO:0004674//protein serine/threonine kinase activity;GO:0005524//ATP binding;GO:0004713//protein tyrosine kinase activity;GO:0016757//transferase activity, transferring glycosyl groups	GO:0010053//root epidermal cell differentiation;GO:0018108//peptidyl-tyrosine phosphorylation	gi|218189472|gb|EEC71899.1|/0/hypothetical protein OsI_04661 [Oryza sativa Indica Group]
Unigene40663_Zhong-531	3191	1545	99.84%	53.4745141562192	2158	99.87%	78.7329363463357	2510	99.87%	90.518174494816	2430	99.75%	85.7680987432187	1846	99.78%	65.4499731445624	1311	99.81%	47.7195559114709	1613	99.87%	57.5297700831334	2144	99.97%	78.2237055055744	K11086|1|6e-11|68.6|vcn:VOLCADRAFT_107252|small nuclear ribonucleoprotein B and B';K12822|2|1e-10|67.4|vvi:100263874|RNA-binding protein 25;K14007|3|2e-08|60.5|bdi:100839661|protein transport protein SEC24	GO:0005739//mitochondrion	-	GO:0006810//transport	gi|218202131|gb|EEC84558.1|/0/hypothetical protein OsI_31321 [Oryza sativa Indica Group]
Unigene32761_Zhong-531	1603	1543	98.69%	106.31084536868	1753	98.81%	127.315185264789	1365	99%	97.9914081465	1238	99.88%	86.9828104775096	1135	98.32%	80.1063454916192	506	98.69%	36.6638021264633	913	99.88%	64.8219856500113	1229	99%	89.2603876493602	K13258|1|3e-63|241|gmx:547489|2-hydroxyisoflavanone dehydratase [EC:4.2.1.105];K14493|2|5e-35|147|aly:ARALYDRAFT_477795|gibberellin receptor GID1 [EC:3.-.-.-]	GO:0016023//cytoplasmic membrane-bounded vesicle	GO:0016787//hydrolase activity	GO:0008152//metabolic process	gi|115479601|ref|NP_001063394.1|/0/Os09g0461500 [Oryza sativa Japonica Group]
Unigene40851_Zhong-531	1160	1542	99.66%	146.815379614434	1648	99.83%	165.398295917415	1625	99.74%	161.207129781239	2209	99.66%	214.478636591795	1831	99.57%	178.580870353967	1729	99.66%	173.124092517851	1824	99.83%	178.958330651575	1457	99.91%	146.231848743444	K14486|1|2e-34|144|pop:POPTR_836829|auxin response factor	GO:0005634//nucleus	GO:0046983//protein dimerization activity;GO:0043565//sequence-specific DNA binding	GO:0010227//floral organ abscission;GO:0009911//positive regulation of flower development;GO:0008285//negative regulation of cell proliferation;GO:0006355//regulation of transcription, DNA-dependent;GO:0009734//auxin mediated signaling pathway;GO:0010150//leaf senescence;GO:0009737//response to abscisic acid stimulus;GO:0010047//fruit dehiscence;GO:0048481//ovule development	gi|222619803|gb|EEE55935.1|/0/hypothetical protein OsJ_04626 [Oryza sativa Japonica Group]
Unigene37452_Zhong-531	567	1539	98.06%	299.778670252188	1740	98.06%	357.271194499785	1307	98.06%	265.265883710685	1203	97.71%	238.962020682679	1177	98.06%	234.854012284686	974	97.88%	199.524579346585	1082	98.06%	217.184724898091	1117	98.06%	229.356219931821	K03083|1|7e-27|118|pop:POPTR_731636|glycogen synthase kinase 3 beta [EC:2.7.11.26];K00924|3|4e-24|108|ath:AT5G26751|[EC:2.7.1.-]	GO:0005829//cytosol	GO:0004674//protein serine/threonine kinase activity;GO:0005524//ATP binding	GO:0046777//protein autophosphorylation;GO:0009933//meristem structural organization;GO:0042538//hyperosmotic salinity response	gi|573943272|ref|XP_006654010.1|/8.64614e-29/PREDICTED: shaggy-related protein kinase alpha-like isoform X1 [Oryza brachyantha]
Unigene18626_Zhong-531	947	1536	99.58%	179.137456930558	1289	99.68%	158.465509367571	734	98.73%	89.1938582282111	759	97.68%	90.2688917330512	1100	98.63%	131.415710177162	987	98.31%	121.056379071433	749	98.2%	90.0154203505728	640	99.05%	78.6810963981428	-	-	GO:0016773//phosphotransferase activity, alcohol group as acceptor;GO:0016301//kinase activity	GO:0016310//phosphorylation	gi|115479727|ref|NP_001063457.1|/9.66624e-99/Os09g0474800 [Oryza sativa Japonica Group]
CL1258.Contig1_Zhong-531	1245	1535	93.9%	136.170865012038	1521	93.9%	142.230152349617	1276	93.9%	117.942462881433	1244	93.33%	112.537520565712	1413	93.9%	128.403656342368	1469	93.57%	137.048078311683	1439	93.82%	131.545658007836	1355	93.9%	126.709842722955	K03347|1|0.0|808|bdi:100824498|cullin 1;K10609|3|0.0|756|sbi:SORBI_09g003820|cullin 4	GO:0005829//cytosol;GO:0000794//condensed nuclear chromosome;GO:0031461//cullin-RING ubiquitin ligase complex	GO:0031625//ubiquitin protein ligase binding	GO:0009733//response to auxin stimulus;GO:0006511//ubiquitin-dependent protein catabolic process;GO:0009753//response to jasmonic acid stimulus;GO:0042752//regulation of circadian rhythm;GO:0010265//SCF complex assembly;GO:0010087//phloem or xylem histogenesis;GO:0009793//embryo development ending in seed dormancy	gi|115436580|ref|NP_001043048.1|/0/Os01g0369000 [Oryza sativa Japonica Group]
Unigene36125_Zhong-531	1301	1534	96.16%	130.224659620858	1736	96.16%	155.347488669402	2211	98.46%	195.569135305496	2772	96.39%	239.97292382384	1385	95.85%	120.441749975414	1095	96.16%	97.7591301242115	1577	96.77%	137.955643696625	1571	96.16%	140.585100778348	K02998|1|1e-148|524|bdi:100839630|small subunit ribosomal protein SAe	GO:0009506//plasmodesma;GO:0022627//cytosolic small ribosomal subunit;GO:0030686//90S preribosome;GO:0009507//chloroplast;GO:0005634//nucleus;GO:0005886//plasma membrane	GO:0003735//structural constituent of ribosome	GO:0006412//translation;GO:0000461//endonucleolytic cleavage to generate mature 3'-end of SSU-rRNA from (SSU-rRNA, 5.8S rRNA, LSU-rRNA);GO:0006407//rRNA export from nucleus;GO:0009651//response to salt stress;GO:0000028//ribosomal small subunit assembly;GO:0000447//endonucleolytic cleavage in ITS1 to separate SSU-rRNA from 5.8S rRNA and LSU-rRNA from tricistronic rRNA transcript (SSU-rRNA, 5.8S r…	gi|125544237|gb|EAY90376.1|/0/hypothetical protein OsI_11954 [Oryza sativa Indica Group]
Unigene36883_Zhong-531	1003	1530	99.7%	168.475077840213	1237	99.4%	143.582192002764	1808	99.7%	207.437066736773	1747	99.6%	196.172571748766	1259	99%	142.01341703984	1458	99.7%	168.840681652897	2422	99.4%	274.826293669546	2132	99.2%	247.472346012332	-	-	-	-	gi|218197452|gb|EEC79879.1|/7.75006e-142/hypothetical protein OsI_21385 [Oryza sativa Indica Group]
Unigene178_Zhong-531	1368	1528	99.78%	123.362290590082	1424	99.85%	121.186907898384	1141	99.85%	95.9816953186042	883	99.78%	72.6977416576801	1536	99.56%	127.030994615908	1531	99.85%	129.989896869368	769	99.85%	63.9772130505022	892	99.34%	75.913526217362	K11592|1|0.0|921|osa:4333337|endoribonuclease Dicer [EC:3.1.26.-]	GO:0005634//nucleus	GO:0004525//ribonuclease III activity;GO:0008026//ATP-dependent helicase activity;GO:0046872//metal ion binding;GO:0003723//RNA binding;GO:0005524//ATP binding	GO:0051607//defense response to virus;GO:0010216//maintenance of DNA methylation;GO:0010267//production of ta-siRNAs involved in RNA interference;GO:0006200//ATP catabolic process	gi|115453927|ref|NP_001050564.1|/0/Os03g0583900 [Oryza sativa Japonica Group]
Unigene23971_Zhong-531	1758	1528	96.7%	95.9952295376744	1233	96.76%	81.6537281321313	1176	98.69%	76.9798960925441	1365	98.81%	87.4500564655213	1666	96.7%	107.21627302613	2034	97.55%	134.385553293288	2189	98.07%	141.71374204255	1608	98.58%	106.489694653706	K01647|1|0.0|1066|osa:4328812|citrate synthase [EC:2.3.3.1]	GO:0009506//plasmodesma;GO:0009536//plastid	GO:0004108//citrate (Si)-synthase activity	GO:0044262//cellular carbohydrate metabolic process;GO:0006635//fatty acid beta-oxidation;GO:0006099//tricarboxylic acid cycle	gi|115445187|ref|NP_001046373.1|/0/Os02g0232400 [Oryza sativa Japonica Group]
Unigene45993_Zhong-531	574	1527	99.3%	293.813882846656	1425	99.65%	289.02458385995	2462	99.65%	493.588492184226	2058	99.83%	403.81253090608	930	99.13%	183.305559249491	683	99.65%	138.206769960324	1076	99.65%	213.34646638134	2666	99.65%	540.740204264438	K11323|1|5e-06|48.9|vcn:VOLCADRAFT_121342|histone arginine demethylase JMJD6 [EC:1.14.11.-]	GO:0016023//cytoplasmic membrane-bounded vesicle;GO:0005886//plasma membrane;GO:0016021//integral to membrane	-	GO:0042538//hyperosmotic salinity response;GO:0009414//response to water deprivation;GO:0009409//response to cold;GO:0009737//response to abscisic acid stimulus	gi|573953198|ref|XP_006658870.1|/1.08847e-26/PREDICTED: pentatricopeptide repeat-containing protein At4g33990-like [Oryza brachyantha]
Unigene45938_Zhong-531	1040	1525	98.65%	161.95026846873	1787	94.71%	200.042846558257	1827	95.29%	202.159464075725	1957	95%	211.935544494448	1530	94.52%	166.441902651042	1230	94.71%	137.370120125278	1851	96.35%	202.562083144523	1626	99.33%	182.023562527015	K09377|1|1e-90|331|rcu:RCOM_0498430|cysteine and glycine-rich protein	-	GO:0051015//actin filament binding;GO:0008270//zinc ion binding	GO:0051017//actin filament bundle assembly	gi|115452109|ref|NP_001049655.1|/2.47765e-114/Os03g0266100 [Oryza sativa Japonica Group]
Unigene32122_Zhong-531	1661	1521	99.46%	101.135761658324	1861	99.82%	130.439328167717	1768	99.76%	122.490243440281	1697	99.94%	115.069048900352	1789	99.82%	121.855542726219	1528	99.94%	106.849926478555	1382	99.82%	94.6942231990585	1431	99.46%	100.302188583325	K15979|1|0.0|1079|osa:4329508|staphylococcal nuclease domain-containing protein 1	GO:0005829//cytosol;GO:0016442//RNA-induced silencing complex;GO:0009506//plasmodesma;GO:0005635//nuclear envelope;GO:0005783//endoplasmic reticulum	GO:0016788//hydrolase activity, acting on ester bonds;GO:0003676//nucleic acid binding	GO:0009306//protein secretion;GO:0009845//seed germination;GO:0009651//response to salt stress;GO:0031047//gene silencing by RNA;GO:0009686//gibberellin biosynthetic process;GO:0046686//response to cadmium ion	gi|125539689|gb|EAY86084.1|/0/hypothetical protein OsI_07454 [Oryza sativa Indica Group]
Unigene35036_Zhong-531	322	1515	98.45%	519.63922818314	1569	96.89%	567.281844550014	1614	97.83%	576.81497689752	1853	95.03%	648.135577186117	1389	96.89%	488.034983342649	1251	97.83%	451.254913618624	1927	96.27%	681.100059374111	1527	96.27%	552.107406770991	K07977|1|8e-18|86.7|osa:4339157|Arf/Sar family, other	GO:0005773//vacuole;GO:0005886//plasma membrane	GO:0005525//GTP binding;GO:0016787//hydrolase activity	GO:0046686//response to cadmium ion;GO:0008152//metabolic process;GO:0007264//small GTPase mediated signal transduction	gi|413932675|gb|AFW67226.1|/9.81619e-19/hypothetical protein ZEAMMB73_332083 [Zea mays]
Unigene42524_Zhong-531	719	1514	99.86%	232.563820169291	1009	99.58%	163.378193041829	954	99.44%	152.689212026199	1168	99.58%	182.961733322267	1488	99.58%	234.141621160963	1192	99.58%	192.560795274495	1463	99.17%	231.579712763657	1720	99.86%	278.509468569956	K09286|1|1e-31|134|ath:AT3G15210|EREBP-like factor;K03021|5|6e-29|125|smo:SELMODRAFT_443461|DNA-directed RNA polymerase III subunit RPC2 [EC:2.7.7.6]	GO:0005634//nucleus	GO:0003700//sequence-specific DNA binding transcription factor activity;GO:0003677//DNA binding	GO:0006355//regulation of transcription, DNA-dependent	gi|115464685|ref|NP_001055942.1|/5.0869e-114/Os05g0497300 [Oryza sativa Japonica Group]
Unigene36483_Zhong-531	1615	1511	99.69%	103.332540174593	1474	99.63%	106.256809000659	1476	99.38%	105.172621796141	1455	99.63%	101.469794364913	1445	99.81%	101.227823834552	1270	99.32%	91.3380425691397	1301	99.63%	91.6832173313951	1659	99.75%	119.595342648529	-	-	GO:0005509//calcium ion binding	-	gi|125556826|gb|EAZ02432.1|/0/hypothetical protein OsI_24534 [Oryza sativa Indica Group]
Unigene20508_Zhong-531	1726	1510	99.65%	96.6231793793263	733	99.07%	49.4418822395979	341	99.25%	22.7353925505899	259	91.95%	16.9007230972942	1083	99.42%	70.9891940237058	1305	99.48%	87.8193515878754	1364	99.77%	89.9411951278396	796	99.02%	53.6923836164513	K00924|1|0.0|888|osa:4342410|[EC:2.7.1.-];K07198|3|2e-71|268|aly:ARALYDRAFT_317081|5'-AMP-activated protein kinase, catalytic alpha subunit [EC:2.7.11.11]	GO:0005829//cytosol;GO:0005739//mitochondrion;GO:0009536//plastid;GO:0005634//nucleus	GO:0004674//protein serine/threonine kinase activity;GO:0005524//ATP binding	GO:0010118//stomatal movement;GO:0006468//protein phosphorylation;GO:0009414//response to water deprivation;GO:0010107//potassium ion import;GO:0007584//response to nutrient;GO:0007165//signal transduction	gi|218199095|gb|EEC81522.1|/0/hypothetical protein OsI_24914 [Oryza sativa Indica Group]
Unigene32161_Zhong-531	2472	1508	99.15%	67.3748859474982	1649	97.13%	77.6611830076146	2109	99.03%	98.1786334533271	2371	99.15%	108.026275075157	1664	97.17%	76.1569312381781	1393	97.09%	65.4520352921479	1808	97.09%	83.2405679817763	1723	97.09%	81.1478876238989	-	GO:0009536//plastid	-	-	gi|222634876|gb|EEE65008.1|/0/hypothetical protein OsJ_19956 [Oryza sativa Japonica Group]
Unigene44365_Zhong-531	830	1506	89.16%	200.397383753872	1539	98.92%	215.870024128265	1279	97.11%	177.329635609741	1577	95.9%	213.993171140025	1645	95.42%	224.229314950313	1307	90.48%	182.901809074237	1277	96.75%	175.104731003481	1109	91.69%	155.558541232204	-	-	-	GO:0006351//transcription, DNA-dependent	gi|218188501|gb|EEC70928.1|/6.72317e-42/hypothetical protein OsI_02508 [Oryza sativa Indica Group]
Unigene29522_Zhong-531	651	1504	98.92%	255.159660474981	721	98.92%	128.939531763576	779	95.85%	137.703614090057	759	97.7%	131.312811783717	2912	98.62%	506.0750914537	5519	98.46%	984.690870443555	4846	98.92%	847.20302233367	2363	99.23%	422.593819501259	K13171|1|3e-10|63.2|vvi:100262120|serine/arginine repetitive matrix protein 1	GO:0016023//cytoplasmic membrane-bounded vesicle	GO:0008233//peptidase activity	GO:0006508//proteolysis	gi|125532569|gb|EAY79134.1|/6.78854e-48/hypothetical protein OsI_34241 [Oryza sativa Indica Group]
Unigene29820_Zhong-531	1016	1503	99.9%	163.384344681064	1618	99.7%	185.402942269249	2393	99.7%	271.042790682705	1997	99.9%	221.376068569535	1352	99.7%	150.552358653426	1276	99.9%	145.873859076763	1629	99.9%	182.478814803302	2117	99.9%	242.587019220442	K05863|1|1e-173|607|osa:4330539|solute carrier family 25 (mitochondrial adenine nucleotide translocator), member 4/5/6/31	GO:0005618//cell wall;GO:0016021//integral to membrane;GO:0005730//nucleolus;GO:0005743//mitochondrial inner membrane;GO:0009941//chloroplast envelope;GO:0005774//vacuolar membrane;GO:0005886//plasma membrane	GO:0005507//copper ion binding;GO:0005471//ATP:ADP antiporter activity	GO:0055085//transmembrane transport;GO:0015867//ATP transport;GO:0015866//ADP transport	gi|218191472|gb|EEC73899.1|/2.96319e-173/hypothetical protein OsI_08713 [Oryza sativa Indica Group]
Unigene23115_Zhong-531	1334	1503	98.73%	124.436652320811	873	97.9%	76.1886409539381	823	96.93%	70.9958356173699	748	99.48%	63.1527231171541	1236	97.15%	104.825567286825	1861	98.35%	162.035826778848	2177	97.75%	185.732401710754	1652	98.2%	144.176547476452	-	GO:0009574//preprophase band;GO:0009536//plastid	GO:0008017//microtubule binding	GO:0000910//cytokinesis;GO:0000226//microtubule cytoskeleton organization	gi|218202252|gb|EEC84679.1|/1.97645e-173/hypothetical protein OsI_31594 [Oryza sativa Indica Group]
Unigene44194_Zhong-531	1092	1502	99.08%	151.91213317098	1226	99.18%	130.707240056718	870	99.08%	91.6822966329821	987	99.54%	101.798370886449	1296	98.99%	134.272459281513	1341	99.08%	142.635176994191	816	97.62%	85.0457461068309	727	98.17%	77.5090083506939	K04043|1|4e-135|479|zma:100285374|molecular chaperone DnaK	GO:0005618//cell wall;GO:0005774//vacuolar membrane;GO:0005739//mitochondrion	GO:0005524//ATP binding;GO:0051082//unfolded protein binding;GO:0008270//zinc ion binding	GO:0006457//protein folding;GO:0046686//response to cadmium ion;GO:0009651//response to salt stress	gi|115448989|ref|NP_001048274.1|/3.47197e-146/Os02g0774300 [Oryza sativa Japonica Group]
Unigene7407_Zhong-531	1223	1500	98.69%	135.459656480956	1417	97.14%	134.888587155061	1680	99.35%	158.078095235011	1622	99.35%	149.372519511607	1170	97.63%	108.234068772165	1021	99.67%	96.9660692777493	1212	99.35%	112.787569496592	1366	99.18%	130.036313960075	-	GO:0005747//mitochondrial respiratory chain complex I	-	-	gi|218187997|gb|EEC70424.1|/7.87775e-150/hypothetical protein OsI_01428 [Oryza sativa Indica Group]
CL113.Contig1_Zhong-531	2095	1499	99.71%	79.0246850133452	1578	99.76%	87.6909518475885	1879	99.81%	103.212339520875	1776	99.81%	95.4784253095552	1551	99.57%	83.7591672211263	1494	99.81%	82.8298883698517	1629	98.76%	88.4956925251334	1692	99.67%	94.0279005855144	K00164|1|0.0|1239|osa:4335673|2-oxoglutarate dehydrogenase E1 component [EC:1.2.4.2]	GO:0005739//mitochondrion	GO:0004591//oxoglutarate dehydrogenase (succinyl-transferring) activity;GO:0050897//cobalt ion binding;GO:0030976//thiamine pyrophosphate binding;GO:0008270//zinc ion binding	GO:0046686//response to cadmium ion;GO:0006099//tricarboxylic acid cycle	gi|222628767|gb|EEE60899.1|/0/hypothetical protein OsJ_14584 [Oryza sativa Japonica Group]
Unigene23878_Zhong-531	993	1498	98.89%	166.612558237369	1352	98.89%	158.51094521676	1242	98.89%	143.933278189435	1306	99.4%	148.129051523227	1581	98.69%	180.130478062088	1574	98.09%	184.109409640062	1472	98.59%	168.711092093214	1195	99.3%	140.106751880986	K00559|1|3e-115|413|osa:4342690|sterol 24-C-methyltransferase [EC:2.1.1.41]	GO:0005773//vacuole;GO:0009506//plasmodesma;GO:0005783//endoplasmic reticulum	GO:0003838//sterol 24-C-methyltransferase activity	GO:0009793//embryo development ending in seed dormancy;GO:0032259//methylation;GO:0016126//sterol biosynthetic process	gi|125557636|gb|EAZ03172.1|/3.34941e-119/hypothetical protein OsI_25325 [Oryza sativa Indica Group]
Unigene7296_Zhong-531	595	1495	95.97%	277.504094134378	1521	98.15%	297.607629706342	1851	94.79%	357.996122333379	1798	96.81%	340.344733931681	1518	96.64%	288.641907566599	1627	97.48%	317.607751399304	1368	96.13%	261.670164146	1749	96.64%	342.226197498774	K01115|1|1e-15|75.9|vcn:VOLCADRAFT_99471|phospholipase D [EC:3.1.4.4]	-	-	-	gi|125526425|gb|EAY74539.1|/4.82659e-44/hypothetical protein OsI_02430 [Oryza sativa Indica Group]
Unigene32180_Zhong-531	1314	1493	92.16%	125.490141905216	1279	97.34%	113.320111160483	1040	95.05%	91.0808014837078	1114	97.56%	95.485216955054	1353	99.54%	116.494926462299	1113	92.31%	98.3830551827178	483	88.36%	41.8347175064188	534	87.9%	47.3136333313689	K12130|1|0.0|758|osa:4347674|pseudo-response regulator 5	GO:0005634//nucleus	GO:0000156//phosphorelay response regulator activity	GO:0000160//two-component signal transduction system (phosphorelay);GO:0035556//intracellular signal transduction;GO:0048511//rhythmic process;GO:0006355//regulation of transcription, DNA-dependent	gi|218202508|gb|EEC84935.1|/0/hypothetical protein OsI_32150 [Oryza sativa Indica Group]
Unigene45999_Zhong-531	739	1491	96.89%	222.832418020233	1289	96.89%	203.067438932462	1094	99.46%	170.35769416266	1062	99.86%	161.855101310951	1306	99.59%	199.941671625454	1180	96.35%	185.463339183627	832	97.97%	128.133875850521	1015	96.62%	159.904988293676	K03963|1|1e-80|297|osa:4331499|NADH dehydrogenase (ubiquinone) 1 beta subcomplex 7 [EC:1.6.5.3 1.6.99.3]	GO:0005747//mitochondrial respiratory chain complex I;GO:0009536//plastid	GO:0008137//NADH dehydrogenase (ubiquinone) activity	GO:0055114//oxidation-reduction process	gi|6063548|dbj|BAA85408.1|/2.49981e-79/unnamed protein product [Oryza sativa Japonica Group]
Unigene35223_Zhong-531	1577	1491	99.94%	104.421786250445	828	99.94%	61.1266304087424	722	99.87%	52.6858964282263	622	99.87%	44.4227054864651	1169	99.94%	83.8662835312483	1331	99.87%	98.0317754108683	1326	99.87%	95.6966876769634	1300	99.81%	95.9736621906246	K14486|1|3e-57|221|pop:POPTR_589324|auxin response factor	GO:0005634//nucleus	GO:0003677//DNA binding;GO:0046983//protein dimerization activity	GO:0009734//auxin mediated signaling pathway;GO:0006355//regulation of transcription, DNA-dependent	gi|218201472|gb|EEC83899.1|/0/hypothetical protein OsI_29915 [Oryza sativa Indica Group]
Unigene18681_Zhong-531	961	1491	96.98%	171.356042577473	1291	96.25%	156.399250397849	1634	96.36%	195.666976433236	1817	98.34%	212.950102394121	1668	97.19%	196.37094894807	1822	97.81%	220.214286628078	2506	97.09%	296.785551458015	2109	97.09%	255.501585899434	K07976|1|1e-112|404|osa:4324675|Rab family, other;K07874|2|5e-110|395|bdi:100834005|Ras-related protein Rab-1A	GO:0005829//cytosol;GO:0009506//plasmodesma;GO:0016023//cytoplasmic membrane-bounded vesicle;GO:0005773//vacuole;GO:0005886//plasma membrane	GO:0016787//hydrolase activity;GO:0005525//GTP binding	GO:0007264//small GTPase mediated signal transduction;GO:0009860//pollen tube growth;GO:0009555//pollen development;GO:0008152//metabolic process;GO:0015031//protein transport	gi|115437604|ref|NP_001043336.1|/2.27743e-111/Os01g0558600 [Oryza sativa Japonica Group]
CL592.Contig3_Zhong-531	2362	1487	99.45%	69.5306426011637	1564	98.35%	77.088335432683	1680	98.39%	81.8499197597028	1467	99.2%	69.9514198632775	1457	99.7%	69.7885602234373	1437	99.75%	70.6638638623827	1578	99.83%	76.0347602321606	1766	98.69%	87.0464800608904	K02154|1|0.0|1309|sbi:SORBI_01g040970|V-type H+-transporting ATPase subunit I [EC:3.6.3.14]	GO:0009705//plant-type vacuole membrane;GO:0009941//chloroplast envelope;GO:0000220//vacuolar proton-transporting V-type ATPase, V0 domain;GO:0005794//Golgi apparatus;GO:0005886//plasma membrane;GO:0005739//mitochondrion	GO:0015078//hydrogen ion transmembrane transporter activity;GO:0009678//hydrogen-translocating pyrophosphatase activity;GO:0045735//nutrient reservoir activity	GO:0043181//vacuolar sequestering;GO:0015991//ATP hydrolysis coupled proton transport;GO:0070072//vacuolar proton-transporting V-type ATPase complex assembly;GO:0031669//cellular response to nutrient levels;GO:0032119//sequestering of zinc ion;GO:0015986//ATP synthesis coupled proton transport	gi|78707995|gb|ABB46970.1|/0/V-type ATPase 116kDa subunit family protein, expressed [Oryza sativa Japonica Group]
Unigene36597_Zhong-531	772	1487	95.85%	212.734945367809	646	95.85%	97.4197543801517	329	97.41%	49.0419202947088	323	95.34%	47.1228485671039	811	97.41%	118.852448755457	874	98.06%	131.496634640331	1018	96.24%	150.077488339009	925	97.41%	139.49699121066	K01623|1|3e-79|292|osa:4349897|fructose-bisphosphate aldolase, class I [EC:4.1.2.13]	GO:0031977//thylakoid lumen;GO:0005739//mitochondrion;GO:0009941//chloroplast envelope;GO:0009534//chloroplast thylakoid;GO:0009570//chloroplast stroma;GO:0022626//cytosolic ribosome;GO:0016020//membrane;GO:0048046//apoplast	GO:0004332//fructose-bisphosphate aldolase activity	GO:0046686//response to cadmium ion;GO:0006096//glycolysis;GO:0009737//response to abscisic acid stimulus	gi|2407279|gb|AAB70542.1|/6.6661e-78/aldolase [Oryza sativa Indica Group]
Unigene44193_Zhong-531	1576	1486	99.37%	104.137647874808	1227	98.41%	90.6400553759885	489	97.91%	35.7060258871965	514	98.48%	36.7327310866861	1321	98.92%	94.8311865640273	1734	98.67%	127.794859802073	532	98.29%	38.4185079550229	517	97.97%	38.1922054602577	K04043|1|0.0|757|zma:100285374|molecular chaperone DnaK	GO:0005618//cell wall;GO:0005774//vacuolar membrane;GO:0009507//chloroplast	GO:0008270//zinc ion binding;GO:0005524//ATP binding;GO:0051082//unfolded protein binding	GO:0009615//response to virus;GO:0006457//protein folding;GO:0009651//response to salt stress;GO:0009408//response to heat;GO:0046686//response to cadmium ion	gi|297727109|ref|NP_001175918.1|/0/Os09g0491772 [Oryza sativa Japonica Group]
Unigene17352_Zhong-531	813	1485	99.14%	201.734917930439	1353	99.75%	193.748818857152	1302	99.38%	184.29319878982	1411	99.51%	195.471201190247	1394	99.63%	193.988867815784	1425	99.63%	203.584553871201	1439	99.88%	201.444457834878	1399	99.88%	200.339957346188	K03347|1|7e-70|261|sbi:SORBI_03g015000|cullin 1	GO:0005829//cytosol;GO:0000794//condensed nuclear chromosome;GO:0031461//cullin-RING ubiquitin ligase complex	GO:0031625//ubiquitin protein ligase binding	GO:0009733//response to auxin stimulus;GO:0006511//ubiquitin-dependent protein catabolic process;GO:0009753//response to jasmonic acid stimulus;GO:0042752//regulation of circadian rhythm;GO:0010265//SCF complex assembly;GO:0010087//phloem or xylem histogenesis;GO:0009793//embryo development ending in seed dormancy	gi|218188233|gb|EEC70660.1|/2.27438e-71/hypothetical protein OsI_01951 [Oryza sativa Indica Group]
Unigene18596_Zhong-531	988	1483	98.68%	165.778946083953	1051	98.58%	123.844745225888	505	98.08%	58.8197674405792	736	98.89%	83.9010089276893	1388	98.79%	158.941424753799	1741	98.99%	204.673837516568	1077	98.18%	124.063444252979	741	97.47%	87.3175761199702	K12819|1|2e-142|503|osa:4344572|pre-mRNA-processing factor SLU7	GO:0005681//spliceosomal complex	GO:0003676//nucleic acid binding;GO:0008270//zinc ion binding	GO:0008380//RNA splicing;GO:0008284//positive regulation of cell proliferation;GO:0006397//mRNA processing	gi|115474617|ref|NP_001060905.1|/4.92542e-141/Os08g0127700 [Oryza sativa Japonica Group]
Unigene40360_Zhong-531	1667	1482	99.52%	98.187854803656	1526	99.76%	106.573872422544	1322	99.64%	91.2608952654242	1411	99.64%	95.331785583486	1483	99.64%	100.64915459918	1442	99.58%	100.473184265331	1602	99.52%	109.373469061594	1386	99.58%	96.7983687280773	K00627|1|2e-06|52.4|osa:4351678|pyruvate dehydrogenase E2 component (dihydrolipoamide acetyltransferase) [EC:2.3.1.12]	GO:0009536//plastid	GO:0008270//zinc ion binding	GO:0006950//response to stress	gi|115463065|ref|NP_001055132.1|/2.8909e-95/Os05g0299700 [Oryza sativa Japonica Group]
Unigene23875_Zhong-531	1409	1482	99.79%	116.166894221217	611	98.3%	50.4849615399044	539	97.02%	44.0216829500124	458	96.45%	36.6100901655267	767	96.38%	61.5869860452105	750	99.72%	61.8259468444535	846	98.01%	68.3351961109306	1034	99.36%	85.4377797095331	K12896|1|7e-08|57.0|cre:CHLREDRAFT_195844|splicing factor, arginine/serine-rich 7;K11498|2|1e-07|56.2|bdi:100836602|centromeric protein E;K13171|3|1e-07|56.2|vvi:100262120|serine/arginine repetitive matrix protein 1;K09522|5|2e-07|55.8|cre:CHLREDRAFT_107210|DnaJ homolog subfamily C member 2	-	-	-	gi|297605228|ref|NP_001056895.2|/0/Os06g0163300 [Oryza sativa Japonica Group]
Unigene23997_Zhong-531	1976	1481	96.71%	82.7776868342327	1622	95.7%	95.5643086376737	1686	98.79%	98.1882454503135	1707	98.13%	97.2955314127484	1538	97.62%	88.0590458470254	1374	98.58%	80.7644608695475	1988	98.73%	114.50238030405	2007	99.19%	118.249915838583	K04733|1|1e-79|295|smo:SELMODRAFT_159261|interleukin-1 receptor-associated kinase 4 [EC:2.7.11.1];K13430|4|1e-72|273|rcu:RCOM_1078760|serine/threonine-protein kinase PBS1 [EC:2.7.11.1];K13418|5|5e-71|267|pop:POPTR_913861|somatic embryogenesis receptor kinase 1 [EC:2.7.10.1 2.7.11.1]	GO:0005886//plasma membrane	GO:0004674//protein serine/threonine kinase activity;GO:0005524//ATP binding	GO:0046777//protein autophosphorylation;GO:0000165//MAPK cascade	gi|108705951|gb|ABF93746.1|/0/Protein kinase domain containing protein, expressed [Oryza sativa Japonica Group]
[truncated: 68,598 more rows]
