# Supplementary material for: RNA-seq reveals differentially expressed genes of rice (Oryza sativa) spikelet in response to temperature interacting with nitrogen at meiosis stage
Source: BMC Genomics. 2015 Nov 17;16:959. doi: 10.1186/s12864-015-2141-9 (PMC4650392; doi:10.1186/s12864-015-2141-9)
Supplement: Additional file 14: Table S4. — The differentially expressed genes (DEGs) were identified in different samples. (XLS 4299 kb) [file 12864_2015_2141_MOESM14_ESM.xls]

## Sheet: ZHN-vs-ZHH.GeneDiffExpFilter
GeneID	log2Ratio(ZHH/ZHN)	Probability	KEGG Orthology	GO Component	GO Function	GO Process	Blast nr
Unigene16258_Zhong-531	2.68638	0.816356	-	-	-	-	-
Unigene39770_Zhong-531	4.46552	0.838283	-	-	-	-	-
Unigene54683_Zhong-531	10.6135	0.95439	-	-	-	-	-
Unigene41566_Zhong-531	1.37542	0.856658	-	-	-	-	-
Unigene15496_Zhong-531	1.23878	0.837602	-	-	-	-	-
Unigene53617_Zhong-531	2.23492	0.815819	-	-	-	-	-
Unigene3943_Zhong-531	2.13375	0.820475	-	-	-	-	-
Unigene40350_Zhong-531	1.51294	0.829945	-	-	-	-	-
Unigene20634_Zhong-531	4.24177	0.815348	-	-	-	-	-
Unigene4464_Zhong-531	2.49913	0.893081	-	-	-	-	-
Unigene39_Zhong-531	1.41884	0.871284	-	-	-	-	-
Unigene49527_Zhong-531	-2.92316	0.847101	-	-	-	-	-
Unigene43599_Zhong-531	-1.62174	0.874779	-	-	-	-	-
Unigene27120_Zhong-531	2.4565	0.890202	-	-	-	-	-
Unigene50287_Zhong-531	-1.65953	0.857818	-	-	-	-	-
Unigene41468_Zhong-531	1.15292	0.835579	-	-	-	-	-
Unigene48305_Zhong-531	-1.73477	0.8174	-	-	-	-	-
Unigene29525_Zhong-531	-1.62516	0.876548	-	-	-	-	-
Unigene7532_Zhong-531	-1.04716	0.810613	-	-	-	-	-
Unigene13434_Zhong-531	-1.73153	0.868478	-	-	-	-	-
Unigene35991_Zhong-531	-1.30794	0.821772	-	-	-	-	-
Unigene46933_Zhong-531	1.42546	0.810439	-	-	-	-	-
Unigene8726_Zhong-531	-1.98345	0.913689	-	-	-	-	-
Unigene30023_Zhong-531	-3.01548	0.846789	-	-	-	-	-
CL3670.Contig2_Zhong-531	-1.0577	0.815449	-	-	-	-	-
Unigene7439_Zhong-531	3.04375	0.859733	-	-	-	-	-
Unigene37356_Zhong-531	1.60599	0.865302	-	-	-	-	-
Unigene46806_Zhong-531	2.0795	0.904139	-	-	-	-	-
Unigene54062_Zhong-531	-2.18684	0.811229	-	-	-	-	-
Unigene17269_Zhong-531	-1.43528	0.816972	-	-	-	-	-
Unigene31885_Zhong-531	-1.70488	0.86876	-	-	-	-	-
Unigene47271_Zhong-531	-1.31836	0.848812	-	-	-	-	-
Unigene27118_Zhong-531	2.63181	0.861589	-	-	-	-	-
Unigene44243_Zhong-531	1.95086	0.854171	-	-	-	-	-
Unigene31177_Zhong-531	1.61336	0.890412	-	-	-	-	-
Unigene13438_Zhong-531	-1.60681	0.886025	-	-	-	-	-
Unigene39094_Zhong-531	-1.25195	0.846579	-	-	-	-	-
Unigene38063_Zhong-531	1.53618	0.853924	-	-	-	-	-
Unigene43488_Zhong-531	1.97629	0.844317	-	-	-	-	-
Unigene31359_Zhong-531	-1.85814	0.903479	-	-	-	-	-
Unigene52577_Zhong-531	2.46822	0.805639	-	-	-	-	-
Unigene30395_Zhong-531	4.32842	0.932977	-	-	-	-	-
Unigene16619_Zhong-531	-1.44807	0.849269	-	-	-	-	-
Unigene42039_Zhong-531	-1.0891	0.821635	-	-	-	-	-
Unigene48846_Zhong-531	-1.89762	0.835746	-	-	-	-	-
Unigene29574_Zhong-531	2.99202	0.944129	-	-	-	-	-
Unigene43116_Zhong-531	2.45438	0.930584	-	-	-	-	-
Unigene12024_Zhong-531	1.91807	0.824144	-	-	-	-	-
Unigene14373_Zhong-531	2.97653	0.931288	-	-	-	-	-
Unigene45909_Zhong-531	1.40214	0.871683	-	-	-	-	-
Unigene25082_Zhong-531	-1.36445	0.830097	-	-	-	-	-
Unigene19403_Zhong-531	-2.58544	0.937371	-	-	-	-	-
Unigene140_Zhong-531	-1.17373	0.838487	-	-	-	-	-
Unigene37689_Zhong-531	-1.90381	0.863677	-	-	-	-	-
Unigene34486_Zhong-531	1.42419	0.807517	-	-	-	-	-
Unigene3266_Zhong-531	1.33053	0.80334	-	-	-	-	-
Unigene12282_Zhong-531	1.36728	0.809975	-	-	-	-	-
Unigene32061_Zhong-531	1.80086	0.9087	-	-	-	-	-
Unigene24558_Zhong-531	1.20989	0.830909	-	-	-	-	-
Unigene19806_Zhong-531	-1.72856	0.904444	-	-	-	-	-
Unigene32222_Zhong-531	1.04947	0.811621	-	-	-	-	-
Unigene28152_Zhong-531	-1.63441	0.826979	-	-	-	-	-
Unigene19813_Zhong-531	-2.1405	0.829038	-	-	-	-	-
Unigene21425_Zhong-531	-1.72392	0.829553	-	-	-	-	-
Unigene36300_Zhong-531	-1.10282	0.824862	-	-	-	-	-
Unigene2108_Zhong-531	1.99853	0.824209	-	-	-	-	-
Unigene52654_Zhong-531	-1.29579	0.816907	-	-	-	-	-
Unigene45098_Zhong-531	-1.85381	0.90556	-	-	-	-	-
Unigene8185_Zhong-531	3.62325	0.899455	-	-	-	-	-
Unigene15088_Zhong-531	1.10085	0.830924	-	-	-	-	-
Unigene28695_Zhong-531	-1.45954	0.819677	-	-	-	-	-
Unigene55838_Zhong-531	-4.75475	0.853736	-	-	-	-	-
Unigene52491_Zhong-531	-1.28448	0.812085	-	-	-	-	-
Unigene43441_Zhong-531	-1.56063	0.809619	-	-	-	-	-
Unigene52665_Zhong-531	1.68041	0.815623	-	-	-	-	-
Unigene40695_Zhong-531	-1.52603	0.868724	-	-	-	-	-
Unigene47647_Zhong-531	-1.96794	0.858478	-	-	-	-	-
Unigene11198_Zhong-531	5.1971	0.92081	-	-	-	-	-
Unigene11631_Zhong-531	-1.77299	0.830757	-	-	-	-	-
Unigene44009_Zhong-531	-1.25443	0.832823	-	-	-	-	-
Unigene46456_Zhong-531	1.32287	0.840336	-	-	-	-	-
Unigene44244_Zhong-531	3.38155	0.862089	-	-	-	-	-
Unigene20049_Zhong-531	-3.48002	0.900716	-	-	-	-	-
Unigene46535_Zhong-531	-1.11972	0.819619	-	-	-	-	-
Unigene21715_Zhong-531	-1.32946	0.810664	-	-	-	-	-
Unigene22898_Zhong-531	1.54168	0.875047	-	-	-	-	-
Unigene19749_Zhong-531	-2.2609	0.92561	-	-	-	-	-
Unigene15092_Zhong-531	-2.15861	0.804493	-	-	-	-	-
CL5175.Contig1_Zhong-531	1.29321	0.854077	-	-	-	-	-
Unigene32292_Zhong-531	-1.18326	0.837725	-	-	-	-	-
Unigene8877_Zhong-531	-3.04002	0.924667	-	-	-	-	-
Unigene29032_Zhong-531	-1.16861	0.81922	-	-	-	-	-
Unigene27223_Zhong-531	-1.63394	0.880594	-	-	-	-	-
Unigene24868_Zhong-531	1.6682	0.87066	-	-	-	-	-
Unigene30045_Zhong-531	1.18112	0.810649	-	-	-	-	-
Unigene33044_Zhong-531	1.78657	0.80698	-	-	-	-	-
Unigene15514_Zhong-531	1.25937	0.806958	-	-	-	-	-
Unigene24266_Zhong-531	1.20914	0.820627	-	-	-	-	-
Unigene22805_Zhong-531	2.00676	0.833955	-	-	-	-	-
Unigene13311_Zhong-531	9.72499	0.894517	-	-	-	-	-
Unigene55732_Zhong-531	-2.89947	0.822128	-	-	-	-	-
Unigene30047_Zhong-531	-1.3509	0.855186	-	-	-	-	-
Unigene46476_Zhong-531	1.03675	0.809583	-	-	-	-	-
Unigene19614_Zhong-531	-1.62651	0.879159	-	-	-	-	-
Unigene45462_Zhong-531	-1.08561	0.825797	-	-	-	-	-
Unigene3821_Zhong-531	-1.84771	0.822809	-	-	-	-	-
Unigene38134_Zhong-531	1.69986	0.849523	-	-	-	-	-
Unigene46589_Zhong-531	1.26988	0.821678	-	-	-	-	-
Unigene51860_Zhong-531	-3.78395	0.877266	-	-	-	-	-
Unigene7306_Zhong-531	-1.303	0.858812	-	-	-	-	-
Unigene38133_Zhong-531	1.54041	0.869935	-	-	-	-	-
Unigene41056_Zhong-531	5.41117	0.826993	-	-	-	-	-
Unigene36595_Zhong-531	-1.74238	0.823114	-	-	-	-	-
Unigene42567_Zhong-531	-2.15782	0.853794	-	-	-	-	-
Unigene5806_Zhong-531	-2.75247	0.909418	-	-	-	-	-
Unigene29573_Zhong-531	3.66932	0.943056	-	-	-	-	-
Unigene26653_Zhong-531	-1.48206	0.830706	-	-	-	-	-
Unigene49977_Zhong-531	-1.3316	0.838109	-	-	-	-	-
Unigene31214_Zhong-531	-1.99093	0.899433	-	-	-	-	-
Unigene20972_Zhong-531	-1.36768	0.852706	-	-	-	-	-
Unigene42497_Zhong-531	-1.97854	0.917779	-	-	-	-	-
Unigene15024_Zhong-531	2.04241	0.853743	-	-	-	-	-
Unigene33319_Zhong-531	-1.47751	0.87029	-	-	-	-	-
Unigene16859_Zhong-531	-1.2929	0.833092	-	-	-	-	-
Unigene1122_Zhong-531	-1.62872	0.810838	-	-	-	-	-
Unigene48283_Zhong-531	3.26144	0.919932	-	-	-	-	-
Unigene38359_Zhong-531	-1.85907	0.888063	-	-	-	-	-
CL4155.Contig1_Zhong-531	2.22634	0.802869	-	-	-	-	-
Unigene47866_Zhong-531	5.1133	0.940779	-	-	-	-	-
Unigene56029_Zhong-531	-1.91813	0.814768	-	-	-	-	-
Unigene5306_Zhong-531	-2.19282	0.895249	-	-	-	-	-
Unigene49463_Zhong-531	-2.2569	0.800824	-	-	-	-	-
Unigene31788_Zhong-531	3.13478	0.930135	-	-	-	-	-
Unigene53800_Zhong-531	-1.64329	0.851488	-	-	-	-	-
Unigene42043_Zhong-531	1.62297	0.844918	-	-	-	-	-
Unigene10658_Zhong-531	-2.87031	0.812498	-	-	-	-	-
Unigene29575_Zhong-531	-1.31368	0.81703	-	-	-	-	-
Unigene43478_Zhong-531	-1.33542	0.850741	-	-	-	-	-
Unigene19488_Zhong-531	-1.61487	0.829517	-	-	-	-	-
Unigene30796_Zhong-531	1.86353	0.846579	-	-	-	-	-
Unigene43707_Zhong-531	1.29954	0.843533	-	-	-	-	-
Unigene54360_Zhong-531	1.59257	0.814739	-	-	-	-	-
Unigene39558_Zhong-531	-1.07543	0.828168	-	-	-	-	-
Unigene53978_Zhong-531	2.08438	0.801578	-	-	-	-	-
CL6962.Contig1_Zhong-531	1.89763	0.819104	-	-	-	-	-
Unigene4297_Zhong-531	2.71652	0.833751	-	-	-	-	-
Unigene4958_Zhong-531	-1.22663	0.815877	-	-	-	-	-
Unigene30841_Zhong-531	1.90997	0.817871	-	-	-	-	-
CL3546.Contig1_Zhong-531	1.59831	0.827349	-	-	-	-	-
Unigene15747_Zhong-531	-1.1534	0.831061	-	-	-	-	-
Unigene55112_Zhong-531	-1.5911	0.849211	-	-	-	-	-
CL6201.Contig2_Zhong-531	2.09673	0.914233	-	-	-	-	-
Unigene54184_Zhong-531	-1.3074	0.811701	-	-	-	-	-
Unigene15157_Zhong-531	1.62063	0.80194	-	-	-	-	-
Unigene52634_Zhong-531	-1.50446	0.860806	-	-	-	-	-
Unigene14976_Zhong-531	-1.03179	0.80946	-	-	-	-	-
Unigene24768_Zhong-531	-1.21456	0.843758	-	-	-	-	-
Unigene48083_Zhong-531	2.15379	0.886207	-	-	-	-	-
Unigene22114_Zhong-531	-1.40659	0.864685	-	-	-	-	-
Unigene22267_Zhong-531	1.09513	0.826051	-	-	-	-	-
Unigene15696_Zhong-531	1.84055	0.856694	-	-	-	-	-
CL3169.Contig1_Zhong-531	2.23809	0.888447	-	-	-	-	-
Unigene40699_Zhong-531	2.46953	0.857158	-	-	-	-	-
Unigene24973_Zhong-531	-1.61657	0.886497	-	-	-	-	-
CL4316.Contig1_Zhong-531	2.39979	0.905966	-	-	-	-	-
Unigene33991_Zhong-531	1.09635	0.815812	-	-	-	-	-
Unigene54809_Zhong-531	-1.32452	0.811621	-	-	-	-	-
Unigene17672_Zhong-531	-1.11737	0.830329	-	-	-	-	-
Unigene49949_Zhong-531	-2.11652	0.806777	-	-	-	-	-
Unigene19297_Zhong-531	2.13978	0.802934	-	-	-	-	-
Unigene41677_Zhong-531	-1.92904	0.863373	-	-	-	-	-
Unigene35193_Zhong-531	-1.70079	0.89981	-	-	-	-	-
Unigene19501_Zhong-531	2.14721	0.872219	-	-	-	-	-
Unigene4977_Zhong-531	1.79862	0.868768	-	-	-	-	-
Unigene34536_Zhong-531	-1.34697	0.849733	-	-	-	-	-
CL4126.Contig1_Zhong-531	1.97736	0.918293	-	-	-	-	-
Unigene10255_Zhong-531	-2.84321	0.922296	-	-	-	-	-
Unigene5862_Zhong-531	1.34659	0.800657	-	-	-	-	-
Unigene28455_Zhong-531	-1.29204	0.840633	-	-	-	-	-
Unigene15025_Zhong-531	2.55026	0.851531	-	-	-	-	-
Unigene39522_Zhong-531	-1.50941	0.861792	-	-	-	-	-
Unigene42049_Zhong-531	1.56173	0.826123	-	-	-	-	-
Unigene49785_Zhong-531	4.59673	0.860182	-	-	-	-	-
Unigene30952_Zhong-531	-2.22389	0.846354	-	-	-	-	-
Unigene38555_Zhong-531	-1.30343	0.809772	-	-	-	-	-
Unigene45049_Zhong-531	-1.24258	0.845259	-	-	-	-	-
Unigene40128_Zhong-531	2.19278	0.915821	-	-	-	-	-
Unigene38970_Zhong-531	-1.20256	0.805718	-	-	-	-	-
Unigene45588_Zhong-531	-1.29152	0.85433	-	-	-	-	-
Unigene47364_Zhong-531	2.46436	0.868151	-	-	-	-	-
Unigene27224_Zhong-531	-2.23634	0.859218	-	-	-	-	-
Unigene5113_Zhong-531	-1.95574	0.891138	-	-	-	-	-
Unigene6605_Zhong-531	-1.08001	0.819249	-	-	-	-	-
Unigene16172_Zhong-531	-1.63937	0.814514	-	-	-	-	-
Unigene33090_Zhong-531	-1.25229	0.828204	-	-	-	-	-
Unigene38304_Zhong-531	-1.73662	0.870754	-	-	-	-	-
Unigene14961_Zhong-531	-1.08425	0.801259	-	-	-	-	-
Unigene24848_Zhong-531	-1.27795	0.842206	-	-	-	-	-
Unigene9455_Zhong-531	2.64673	0.817066	-	-	-	-	-
Unigene48010_Zhong-531	-3.43484	0.837326	-	-	-	-	-
Unigene42494_Zhong-531	-1.11171	0.82368	-	-	-	-	-
Unigene45451_Zhong-531	2.35423	0.889506	-	-	-	-	-
Unigene16197_Zhong-531	-2.79158	0.837036	-	-	-	-	-
Unigene54243_Zhong-531	-1.9502	0.883502	-	-	-	-	-
Unigene22913_Zhong-531	1.35402	0.861263	-	-	-	-	-
Unigene52065_Zhong-531	-2.77752	0.91073	-	-	-	-	-
Unigene6888_Zhong-531	-1.68235	0.871465	-	-	-	-	-
Unigene34683_Zhong-531	-1.28765	0.825384	-	-	-	-	-
Unigene55498_Zhong-531	-1.35736	0.860407	-	-	-	-	-
Unigene52643_Zhong-531	1.50708	0.812643	-	-	-	-	-
Unigene47921_Zhong-531	-1.8949	0.909904	-	-	-	-	-
Unigene37033_Zhong-531	1.23368	0.817037	-	-	-	-	-
Unigene23252_Zhong-531	-1.69666	0.843062	-	-	-	-	-
Unigene30670_Zhong-531	1.17692	0.830307	-	-	-	-	-
Unigene49304_Zhong-531	1.21496	0.836449	-	-	-	-	-
Unigene52670_Zhong-531	1.48949	0.827153	-	-	-	-	-
Unigene7606_Zhong-531	-1.71549	0.833846	-	-	-	-	-
Unigene3171_Zhong-531	-4.59246	0.856586	-	-	-	-	-
Unigene10427_Zhong-531	2.21163	0.811265	-	-	-	-	-
Unigene10000_Zhong-531	-1.72071	0.844998	-	-	-	-	-
Unigene40075_Zhong-531	3.10644	0.835434	-	-	-	-	-
Unigene36574_Zhong-531	1.57682	0.862604	-	-	-	-	-
Unigene45654_Zhong-531	1.90843	0.830459	-	-	-	-	-
Unigene476_Zhong-531	1.75166	0.818198	-	-	-	-	-
Unigene565_Zhong-531	-1.50441	0.86805	-	-	-	-	-
Unigene27375_Zhong-531	-1.77864	0.863452	-	-	-	-	-
Unigene7621_Zhong-531	-1.11292	0.808438	-	-	-	-	-
Unigene1171_Zhong-531	-1.79181	0.881348	-	-	-	-	-
Unigene40439_Zhong-531	2.90048	0.871654	-	-	-	-	-
Unigene31137_Zhong-531	-1.21548	0.806132	-	-	-	-	-
Unigene50633_Zhong-531	2.06277	0.891304	-	-	-	-	-
Unigene26372_Zhong-531	-2.21939	0.854381	-	-	-	-	-
Unigene47900_Zhong-531	1.78937	0.86594	-	-	-	-	-
Unigene23584_Zhong-531	-1.67843	0.901072	-	-	-	-	-
Unigene5697_Zhong-531	2.19834	0.830336	-	-	-	-	-
Unigene41477_Zhong-531	1.27303	0.852416	-	-	-	-	-
Unigene44387_Zhong-531	-2.5987	0.9302	-	-	-	-	-
Unigene3004_Zhong-531	-9.32694	0.849893	-	-	-	-	-
Unigene9638_Zhong-531	-4.94212	0.812933	-	-	-	-	-
Unigene40077_Zhong-531	-1.41216	0.84159	-	-	-	-	-
Unigene52726_Zhong-531	2.05831	0.82803	-	-	-	-	-
Unigene44506_Zhong-531	-1.07268	0.813107	-	-	-	-	-
Unigene20058_Zhong-531	1.24903	0.820765	-	-	-	-	-
Unigene39242_Zhong-531	-1.81555	0.907931	-	-	-	-	-
Unigene7515_Zhong-531	1.07739	0.813151	-	-	-	-	-
Unigene42629_Zhong-531	-1.73687	0.901297	-	-	-	-	-
Unigene33136_Zhong-531	-1.2414	0.839567	-	-	-	-	-
Unigene9078_Zhong-531	-1.48334	0.847667	-	-	-	-	-
Unigene30476_Zhong-531	1.89504	0.853953	-	-	-	-	-
Unigene23553_Zhong-531	-1.62354	0.879021	-	-	-	-	-
Unigene40658_Zhong-531	5.32288	0.945645	-	-	-	-	-
Unigene18117_Zhong-531	1.1579	0.809373	-	-	-	-	-
Unigene9109_Zhong-531	3.7119	0.875939	-	-	-	-	-
Unigene42714_Zhong-531	-1.27277	0.834745	-	-	-	-	-
Unigene43390_Zhong-531	-1.1187	0.825862	-	-	-	-	-
Unigene50642_Zhong-531	4.684	0.850828	-	-	-	-	-
Unigene32354_Zhong-531	1.21249	0.841126	-	-	-	-	-
Unigene18873_Zhong-531	-2.11666	0.858174	-	-	-	-	-
Unigene52920_Zhong-531	-2.59156	0.804544	-	-	-	-	-
Unigene43845_Zhong-531	1.47961	0.870493	-	-	-	-	-
Unigene8776_Zhong-531	-2.611	0.936494	-	-	-	-	-
Unigene38348_Zhong-531	2.07881	0.840713	-	-	-	-	-
Unigene7622_Zhong-531	-1.24609	0.812056	-	-	-	-	-
Unigene37440_Zhong-531	-2.16494	0.878985	-	-	-	-	-
Unigene8007_Zhong-531	-1.58641	0.830626	-	-	-	-	-
Unigene31257_Zhong-531	-1.29229	0.84151	-	-	-	-	-
Unigene4413_Zhong-531	1.68815	0.822795	-	-	-	-	-
Unigene29692_Zhong-531	2.65913	0.838603	-	-	-	-	-
Unigene6458_Zhong-531	-2.70939	0.843555	-	-	-	-	-
Unigene50830_Zhong-531	3.14174	0.895916	-	-	-	-	-
Unigene19307_Zhong-531	1.46023	0.873031	-	-	-	-	-
CL4878.Contig1_Zhong-531	2.12432	0.831011	-	-	-	-	-
Unigene30637_Zhong-531	-2.71014	0.866832	-	-	-	-	-
CL7190.Contig1_Zhong-531	-2.80044	0.848914	-	-	-	-	-
Unigene34537_Zhong-531	-1.19845	0.831823	-	-	-	-	-
Unigene23123_Zhong-531	1.4027	0.808002	-	-	-	-	-
Unigene14529_Zhong-531	3.59972	0.872067	-	-	-	-	-
Unigene45942_Zhong-531	1.24984	0.834614	-	-	-	-	-
Unigene9936_Zhong-531	1.40133	0.853482	-	-	-	-	-
Unigene54291_Zhong-531	-2.07071	0.856129	-	-	-	-	-
Unigene52964_Zhong-531	-2.39909	0.862539	-	-	-	-	-
Unigene45170_Zhong-531	1.67512	0.868992	-	-	-	-	-
Unigene630_Zhong-531	1.96706	0.917227	-	-	-	-	-
Unigene32015_Zhong-531	-1.84314	0.909208	-	-	-	-	-
Unigene24724_Zhong-531	2.47332	0.934079	-	-	-	-	-
Unigene48533_Zhong-531	-2.9637	0.841235	-	-	-	-	-
Unigene11440_Zhong-531	1.53025	0.810845	-	-	-	-	-
Unigene55809_Zhong-531	4.54813	0.808227	-	-	-	-	-
Unigene29928_Zhong-531	-1.70439	0.892356	-	-	-	-	-
Unigene37473_Zhong-531	-1.3921	0.859138	-	-	-	-	-
Unigene30485_Zhong-531	-1.26254	0.840705	-	-	-	-	-
Unigene31175_Zhong-531	1.25326	0.850705	-	-	-	-	-
Unigene14407_Zhong-531	1.24189	0.831199	-	-	-	-	-
Unigene26330_Zhong-531	-1.34101	0.809902	-	-	-	-	-
Unigene4658_Zhong-531	-2.86277	0.894698	-	-	-	-	-
Unigene8048_Zhong-531	-2.52808	0.8953	-	-	-	-	-
Unigene10892_Zhong-531	-1.35481	0.844933	-	-	-	-	-
Unigene24714_Zhong-531	-1.08446	0.823759	-	-	-	-	-
Unigene47923_Zhong-531	-1.18952	0.821519	-	-	-	-	-
Unigene24335_Zhong-531	2.42555	0.905611	-	-	-	-	-
Unigene20250_Zhong-531	2.19757	0.875076	-	-	-	-	-
Unigene40006_Zhong-531	-3.38886	0.921912	-	-	-	-	-
Unigene32375_Zhong-531	-1.37109	0.845426	-	-	-	-	-
Unigene12014_Zhong-531	1.60547	0.837682	-	-	-	-	-
Unigene16259_Zhong-531	4.35258	0.812984	-	-	-	-	-
Unigene29869_Zhong-531	-1.04337	0.802136	-	-	-	-	-
Unigene20684_Zhong-531	1.91017	0.882907	-	-	-	-	-
Unigene9110_Zhong-531	9.38923	0.857898	-	-	-	-	-
Unigene5267_Zhong-531	-1.7895	0.803238	-	-	-	-	-
CL5269.Contig2_Zhong-531	-2.24279	0.909672	-	-	-	-	-
Unigene2716_Zhong-531	9.66375	0.888165	-	-	-	-	-
Unigene22397_Zhong-531	-1.35381	0.801462	-	-	-	-	-
Unigene52150_Zhong-531	2.32553	0.871559	-	-	-	-	-
Unigene48414_Zhong-531	-2.20476	0.891819	-	-	-	-	-
Unigene6799_Zhong-531	-2.40865	0.857717	-	-	-	-	-
Unigene55934_Zhong-531	1.65837	0.860878	-	-	-	-	-
Unigene27121_Zhong-531	2.49314	0.899999	-	-	-	-	-
Unigene45028_Zhong-531	6.71107	0.96444	-	-	-	-	-
Unigene8842_Zhong-531	1.32612	0.819909	-	-	-	-	-
Unigene40752_Zhong-531	-1.11369	0.815841	-	-	-	-	-
Unigene50480_Zhong-531	-3.2615	0.904132	-	-	-	-	-
Unigene6926_Zhong-531	-1.83537	0.833179	-	-	-	-	-
Unigene22203_Zhong-531	2.15153	0.903392	-	-	-	-	-
Unigene28658_Zhong-531	4.12236	0.832461	-	-	-	-	-
Unigene41217_Zhong-531	-1.56019	0.863634	-	-	-	-	-
Unigene5043_Zhong-531	3.67028	0.856622	-	-	-	-	-
Unigene12611_Zhong-531	2.99281	0.877302	-	-	-	-	-
Unigene2653_Zhong-531	4.06718	0.855244	-	-	-	-	-
Unigene17953_Zhong-531	1.69199	0.854222	-	-	-	-	-
Unigene53634_Zhong-531	3.6497	0.851343	-	-	-	-	-
Unigene9744_Zhong-531	3.14839	0.862553	-	-	-	-	-
Unigene36440_Zhong-531	1.75786	0.847841	-	-	-	-	-
Unigene5200_Zhong-531	1.31849	0.844744	-	-	-	-	-
Unigene29373_Zhong-531	-1.68268	0.833099	-	-	-	-	-
Unigene12762_Zhong-531	-2.75015	0.86929	-	-	-	-	-
Unigene35762_Zhong-531	1.13875	0.821381	-	-	-	-	-
Unigene48297_Zhong-531	1.9306	0.806378	-	-	-	-	-
Unigene18811_Zhong-531	1.57895	0.85494	-	-	-	-	-
Unigene14702_Zhong-531	1.8953	0.844077	-	-	-	-	-
Unigene30048_Zhong-531	-1.69727	0.804623	-	-	-	-	-
Unigene849_Zhong-531	2.32477	0.855491	-	-	-	-	-
Unigene46262_Zhong-531	-1.48617	0.864605	-	-	-	-	-
Unigene35663_Zhong-531	-1.462	0.858652	-	-	-	-	-
Unigene3122_Zhong-531	-4.1996	0.812194	-	-	-	-	-
Unigene4229_Zhong-531	-2.32725	0.800215	-	-	-	-	-
Unigene43370_Zhong-531	-1.1746	0.816392	-	-	-	-	-
Unigene16211_Zhong-531	-1.59276	0.811258	-	-	-	-	-
Unigene4828_Zhong-531	-2.21106	0.802571	-	-	-	-	-
Unigene6783_Zhong-531	-2.13326	0.896395	-	-	-	-	-
Unigene8008_Zhong-531	-2.19052	0.912202	-	-	-	-	-
Unigene27119_Zhong-531	2.82021	0.914835	-	-	-	-	-
Unigene38728_Zhong-531	-1.70836	0.88306	-	-	-	-	-
Unigene42372_Zhong-531	-2.6689	0.867506	-	-	-	-	-
Unigene33564_Zhong-531	-1.02594	0.8088	-	-	-	-	-
Unigene139_Zhong-531	7.62017	0.986919	-	-	-	-	-
Unigene922_Zhong-531	2.04261	0.904937	-	-	-	-	-
Unigene37620_Zhong-531	1.34587	0.848689	-	-	-	-	-
Unigene33222_Zhong-531	-1.09422	0.82774	-	-	-	-	-
Unigene37434_Zhong-531	-1.53399	0.863648	-	-	-	-	-
Unigene8284_Zhong-531	1.02547	0.801244	-	-	-	-	-
Unigene40172_Zhong-531	-2.0767	0.912028	-	-	-	-	-
Unigene12327_Zhong-531	1.27959	0.839523	-	-	-	-	-
Unigene37443_Zhong-531	-2.00976	0.878818	-	-	-	-	-
Unigene10723_Zhong-531	-3.10207	0.858014	-	-	-	-	-
Unigene11934_Zhong-531	-1.54812	0.802861	-	-	-	-	-
Unigene53642_Zhong-531	-1.67741	0.845324	-	-	-	-	-
Unigene35086_Zhong-531	-1.59037	0.873474	-	-	-	-	-
Unigene39484_Zhong-531	1.3557	0.845905	-	-	-	-	-
Unigene54673_Zhong-531	2.00516	0.862684	-	-	-	-	-
Unigene31914_Zhong-531	-1.11949	0.820402	-	-	-	-	-
Unigene38323_Zhong-531	-1.16111	0.826703	-	-	-	-	-
Unigene31349_Zhong-531	9.01952	0.806487	-	-	-	-	-
Unigene49021_Zhong-531	1.26538	0.808024	-	-	-	-	-
Unigene25720_Zhong-531	-2.16256	0.85792	-	-	-	-	-
Unigene26187_Zhong-531	-1.18208	0.815696	-	-	-	-	-
Unigene19143_Zhong-531	-1.15245	0.83592	-	-	-	-	-
Unigene13689_Zhong-531	1.98112	0.837551	-	-	-	-	-
Unigene54522_Zhong-531	1.18582	0.832192	-	-	-	-	-
Unigene46534_Zhong-531	-1.89689	0.902399	-	-	-	-	-
Unigene44115_Zhong-531	1.7539	0.895075	-	-	-	-	-
Unigene36160_Zhong-531	1.1689	0.839009	-	-	-	-	-
Unigene7189_Zhong-531	1.58344	0.88881	-	-	-	-	-
Unigene30654_Zhong-531	-1.20875	0.841692	-	-	-	-	-
Unigene15391_Zhong-531	-1.82304	0.885228	-	-	-	-	-
Unigene30394_Zhong-531	6.14386	0.959756	-	-	-	-	-
Unigene49170_Zhong-531	1.91893	0.843794	-	-	-	-	-
Unigene9075_Zhong-531	-1.24904	0.819481	-	-	-	-	-
Unigene48535_Zhong-531	-1.92715	0.817596	-	-	-	-	-
Unigene42855_Zhong-531	-1.48369	0.850125	-	-	-	-	-
Unigene46113_Zhong-531	-1.56651	0.888614	-	-	-	-	-
Unigene34919_Zhong-531	-2.02384	0.877919	-	-	-	-	-
Unigene6209_Zhong-531	1.70217	0.816523	-	-	-	-	-
Unigene21694_Zhong-531	-2.15265	0.92226	-	-	-	-	-
Unigene46699_Zhong-531	-1.33702	0.812766	-	-	-	-	-
Unigene43036_Zhong-531	2.36048	0.843381	-	-	-	-	-
Unigene6512_Zhong-531	-1.09326	0.805552	-	-	-	-	-
Unigene15621_Zhong-531	-3.05243	0.926973	-	-	-	-	-
Unigene41147_Zhong-531	1.68369	0.897366	-	-	-	-	-
Unigene34562_Zhong-531	-1.33957	0.857659	-	-	-	-	-
Unigene460_Zhong-531	2.01274	0.803391	-	-	-	-	-
Unigene46027_Zhong-531	-1.23807	0.847028	-	-	-	-	-
Unigene35891_Zhong-531	1.75594	0.905343	-	-	-	-	-
Unigene48683_Zhong-531	2.2982	0.905328	-	-	-	-	-
Unigene3804_Zhong-531	-1.79241	0.809844	-	-	-	-	-
Unigene45439_Zhong-531	1.79338	0.901239	-	-	-	-	-
Unigene31004_Zhong-531	-1.04086	0.809213	-	-	-	-	-
Unigene31657_Zhong-531	-1.4813	0.861603	-	-	-	-	-
Unigene38511_Zhong-531	-1.23376	0.829444	-	-	-	-	-
Unigene50428_Zhong-531	-3.39248	0.884648	-	-	-	-	-
CL6243.Contig2_Zhong-531	-1.77169	0.845963	-	-	-	-	-
Unigene46708_Zhong-531	-1.27439	0.835405	-	-	-	-	-
Unigene24865_Zhong-531	-2.87259	0.818625	-	-	-	-	-
Unigene45240_Zhong-531	-1.19842	0.839625	-	-	-	-	-
Unigene11875_Zhong-531	-2.15484	0.877426	-	-	-	-	-
Unigene29888_Zhong-531	-1.7842	0.841815	-	-	-	-	-
Unigene47325_Zhong-531	-3.07157	0.817966	-	-	-	-	-
Unigene16623_Zhong-531	9.07559	0.814942	-	-	-	-	-
Unigene41474_Zhong-531	1.46693	0.872444	-	-	-	-	-
Unigene22314_Zhong-531	-4.3516	0.81645	-	-	-	-	-
Unigene25379_Zhong-531	-1.96082	0.822229	-	-	-	-	-
Unigene46880_Zhong-531	-2.03536	0.869369	-	-	-	-	-
Unigene6048_Zhong-531	3.79113	0.853504	-	-	-	-	-
Unigene41590_Zhong-531	-1.49842	0.856455	-	-	-	-	-
Unigene19686_Zhong-531	6.90998	0.979378	-	-	-	-	-
Unigene10182_Zhong-531	-1.75874	0.844483	-	-	-	-	-
Unigene54036_Zhong-531	-2.21807	0.839067	-	-	-	-	-
Unigene16173_Zhong-531	-1.50935	0.85151	-	-	-	-	-
Unigene30669_Zhong-531	1.03886	0.807683	-	-	-	-	-
Unigene13650_Zhong-531	-1.33672	0.810859	-	-	-	-	-
Unigene53159_Zhong-531	3.13715	0.81202	-	-	-	-	-
Unigene24029_Zhong-531	-1.02962	0.804536	-	-	-	-	-
Unigene16272_Zhong-531	1.61808	0.858427	-	-	-	-	-
Unigene25511_Zhong-531	10.2989	0.937966	-	-	-	-	-
Unigene14592_Zhong-531	-2.81343	0.851365	-	-	-	-	-
Unigene24160_Zhong-531	-1.30827	0.850262	-	-	-	-	-
Unigene36113_Zhong-531	5.13247	0.932455	-	-	-	-	-
Unigene36438_Zhong-531	2.27405	0.871226	-	-	-	-	gi|10140640|gb|AAG13476.1|AC026758_13/7.35996e-53/hypothetical protein [Oryza sativa Japonica Group]
Unigene22652_Zhong-531	-2.12755	0.810461	-	-	-	-	gi|108707513|gb|ABF95308.1|/5.112e-68/expressed protein [Oryza sativa Japonica Group]
Unigene14553_Zhong-531	-1.90057	0.907939	-	-	-	-	gi|108708233|gb|ABF96028.1|/1.59352e-42/hypothetical protein LOC_Os03g24130 [Oryza sativa Japonica Group]
Unigene47113_Zhong-531	-2.42171	0.912311	-	-	-	-	gi|108708233|gb|ABF96028.1|/6.85128e-20/hypothetical protein LOC_Os03g24130 [Oryza sativa Japonica Group]
Unigene34028_Zhong-531	-1.28768	0.830169	-	GO:0005886//plasma membrane	-	-	gi|108710515|gb|ABF98310.1|/4.50419e-56/auxin-regulated protein, putative, expressed [Oryza sativa Japonica Group]
Unigene34030_Zhong-531	-1.20684	0.834252	-	GO:0005886//plasma membrane	-	-	gi|108710515|gb|ABF98310.1|/4.91595e-127/auxin-regulated protein, putative, expressed [Oryza sativa Japonica Group]
Unigene40548_Zhong-531	1.50496	0.842156	-	GO:0009536//plastid	-	-	gi|108710679|gb|ABF98474.1|/3.12146e-33/retrotransposon protein, putative, Ty1-copia subclass [Oryza sativa Japonica Group]
Unigene20109_Zhong-531	1.47836	0.816291	-	-	-	-	gi|108711657|gb|ABF99452.1|/1.20065e-24/Calreticulin family protein, expressed [Oryza sativa Japonica Group]
Unigene15810_Zhong-531	1.71228	0.85494	-	-	-	-	gi|108862322|gb|ABG21915.1|/4.40311e-74/NB-ARC domain containing protein, expressed [Oryza sativa Japonica Group]
Unigene13852_Zhong-531	-2.49012	0.807343	-	-	GO:0005507//copper ion binding;GO:0009055//electron carrier activity	-	gi|108862647|gb|ABA98345.2|/6.02315e-45/Plastocyanin-like domain containing protein, expressed [Oryza sativa Japonica Group]
Unigene9225_Zhong-531	2.9144	0.805581	-	-	-	-	gi|110288787|gb|AAP52630.2|/1.15466e-11/hAT family dimerisation domain containing protein [Oryza sativa Japonica Group]
Unigene18017_Zhong-531	1.35079	0.846622	-	-	-	-	gi|110289044|gb|AAP53595.2|/1.65725e-50/expressed protein [Oryza sativa Japonica Group]
Unigene36382_Zhong-531	-1.16068	0.831489	-	-	-	-	gi|110289257|gb|ABB47791.2|/1.67649e-10/dehydration-responsive protein, putative, expressed [Oryza sativa Japonica Group]
Unigene8981_Zhong-531	-1.79057	0.868079	-	-	-	-	gi|115434358|ref|NP_001041937.1|/1.7318e-39/Os01g0133200 [Oryza sativa Japonica Group]
Unigene53651_Zhong-531	-4.27501	0.835419	-	-	-	-	gi|115434624|ref|NP_001042070.1|/1.7968e-44/Os01g0157200 [Oryza sativa Japonica Group]
Unigene19905_Zhong-531	-1.80086	0.842257	-	-	-	-	gi|115435054|ref|NP_001042285.1|/1.5871e-61/Os01g0194200 [Oryza sativa Japonica Group]
Unigene12808_Zhong-531	1.52294	0.859087	-	-	-	-	gi|115435360|ref|NP_001042438.1|/3.47305e-08/Os01g0222600 [Oryza sativa Japonica Group]
CL4430.Contig1_Zhong-531	-1.20359	0.800693	-	-	-	-	gi|115435408|ref|NP_001042462.1|/2.04679e-24/Os01g0226200 [Oryza sativa Japonica Group]
Unigene30611_Zhong-531	-1.10117	0.80537	-	-	-	-	gi|115435616|ref|NP_001042566.1|/5.44483e-09/Os01g0243700 [Oryza sativa Japonica Group]
CL1673.Contig4_Zhong-531	-2.34647	0.844251	-	GO:0016023//cytoplasmic membrane-bounded vesicle;GO:0048046//apoplast	GO:0045735//nutrient reservoir activity;GO:0030145//manganese ion binding	-	gi|115436024|ref|NP_001042770.1|/2.86297e-47/Os01g0284500 [Oryza sativa Japonica Group]
CL1673.Contig3_Zhong-531	-1.68593	0.83336	-	GO:0016023//cytoplasmic membrane-bounded vesicle;GO:0048046//apoplast	GO:0045735//nutrient reservoir activity;GO:0030145//manganese ion binding	-	gi|115436024|ref|NP_001042770.1|/5.35929e-25/Os01g0284500 [Oryza sativa Japonica Group]
Unigene17925_Zhong-531	9.33643	0.850966	-	GO:0016023//cytoplasmic membrane-bounded vesicle;GO:0016020//membrane	-	-	gi|115436102|ref|NP_001042809.1|/1.73373e-23/Os01g0297700 [Oryza sativa Japonica Group]
Unigene7417_Zhong-531	1.25209	0.803391	-	-	-	-	gi|115436908|ref|NP_001043165.1|/4.24698e-61/Os01g0510200 [Oryza sativa Japonica Group]
Unigene1580_Zhong-531	-1.16876	0.809264	-	-	GO:0003779//actin binding	-	gi|115437010|ref|NP_001043189.1|/3.46341e-40/Os01g0514600 [Oryza sativa Japonica Group]
Unigene7237_Zhong-531	-2.77549	0.938082	-	-	-	-	gi|115437862|ref|NP_001043399.1|/1.95096e-23/Os01g0579000 [Oryza sativa Japonica Group]
Unigene45915_Zhong-531	1.09618	0.831279	-	-	-	-	gi|115438819|ref|NP_001043689.1|/2.72368e-24/Os01g0642200 [Oryza sativa Japonica Group]
Unigene2666_Zhong-531	-1.91925	0.883321	-	GO:0016023//cytoplasmic membrane-bounded vesicle	-	-	gi|115440023|ref|NP_001044291.1|/1.24536e-13/Os01g0756900 [Oryza sativa Japonica Group]
Unigene12443_Zhong-531	-1.57577	0.818633	-	GO:0005856//cytoskeleton;GO:0005737//cytoplasm	-	-	gi|115440079|ref|NP_001044319.1|/3.12722e-53/Os01g0760900 [Oryza sativa Japonica Group]
Unigene46148_Zhong-531	2.64147	0.926023	-	-	-	-	gi|115441753|ref|NP_001045156.1|/1.40499e-33/Os01g0910900 [Oryza sativa Japonica Group]
Unigene48233_Zhong-531	3.40424	0.920585	-	-	-	-	gi|115441753|ref|NP_001045156.1|/7.19791e-06/Os01g0910900 [Oryza sativa Japonica Group]
Unigene46743_Zhong-531	-1.40493	0.863496	-	-	-	-	gi|115441793|ref|NP_001045176.1|/8.3787e-80/Os01g0914000 [Oryza sativa Japonica Group]
CL2467.Contig1_Zhong-531	-1.57343	0.818386	-	GO:0016023//cytoplasmic membrane-bounded vesicle	-	-	gi|115441915|ref|NP_001045237.1|/5.13789e-20/Os01g0923200 [Oryza sativa Japonica Group]
Unigene7835_Zhong-531	-1.84016	0.805486	-	-	-	-	gi|115441915|ref|NP_001045237.1|/9.28294e-09/Os01g0923200 [Oryza sativa Japonica Group]
Unigene7645_Zhong-531	-2.82559	0.942462	-	GO:0005739//mitochondrion	-	-	gi|115443627|ref|NP_001045593.1|/9.03929e-76/Os02g0101900 [Oryza sativa Japonica Group]
Unigene755_Zhong-531	1.59327	0.807147	-	GO:0016023//cytoplasmic membrane-bounded vesicle;GO:0005739//mitochondrion	-	-	gi|115444443|ref|NP_001046001.1|/4.42066e-31/Os02g0166600 [Oryza sativa Japonica Group]
Unigene29469_Zhong-531	2.36969	0.890492	-	-	-	-	gi|115445401|ref|NP_001046480.1|/1.95406e-63/Os02g0259900 [Oryza sativa Japonica Group]
Unigene46241_Zhong-531	-1.68749	0.902544	-	GO:0016023//cytoplasmic membrane-bounded vesicle	-	-	gi|115445433|ref|NP_001046496.1|/3.17162e-32/Os02g0264800 [Oryza sativa Japonica Group]
Unigene48280_Zhong-531	-2.72874	0.87314	-	-	GO:0003677//DNA binding	-	gi|115445949|ref|NP_001046754.1|/1.20863e-112/Os02g0448000 [Oryza sativa Japonica Group]
Unigene44343_Zhong-531	1.63864	0.827225	-	-	-	-	gi|115446235|ref|NP_001046897.1|/1.10636e-46/Os02g0498100 [Oryza sativa Japonica Group]
CL1929.Contig2_Zhong-531	-1.08789	0.817008	-	GO:0005802//trans-Golgi network;GO:0016021//integral to membrane;GO:0016023//cytoplasmic membrane-bounded vesicle;GO:0005797//Golgi medial cisterna;GO:0005768//endosome;GO:0005801//cis-Golgi network	-	-	gi|115446649|ref|NP_001047104.1|/0/Os02g0552000 [Oryza sativa Japonica Group]
Unigene51495_Zhong-531	1.72757	0.83874	-	GO:0005739//mitochondrion	-	-	gi|115446995|ref|NP_001047277.1|/9.06587e-25/Os02g0588700 [Oryza sativa Japonica Group]
Unigene21042_Zhong-531	1.08681	0.811635	-	-	-	-	gi|115447631|ref|NP_001047595.1|/1.52667e-30/Os02g0651500 [Oryza sativa Japonica Group]
Unigene28332_Zhong-531	-1.89561	0.831351	-	GO:0016021//integral to membrane	-	-	gi|115447853|ref|NP_001047706.1|/5.03473e-39/Os02g0672500 [Oryza sativa Japonica Group]
Unigene50517_Zhong-531	-2.30339	0.837087	-	-	-	-	gi|115448233|ref|NP_001047896.1|/2.31744e-44/Os02g0710700 [Oryza sativa Japonica Group]
Unigene7090_Zhong-531	-1.78733	0.879731	-	-	-	-	gi|115448773|ref|NP_001048166.1|/2.46048e-08/Os02g0756100 [Oryza sativa Japonica Group]
Unigene7091_Zhong-531	-1.54647	0.86599	-	GO:0016023//cytoplasmic membrane-bounded vesicle	-	-	gi|115448773|ref|NP_001048166.1|/6.11464e-47/Os02g0756100 [Oryza sativa Japonica Group]
Unigene14265_Zhong-531	-1.55009	0.836195	-	-	-	-	gi|115449419|ref|NP_001048462.1|/1.4338e-25/Os02g0809300 [Oryza sativa Japonica Group]
Unigene7077_Zhong-531	-1.29922	0.846412	-	-	-	-	gi|115450129|ref|NP_001048665.1|/1.48826e-11/Os03g0102700 [Oryza sativa Japonica Group]
Unigene43055_Zhong-531	-1.1434	0.817313	-	GO:0005739//mitochondrion	-	-	gi|115450165|ref|NP_001048683.1|/1.39552e-106/Os03g0106200 [Oryza sativa Japonica Group]
Unigene12542_Zhong-531	-1.31484	0.831293	-	-	-	-	gi|115451009|ref|NP_001049105.1|/2.78662e-34/Os03g0170100 [Oryza sativa Japonica Group]
Unigene21240_Zhong-531	-3.4854	0.811178	-	-	-	-	gi|115452189|ref|NP_001049695.1|/5.40198e-17/Os03g0271800 [Oryza sativa Japonica Group]
Unigene16726_Zhong-531	2.14907	0.882327	-	-	-	-	gi|115454445|ref|NP_001050823.1|/2.64501e-57/Os03g0660000 [Oryza sativa Japonica Group]
Unigene26538_Zhong-531	1.18704	0.808198	-	-	-	-	gi|115454655|ref|NP_001050928.1|/3.35187e-27/Os03g0685700 [Oryza sativa Japonica Group]
Unigene17938_Zhong-531	-1.53522	0.811802	-	GO:0005634//nucleus	GO:0046983//protein dimerization activity;GO:0003677//DNA binding	-	gi|115455099|ref|NP_001051150.1|/3.11596e-82/Os03g0728900 [Oryza sativa Japonica Group]
Unigene23419_Zhong-531	-1.34519	0.814775	-	GO:0016023//cytoplasmic membrane-bounded vesicle;GO:0005886//plasma membrane	-	-	gi|115455695|ref|NP_001051448.1|/4.72837e-36/Os03g0780200 [Oryza sativa Japonica Group]
Unigene46147_Zhong-531	1.33245	0.851437	-	GO:0005739//mitochondrion	-	-	gi|115456075|ref|NP_001051638.1|/4.68383e-32/Os03g0806800 [Oryza sativa Japonica Group]
Unigene7454_Zhong-531	1.29564	0.824455	-	GO:0016023//cytoplasmic membrane-bounded vesicle	-	-	gi|115457204|ref|NP_001052202.1|/5.87085e-59/Os04g0191400 [Oryza sativa Japonica Group]
Unigene9198_Zhong-531	4.40968	0.87897	-	-	-	-	gi|115457498|ref|NP_001052349.1|/1.38873e-93/Os04g0273100 [Oryza sativa Japonica Group]
Unigene11402_Zhong-531	-1.57558	0.828074	-	GO:0016021//integral to membrane;GO:0016023//cytoplasmic membrane-bounded vesicle	-	-	gi|115458796|ref|NP_001052998.1|/9.68102e-50/Os04g0461800 [Oryza sativa Japonica Group]
Unigene47175_Zhong-531	2.68061	0.874946	-	GO:0016023//cytoplasmic membrane-bounded vesicle	-	-	gi|115459454|ref|NP_001053327.1|/1.88074e-70/Os04g0518600 [Oryza sativa Japonica Group]
Unigene31421_Zhong-531	-1.33356	0.849392	-	-	-	-	gi|115460584|ref|NP_001053892.1|/5.40991e-09/Os04g0618500 [Oryza sativa Japonica Group]
Unigene18221_Zhong-531	-1.40006	0.81566	-	GO:0009536//plastid	GO:0003677//DNA binding	-	gi|115460928|ref|NP_001054064.1|/3.08655e-28/Os04g0645200 [Oryza sativa Japonica Group]
Unigene27864_Zhong-531	2.76068	0.91503	-	GO:0005739//mitochondrion	-	-	gi|115461873|ref|NP_001054536.1|/6.16169e-50/Os05g0128100 [Oryza sativa Japonica Group]
Unigene27838_Zhong-531	2.01095	0.916016	-	GO:0016023//cytoplasmic membrane-bounded vesicle	-	-	gi|115462243|ref|NP_001054721.1|/6.29193e-42/Os05g0160300 [Oryza sativa Japonica Group]
Unigene39392_Zhong-531	1.22903	0.830271	-	GO:0009536//plastid	-	-	gi|115462757|ref|NP_001054978.1|/8.31475e-26/Os05g0231600 [Oryza sativa Japonica Group]
Unigene39670_Zhong-531	-1.262	0.825949	-	GO:0016023//cytoplasmic membrane-bounded vesicle;GO:0048046//apoplast	GO:0045735//nutrient reservoir activity;GO:0030145//manganese ion binding	-	gi|115462963|ref|NP_001055081.1|/3.09429e-49/Os05g0277500 [Oryza sativa Japonica Group]
Unigene27888_Zhong-531	1.24157	0.816914	-	GO:0005829//cytosol;GO:0009506//plasmodesma	-	-	gi|115463313|ref|NP_001055256.1|/2.4967e-38/Os05g0345400 [Oryza sativa Japonica Group]
Unigene19629_Zhong-531	-3.08234	0.879441	-	GO:0009536//plastid	-	-	gi|115464539|ref|NP_001055869.1|/6.56147e-68/Os05g0484000 [Oryza sativa Japonica Group]
Unigene7467_Zhong-531	1.24486	0.840198	-	-	GO:0046872//metal ion binding;GO:0003677//DNA binding	-	gi|115464999|ref|NP_001056099.1|/1.47671e-30/Os05g0525900 [Oryza sativa Japonica Group]
Unigene46063_Zhong-531	1.09073	0.82703	-	-	GO:0046872//metal ion binding;GO:0003677//DNA binding	-	gi|115464999|ref|NP_001056099.1|/1.9833e-56/Os05g0525900 [Oryza sativa Japonica Group]
Unigene8952_Zhong-531	1.5306	0.883234	-	-	-	-	gi|115465439|ref|NP_001056319.1|/3.12683e-128/Os05g0562200 [Oryza sativa Japonica Group]
Unigene18764_Zhong-531	-2.38981	0.800787	-	-	-	-	gi|115465605|ref|NP_001056402.1|/3.86906e-07/Os05g0576600 [Oryza sativa Japonica Group]
Unigene12687_Zhong-531	-1.65261	0.843164	-	-	-	-	gi|115465709|ref|NP_001056454.1|/8.47848e-07/Os05g0585400 [Oryza sativa Japonica Group]
Unigene23414_Zhong-531	1.96643	0.844041	-	-	-	-	gi|115466098|ref|NP_001056648.1|/9.32891e-06/Os06g0125200 [Oryza sativa Japonica Group]
Unigene7313_Zhong-531	2.08936	0.925421	-	-	-	-	gi|115466500|ref|NP_001056849.1|/6.34613e-167/Os06g0155300 [Oryza sativa Japonica Group]
Unigene10338_Zhong-531	-2.29115	0.889499	-	GO:0005739//mitochondrion	-	-	gi|115467934|ref|NP_001057566.1|/1.10916e-46/Os06g0341500 [Oryza sativa Japonica Group]
Unigene47905_Zhong-531	-1.88889	0.820895	-	GO:0016023//cytoplasmic membrane-bounded vesicle	GO:0030247//polysaccharide binding	-	gi|115468018|ref|NP_001057608.1|/6.50197e-63/Os06g0364500 [Oryza sativa Japonica Group]
Unigene11115_Zhong-531	-1.10843	0.800497	-	GO:0016023//cytoplasmic membrane-bounded vesicle	-	-	gi|115468066|ref|NP_001057632.1|/3.15617e-25/Os06g0474500 [Oryza sativa Japonica Group]
Unigene28457_Zhong-531	-1.60735	0.890666	-	GO:0009506//plasmodesma;GO:0016023//cytoplasmic membrane-bounded vesicle;GO:0048046//apoplast;GO:0009535//chloroplast thylakoid membrane	-	-	gi|115469158|ref|NP_001058178.1|/1.3664e-36/Os06g0643500 [Oryza sativa Japonica Group]
Unigene28454_Zhong-531	-1.4701	0.875337	-	GO:0009506//plasmodesma;GO:0016023//cytoplasmic membrane-bounded vesicle;GO:0048046//apoplast;GO:0009535//chloroplast thylakoid membrane	-	-	gi|115469158|ref|NP_001058178.1|/3.58524e-13/Os06g0643500 [Oryza sativa Japonica Group]
Unigene28490_Zhong-531	-1.91046	0.860871	-	-	-	-	gi|115469186|ref|NP_001058192.1|/1.19767e-08/Os06g0645500 [Oryza sativa Japonica Group]
Unigene12467_Zhong-531	-2.14375	0.806712	-	-	-	-	gi|115469588|ref|NP_001058393.1|/4.24013e-22/Os06g0683900 [Oryza sativa Japonica Group]
Unigene28625_Zhong-531	-1.53908	0.852213	-	-	GO:0043531//ADP binding	-	gi|115470205|ref|NP_001058701.1|/2.46276e-115/Os07g0105900 [Oryza sativa Japonica Group]
Unigene9355_Zhong-531	1.17641	0.807096	-	GO:0016023//cytoplasmic membrane-bounded vesicle	-	-	gi|115470405|ref|NP_001058801.1|/2.05154e-16/Os07g0123900 [Oryza sativa Japonica Group]
Unigene20911_Zhong-531	-2.39986	0.827776	-	-	-	-	gi|115470915|ref|NP_001059056.1|/1.1395e-22/Os07g0184200 [Oryza sativa Japonica Group]
Unigene20909_Zhong-531	-3.13667	0.827624	-	-	-	-	gi|115470915|ref|NP_001059056.1|/3.2481e-06/Os07g0184200 [Oryza sativa Japonica Group]
CL2442.Contig1_Zhong-531	-3.66429	0.853518	-	-	-	-	gi|115470997|ref|NP_001059097.1|/1.30459e-15/Os07g0191900 [Oryza sativa Japonica Group]
CL3727.Contig2_Zhong-531	-1.12392	0.830822	-	GO:0016023//cytoplasmic membrane-bounded vesicle	-	-	gi|115471099|ref|NP_001059148.1|/3.29498e-129/Os07g0205500 [Oryza sativa Japonica Group]
Unigene9621_Zhong-531	-3.35062	0.801672	-	-	-	-	gi|115472035|ref|NP_001059616.1|/4.56245e-24/Os07g0474300 [Oryza sativa Japonica Group]
Unigene7789_Zhong-531	1.40211	0.822577	-	-	-	-	gi|115472881|ref|NP_001060039.1|/1.26797e-10/Os07g0569600 [Oryza sativa Japonica Group]
Unigene47599_Zhong-531	-2.09886	0.915864	-	GO:0016023//cytoplasmic membrane-bounded vesicle	-	-	gi|115473179|ref|NP_001060188.1|/2.19526e-26/Os07g0599300 [Oryza sativa Japonica Group]
Unigene10326_Zhong-531	-2.10839	0.848776	-	GO:0005774//vacuolar membrane;GO:0031965//nuclear membrane	-	-	gi|115473943|ref|NP_001060570.1|/6.61151e-36/Os07g0666600 [Oryza sativa Japonica Group]
Unigene24937_Zhong-531	2.39825	0.889832	-	-	-	-	gi|115473989|ref|NP_001060593.1|/9.15338e-41/Os07g0670300 [Oryza sativa Japonica Group]
CL6201.Contig1_Zhong-531	2.50835	0.933492	-	-	-	-	gi|115474139|ref|NP_001060668.1|/5.34008e-65/Os07g0684000 [Oryza sativa Japonica Group]
Unigene50685_Zhong-531	-1.58515	0.807292	-	-	-	-	gi|115475361|ref|NP_001061277.1|/3.06621e-06/Os08g0224500 [Oryza sativa Japonica Group]
CL594.Contig1_Zhong-531	-2.73486	0.893074	-	-	GO:0020037//heme binding;GO:0046872//metal ion binding	-	gi|115476224|ref|NP_001061708.1|/3.35517e-19/Os08g0386300 [Oryza sativa Japonica Group]
Unigene29513_Zhong-531	1.24645	0.826246	-	-	-	-	gi|115477128|ref|NP_001062160.1|/5.3813e-165/Os08g0500800 [Oryza sativa Japonica Group]
Unigene42705_Zhong-531	-1.36167	0.856332	-	-	-	-	gi|115477152|ref|NP_001062172.1|/1.11754e-12/Os08g0503000 [Oryza sativa Japonica Group]
Unigene26448_Zhong-531	-1.37638	0.810569	-	-	-	-	gi|115477703|ref|NP_001062447.1|/3.8403e-39/Os08g0550500 [Oryza sativa Japonica Group]
Unigene26447_Zhong-531	-1.38665	0.834382	-	-	-	-	gi|115477703|ref|NP_001062447.1|/5.50007e-14/Os08g0550500 [Oryza sativa Japonica Group]
Unigene30579_Zhong-531	-1.06819	0.810236	-	GO:0016020//membrane	-	-	gi|115477833|ref|NP_001062512.1|/1.9923e-27/Os08g0561500 [Oryza sativa Japonica Group]
Unigene46098_Zhong-531	1.40913	0.839277	-	-	-	-	gi|115477944|ref|NP_001062567.1|/3.85038e-36/Os09g0109600 [Oryza sativa Japonica Group]
Unigene32388_Zhong-531	-2.55848	0.934362	-	-	-	-	gi|115478478|ref|NP_001062834.1|/1.45276e-88/Os09g0309600 [Oryza sativa Japonica Group]
Unigene26716_Zhong-531	2.05979	0.85892	-	GO:0016023//cytoplasmic membrane-bounded vesicle	GO:0005507//copper ion binding;GO:0009055//electron carrier activity	-	gi|115479675|ref|NP_001063431.1|/8.21333e-27/Os09g0469300 [Oryza sativa Japonica Group]
Unigene26715_Zhong-531	1.76771	0.834614	-	GO:0016023//cytoplasmic membrane-bounded vesicle	GO:0005507//copper ion binding;GO:0009055//electron carrier activity	-	gi|115479675|ref|NP_001063431.1|/8.96425e-33/Os09g0469300 [Oryza sativa Japonica Group]
Unigene40840_Zhong-531	-1.09377	0.816472	-	-	-	-	gi|115479909|ref|NP_001063548.1|/4.80634e-26/Os09g0493800 [Oryza sativa Japonica Group]
Unigene9811_Zhong-531	1.87744	0.856288	-	GO:0005739//mitochondrion	-	-	gi|115479963|ref|NP_001063575.1|/1.0596e-90/Os09g0500100 [Oryza sativa Japonica Group]
Unigene37397_Zhong-531	1.65028	0.818959	-	GO:0005739//mitochondrion	-	-	gi|115479963|ref|NP_001063575.1|/1.58062e-105/Os09g0500100 [Oryza sativa Japonica Group]
Unigene13394_Zhong-531	-1.13417	0.829089	-	GO:0016021//integral to membrane;GO:0016023//cytoplasmic membrane-bounded vesicle	-	-	gi|115480631|ref|NP_001063909.1|/6.36096e-26/Os09g0558100 [Oryza sativa Japonica Group]
Unigene9646_Zhong-531	-1.7728	0.816291	-	-	-	-	gi|115480657|ref|NP_001063922.1|/3.12271e-65/Os09g0560000 [Oryza sativa Japonica Group]
Unigene25397_Zhong-531	1.85752	0.845281	-	GO:0009941//chloroplast envelope;GO:0009535//chloroplast thylakoid membrane	-	-	gi|115480830|ref|NP_001064008.1|/5.50971e-54/Os10g0100300 [Oryza sativa Japonica Group]
CL765.Contig2_Zhong-531	1.93345	0.910564	-	-	-	-	gi|115481156|ref|NP_001064171.1|/1.76617e-07/Os10g0149800 [Oryza sativa Japonica Group]
CL7155.Contig1_Zhong-531	-3.41644	0.932165	-	GO:0016023//cytoplasmic membrane-bounded vesicle;GO:0009536//plastid	-	-	gi|115481160|ref|NP_001064173.1|/9.19195e-33/Os10g0150300 [Oryza sativa Japonica Group]
Unigene6499_Zhong-531	8.6638	0.990233	-	GO:0016023//cytoplasmic membrane-bounded vesicle	-	-	gi|115481608|ref|NP_001064397.1|/9.07279e-41/Os10g0345900 [Oryza sativa Japonica Group]
Unigene4350_Zhong-531	2.94067	0.833273	-	GO:0016023//cytoplasmic membrane-bounded vesicle	-	-	gi|115481624|ref|NP_001064405.1|/5.93475e-52/Os10g0349300 [Oryza sativa Japonica Group]
Unigene15838_Zhong-531	-1.4458	0.871146	-	GO:0016023//cytoplasmic membrane-bounded vesicle;GO:0005783//endoplasmic reticulum;GO:0005794//Golgi apparatus	-	-	gi|115482234|ref|NP_001064710.1|/1.72085e-72/Os10g0445500 [Oryza sativa Japonica Group]
Unigene26098_Zhong-531	-2.07519	0.838632	-	GO:0005829//cytosol	-	-	gi|115483891|ref|NP_001065607.1|/5.33575e-88/Os11g0120200 [Oryza sativa Japonica Group]
Unigene22068_Zhong-531	1.20341	0.803376	-	-	GO:0008270//zinc ion binding	-	gi|115486239|ref|NP_001068263.1|/8.71504e-52/Os11g0610600 [Oryza sativa Japonica Group]
Unigene9003_Zhong-531	1.27468	0.844128	-	-	GO:0008270//zinc ion binding	-	gi|115486339|ref|NP_001068313.1|/1.10241e-23/Os11g0629300 [Oryza sativa Japonica Group]
Unigene27465_Zhong-531	-1.56533	0.814529	-	GO:0016023//cytoplasmic membrane-bounded vesicle	-	-	gi|115486984|ref|NP_001065979.1|/1.19703e-32/Os12g0113900 [Oryza sativa Japonica Group]
Unigene45505_Zhong-531	-1.25847	0.846695	-	-	-	-	gi|115487336|ref|NP_001066155.1|/2.51997e-06/Os12g0147800 [Oryza sativa Japonica Group]
Unigene28805_Zhong-531	-2.41134	0.931433	-	GO:0016023//cytoplasmic membrane-bounded vesicle	-	-	gi|115487932|ref|NP_001066453.1|/1.29054e-26/Os12g0233900 [Oryza sativa Japonica Group]
Unigene28806_Zhong-531	-2.02141	0.91788	-	GO:0016023//cytoplasmic membrane-bounded vesicle	-	-	gi|115487932|ref|NP_001066453.1|/1.85029e-54/Os12g0233900 [Oryza sativa Japonica Group]
Unigene39384_Zhong-531	-1.20226	0.837261	-	-	-	-	gi|115487964|ref|NP_001066469.1|/1.07123e-09/Os12g0238100 [Oryza sativa Japonica Group]
Unigene16316_Zhong-531	-2.14175	0.901695	-	-	-	-	gi|115488138|ref|NP_001066556.1|/0/Os12g0273700 [Oryza sativa Japonica Group]
Unigene36248_Zhong-531	1.12668	0.830039	-	-	-	-	gi|115488278|ref|NP_001066626.1|/8.78277e-06/Os12g0405300 [Oryza sativa Japonica Group]
Unigene196_Zhong-531	1.59646	0.830561	-	GO:0005739//mitochondrion	-	-	gi|115489776|ref|NP_001067375.1|/1.03425e-68/Os12g0637900 [Oryza sativa Japonica Group]
Unigene20277_Zhong-531	-3.5232	0.896656	-	GO:0005739//mitochondrion	-	-	gi|116309155|emb|CAH66255.1|/8.21752e-42/OSIGBa0139I12.4 [Oryza sativa Indica Group]
Unigene6713_Zhong-531	-1.712	0.899433	-	GO:0005739//mitochondrion	-	-	gi|116310211|emb|CAH67221.1|/2.75155e-98/OSIGBa0145M07.3 [Oryza sativa Indica Group]
Unigene13796_Zhong-531	-2.40236	0.868869	-	GO:0005739//mitochondrion;GO:0016020//membrane	-	-	gi|116310261|emb|CAH67268.1|/3.87588e-84/OSIGBa0145C12.5 [Oryza sativa Indica Group]
Unigene22771_Zhong-531	1.30422	0.832874	-	-	-	-	gi|116311014|emb|CAH67947.1|/7.56866e-72/H0303A11-B0406H05.7 [Oryza sativa Indica Group]
Unigene4614_Zhong-531	-9.20649	0.833693	-	-	-	-	gi|125524498|gb|EAY72612.1|/3.30628e-22/hypothetical protein OsI_00476 [Oryza sativa Indica Group]
Unigene7345_Zhong-531	-1.07644	0.801462	-	-	-	-	gi|125524779|gb|EAY72893.1|/1.79646e-73/hypothetical protein OsI_00768 [Oryza sativa Indica Group]
Unigene13459_Zhong-531	-9.02956	0.808205	-	-	-	-	gi|125525114|gb|EAY73228.1|/3.09934e-33/hypothetical protein OsI_01105 [Oryza sativa Indica Group]
Unigene13458_Zhong-531	-9.45892	0.866317	-	-	-	-	gi|125525114|gb|EAY73228.1|/7.98985e-29/hypothetical protein OsI_01105 [Oryza sativa Indica Group]
Unigene20867_Zhong-531	-2.0516	0.867868	-	-	-	-	gi|125525399|gb|EAY73513.1|/1.54534e-16/hypothetical protein OsI_01395 [Oryza sativa Indica Group]
Unigene17926_Zhong-531	9.28019	0.843925	-	-	-	-	gi|125525515|gb|EAY73629.1|/2.64959e-08/hypothetical protein OsI_01515 [Oryza sativa Indica Group]
Unigene16200_Zhong-531	-3.28216	0.894792	-	-	-	-	gi|125526842|gb|EAY74956.1|/1.82641e-25/hypothetical protein OsI_02852 [Oryza sativa Indica Group]
Unigene352_Zhong-531	1.1011	0.824637	-	-	-	-	gi|125527648|gb|EAY75762.1|/4.19423e-96/hypothetical protein OsI_03675 [Oryza sativa Indica Group]
CL597.Contig2_Zhong-531	1.42769	0.839668	-	-	-	-	gi|125527896|gb|EAY76010.1|/2.58097e-64/hypothetical protein OsI_03935 [Oryza sativa Indica Group]
Unigene16877_Zhong-531	1.32469	0.825036	-	-	-	-	gi|125528800|gb|EAY76914.1|/3.28208e-06/hypothetical protein OsI_04875 [Oryza sativa Indica Group]
Unigene24870_Zhong-531	1.12046	0.820337	-	-	-	-	gi|125528888|gb|EAY77002.1|/3.77665e-132/hypothetical protein OsI_04958 [Oryza sativa Indica Group]
Unigene48113_Zhong-531	-1.27442	0.831547	-	-	-	-	gi|125529040|gb|EAY77154.1|/1.96345e-19/hypothetical protein OsI_05120 [Oryza sativa Indica Group]
Unigene16746_Zhong-531	-1.44901	0.83009	-	-	-	-	gi|125529227|gb|EAY77341.1|/8.65258e-23/hypothetical protein OsI_05324 [Oryza sativa Indica Group]
Unigene6168_Zhong-531	-4.09076	0.862241	-	-	-	-	gi|125531864|gb|EAY78429.1|/5.26486e-28/hypothetical protein OsI_33520 [Oryza sativa Indica Group]
CL768.Contig1_Zhong-531	1.35068	0.861879	-	-	-	-	gi|125532545|gb|EAY79110.1|/2.80887e-18/hypothetical protein OsI_34215 [Oryza sativa Indica Group]
Unigene33340_Zhong-531	1.19649	0.808662	-	-	-	-	gi|125532811|gb|EAY79376.1|/3.79538e-71/hypothetical protein OsI_34502 [Oryza sativa Indica Group]
Unigene8902_Zhong-531	-1.08811	0.818945	-	-	-	-	gi|125532907|gb|EAY79472.1|/9.30975e-09/hypothetical protein OsI_34600 [Oryza sativa Indica Group]
Unigene11700_Zhong-531	-2.87225	0.83526	-	GO:0016023//cytoplasmic membrane-bounded vesicle	-	-	gi|125535226|gb|EAY81774.1|/1.75475e-60/hypothetical protein OsI_36948 [Oryza sativa Indica Group]
Unigene28807_Zhong-531	-1.79163	0.903929	-	GO:0016023//cytoplasmic membrane-bounded vesicle	-	-	gi|125536185|gb|EAY82673.1|/3.66119e-44/hypothetical protein OsI_37891 [Oryza sativa Indica Group]
Unigene3131_Zhong-531	-1.94427	0.839502	-	GO:0009536//plastid	-	-	gi|125536717|gb|EAY83205.1|/1.36609e-60/hypothetical protein OsI_38416 [Oryza sativa Indica Group]
Unigene15132_Zhong-531	-2.40964	0.9288	-	-	-	-	gi|125537227|gb|EAY83715.1|/3.8718e-74/hypothetical protein OsI_38936 [Oryza sativa Indica Group]
Unigene47598_Zhong-531	-2.04174	0.904987	-	-	-	-	gi|125537227|gb|EAY83715.1|/6.15533e-58/hypothetical protein OsI_38936 [Oryza sativa Indica Group]
Unigene32121_Zhong-531	1.08652	0.801926	-	-	GO:0008270//zinc ion binding;GO:0003676//nucleic acid binding	-	gi|125538436|gb|EAY84831.1|/1.03247e-36/hypothetical protein OsI_06197 [Oryza sativa Indica Group]
Unigene45937_Zhong-531	-1.97852	0.918359	-	GO:0016023//cytoplasmic membrane-bounded vesicle	-	-	gi|125538710|gb|EAY85105.1|/1.30376e-39/hypothetical protein OsI_06457 [Oryza sativa Indica Group]
Unigene5293_Zhong-531	-1.64258	0.829038	-	-	-	-	gi|125538895|gb|EAY85290.1|/9.2685e-22/hypothetical protein OsI_06661 [Oryza sativa Indica Group]
Unigene7132_Zhong-531	7.39481	0.982517	-	GO:0016023//cytoplasmic membrane-bounded vesicle	-	-	gi|125539671|gb|EAY86066.1|/6.03713e-37/hypothetical protein OsI_07436 [Oryza sativa Indica Group]
Unigene11040_Zhong-531	-1.81865	0.889898	-	GO:0016023//cytoplasmic membrane-bounded vesicle	-	-	gi|125539810|gb|EAY86205.1|/4.01732e-20/hypothetical protein OsI_07581 [Oryza sativa Indica Group]
Unigene21426_Zhong-531	-2.26308	0.850509	-	-	-	-	gi|125540094|gb|EAY86489.1|/1.91178e-67/hypothetical protein OsI_07868 [Oryza sativa Indica Group]
CL4513.Contig2_Zhong-531	-1.26822	0.809968	-	GO:0005739//mitochondrion	-	-	gi|125540147|gb|EAY86542.1|/1.08646e-82/hypothetical protein OsI_07924 [Oryza sativa Indica Group]
Unigene25046_Zhong-531	2.54598	0.88728	-	-	-	-	gi|125540286|gb|EAY86681.1|/4.66421e-61/hypothetical protein OsI_08064 [Oryza sativa Indica Group]
Unigene41709_Zhong-531	-1.06965	0.816167	-	-	-	-	gi|125540291|gb|EAY86686.1|/4.92093e-85/hypothetical protein OsI_08068 [Oryza sativa Indica Group]
Unigene41583_Zhong-531	-1.6292	0.813231	-	-	-	-	gi|125540467|gb|EAY86862.1|/2.29601e-23/hypothetical protein OsI_08247 [Oryza sativa Indica Group]
Unigene41594_Zhong-531	-3.03496	0.903856	-	-	-	-	gi|125540467|gb|EAY86862.1|/3.63119e-66/hypothetical protein OsI_08247 [Oryza sativa Indica Group]
CL5577.Contig2_Zhong-531	-1.06945	0.810084	-	GO:0005802//trans-Golgi network;GO:0005774//vacuolar membrane;GO:0016023//cytoplasmic membrane-bounded vesicle;GO:0005794//Golgi apparatus;GO:0005768//endosome;GO:0005886//plasma membrane	-	-	gi|125542130|gb|EAY88269.1|/1.23903e-29/hypothetical protein OsI_09722 [Oryza sativa Indica Group]
Unigene10798_Zhong-531	-1.96604	0.85929	-	-	-	-	gi|125542326|gb|EAY88465.1|/1.7296e-39/hypothetical protein OsI_09934 [Oryza sativa Indica Group]
Unigene15944_Zhong-531	-2.44935	0.883879	-	-	-	-	gi|125542603|gb|EAY88742.1|/1.51825e-64/hypothetical protein OsI_10217 [Oryza sativa Indica Group]
CL1249.Contig2_Zhong-531	-2.36931	0.805697	-	-	-	-	gi|125543015|gb|EAY89154.1|/1.8046e-49/hypothetical protein OsI_10647 [Oryza sativa Indica Group]
Unigene29389_Zhong-531	-2.36931	0.932999	-	-	-	-	gi|125543094|gb|EAY89233.1|/4.70344e-13/hypothetical protein OsI_10730 [Oryza sativa Indica Group]
Unigene6470_Zhong-531	-1.96571	0.809815	-	-	-	-	gi|125543109|gb|EAY89248.1|/3.29639e-43/hypothetical protein OsI_10744 [Oryza sativa Indica Group]
Unigene34410_Zhong-531	-1.55159	0.80814	-	-	-	-	gi|125543190|gb|EAY89329.1|/3.49294e-32/hypothetical protein OsI_10832 [Oryza sativa Indica Group]
Unigene41892_Zhong-531	-1.09365	0.826696	-	GO:0009536//plastid	-	-	gi|125543577|gb|EAY89716.1|/0/hypothetical protein OsI_11254 [Oryza sativa Indica Group]
Unigene24208_Zhong-531	-1.15194	0.826856	-	-	GO:0005488//binding	-	gi|125543598|gb|EAY89737.1|/4.85785e-50/hypothetical protein OsI_11279 [Oryza sativa Indica Group]
Unigene8704_Zhong-531	-2.31826	0.913392	-	-	-	-	gi|125543912|gb|EAY90051.1|/4.58706e-178/hypothetical protein OsI_11623 [Oryza sativa Indica Group]
Unigene45141_Zhong-531	1.05874	0.811033	-	-	-	-	gi|125544193|gb|EAY90332.1|/0/hypothetical protein OsI_11910 [Oryza sativa Indica Group]
Unigene53036_Zhong-531	-9.08965	0.816929	-	-	-	-	gi|125544968|gb|EAY91107.1|/2.44607e-46/hypothetical protein OsI_12715 [Oryza sativa Indica Group]
Unigene50501_Zhong-531	-4.01085	0.902319	-	GO:0016023//cytoplasmic membrane-bounded vesicle	-	-	gi|125545007|gb|EAY91146.1|/5.88442e-32/hypothetical protein OsI_12753 [Oryza sativa Indica Group]
Unigene26351_Zhong-531	-3.86979	0.851524	-	GO:0016023//cytoplasmic membrane-bounded vesicle	-	-	gi|125545189|gb|EAY91328.1|/9.35842e-30/hypothetical protein OsI_12944 [Oryza sativa Indica Group]
Unigene6537_Zhong-531	-2.46798	0.908744	-	GO:0009536//plastid	-	-	gi|125545207|gb|EAY91346.1|/3.42259e-89/hypothetical protein OsI_12967 [Oryza sativa Indica Group]
Unigene51121_Zhong-531	-3.03014	0.861814	-	-	-	-	gi|125545854|gb|EAY91993.1|/3.99539e-65/hypothetical protein OsI_13683 [Oryza sativa Indica Group]
Unigene47751_Zhong-531	2.48919	0.818154	-	-	-	-	gi|125547038|gb|EAY92860.1|/1.65464e-120/hypothetical protein OsI_14659 [Oryza sativa Indica Group]
CL3187.Contig1_Zhong-531	-9.10461	0.819097	-	-	-	-	gi|125548090|gb|EAY93912.1|/1.34545e-15/hypothetical protein OsI_15684 [Oryza sativa Indica Group]
Unigene28573_Zhong-531	-1.80101	0.856963	-	-	-	-	gi|125548742|gb|EAY94564.1|/2.92231e-07/hypothetical protein OsI_16342 [Oryza sativa Indica Group]
Unigene48193_Zhong-531	-1.83346	0.86657	-	-	GO:0003677//DNA binding;GO:0003682//chromatin binding	-	gi|125549372|gb|EAY95194.1|/3.70587e-72/hypothetical protein OsI_17013 [Oryza sativa Indica Group]
CL48.Contig2_Zhong-531	-1.79455	0.821656	-	-	-	-	gi|125549798|gb|EAY95620.1|/1.89395e-13/hypothetical protein OsI_17475 [Oryza sativa Indica Group]
Unigene18876_Zhong-531	3.03144	0.851524	-	-	-	-	gi|125550729|gb|EAY96438.1|/5.83529e-46/hypothetical protein OsI_18336 [Oryza sativa Indica Group]
Unigene16982_Zhong-531	1.37859	0.816979	-	-	-	-	gi|125551327|gb|EAY97036.1|/1.06359e-20/hypothetical protein OsI_18959 [Oryza sativa Indica Group]
CL3853.Contig1_Zhong-531	-1.03935	0.809895	-	-	-	-	gi|125551416|gb|EAY97125.1|/5.19017e-52/hypothetical protein OsI_19048 [Oryza sativa Indica Group]
Unigene14144_Zhong-531	1.81362	0.872241	-	GO:0016023//cytoplasmic membrane-bounded vesicle	-	-	gi|125551500|gb|EAY97209.1|/4.83164e-34/hypothetical protein OsI_19129 [Oryza sativa Indica Group]
Unigene50574_Zhong-531	-8.99222	0.80223	-	-	-	-	gi|125552761|gb|EAY98470.1|/2.11832e-13/hypothetical protein OsI_20384 [Oryza sativa Indica Group]
CL4080.Contig2_Zhong-531	-3.29206	0.852851	-	GO:0009536//plastid	-	-	gi|125552761|gb|EAY98470.1|/3.49411e-61/hypothetical protein OsI_20384 [Oryza sativa Indica Group]
Unigene38794_Zhong-531	-9.10565	0.819104	-	GO:0009536//plastid	-	-	gi|125552761|gb|EAY98470.1|/5.16429e-28/hypothetical protein OsI_20384 [Oryza sativa Indica Group]
Unigene52760_Zhong-531	-9.36842	0.855172	-	-	-	-	gi|125553133|gb|EAY98842.1|/1.84675e-33/hypothetical protein OsI_20789 [Oryza sativa Indica Group]
Unigene6167_Zhong-531	-9.07054	0.814122	-	-	-	-	gi|125553134|gb|EAY98843.1|/1.51106e-27/hypothetical protein OsI_20790 [Oryza sativa Indica Group]
Unigene19296_Zhong-531	2.76021	0.827943	-	-	-	-	gi|125554236|gb|EAY99841.1|/5.69081e-43/hypothetical protein OsI_21835 [Oryza sativa Indica Group]
Unigene35796_Zhong-531	-4.41794	0.834535	-	-	-	-	gi|125558719|gb|EAZ04255.1|/2.76088e-53/hypothetical protein OsI_26399 [Oryza sativa Indica Group]
Unigene54334_Zhong-531	-5.51764	0.867064	-	-	-	-	gi|125558777|gb|EAZ04313.1|/6.50147e-55/hypothetical protein OsI_26453 [Oryza sativa Indica Group]
Unigene14342_Zhong-531	-1.83771	0.901616	-	GO:0016023//cytoplasmic membrane-bounded vesicle	-	-	gi|125559063|gb|EAZ04599.1|/5.8568e-40/hypothetical protein OsI_26749 [Oryza sativa Indica Group]
Unigene27203_Zhong-531	-1.3459	0.814006	-	-	-	-	gi|125559349|gb|EAZ04885.1|/0/hypothetical protein OsI_27067 [Oryza sativa Indica Group]
Unigene27202_Zhong-531	-1.55347	0.868644	-	-	-	-	gi|125559349|gb|EAZ04885.1|/6.98285e-36/hypothetical protein OsI_27067 [Oryza sativa Indica Group]
Unigene8835_Zhong-531	4.57363	0.94629	-	-	-	-	gi|125559850|gb|EAZ05298.1|/4.99226e-51/hypothetical protein OsI_27503 [Oryza sativa Indica Group]
Unigene46095_Zhong-531	-2.18208	0.926284	-	-	-	-	gi|125561271|gb|EAZ06719.1|/5.61514e-59/hypothetical protein OsI_28963 [Oryza sativa Indica Group]
Unigene5936_Zhong-531	-1.63645	0.888556	-	-	-	-	gi|125562077|gb|EAZ07525.1|/3.50937e-16/hypothetical protein OsI_29781 [Oryza sativa Indica Group]
Unigene46106_Zhong-531	-2.56165	0.937088	-	GO:0016023//cytoplasmic membrane-bounded vesicle	-	-	gi|125562426|gb|EAZ07874.1|/5.01338e-82/hypothetical protein OsI_30132 [Oryza sativa Indica Group]
Unigene46325_Zhong-531	-1.42963	0.862974	-	-	-	-	gi|125563335|gb|EAZ08715.1|/1.00338e-110/hypothetical protein OsI_30983 [Oryza sativa Indica Group]
Unigene35376_Zhong-531	1.77419	0.890115	-	-	-	-	gi|125563833|gb|EAZ09213.1|/1.27705e-100/hypothetical protein OsI_31488 [Oryza sativa Indica Group]
Unigene9810_Zhong-531	1.43487	0.820583	-	GO:0005739//mitochondrion	-	-	gi|125564249|gb|EAZ09629.1|/4.11025e-80/hypothetical protein OsI_31914 [Oryza sativa Indica Group]
Unigene25004_Zhong-531	-1.19921	0.840249	-	-	-	-	gi|125564263|gb|EAZ09643.1|/1.58991e-120/hypothetical protein OsI_31927 [Oryza sativa Indica Group]
Unigene25092_Zhong-531	-3.35704	0.886294	-	-	-	-	gi|125564502|gb|EAZ09882.1|/6.13209e-61/hypothetical protein OsI_32175 [Oryza sativa Indica Group]
Unigene6236_Zhong-531	-2.06582	0.844614	-	-	-	-	gi|125564523|gb|EAZ09903.1|/9.96159e-64/hypothetical protein OsI_32198 [Oryza sativa Indica Group]
Unigene13992_Zhong-531	-2.93199	0.816834	-	-	-	-	gi|125564669|gb|EAZ10049.1|/1.02494e-23/hypothetical protein OsI_32353 [Oryza sativa Indica Group]
Unigene39458_Zhong-531	1.99326	0.891087	-	-	-	-	gi|125571467|gb|EAZ12982.1|/8.6707e-15/hypothetical protein OsJ_02902 [Oryza sativa Japonica Group]
Unigene22699_Zhong-531	-3.81341	0.836797	-	-	-	-	gi|125571695|gb|EAZ13210.1|/3.52591e-29/hypothetical protein OsJ_03130 [Oryza sativa Japonica Group]
Unigene9561_Zhong-531	-2.1056	0.855215	-	-	-	-	gi|125571969|gb|EAZ13484.1|/3.30417e-11/hypothetical protein OsJ_03399 [Oryza sativa Japonica Group]
Unigene23103_Zhong-531	2.27028	0.842504	-	-	-	-	gi|125573348|gb|EAZ14863.1|/1.93296e-22/hypothetical protein OsJ_04791 [Oryza sativa Japonica Group]
Unigene31821_Zhong-531	6.75096	0.977014	-	GO:0005829//cytosol;GO:0009506//plasmodesma;GO:0005794//Golgi apparatus	GO:0005507//copper ion binding;GO:0045735//nutrient reservoir activity;GO:0008270//zinc ion binding	-	gi|125573506|gb|EAZ15021.1|/5.06226e-36/hypothetical protein OsJ_04963 [Oryza sativa Japonica Group]
Unigene41895_Zhong-531	-1.22408	0.84349	-	GO:0009536//plastid	-	-	gi|125586007|gb|EAZ26671.1|/2.15864e-18/hypothetical protein OsJ_10574 [Oryza sativa Japonica Group]
Unigene12028_Zhong-531	-1.96983	0.850908	-	-	-	-	gi|125587521|gb|EAZ28185.1|/3.17207e-09/hypothetical protein OsJ_12158 [Oryza sativa Japonica Group]
Unigene35998_Zhong-531	-1.67242	0.850603	-	-	-	-	gi|125587638|gb|EAZ28302.1|/1.35519e-28/hypothetical protein OsJ_12276 [Oryza sativa Japonica Group]
Unigene50246_Zhong-531	-3.8858	0.892798	-	GO:0009536//plastid	-	-	gi|125587743|gb|EAZ28407.1|/4.18992e-86/hypothetical protein OsJ_12387 [Oryza sativa Japonica Group]
Unigene26493_Zhong-531	-1.97713	0.828451	-	-	-	-	gi|125589145|gb|EAZ29495.1|/1.0971e-17/hypothetical protein OsJ_13571 [Oryza sativa Japonica Group]
Unigene23822_Zhong-531	1.09283	0.830844	-	-	-	-	gi|125591988|gb|EAZ32338.1|/2.50996e-30/hypothetical protein OsJ_16548 [Oryza sativa Japonica Group]
Unigene36192_Zhong-531	3.26032	0.942114	-	-	-	-	gi|125597402|gb|EAZ37182.1|/9.67887e-11/hypothetical protein OsJ_21523 [Oryza sativa Japonica Group]
Unigene4914_Zhong-531	2.04611	0.871878	-	GO:0016023//cytoplasmic membrane-bounded vesicle	-	-	gi|125601096|gb|EAZ40672.1|/2.35809e-33/hypothetical protein OsJ_25141 [Oryza sativa Japonica Group]
Unigene47836_Zhong-531	-2.71148	0.913159	-	-	-	-	gi|13122418|dbj|BAB32899.1|/5.47915e-06/putative glycine-rich protein [Oryza sativa Japonica Group]
CL5990.Contig1_Zhong-531	4.22531	0.868681	-	GO:0009536//plastid	-	-	gi|149390977|gb|ABR25506.1|/4.28252e-43/unknown [Oryza sativa Indica Group]
CL1911.Contig2_Zhong-531	-1.12891	0.831134	-	-	-	-	gi|158513205|sp|A2WPN7.2|SALT_ORYSI/1.62254e-79/RecName: Full=Salt stress-induced protein; Short=Salt protein; AltName: Full=Protein lectin-like; AltName: Full=Protein mannose-binding lectin
CL7342.Contig1_Zhong-531	1.11212	0.823259	-	-	-	-	gi|19881653|gb|AAM01054.1|AC091735_27/1.12488e-07/Putative retroelement [Oryza sativa Japonica Group]
Unigene5198_Zhong-531	1.57369	0.877099	-	-	-	-	gi|207367208|dbj|BAG72124.1|/2.02198e-32/Pi21 protein [Oryza sativa Indica Group]
Unigene18474_Zhong-531	1.71393	0.832475	-	GO:0005739//mitochondrion	-	-	gi|21326500|gb|AAM47628.1|AC122147_17/7.58323e-19/Unknown protein [Oryza sativa Japonica Group]
Unigene45882_Zhong-531	1.12464	0.824412	-	-	-	-	gi|215687370|dbj|BAG91935.1|/2.0244e-73/unnamed protein product [Oryza sativa Japonica Group]
CL796.Contig2_Zhong-531	1.39513	0.816588	-	-	-	-	gi|215741298|dbj|BAG97793.1|/1.30282e-31/unnamed protein product [Oryza sativa Japonica Group]
Unigene5645_Zhong-531	1.84419	0.812817	-	-	-	-	gi|215765689|dbj|BAG87386.1|/2.9885e-12/unnamed protein product [Oryza sativa Japonica Group]
CL7087.Contig2_Zhong-531	-1.30352	0.817059	-	GO:0016020//membrane	-	-	gi|215769020|dbj|BAH01249.1|/0/unnamed protein product [Oryza sativa Japonica Group]
CL1889.Contig3_Zhong-531	-1.06105	0.813803	-	GO:0016021//integral to membrane;GO:0016023//cytoplasmic membrane-bounded vesicle	-	-	gi|215769404|dbj|BAH01633.1|/0/unnamed protein product [Oryza sativa Japonica Group]
Unigene31884_Zhong-531	-1.61169	0.832468	-	GO:0016023//cytoplasmic membrane-bounded vesicle	-	-	gi|21671921|gb|AAM74283.1|AC083944_1/1.25918e-42/Putative protein with HVA22 domain [Oryza sativa Japonica Group]
Unigene25817_Zhong-531	-3.79014	0.871617	-	-	-	-	gi|21742147|emb|CAD40573.1|/3.93539e-60/OSJNBa0069D17.6 [Oryza sativa Japonica Group]
CL7196.Contig2_Zhong-531	-1.29024	0.857731	-	GO:0016023//cytoplasmic membrane-bounded vesicle	-	-	gi|218184149|gb|EEC66576.1|/7.62398e-16/hypothetical protein OsI_32760 [Oryza sativa Indica Group]
Unigene52287_Zhong-531	-2.41082	0.80764	-	-	-	-	gi|218184666|gb|EEC67093.1|/1.40593e-86/hypothetical protein OsI_33886 [Oryza sativa Indica Group]
Unigene50375_Zhong-531	2.13215	0.838254	-	-	-	-	gi|218184990|gb|EEC67417.1|/1.60956e-13/hypothetical protein OsI_34601 [Oryza sativa Indica Group]
Unigene20148_Zhong-531	9.81447	0.902573	-	-	-	-	gi|218185136|gb|EEC67563.1|/2.20686e-25/hypothetical protein OsI_34905 [Oryza sativa Indica Group]
Unigene1039_Zhong-531	1.11055	0.829633	-	-	-	-	gi|218187088|gb|EEC69515.1|/1.0967e-70/hypothetical protein OsI_38755 [Oryza sativa Indica Group]
Unigene27627_Zhong-531	-1.23753	0.810932	-	GO:0005886//plasma membrane	-	-	gi|218187135|gb|EEC69562.1|/0/hypothetical protein OsI_38863 [Oryza sativa Indica Group]
Unigene11029_Zhong-531	-3.57988	0.830612	-	GO:0005739//mitochondrion	-	-	gi|218187202|gb|EEC69629.1|/1.71864e-39/hypothetical protein OsI_39021 [Oryza sativa Indica Group]
Unigene31350_Zhong-531	1.18597	0.831786	-	-	-	-	gi|218187447|gb|EEC69874.1|/3.50448e-42/hypothetical protein OsI_00241 [Oryza sativa Indica Group]
Unigene3919_Zhong-531	-3.37188	0.858587	-	-	-	-	gi|218187609|gb|EEC70036.1|/1.2756e-26/hypothetical protein OsI_00619 [Oryza sativa Indica Group]
Unigene49008_Zhong-531	-2.49959	0.873858	-	-	-	-	gi|218187874|gb|EEC70301.1|/1.02564e-28/hypothetical protein OsI_01144 [Oryza sativa Indica Group]
CL5509.Contig1_Zhong-531	-2.85321	0.932825	-	GO:0009536//plastid	GO:0003677//DNA binding	-	gi|218187880|gb|EEC70307.1|/1.30697e-37/hypothetical protein OsI_01153 [Oryza sativa Indica Group]
Unigene13050_Zhong-531	-3.02849	0.817226	-	-	-	-	gi|218187885|gb|EEC70312.1|/1.13321e-35/hypothetical protein OsI_01164 [Oryza sativa Indica Group]
Unigene46250_Zhong-531	-1.64192	0.879449	-	-	-	-	gi|218188018|gb|EEC70445.1|/6.16951e-48/hypothetical protein OsI_01471 [Oryza sativa Indica Group]
CL2611.Contig2_Zhong-531	1.45504	0.816001	-	-	-	-	gi|218188067|gb|EEC70494.1|/7.9618e-50/hypothetical protein OsI_01568 [Oryza sativa Indica Group]
Unigene48150_Zhong-531	-1.57335	0.824361	-	-	-	-	gi|218188310|gb|EEC70737.1|/2.33945e-44/hypothetical protein OsI_02142 [Oryza sativa Indica Group]
Unigene48172_Zhong-531	3.26003	0.918388	-	-	-	-	gi|218188491|gb|EEC70918.1|/3.0839e-12/hypothetical protein OsI_02481 [Oryza sativa Indica Group]
Unigene49334_Zhong-531	-2.42446	0.927887	-	-	-	-	gi|218189429|gb|EEC71856.1|/8.08769e-13/hypothetical protein OsI_04556 [Oryza sativa Indica Group]
Unigene5696_Zhong-531	2.39018	0.816566	-	-	-	-	gi|218189613|gb|EEC72040.1|/6.73809e-60/hypothetical protein OsI_04944 [Oryza sativa Indica Group]
Unigene9457_Zhong-531	2.68898	0.83803	-	-	-	-	gi|218189697|gb|EEC72124.1|/1.26777e-34/hypothetical protein OsI_05113 [Oryza sativa Indica Group]
Unigene40656_Zhong-531	5.43366	0.950597	-	GO:0016023//cytoplasmic membrane-bounded vesicle;GO:0016020//membrane	-	-	gi|218189869|gb|EEC72296.1|/2.10944e-155/hypothetical protein OsI_05473 [Oryza sativa Indica Group]
Unigene40657_Zhong-531	6.53259	0.960822	-	GO:0016023//cytoplasmic membrane-bounded vesicle;GO:0016020//membrane	-	-	gi|218189869|gb|EEC72296.1|/2.71803e-29/hypothetical protein OsI_05473 [Oryza sativa Indica Group]
Unigene36194_Zhong-531	1.97239	0.916974	-	-	-	-	gi|218190441|gb|EEC72868.1|/1.53896e-11/hypothetical protein OsI_06636 [Oryza sativa Indica Group]
Unigene21846_Zhong-531	-1.95309	0.806313	-	-	-	-	gi|218190661|gb|EEC73088.1|/9.67339e-43/hypothetical protein OsI_07057 [Oryza sativa Indica Group]
CL3106.Contig2_Zhong-531	-2.18371	0.84502	-	-	-	-	gi|218190803|gb|EEC73230.1|/5.65234e-100/hypothetical protein OsI_07319 [Oryza sativa Indica Group]
Unigene6036_Zhong-531	2.74037	0.893414	-	-	-	-	gi|218190902|gb|EEC73329.1|/1.06674e-41/hypothetical protein OsI_07528 [Oryza sativa Indica Group]
Unigene11738_Zhong-531	3.59851	0.830684	-	-	-	-	gi|218190902|gb|EEC73329.1|/2.86791e-10/hypothetical protein OsI_07528 [Oryza sativa Indica Group]
CL3648.Contig1_Zhong-531	1.31819	0.834941	-	GO:0016023//cytoplasmic membrane-bounded vesicle	-	-	gi|218190955|gb|EEC73382.1|/1.14226e-41/hypothetical protein OsI_07625 [Oryza sativa Indica Group]
Unigene6904_Zhong-531	-1.51591	0.819191	-	GO:0005886//plasma membrane	GO:0008270//zinc ion binding	-	gi|218191186|gb|EEC73613.1|/1.0529e-105/hypothetical protein OsI_08104 [Oryza sativa Indica Group]
Unigene6903_Zhong-531	-1.54848	0.850705	-	GO:0005886//plasma membrane	GO:0008270//zinc ion binding	-	gi|218191186|gb|EEC73613.1|/9.70936e-48/hypothetical protein OsI_08104 [Oryza sativa Indica Group]
CL3035.Contig2_Zhong-531	-1.38376	0.851372	-	GO:0016023//cytoplasmic membrane-bounded vesicle;GO:0016020//membrane	-	-	gi|218191395|gb|EEC73822.1|/4.56192e-32/hypothetical protein OsI_08546 [Oryza sativa Indica Group]
Unigene42706_Zhong-531	-1.28558	0.845549	-	GO:0016023//cytoplasmic membrane-bounded vesicle;GO:0016020//membrane	-	-	gi|218191395|gb|EEC73822.1|/8.95778e-40/hypothetical protein OsI_08546 [Oryza sativa Indica Group]
Unigene31898_Zhong-531	2.30195	0.895082	-	-	GO:0003677//DNA binding;GO:0003682//chromatin binding	-	gi|218191405|gb|EEC73832.1|/8.88858e-42/hypothetical protein OsI_08566 [Oryza sativa Indica Group]
Unigene1128_Zhong-531	-1.1388	0.827726	-	GO:0005886//plasma membrane	-	-	gi|218191636|gb|EEC74063.1|/0/hypothetical protein OsI_09069 [Oryza sativa Indica Group]
Unigene14264_Zhong-531	-2.11767	0.89675	-	-	-	-	gi|218191786|gb|EEC74213.1|/5.85876e-34/hypothetical protein OsI_09375 [Oryza sativa Indica Group]
Unigene37064_Zhong-531	1.93337	0.880732	-	-	-	-	gi|218191811|gb|EEC74238.1|/0/hypothetical protein OsI_09437 [Oryza sativa Indica Group]
Unigene49529_Zhong-531	2.07911	0.862336	-	-	-	-	gi|218191811|gb|EEC74238.1|/2.12189e-87/hypothetical protein OsI_09437 [Oryza sativa Indica Group]
Unigene9148_Zhong-531	-1.30506	0.809155	-	-	-	-	gi|218191979|gb|EEC74406.1|/2.13138e-90/hypothetical protein OsI_09764 [Oryza sativa Indica Group]
Unigene5720_Zhong-531	-2.37704	0.889158	-	-	-	-	gi|218192096|gb|EEC74523.1|/1.12689e-30/hypothetical protein OsI_10027 [Oryza sativa Indica Group]
CL7032.Contig1_Zhong-531	1.33984	0.822679	-	GO:0016021//integral to membrane	GO:0008271//secondary active sulfate transmembrane transporter activity	-	gi|218192255|gb|EEC74682.1|/3.96279e-130/hypothetical protein OsI_10373 [Oryza sativa Indica Group]
Unigene7034_Zhong-531	-1.68154	0.889412	-	-	-	-	gi|218192692|gb|EEC75119.1|/6.34509e-21/hypothetical protein OsI_11301 [Oryza sativa Indica Group]
Unigene51864_Zhong-531	-1.70434	0.800853	-	-	-	-	gi|218192746|gb|EEC75173.1|/2.08454e-09/hypothetical protein OsI_11400 [Oryza sativa Indica Group]
Unigene18571_Zhong-531	-2.03895	0.905495	-	-	GO:0046872//metal ion binding;GO:0003677//DNA binding;GO:0000166//nucleotide binding;GO:0003723//RNA binding	-	gi|218192753|gb|EEC75180.1|/1.60799e-111/hypothetical protein OsI_11407 [Oryza sativa Indica Group]
CL1561.Contig1_Zhong-531	-1.30836	0.812991	-	-	GO:0046872//metal ion binding;GO:0003677//DNA binding;GO:0000166//nucleotide binding;GO:0003723//RNA binding	-	gi|218192753|gb|EEC75180.1|/2.89829e-47/hypothetical protein OsI_11407 [Oryza sativa Indica Group]
Unigene24979_Zhong-531	1.34159	0.852815	-	-	-	-	gi|218192797|gb|EEC75224.1|/2.23941e-15/hypothetical protein OsI_11493 [Oryza sativa Indica Group]
Unigene24977_Zhong-531	1.16995	0.818161	-	-	-	-	gi|218192797|gb|EEC75224.1|/2.25876e-07/hypothetical protein OsI_11493 [Oryza sativa Indica Group]
Unigene6401_Zhong-531	-1.31903	0.802463	-	-	-	-	gi|218192843|gb|EEC75270.1|/3.10591e-145/hypothetical protein OsI_11598 [Oryza sativa Indica Group]
Unigene50552_Zhong-531	1.13488	0.810896	-	-	-	-	gi|218192858|gb|EEC75285.1|/6.57731e-15/hypothetical protein OsI_11626 [Oryza sativa Indica Group]
Unigene31109_Zhong-531	1.5772	0.83051	-	-	-	-	gi|218192911|gb|EEC75338.1|/1.58808e-120/hypothetical protein OsI_11745 [Oryza sativa Indica Group]
Unigene8265_Zhong-531	-4.54088	0.853156	-	-	-	-	gi|218193494|gb|EEC75921.1|/3.08882e-57/hypothetical protein OsI_13009 [Oryza sativa Indica Group]
Unigene21201_Zhong-531	-2.87196	0.81099	-	-	-	-	gi|218193494|gb|EEC75921.1|/5.70678e-59/hypothetical protein OsI_13009 [Oryza sativa Indica Group]
Unigene13659_Zhong-531	1.22834	0.838407	-	-	-	-	gi|218193549|gb|EEC75976.1|/0/hypothetical protein OsI_13087 [Oryza sativa Indica Group]
Unigene53959_Zhong-531	-2.26272	0.85834	-	-	-	-	gi|218193681|gb|EEC76108.1|/2.07997e-08/hypothetical protein OsI_13370 [Oryza sativa Indica Group]
Unigene52701_Zhong-531	-3.32541	0.873234	-	-	-	-	gi|218194698|gb|EEC77125.1|/1.17082e-56/hypothetical protein OsI_15558 [Oryza sativa Indica Group]
Unigene6462_Zhong-531	-2.07035	0.874351	-	-	-	-	gi|218194762|gb|EEC77189.1|/1.89888e-54/hypothetical protein OsI_15688 [Oryza sativa Indica Group]
Unigene19685_Zhong-531	7.36771	0.988057	-	GO:0016023//cytoplasmic membrane-bounded vesicle	-	-	gi|218194825|gb|EEC77252.1|/7.68018e-66/hypothetical protein OsI_15839 [Oryza sativa Indica Group]
Unigene7263_Zhong-531	-1.3043	0.854606	-	-	-	-	gi|218194998|gb|EEC77425.1|/1.95486e-11/hypothetical protein OsI_16217 [Oryza sativa Indica Group]
Unigene4744_Zhong-531	-1.85977	0.867963	-	GO:0016023//cytoplasmic membrane-bounded vesicle;GO:0005829//cytosol;GO:0009506//plasmodesma;GO:0005618//cell wall;GO:0005886//plasma membrane	-	-	gi|218195505|gb|EEC77932.1|/8.88382e-155/hypothetical protein OsI_17271 [Oryza sativa Indica Group]
Unigene43092_Zhong-531	-1.60512	0.802223	-	-	-	-	gi|218195907|gb|EEC78334.1|/2.99599e-07/hypothetical protein OsI_18075 [Oryza sativa Indica Group]
Unigene10531_Zhong-531	-2.42673	0.801752	-	GO:0005634//nucleus;GO:0005737//cytoplasm	-	-	gi|218196048|gb|EEC78475.1|/2.1899e-42/hypothetical protein OsI_18362 [Oryza sativa Indica Group]
Unigene29292_Zhong-531	-1.59912	0.832425	-	-	-	-	gi|218196068|gb|EEC78495.1|/5.69323e-83/hypothetical protein OsI_18403 [Oryza sativa Indica Group]
Unigene46313_Zhong-531	1.26316	0.834056	-	GO:0009536//plastid	-	-	gi|218196297|gb|EEC78724.1|/1.61522e-46/hypothetical protein OsI_18906 [Oryza sativa Indica Group]
Unigene16913_Zhong-531	1.55833	0.818306	-	-	-	-	gi|218196914|gb|EEC79341.1|/1.18305e-45/hypothetical protein OsI_20200 [Oryza sativa Indica Group]
Unigene14805_Zhong-531	-4.16775	0.826877	-	-	-	-	gi|218196993|gb|EEC79420.1|/5.76869e-48/hypothetical protein OsI_20379 [Oryza sativa Indica Group]
Unigene26998_Zhong-531	-4.39141	0.889064	-	-	-	-	gi|218197178|gb|EEC79605.1|/3.7779e-31/hypothetical protein OsI_20799 [Oryza sativa Indica Group]
Unigene7312_Zhong-531	1.96001	0.915531	-	-	-	-	gi|218197616|gb|EEC80043.1|/1.29243e-31/hypothetical protein OsI_21733 [Oryza sativa Indica Group]
Unigene36666_Zhong-531	3.14671	0.804	-	GO:0016020//membrane	GO:0008270//zinc ion binding	-	gi|218198116|gb|EEC80543.1|/4.13803e-33/hypothetical protein OsI_22844 [Oryza sativa Indica Group]
Unigene5957_Zhong-531	-1.27625	0.814391	-	-	-	-	gi|218198244|gb|EEC80671.1|/7.88844e-21/hypothetical protein OsI_23081 [Oryza sativa Indica Group]
Unigene20322_Zhong-531	-1.43493	0.83948	-	GO:0016023//cytoplasmic membrane-bounded vesicle	-	-	gi|218198271|gb|EEC80698.1|/2.46177e-35/hypothetical protein OsI_23127 [Oryza sativa Indica Group]
CL7161.Contig1_Zhong-531	-1.28387	0.844708	-	GO:0005739//mitochondrion	-	-	gi|218198376|gb|EEC80803.1|/4.88602e-87/hypothetical protein OsI_23349 [Oryza sativa Indica Group]
CL283.Contig1_Zhong-531	2.23486	0.861487	-	GO:0016020//membrane	-	-	gi|218198438|gb|EEC80865.1|/6.15965e-49/hypothetical protein OsI_23484 [Oryza sativa Indica Group]
Unigene5582_Zhong-531	-1.60232	0.829517	-	-	GO:0005524//ATP binding;GO:0008270//zinc ion binding	-	gi|218198566|gb|EEC80993.1|/2.45258e-106/hypothetical protein OsI_23737 [Oryza sativa Indica Group]
Unigene8729_Zhong-531	2.00787	0.886548	-	-	-	-	gi|218198804|gb|EEC81231.1|/1.17894e-08/hypothetical protein OsI_24280 [Oryza sativa Indica Group]
Unigene19426_Zhong-531	-1.38089	0.866832	-	-	-	-	gi|218198924|gb|EEC81351.1|/4.52523e-48/hypothetical protein OsI_24540 [Oryza sativa Indica Group]
Unigene17603_Zhong-531	2.44119	0.828487	-	GO:0005739//mitochondrion;GO:0009536//plastid	-	-	gi|218199051|gb|EEC81478.1|/5.10086e-23/hypothetical protein OsI_24810 [Oryza sativa Indica Group]
CL1999.Contig2_Zhong-531	2.42537	0.824144	-	GO:0005829//cytosol	-	-	gi|218199667|gb|EEC82094.1|/3.29713e-22/hypothetical protein OsI_26099 [Oryza sativa Indica Group]
Unigene14634_Zhong-531	-2.33965	0.811142	-	-	-	-	gi|218199888|gb|EEC82315.1|/1.93833e-22/hypothetical protein OsI_26592 [Oryza sativa Indica Group]
Unigene14004_Zhong-531	-2.55299	0.809881	-	-	-	-	gi|218200134|gb|EEC82561.1|/7.82593e-24/hypothetical protein OsI_27107 [Oryza sativa Indica Group]
Unigene14409_Zhong-531	2.07725	0.865432	-	-	-	-	gi|218200259|gb|EEC82686.1|/6.32527e-107/hypothetical protein OsI_27342 [Oryza sativa Indica Group]
Unigene8079_Zhong-531	-1.79932	0.833237	-	-	-	-	gi|218200402|gb|EEC82829.1|/2.84692e-10/hypothetical protein OsI_27632 [Oryza sativa Indica Group]
Unigene40182_Zhong-531	1.07749	0.825775	-	-	-	-	gi|218200615|gb|EEC83042.1|/1.141e-27/hypothetical protein OsI_28138 [Oryza sativa Indica Group]
Unigene40183_Zhong-531	1.2528	0.851466	-	GO:0009536//plastid	-	-	gi|218200615|gb|EEC83042.1|/9.28939e-62/hypothetical protein OsI_28138 [Oryza sativa Indica Group]
Unigene50004_Zhong-531	-1.99555	0.874895	-	-	GO:0003677//DNA binding	-	gi|218200792|gb|EEC83219.1|/1.49919e-11/hypothetical protein OsI_28499 [Oryza sativa Indica Group]
Unigene25083_Zhong-531	-1.50705	0.839639	-	-	-	-	gi|218200792|gb|EEC83219.1|/2.12453e-16/hypothetical protein OsI_28499 [Oryza sativa Indica Group]
Unigene43625_Zhong-531	1.09454	0.802579	-	-	-	-	gi|218200967|gb|EEC83394.1|/1.27201e-26/hypothetical protein OsI_28830 [Oryza sativa Indica Group]
Unigene7032_Zhong-531	1.93503	0.853642	-	GO:0016020//membrane	-	-	gi|218201119|gb|EEC83546.1|/1.01103e-165/hypothetical protein OsI_29166 [Oryza sativa Indica Group]
Unigene46175_Zhong-531	-1.17947	0.831272	-	GO:0016023//cytoplasmic membrane-bounded vesicle	-	-	gi|218201255|gb|EEC83682.1|/1.11177e-125/hypothetical protein OsI_29480 [Oryza sativa Indica Group]
Unigene30794_Zhong-531	2.22353	0.916604	-	GO:0016023//cytoplasmic membrane-bounded vesicle;GO:0005773//vacuole	-	-	gi|218201531|gb|EEC83958.1|/1.28382e-145/hypothetical protein OsI_30065 [Oryza sativa Indica Group]
Unigene30797_Zhong-531	1.50544	0.845361	-	GO:0016023//cytoplasmic membrane-bounded vesicle;GO:0005773//vacuole	-	-	gi|218201531|gb|EEC83958.1|/1.67081e-42/hypothetical protein OsI_30065 [Oryza sativa Indica Group]
Unigene30795_Zhong-531	1.45547	0.83191	-	GO:0016023//cytoplasmic membrane-bounded vesicle;GO:0005773//vacuole	-	-	gi|218201531|gb|EEC83958.1|/5.18527e-60/hypothetical protein OsI_30065 [Oryza sativa Indica Group]
Unigene13506_Zhong-531	2.79901	0.805675	-	-	-	-	gi|218201796|gb|EEC84223.1|/4.57569e-45/hypothetical protein OsI_30639 [Oryza sativa Indica Group]
Unigene18919_Zhong-531	2.26254	0.844991	-	GO:0009536//plastid;GO:0016020//membrane	-	-	gi|218201856|gb|EEC84283.1|/1.54621e-48/hypothetical protein OsI_30755 [Oryza sativa Indica Group]
Unigene18921_Zhong-531	2.03551	0.859486	-	GO:0009536//plastid;GO:0016020//membrane	-	-	gi|218201856|gb|EEC84283.1|/2.99316e-97/hypothetical protein OsI_30755 [Oryza sativa Indica Group]
Unigene18920_Zhong-531	2.47771	0.915175	-	GO:0009536//plastid;GO:0016020//membrane	-	-	gi|218201856|gb|EEC84283.1|/3.58656e-69/hypothetical protein OsI_30755 [Oryza sativa Indica Group]
Unigene40968_Zhong-531	1.82096	0.881566	-	GO:0016020//membrane	-	-	gi|218201958|gb|EEC84385.1|/1.43044e-24/hypothetical protein OsI_30944 [Oryza sativa Indica Group]
Unigene26765_Zhong-531	1.39905	0.846796	-	-	-	-	gi|218202010|gb|EEC84437.1|/2.46152e-39/hypothetical protein OsI_31055 [Oryza sativa Indica Group]
Unigene1271_Zhong-531	-1.13082	0.829205	-	GO:0016023//cytoplasmic membrane-bounded vesicle	-	-	gi|218202391|gb|EEC84818.1|/1.33307e-71/hypothetical protein OsI_31900 [Oryza sativa Indica Group]
Unigene4858_Zhong-531	-1.38349	0.843142	-	-	-	-	gi|218202395|gb|EEC84822.1|/1.5642e-08/hypothetical protein OsI_31909 [Oryza sativa Indica Group]
Unigene14147_Zhong-531	-1.92904	0.879891	-	GO:0016023//cytoplasmic membrane-bounded vesicle	-	-	gi|218202429|gb|EEC84856.1|/1.0883e-17/hypothetical protein OsI_31975 [Oryza sativa Indica Group]
Unigene2621_Zhong-531	-2.09169	0.857942	-	GO:0005739//mitochondrion	-	-	gi|218202566|gb|EEC84993.1|/1.07885e-57/hypothetical protein OsI_32271 [Oryza sativa Indica Group]
Unigene2622_Zhong-531	-1.98134	0.852728	-	GO:0005739//mitochondrion	-	-	gi|218202566|gb|EEC84993.1|/4.28228e-22/hypothetical protein OsI_32271 [Oryza sativa Indica Group]
Unigene3273_Zhong-531	-3.79969	0.88997	-	-	-	-	gi|21952859|dbj|BAC06274.1|/2.68923e-37/P0696G06.31 [Oryza sativa Japonica Group]
Unigene12605_Zhong-531	-2.58816	0.913007	-	GO:0016023//cytoplasmic membrane-bounded vesicle	-	-	gi|22093731|dbj|BAC07024.1|/2.22887e-27/hypothetical protein [Oryza sativa Japonica Group]
Unigene6339_Zhong-531	-9.60257	0.882356	-	-	-	-	gi|222612873|gb|EEE51005.1|/4.15306e-70/hypothetical protein OsJ_31632 [Oryza sativa Japonica Group]
Unigene51683_Zhong-531	-3.28942	0.819162	-	-	-	-	gi|222612873|gb|EEE51005.1|/5.54668e-38/hypothetical protein OsJ_31632 [Oryza sativa Japonica Group]
Unigene4824_Zhong-531	-1.96146	0.903885	-	-	-	-	gi|222613207|gb|EEE51339.1|/1.9765e-19/hypothetical protein OsJ_32335 [Oryza sativa Japonica Group]
Unigene12350_Zhong-531	2.04267	0.811751	-	GO:0005739//mitochondrion	-	-	gi|222616085|gb|EEE52217.1|/5.17366e-12/hypothetical protein OsJ_34122 [Oryza sativa Japonica Group]
Unigene36161_Zhong-531	1.25141	0.849421	-	-	-	-	gi|222616297|gb|EEE52429.1|/4.6937e-151/hypothetical protein OsJ_34557 [Oryza sativa Japonica Group]
CL1795.Contig3_Zhong-531	1.18649	0.84167	-	-	-	-	gi|222616297|gb|EEE52429.1|/7.11998e-152/hypothetical protein OsJ_34557 [Oryza sativa Japonica Group]
Unigene3428_Zhong-531	-2.97023	0.852837	-	GO:0016023//cytoplasmic membrane-bounded vesicle	-	-	gi|222616410|gb|EEE52542.1|/2.04226e-24/hypothetical protein OsJ_34771 [Oryza sativa Japonica Group]
Unigene20360_Zhong-531	-4.40927	0.820518	-	GO:0016023//cytoplasmic membrane-bounded vesicle	-	-	gi|222616410|gb|EEE52542.1|/5.75815e-27/hypothetical protein OsJ_34771 [Oryza sativa Japonica Group]
Unigene13060_Zhong-531	2.14414	0.822766	-	GO:0016023//cytoplasmic membrane-bounded vesicle	-	-	gi|222616803|gb|EEE52935.1|/3.54422e-21/hypothetical protein OsJ_35566 [Oryza sativa Japonica Group]
Unigene7369_Zhong-531	-1.12411	0.831105	-	GO:0005829//cytosol	-	-	gi|222616956|gb|EEE53088.1|/4.14872e-25/hypothetical protein OsJ_35848 [Oryza sativa Japonica Group]
Unigene9139_Zhong-531	-1.76109	0.883422	-	-	-	-	gi|222616965|gb|EEE53097.1|/7.2433e-40/hypothetical protein OsJ_35864 [Oryza sativa Japonica Group]
Unigene19880_Zhong-531	-3.69463	0.89506	-	-	-	-	gi|222616984|gb|EEE53116.1|/1.42633e-33/hypothetical protein OsJ_35898 [Oryza sativa Japonica Group]
Unigene17459_Zhong-531	-2.39957	0.882654	-	GO:0016023//cytoplasmic membrane-bounded vesicle	-	-	gi|222617269|gb|EEE53401.1|/1.36237e-115/hypothetical protein OsJ_36458 [Oryza sativa Japonica Group]
Unigene17458_Zhong-531	-2.79021	0.889281	-	-	-	-	gi|222617269|gb|EEE53401.1|/2.24432e-63/hypothetical protein OsJ_36458 [Oryza sativa Japonica Group]
Unigene44262_Zhong-531	1.41045	0.842424	-	-	-	-	gi|222617311|gb|EEE53443.1|/5.64609e-21/hypothetical protein OsJ_36535 [Oryza sativa Japonica Group]
Unigene44266_Zhong-531	1.20969	0.835506	-	-	-	-	gi|222617311|gb|EEE53443.1|/8.23675e-58/hypothetical protein OsJ_36535 [Oryza sativa Japonica Group]
Unigene45988_Zhong-531	-1.98692	0.896061	-	GO:0016023//cytoplasmic membrane-bounded vesicle	-	-	gi|222617321|gb|EEE53453.1|/6.64463e-31/hypothetical protein OsJ_36559 [Oryza sativa Japonica Group]
Unigene27134_Zhong-531	-3.43631	0.939228	-	-	-	-	gi|222617454|gb|EEE53586.1|/1.31287e-15/hypothetical protein OsJ_36828 [Oryza sativa Japonica Group]
Unigene40580_Zhong-531	-3.08701	0.829713	-	-	-	-	gi|222618092|gb|EEE54224.1|/9.19504e-62/hypothetical protein OsJ_01085 [Oryza sativa Japonica Group]
CL1726.Contig2_Zhong-531	-2.08145	0.829401	-	GO:0016023//cytoplasmic membrane-bounded vesicle;GO:0005886//plasma membrane	-	-	gi|222618599|gb|EEE54731.1|/3.94253e-109/hypothetical protein OsJ_02078 [Oryza sativa Japonica Group]
Unigene33818_Zhong-531	1.4368	0.832134	-	-	-	-	gi|222622055|gb|EEE56187.1|/0/hypothetical protein OsJ_05140 [Oryza sativa Japonica Group]
Unigene2192_Zhong-531	-9.02456	0.807328	-	-	-	-	gi|222622056|gb|EEE56188.1|/4.33481e-27/hypothetical protein OsJ_05141 [Oryza sativa Japonica Group]
Unigene34918_Zhong-531	-1.38405	0.850647	-	-	-	-	gi|222622819|gb|EEE56951.1|/9.20794e-17/hypothetical protein OsJ_06658 [Oryza sativa Japonica Group]
Unigene31313_Zhong-531	1.57062	0.868478	-	-	-	-	gi|222622828|gb|EEE56960.1|/4.83651e-18/hypothetical protein OsJ_06671 [Oryza sativa Japonica Group]
CL5763.Contig1_Zhong-531	-4.73031	0.851916	-	GO:0009536//plastid	-	-	gi|222622966|gb|EEE57098.1|/5.90611e-64/hypothetical protein OsJ_06942 [Oryza sativa Japonica Group]
Unigene7780_Zhong-531	2.48525	0.870443	-	-	-	-	gi|222623238|gb|EEE57370.1|/3.47259e-08/hypothetical protein OsJ_07520 [Oryza sativa Japonica Group]
Unigene15624_Zhong-531	-1.29597	0.836101	-	-	-	-	gi|222623594|gb|EEE57726.1|/1.75735e-35/hypothetical protein OsJ_08224 [Oryza sativa Japonica Group]
Unigene35114_Zhong-531	-1.73306	0.88654	-	GO:0005634//nucleus	GO:0046983//protein dimerization activity	-	gi|222623596|gb|EEE57728.1|/4.24696e-92/hypothetical protein OsJ_08226 [Oryza sativa Japonica Group]
Unigene29273_Zhong-531	1.3786	0.852532	-	-	-	-	gi|222623710|gb|EEE57842.1|/1.79117e-12/hypothetical protein OsJ_08464 [Oryza sativa Japonica Group]
Unigene29650_Zhong-531	1.3235	0.84684	-	-	-	-	gi|222623791|gb|EEE57923.1|/3.26011e-22/hypothetical protein OsJ_08621 [Oryza sativa Japonica Group]
Unigene13350_Zhong-531	-1.45683	0.831736	-	-	-	-	gi|222624096|gb|EEE58228.1|/5.39933e-46/hypothetical protein OsJ_09201 [Oryza sativa Japonica Group]
Unigene9283_Zhong-531	-1.40635	0.806443	-	-	-	-	gi|222624233|gb|EEE58365.1|/1.25959e-10/hypothetical protein OsJ_09502 [Oryza sativa Japonica Group]
Unigene10903_Zhong-531	-1.6931	0.831119	-	GO:0043234//protein complex;GO:0044430//cytoskeletal part;GO:0015630//microtubule cytoskeleton	GO:0000166//nucleotide binding	-	gi|222624676|gb|EEE58808.1|/4.00285e-44/hypothetical protein OsJ_10359 [Oryza sativa Japonica Group]
Unigene38731_Zhong-531	-1.48213	0.855947	-	GO:0016020//membrane	-	-	gi|222624832|gb|EEE58964.1|/1.42622e-33/hypothetical protein OsJ_10651 [Oryza sativa Japonica Group]
Unigene38732_Zhong-531	-1.65074	0.890028	-	GO:0016020//membrane	GO:0016772//transferase activity, transferring phosphorus-containing groups	-	gi|222624832|gb|EEE58964.1|/8.2682e-26/hypothetical protein OsJ_10651 [Oryza sativa Japonica Group]
Unigene42565_Zhong-531	-1.19861	0.810033	-	-	GO:0046872//metal ion binding;GO:0003677//DNA binding;GO:0000166//nucleotide binding;GO:0003723//RNA binding	-	gi|222624859|gb|EEE58991.1|/1.46358e-22/hypothetical protein OsJ_10701 [Oryza sativa Japonica Group]
Unigene31110_Zhong-531	1.54089	0.83349	-	-	-	-	gi|222624986|gb|EEE59118.1|/3.69381e-169/hypothetical protein OsJ_10996 [Oryza sativa Japonica Group]
Unigene49865_Zhong-531	-2.45817	0.868623	-	GO:0005886//plasma membrane;GO:0009536//plastid	-	-	gi|222625498|gb|EEE59630.1|/1.32094e-15/hypothetical protein OsJ_11978 [Oryza sativa Japonica Group]
Unigene30636_Zhong-531	-1.65964	0.877846	-	GO:0016023//cytoplasmic membrane-bounded vesicle	-	-	gi|222625548|gb|EEE59680.1|/1.14249e-59/hypothetical protein OsJ_12096 [Oryza sativa Japonica Group]
Unigene30635_Zhong-531	-1.28079	0.803369	-	-	-	-	gi|222625548|gb|EEE59680.1|/2.86849e-84/hypothetical protein OsJ_12096 [Oryza sativa Japonica Group]
Unigene46501_Zhong-531	1.2545	0.837029	-	-	-	-	gi|222625662|gb|EEE59794.1|/5.39409e-19/hypothetical protein OsJ_12314 [Oryza sativa Japonica Group]
Unigene39061_Zhong-531	-4.57173	0.929112	-	-	-	-	gi|222625893|gb|EEE60025.1|/1.01925e-23/hypothetical protein OsJ_12782 [Oryza sativa Japonica Group]
Unigene8260_Zhong-531	-3.50662	0.873988	-	GO:0016020//membrane	-	-	gi|222628865|gb|EEE60997.1|/4.44912e-56/hypothetical protein OsJ_14806 [Oryza sativa Japonica Group]
Unigene22553_Zhong-531	-1.51924	0.800113	-	-	-	-	gi|222629312|gb|EEE61444.1|/4.98471e-07/hypothetical protein OsJ_15680 [Oryza sativa Japonica Group]
Unigene13513_Zhong-531	-1.55622	0.820765	-	-	-	-	gi|222630083|gb|EEE62215.1|/1.3559e-94/hypothetical protein OsJ_17002 [Oryza sativa Japonica Group]
Unigene17750_Zhong-531	-1.31645	0.815435	-	GO:0016023//cytoplasmic membrane-bounded vesicle	-	-	gi|222630351|gb|EEE62483.1|/1.02063e-36/hypothetical protein OsJ_17280 [Oryza sativa Japonica Group]
Unigene17748_Zhong-531	-1.35392	0.845375	-	-	-	-	gi|222630351|gb|EEE62483.1|/5.23389e-12/hypothetical protein OsJ_17280 [Oryza sativa Japonica Group]
Unigene48769_Zhong-531	-2.73371	0.8963	-	-	-	-	gi|222630636|gb|EEE62768.1|/1.26761e-10/hypothetical protein OsJ_17571 [Oryza sativa Japonica Group]
Unigene9141_Zhong-531	2.9297	0.933347	-	-	-	-	gi|222631560|gb|EEE63692.1|/1.16432e-27/hypothetical protein OsJ_18510 [Oryza sativa Japonica Group]
CL7121.Contig2_Zhong-531	-3.69555	0.85784	-	GO:0009536//plastid	-	-	gi|222632013|gb|EEE64145.1|/4.1615e-54/hypothetical protein OsJ_18977 [Oryza sativa Japonica Group]
Unigene47744_Zhong-531	2.70792	0.823078	-	-	-	-	gi|222632478|gb|EEE64610.1|/7.72051e-08/hypothetical protein OsJ_19462 [Oryza sativa Japonica Group]
Unigene23226_Zhong-531	3.74719	0.822309	-	-	-	-	gi|222632544|gb|EEE64676.1|/1.75247e-06/hypothetical protein OsJ_19531 [Oryza sativa Japonica Group]
Unigene36769_Zhong-531	-1.54828	0.853402	-	GO:0016020//membrane	-	-	gi|222632779|gb|EEE64911.1|/1.78719e-81/hypothetical protein OsJ_19771 [Oryza sativa Japonica Group]
Unigene36767_Zhong-531	-1.63259	0.861495	-	GO:0016020//membrane	-	-	gi|222632779|gb|EEE64911.1|/1.91423e-75/hypothetical protein OsJ_19771 [Oryza sativa Japonica Group]
Unigene36768_Zhong-531	-1.55176	0.863866	-	GO:0016020//membrane	-	-	gi|222632779|gb|EEE64911.1|/2.99591e-86/hypothetical protein OsJ_19771 [Oryza sativa Japonica Group]
Unigene36764_Zhong-531	-1.72594	0.891043	-	GO:0016020//membrane	-	-	gi|222632779|gb|EEE64911.1|/5.75678e-51/hypothetical protein OsJ_19771 [Oryza sativa Japonica Group]
Unigene7731_Zhong-531	4.29231	0.91714	-	GO:0005768//endosome;GO:0005802//trans-Golgi network;GO:0005794//Golgi apparatus	-	-	gi|222634972|gb|EEE65104.1|/4.64885e-80/hypothetical protein OsJ_20160 [Oryza sativa Japonica Group]
CL2738.Contig1_Zhong-531	-2.59253	0.869	-	GO:0005739//mitochondrion	-	-	gi|222635008|gb|EEE65140.1|/2.9186e-63/hypothetical protein OsJ_20217 [Oryza sativa Japonica Group]
Unigene35516_Zhong-531	4.66065	0.837	-	-	-	-	gi|222635020|gb|EEE65152.1|/6.76029e-47/hypothetical protein OsJ_20239 [Oryza sativa Japonica Group]
Unigene44895_Zhong-531	-2.48187	0.891435	-	GO:0016021//integral to membrane	-	-	gi|222635243|gb|EEE65375.1|/4.74941e-139/hypothetical protein OsJ_20681 [Oryza sativa Japonica Group]
Unigene40731_Zhong-531	-1.35054	0.804754	-	-	-	-	gi|222635262|gb|EEE65394.1|/8.67986e-20/hypothetical protein OsJ_20717 [Oryza sativa Japonica Group]
Unigene14406_Zhong-531	1.25082	0.841046	-	-	-	-	gi|222636074|gb|EEE66206.1|/7.53069e-53/hypothetical protein OsJ_22338 [Oryza sativa Japonica Group]
Unigene2064_Zhong-531	5.00717	0.84494	-	GO:0016023//cytoplasmic membrane-bounded vesicle	-	-	gi|222636911|gb|EEE67043.1|/1.71239e-23/hypothetical protein OsJ_23985 [Oryza sativa Japonica Group]
Unigene40652_Zhong-531	-2.39331	0.822084	-	-	-	-	gi|222637105|gb|EEE67237.1|/2.29197e-28/hypothetical protein OsJ_24381 [Oryza sativa Japonica Group]
Unigene49449_Zhong-531	2.56989	0.805791	-	-	-	-	gi|222637228|gb|EEE67360.1|/7.47441e-27/hypothetical protein OsJ_24642 [Oryza sativa Japonica Group]
Unigene7227_Zhong-531	5.65836	0.918272	-	-	-	-	gi|222637396|gb|EEE67528.1|/1.56216e-08/hypothetical protein OsJ_24994 [Oryza sativa Japonica Group]
Unigene15488_Zhong-531	1.61275	0.874996	-	GO:0016023//cytoplasmic membrane-bounded vesicle	-	-	gi|222637399|gb|EEE67531.1|/1.66155e-18/hypothetical protein OsJ_25004 [Oryza sativa Japonica Group]
Unigene48423_Zhong-531	-3.70234	0.885431	-	-	-	-	gi|222637491|gb|EEE67623.1|/1.01542e-07/hypothetical protein OsJ_25193 [Oryza sativa Japonica Group]
Unigene17579_Zhong-531	1.57428	0.813484	-	-	-	-	gi|222637568|gb|EEE67700.1|/0/hypothetical protein OsJ_25366 [Oryza sativa Japonica Group]
Unigene36032_Zhong-531	2.18888	0.91896	-	-	-	-	gi|222637703|gb|EEE67835.1|/3.2024e-17/hypothetical protein OsJ_25614 [Oryza sativa Japonica Group]
Unigene6252_Zhong-531	-3.07768	0.842351	-	-	-	-	gi|222639965|gb|EEE68097.1|/3.63412e-50/hypothetical protein OsJ_26155 [Oryza sativa Japonica Group]
Unigene25721_Zhong-531	-1.34983	0.821243	-	-	-	-	gi|222640987|gb|EEE69119.1|/2.09125e-21/hypothetical protein OsJ_28204 [Oryza sativa Japonica Group]
Unigene2214_Zhong-531	-2.20671	0.816349	-	-	-	-	gi|222641306|gb|EEE69438.1|/9.30529e-30/hypothetical protein OsJ_28831 [Oryza sativa Japonica Group]
Unigene6934_Zhong-531	-2.68999	0.907902	-	-	GO:0003676//nucleic acid binding	-	gi|222641306|gb|EEE69438.1|/9.57792e-59/hypothetical protein OsJ_28831 [Oryza sativa Japonica Group]
Unigene29807_Zhong-531	-2.26988	0.879347	-	-	-	-	gi|222641347|gb|EEE69479.1|/2.06533e-53/hypothetical protein OsJ_28904 [Oryza sativa Japonica Group]
Unigene13354_Zhong-531	-1.18898	0.818828	-	GO:0009536//plastid	-	-	gi|222641818|gb|EEE69950.1|/1.59005e-45/hypothetical protein OsJ_29830 [Oryza sativa Japonica Group]
Unigene13355_Zhong-531	-1.16731	0.803811	-	GO:0009536//plastid	-	-	gi|222641818|gb|EEE69950.1|/4.24489e-109/hypothetical protein OsJ_29830 [Oryza sativa Japonica Group]
CL2070.Contig1_Zhong-531	-1.58701	0.861234	-	GO:0016023//cytoplasmic membrane-bounded vesicle;GO:0009536//plastid	-	-	gi|22296416|dbj|BAC10184.1|/1.13679e-24/hypothetical protein [Oryza sativa Japonica Group]
Unigene8960_Zhong-531	-2.79015	0.905538	-	-	-	-	gi|224028775|gb|ACN33463.1|/1.87971e-06/unknown [Zea mays]
Unigene42235_Zhong-531	-2.08627	0.921368	-	-	-	-	gi|225216857|gb|ACN85155.1|/5.35744e-09/ABC transporter-like protein [Oryza nivara]
CL1131.Contig3_Zhong-531	2.23291	0.926059	-	-	-	-	gi|226507242|ref|NP_001142211.1|/9.60051e-64/hypothetical protein [Zea mays]
Unigene45884_Zhong-531	1.40184	0.842888	-	-	-	-	gi|22711565|gb|AAM01182.2|AC113336_34/3.49953e-10/Hypothetical protein [Oryza sativa Japonica Group]
Unigene11768_Zhong-531	9.08185	0.815768	-	-	-	-	gi|22748430|gb|AAN05395.1|/8.8294e-20/hypothetical protein [Oryza sativa Japonica Group]
Unigene33280_Zhong-531	1.13211	0.802564	-	-	-	-	gi|22830976|dbj|BAC15840.1|/5.84681e-15/hypothetical protein [Oryza sativa Japonica Group]
Unigene45886_Zhong-531	1.39858	0.840075	-	-	-	-	gi|242117508|dbj|BAH79991.1|/9.46873e-14/hypothetical protein [Oryza sativa Indica Group]
CL5422.Contig2_Zhong-531	-1.17604	0.839429	-	GO:0016023//cytoplasmic membrane-bounded vesicle;GO:0005783//endoplasmic reticulum;GO:0005794//Golgi apparatus	-	-	gi|254679805|gb|ACT78555.1|/1.0613e-82/HRL protein [Oryza sativa Japonica Group]
Unigene7059_Zhong-531	-3.79563	0.837812	-	-	-	-	gi|25553566|dbj|BAC24837.1|/1.25011e-29/hypothetical protein [Oryza sativa Japonica Group]
Unigene37518_Zhong-531	1.10538	0.809097	-	GO:0009941//chloroplast envelope;GO:0016021//integral to membrane	GO:0015215//nucleotide transmembrane transporter activity	-	gi|259490030|ref|NP_001159268.1|/3.86235e-23/uncharacterized protein LOC100304358 [Zea mays]
Unigene12076_Zhong-531	-1.5781	0.841111	-	GO:0005739//mitochondrion	-	-	gi|27923882|sp|Q8S5M8.1|YIPL_ORYSJ/3.07937e-25/RecName: Full=Putative yippee-like protein Os10g0369500
Unigene10148_Zhong-531	-3.28943	0.871414	-	-	-	-	gi|290886207|gb|ADD69817.1|/2.51918e-38/transverse filament [Oryza sativa Japonica Group]
CL581.Contig2_Zhong-531	1.75116	0.862387	-	-	-	-	gi|29467547|dbj|BAC66774.1|/3.05741e-44/hypothetical protein [Oryza sativa Japonica Group]
CL34.Contig1_Zhong-531	2.12933	0.889724	-	-	-	-	gi|29467548|dbj|BAC66775.1|/2.48158e-09/hypothetical protein [Oryza sativa Japonica Group]
Unigene7563_Zhong-531	-1.26646	0.832076	-	GO:0005739//mitochondrion;GO:0009536//plastid	-	-	gi|297597070|ref|NP_001043401.2|/8.54427e-23/Os01g0579800 [Oryza sativa Japonica Group]
Unigene24722_Zhong-531	2.20414	0.926973	-	-	-	-	gi|297599387|ref|NP_001047071.2|/5.48538e-06/Os02g0543000 [Oryza sativa Japonica Group]
Unigene19591_Zhong-531	-1.92755	0.915335	-	-	-	-	gi|297602660|ref|NP_001052704.2|/9.02684e-09/Os04g0404400 [Oryza sativa Japonica Group]
Unigene18263_Zhong-531	-1.91274	0.826275	-	-	-	-	gi|297606658|ref|NP_001058798.2|/1.13883e-67/Os07g0123500 [Oryza sativa Japonica Group]
Unigene18261_Zhong-531	-1.85328	0.865127	-	-	-	-	gi|297606658|ref|NP_001058798.2|/8.08134e-59/Os07g0123500 [Oryza sativa Japonica Group]
Unigene8406_Zhong-531	-1.66034	0.837094	-	GO:0005739//mitochondrion	-	-	gi|297607359|ref|NP_001059852.2|/1.57845e-45/Os07g0531500 [Oryza sativa Japonica Group]
Unigene22064_Zhong-531	-1.09206	0.829154	-	GO:0016023//cytoplasmic membrane-bounded vesicle;GO:0046658//anchored to plasma membrane	-	-	gi|297607699|ref|NP_001060451.2|/1.01013e-109/Os07g0645000 [Oryza sativa Japonica Group]
Unigene27225_Zhong-531	-1.62136	0.873974	-	GO:0016023//cytoplasmic membrane-bounded vesicle	-	-	gi|297608863|ref|NP_001062287.2|/3.44819e-16/Os08g0524400 [Oryza sativa Japonica Group]
Unigene7084_Zhong-531	-1.29927	0.825869	-	-	-	-	gi|297609349|ref|NP_001062995.2|/1.33031e-11/Os09g0363800 [Oryza sativa Japonica Group]
Unigene46913_Zhong-531	-1.63927	0.893915	-	-	-	-	gi|297719795|ref|NP_001172259.1|/4.53574e-40/Os01g0252250 [Oryza sativa Japonica Group]
Unigene7349_Zhong-531	-2.11552	0.924805	-	GO:0016023//cytoplasmic membrane-bounded vesicle	-	-	gi|297721009|ref|NP_001172867.1|/1.51808e-48/Os02g0230300 [Oryza sativa Japonica Group]
Unigene47448_Zhong-531	-1.9596	0.905444	-	GO:0016023//cytoplasmic membrane-bounded vesicle	-	-	gi|297721305|ref|NP_001173015.1|/4.54473e-32/Os02g0542700 [Oryza sativa Japonica Group]
CL2335.Contig2_Zhong-531	-1.41796	0.804442	-	-	-	-	gi|297722259|ref|NP_001173493.1|/4.06823e-14/Os03g0558600 [Oryza sativa Japonica Group]
CL6114.Contig1_Zhong-531	1.38806	0.851452	-	-	-	-	gi|297722289|ref|NP_001173508.1|/5.00462e-15/Os03g0578300 [Oryza sativa Japonica Group]
Unigene4219_Zhong-531	-1.79869	0.809518	-	-	-	-	gi|297722295|ref|NP_001173511.1|/4.18246e-17/Os03g0582800 [Oryza sativa Japonica Group]
CL4648.Contig5_Zhong-531	1.71694	0.858667	-	GO:0009536//plastid	-	-	gi|297722747|ref|NP_001173737.1|/6.16511e-31/Os04g0113350 [Oryza sativa Japonica Group]
Unigene40881_Zhong-531	-1.66989	0.856005	-	-	-	-	gi|297722797|ref|NP_001173762.1|/6.03771e-157/Os04g0165900 [Oryza sativa Japonica Group]
Unigene47146_Zhong-531	3.0803	0.917866	-	GO:0016023//cytoplasmic membrane-bounded vesicle	-	-	gi|297722907|ref|NP_001173817.1|/2.1475e-13/Os04g0266330 [Oryza sativa Japonica Group]
Unigene31116_Zhong-531	-1.65288	0.849436	-	-	-	-	gi|297723165|ref|NP_001173946.1|/1.57875e-61/Os04g0431700 [Oryza sativa Japonica Group]
Unigene15975_Zhong-531	-1.16753	0.820649	-	GO:0016023//cytoplasmic membrane-bounded vesicle	-	-	gi|297723911|ref|NP_001174319.1|/5.93882e-19/Os05g0282900 [Oryza sativa Japonica Group]
Unigene48826_Zhong-531	-2.14127	0.888795	-	-	-	-	gi|297723917|ref|NP_001174322.1|/1.46867e-06/Os05g0286200 [Oryza sativa Japonica Group]
CL912.Contig1_Zhong-531	2.04249	0.846912	-	-	-	-	gi|297723923|ref|NP_001174325.1|/3.74968e-10/Os05g0293200 [Oryza sativa Japonica Group]
Unigene23631_Zhong-531	1.10049	0.828023	-	-	-	-	gi|297724169|ref|NP_001174448.1|/1.60851e-155/Os05g0440050 [Oryza sativa Japonica Group]
Unigene7537_Zhong-531	1.37674	0.845839	-	-	-	-	gi|297725177|ref|NP_001174952.1|/4.93836e-23/Os06g0672801 [Oryza sativa Japonica Group]
Unigene29171_Zhong-531	-2.45494	0.833005	-	-	GO:0046872//metal ion binding;GO:0003677//DNA binding	-	gi|297725375|ref|NP_001175051.1|/5.63966e-22/Os07g0138400 [Oryza sativa Japonica Group]
Unigene48077_Zhong-531	2.9499	0.886664	-	-	-	-	gi|297725391|ref|NP_001175059.1|/1.45522e-46/Os07g0150901 [Oryza sativa Japonica Group]
CL1391.Contig7_Zhong-531	-1.80081	0.871915	-	GO:0005739//mitochondrion	-	-	gi|297726443|ref|NP_001175585.1|/1.59315e-37/Os08g0422500 [Oryza sativa Japonica Group]
CL4648.Contig2_Zhong-531	1.46503	0.861444	-	-	-	-	gi|297726921|ref|NP_001175824.1|/1.48371e-13/Os09g0404300 [Oryza sativa Japonica Group]
Unigene8692_Zhong-531	2.81317	0.915799	-	-	-	-	gi|297727017|ref|NP_001175872.1|/6.89412e-10/Os09g0458800 [Oryza sativa Japonica Group]
Unigene24879_Zhong-531	-1.21153	0.82782	-	GO:0005739//mitochondrion	-	-	gi|297727785|ref|NP_001176256.1|/6.59168e-52/Os10g0542700 [Oryza sativa Japonica Group]
CL3379.Contig2_Zhong-531	1.18242	0.80983	-	GO:0016021//integral to membrane;GO:0009536//plastid	-	-	gi|297727895|ref|NP_001176311.1|/5.65399e-62/Os11g0112000 [Oryza sativa Japonica Group]
Unigene45440_Zhong-531	1.54389	0.865526	-	GO:0009536//plastid	-	-	gi|297727907|ref|NP_001176317.1|/2.30941e-54/Os11g0115532 [Oryza sativa Japonica Group]
Unigene6958_Zhong-531	2.4289	0.886366	-	-	-	-	gi|297728129|ref|NP_001176428.1|/1.36083e-52/Os11g0210201 [Oryza sativa Japonica Group]
Unigene19202_Zhong-531	4.64174	0.890209	-	GO:0009536//plastid	-	-	gi|297728613|ref|NP_001176670.1|/4.41829e-80/Os11g0631600 [Oryza sativa Japonica Group]
Unigene3662_Zhong-531	-4.64817	0.812745	-	-	-	-	gi|297729125|ref|NP_001176926.1|/3.83952e-31/Os12g0424600 [Oryza sativa Japonica Group]
Unigene23784_Zhong-531	-1.65428	0.873169	-	-	-	-	gi|297729139|ref|NP_001176933.1|/8.55442e-07/Os12g0433700 [Oryza sativa Japonica Group]
Unigene215_Zhong-531	-1.34061	0.851372	-	-	-	-	gi|297729139|ref|NP_001176933.1|/9.82589e-35/Os12g0433700 [Oryza sativa Japonica Group]
Unigene5160_Zhong-531	2.04694	0.855607	-	-	-	-	gi|297729311|ref|NP_001177019.1|/2.55801e-55/Os12g0571800 [Oryza sativa Japonica Group]
Unigene33454_Zhong-531	-2.51829	0.929678	-	GO:0016023//cytoplasmic membrane-bounded vesicle	-	-	gi|325260832|gb|ADZ04650.1|/9.96715e-24/hypothetical protein [Oryza punctata]
Unigene48574_Zhong-531	1.42074	0.842794	-	-	-	-	gi|326506918|dbj|BAJ91500.1|/1.88202e-06/predicted protein [Hordeum vulgare subsp. vulgare]
Unigene47436_Zhong-531	-2.15708	0.903298	-	-	-	-	gi|326519108|dbj|BAJ96553.1|/8.77692e-12/predicted protein [Hordeum vulgare subsp. vulgare]
Unigene1296_Zhong-531	1.25904	0.840285	-	-	-	-	gi|34393435|dbj|BAC82975.1|/1.6567e-23/hypothetical protein [Oryza sativa Japonica Group]
Unigene18162_Zhong-531	-4.95416	0.877389	-	-	-	-	gi|34393885|dbj|BAC83579.1|/1.37372e-20/hypothetical protein [Oryza sativa Japonica Group]
Unigene46481_Zhong-531	-1.17721	0.831873	-	-	-	-	gi|34394015|dbj|BAC84039.1|/6.74269e-12/hypothetical protein [Oryza sativa Japonica Group]
Unigene29407_Zhong-531	1.68719	0.863017	-	GO:0005739//mitochondrion	-	-	gi|34394583|dbj|BAC83886.1|/8.04351e-129/unknown protein [Oryza sativa Japonica Group]
Unigene6041_Zhong-531	-1.37091	0.830568	-	-	-	-	gi|359359228|gb|AEV41132.1|/1.05475e-85/hypothetical protein [Oryza officinalis]
Unigene7922_Zhong-531	-2.65592	0.860342	-	-	-	-	gi|37572938|dbj|BAC98568.1|/1.10095e-38/hypothetical protein [Oryza sativa Japonica Group]
Unigene7923_Zhong-531	-2.68689	0.820315	-	-	-	-	gi|37572938|dbj|BAC98568.1|/2.34321e-20/hypothetical protein [Oryza sativa Japonica Group]
Unigene6309_Zhong-531	6.68586	0.965651	-	-	-	-	gi|37573026|dbj|BAC98538.1|/6.79431e-44/unknown protein [Oryza sativa Japonica Group]
CL1789.Contig1_Zhong-531	1.54294	0.840227	-	-	-	-	gi|37806036|dbj|BAC99447.1|/2.9707e-15/hypothetical protein [Oryza sativa Japonica Group]
CL1250.Contig1_Zhong-531	-3.45451	0.928938	-	GO:0005739//mitochondrion	-	-	gi|37806301|dbj|BAC99815.1|/4.90459e-126/hypothetical protein [Oryza sativa Japonica Group]
Unigene49957_Zhong-531	-2.45488	0.812259	-	-	-	-	gi|38175572|dbj|BAD01282.1|/2.23971e-47/hypothetical protein [Oryza sativa Japonica Group]
Unigene14140_Zhong-531	1.40169	0.809438	-	GO:0009536//plastid	-	-	gi|38344141|emb|CAD41861.2|/9.33186e-30/OSJNBa0041A02.8 [Oryza sativa Japonica Group]
Unigene3137_Zhong-531	-2.90952	0.870225	-	-	-	-	gi|38344233|emb|CAE02058.2|/1.61739e-13/OJ991113_30.10 [Oryza sativa Japonica Group]
CL3187.Contig2_Zhong-531	-1.89636	0.819902	-	-	-	-	gi|38347216|emb|CAD40540.2|/9.50948e-30/OSJNBa0055C08.10 [Oryza sativa Japonica Group]
CL3300.Contig1_Zhong-531	5.08379	0.815652	-	-	-	-	gi|38567869|emb|CAD41624.3|/1.95954e-54/OSJNBa0091D06.11 [Oryza sativa Japonica Group]
Unigene47963_Zhong-531	-1.45309	0.868478	-	-	-	-	gi|38569183|emb|CAD40836.3|/5.03789e-15/OSJNBa0086B14.8 [Oryza sativa Japonica Group]
Unigene39973_Zhong-531	1.86862	0.835398	-	-	-	-	gi|38605899|emb|CAE04783.3|/7.83524e-61/OSJNBb0020O11.11 [Oryza sativa Japonica Group]
Unigene8602_Zhong-531	1.50932	0.875975	-	-	-	-	gi|38637073|dbj|BAD03330.1|/2.98901e-07/hypothetical protein [Oryza sativa Japonica Group]
Unigene46368_Zhong-531	-1.84289	0.909295	-	-	-	-	gi|38637569|dbj|BAD03820.1|/1.12844e-35/hypothetical protein [Oryza sativa Japonica Group]
Unigene21379_Zhong-531	1.58262	0.889064	-	-	GO:0051879//Hsp90 protein binding	-	gi|40539009|gb|AAR87266.1|/2.50068e-93/expressed protein [Oryza sativa Japonica Group]
CL3977.Contig1_Zhong-531	2.81314	0.833345	-	-	-	-	gi|4091010|gb|AAC99621.1|/5.89223e-59/anther-specific protein [Oryza sativa]
CL3977.Contig2_Zhong-531	1.92429	0.908722	-	-	-	-	gi|4091010|gb|AAC99621.1|/8.03215e-66/anther-specific protein [Oryza sativa]
Unigene5618_Zhong-531	-2.5352	0.872778	-	GO:0009536//plastid	-	-	gi|41052574|dbj|BAD07756.1|/2.12249e-45/unknown protein [Oryza sativa Japonica Group]
Unigene29529_Zhong-531	-1.46294	0.815718	-	-	-	-	gi|41052968|dbj|BAD07878.1|/5.57722e-22/unknown protein [Oryza sativa Japonica Group]
Unigene28222_Zhong-531	-2.03554	0.876715	-	-	-	-	gi|41052970|dbj|BAD07880.1|/1.30146e-23/putative DNA topoisomerase II [Oryza sativa Japonica Group]
Unigene14853_Zhong-531	-2.42648	0.861669	-	-	-	-	gi|413954436|gb|AFW87085.1|/1.45509e-27/hypothetical protein ZEAMMB73_565759 [Zea mays]
Unigene25328_Zhong-531	-3.12727	0.8681	-	GO:0005886//plasma membrane	-	-	gi|41469187|gb|AAS07116.1|/1.01356e-23/expressed protein [Oryza sativa Japonica Group]
Unigene45933_Zhong-531	-1.30763	0.860624	-	GO:0016023//cytoplasmic membrane-bounded vesicle	-	-	gi|42408092|dbj|BAD09233.1|/2.78851e-47/putative osc4 protein [Oryza sativa Japonica Group]
Unigene23431_Zhong-531	10.1026	0.925204	-	-	-	-	gi|46390758|dbj|BAD16266.1|/2.12278e-13/hypothetical protein [Oryza sativa Japonica Group]
Unigene52591_Zhong-531	-1.70327	0.84386	-	GO:0005739//mitochondrion;GO:0005634//nucleus	GO:0046983//protein dimerization activity;GO:0003677//DNA binding	-	gi|46805698|dbj|BAD17099.1|/3.271e-30/unknown protein [Oryza sativa Japonica Group]
Unigene9937_Zhong-531	1.65885	0.862822	-	-	-	-	gi|474204798|gb|EMS58644.1|/6.43813e-15/hypothetical protein TRIUR3_29875 [Triticum urartu]
Unigene1379_Zhong-531	1.62649	0.836521	-	-	-	-	gi|47497638|dbj|BAD19707.1|/9.53159e-08/hypothetical protein [Oryza sativa Japonica Group]
Unigene33550_Zhong-531	-2.23909	0.913	-	-	-	-	gi|47497872|dbj|BAD20056.1|/7.55743e-27/putative embryogenic callus protein 98b [Oryza sativa Japonica Group]
Unigene15490_Zhong-531	2.19921	0.878753	-	-	-	-	gi|476752|gb|AAB02583.1|/3.50907e-08/ribulose-1,5-bisphosphate carboxylase/oxygenase large subunit [Oryza sativa]
Unigene37067_Zhong-531	2.23602	0.903124	-	-	-	-	gi|47848182|dbj|BAD22009.1|/4.72243e-58/CLIP-associating protein-like [Oryza sativa Japonica Group]
Unigene43992_Zhong-531	1.55412	0.844904	-	-	-	-	gi|48716229|dbj|BAD23435.1|/3.55841e-11/hypothetical protein [Oryza sativa Japonica Group]
Unigene49064_Zhong-531	-2.35059	0.85842	-	-	-	-	gi|50080268|gb|AAT69603.1|/2.58659e-11/hypothetical protein [Oryza sativa Japonica Group]
Unigene7350_Zhong-531	-2.38285	0.932723	-	GO:0016023//cytoplasmic membrane-bounded vesicle	-	-	gi|50236397|gb|AAT71304.1|/5.84573e-24/proline- and threonine-rich protein [Oryza sativa]
CL3233.Contig3_Zhong-531	3.16476	0.944477	-	GO:0016023//cytoplasmic membrane-bounded vesicle	-	-	gi|50251873|dbj|BAD27801.1|/4.11604e-17/hypothetical protein [Oryza sativa Japonica Group]
Unigene21744_Zhong-531	-1.83992	0.82898	-	-	-	-	gi|50252872|dbj|BAD29103.1|/1.14771e-59/hypothetical protein [Oryza sativa Japonica Group]
Unigene21745_Zhong-531	-1.77105	0.817059	-	-	-	-	gi|50252872|dbj|BAD29103.1|/1.60001e-21/hypothetical protein [Oryza sativa Japonica Group]
Unigene19502_Zhong-531	1.62858	0.819887	-	-	-	-	gi|50508870|dbj|BAD31647.1|/5.37608e-09/hypothetical protein [Oryza sativa Japonica Group]
Unigene1992_Zhong-531	-3.23033	0.809329	-	-	-	-	gi|50725216|dbj|BAD34150.1|/5.94752e-08/immunophilin/FKBP-type peptidyl-prolyl cis-trans isomerase-like [Oryza sativa Japonica Group]
Unigene48884_Zhong-531	1.98133	0.87649	-	-	-	-	gi|50726340|dbj|BAD33930.1|/1.41322e-25/hypothetical protein [Oryza sativa Japonica Group]
CL2433.Contig1_Zhong-531	1.46083	0.848907	-	-	-	-	gi|51038186|gb|AAT93989.1|/1.74234e-07/hypothetical protein [Oryza sativa Japonica Group]
CL7081.Contig1_Zhong-531	1.63204	0.885648	-	-	-	-	gi|51038186|gb|AAT93989.1|/2.28839e-08/hypothetical protein [Oryza sativa Japonica Group]
Unigene35992_Zhong-531	1.54743	0.801766	-	-	-	-	gi|51090937|dbj|BAD35541.1|/3.26133e-54/hypothetical protein [Oryza sativa Japonica Group]
Unigene29470_Zhong-531	2.94177	0.880261	-	-	-	-	gi|514707350|ref|XP_004951273.1|/2.84938e-26/PREDICTED: BAG family molecular chaperone regulator 6-like [Setaria italica]
Unigene6225_Zhong-531	4.02713	0.919134	-	-	-	-	gi|514804147|ref|XP_004976951.1|/1.32618e-07/PREDICTED: uncharacterized protein LOC101772092 [Setaria italica]
Unigene15781_Zhong-531	-1.49886	0.868572	-	GO:0016021//integral to membrane;GO:0016023//cytoplasmic membrane-bounded vesicle	-	-	gi|51535042|dbj|BAD37413.1|/1.3081e-76/putative senescence-associated protein 5 [Oryza sativa Japonica Group]
CL3951.Contig1_Zhong-531	-1.36233	0.845883	-	GO:0016021//integral to membrane;GO:0016023//cytoplasmic membrane-bounded vesicle	-	-	gi|51535042|dbj|BAD37413.1|/1.42225e-25/putative senescence-associated protein 5 [Oryza sativa Japonica Group]
Unigene23950_Zhong-531	-1.40362	0.835557	-	GO:0009536//plastid	GO:0003676//nucleic acid binding;GO:0000166//nucleotide binding	-	gi|51535080|dbj|BAD37669.1|/6.5385e-39/putative RRM-containing protein [Oryza sativa Japonica Group]
Unigene26912_Zhong-531	1.29553	0.835651	-	-	-	-	gi|52076806|dbj|BAD45749.1|/1.05845e-14/hypothetical protein [Oryza sativa Japonica Group]
CL4431.Contig2_Zhong-531	1.05735	0.812505	-	GO:0016023//cytoplasmic membrane-bounded vesicle	-	-	gi|52353481|gb|AAU44047.1|/1.4305e-49/unknown protein [Oryza sativa Japonica Group]
Unigene9162_Zhong-531	-2.60731	0.835898	-	-	-	-	gi|537402|dbj|BAA05537.1|/2.27431e-31/WSI18 protein induced by water stress [Oryza sativa Japonica Group]
Unigene54718_Zhong-531	-3.20468	0.920142	-	-	-	-	gi|53791348|dbj|BAD52594.1|/5.0471e-07/hypothetical protein [Oryza sativa Japonica Group]
Unigene29696_Zhong-531	1.51432	0.854381	-	GO:0005739//mitochondrion;GO:0009536//plastid	-	-	gi|53791787|dbj|BAD53581.1|/9.45876e-34/unknown protein [Oryza sativa Japonica Group]
CL4862.Contig2_Zhong-531	-1.41503	0.862125	-	GO:0005634//nucleus;GO:0005737//cytoplasm	-	-	gi|54114946|tpg|DAA01822.1|/8.21943e-153/TPA_inf: HN1-like protein isoform 1 [Oryza sativa (japonica cultivar-group)]
Unigene10337_Zhong-531	-2.22155	0.900854	-	GO:0005739//mitochondrion	-	-	gi|54290889|dbj|BAD61549.1|/3.30832e-93/unknown protein [Oryza sativa Japonica Group]
CL6226.Contig1_Zhong-531	1.99485	0.819807	-	-	-	-	gi|55295863|dbj|BAD67731.1|/1.4024e-25/unknown protein [Oryza sativa Japonica Group]
Unigene23413_Zhong-531	1.75619	0.81988	-	-	-	-	gi|55295863|dbj|BAD67731.1|/4.4627e-32/unknown protein [Oryza sativa Japonica Group]
Unigene35515_Zhong-531	10.4313	0.945391	-	-	-	-	gi|55296131|dbj|BAD67849.1|/1.04299e-20/hypothetical protein [Oryza sativa Japonica Group]
Unigene22202_Zhong-531	3.30898	0.847862	-	GO:0016023//cytoplasmic membrane-bounded vesicle;GO:0016020//membrane	-	-	gi|55296344|dbj|BAD68260.1|/1.75642e-20/hypothetical protein [Oryza sativa Japonica Group]
Unigene53881_Zhong-531	-9.48908	0.870044	-	-	-	-	gi|55733888|gb|AAV59395.1|/5.99256e-32/hypothetical protein [Oryza sativa Japonica Group]
Unigene7862_Zhong-531	-1.76875	0.87116	-	-	-	-	gi|56201507|dbj|BAD73026.1|/2.00641e-40/unknown protein [Oryza sativa Japonica Group]
Unigene7861_Zhong-531	-2.22503	0.804507	-	-	-	-	gi|56201507|dbj|BAD73026.1|/2.97329e-36/unknown protein [Oryza sativa Japonica Group]
Unigene12617_Zhong-531	-3.46617	0.808771	-	-	-	-	gi|56201507|dbj|BAD73026.1|/4.86092e-26/unknown protein [Oryza sativa Japonica Group]
Unigene45883_Zhong-531	4.53059	0.856825	-	-	-	-	gi|56201690|dbj|BAD73168.1|/3.5066e-08/hypothetical protein [Oryza sativa Japonica Group]
Unigene28802_Zhong-531	-2.42807	0.863924	-	GO:0009536//plastid	GO:0003677//DNA binding;GO:0003682//chromatin binding	-	gi|56605410|emb|CAD44617.1|/8.65258e-23/MYB23 protein [Oryza sativa Japonica Group]
Unigene13457_Zhong-531	-5.2595	0.84056	-	-	-	-	gi|56784596|dbj|BAD81643.1|/5.50383e-54/hypothetical protein [Oryza sativa Japonica Group]
Unigene43829_Zhong-531	1.74987	0.835941	-	-	-	-	gi|573916166|ref|XP_006645733.1|/3.69461e-26/PREDICTED: uncharacterized protein LOC102718885 [Oryza brachyantha]
Unigene50208_Zhong-531	-2.17734	0.818198	-	-	-	-	gi|573932228|ref|XP_006651221.1|/2.33158e-73/PREDICTED: synaptotagmin-5-like [Oryza brachyantha]
CL6444.Contig2_Zhong-531	-1.41791	0.858304	-	GO:0005856//cytoskeleton;GO:0005737//cytoplasm	-	-	gi|573946611|ref|XP_006655638.1|/4.28219e-30/PREDICTED: probable protein ABIL4-like [Oryza brachyantha]
Unigene14978_Zhong-531	-1.61093	0.855773	-	-	-	-	gi|573953512|ref|XP_006659027.1|/1.56914e-08/PREDICTED: UDP-galactose transporter 1-like [Oryza brachyantha]
Unigene1694_Zhong-531	1.7811	0.828328	-	-	-	-	gi|573957700|ref|XP_006661060.1|/2.34321e-20/PREDICTED: uncharacterized protein LOC102714492 [Oryza brachyantha]
Unigene17420_Zhong-531	-2.22268	0.927104	-	GO:0016023//cytoplasmic membrane-bounded vesicle;GO:0009507//chloroplast	-	-	gi|573961110|ref|XP_006662733.1|/1.65673e-59/PREDICTED: uncharacterized protein At5g22580-like [Oryza brachyantha]
Unigene45881_Zhong-531	3.28783	0.826123	-	-	-	-	gi|573963088|ref|XP_006663691.1|/6.24186e-10/PREDICTED: scarecrow-like protein 14-like [Oryza brachyantha]
CL5034.Contig1_Zhong-531	2.56256	0.836594	-	GO:0005739//mitochondrion	-	-	gi|57899344|dbj|BAD87955.1|/1.55918e-20/unknown protein [Oryza sativa Japonica Group]
Unigene44537_Zhong-531	1.1228	0.806233	-	-	-	-	gi|586774316|ref|XP_006857217.1|/4.06234e-06/hypothetical protein AMTR_s00065p00203330 [Amborella trichopoda]
Unigene49282_Zhong-531	-3.68462	0.854381	-	-	-	-	gi|5922627|dbj|BAA84628.1|/3.46477e-40/hypothetical protein [Oryza sativa Japonica Group]
Unigene5202_Zhong-531	-3.38092	0.940888	-	-	-	-	gi|604346364|gb|EYU44827.1|/2.66403e-08/hypothetical protein MIMGU_mgv11b018721mg [Erythranthe guttata]
Unigene21311_Zhong-531	6.75475	0.979037	-	GO:0016023//cytoplasmic membrane-bounded vesicle	-	-	gi|607895|gb|AAA58584.1|/1.35315e-12/anther specific [Oryza sativa Indica Group]
Unigene21312_Zhong-531	7.24858	0.987644	-	GO:0016023//cytoplasmic membrane-bounded vesicle	-	-	gi|607895|gb|AAA58584.1|/6.64349e-23/anther specific [Oryza sativa Indica Group]
Unigene36397_Zhong-531	2.00974	0.888853	-	-	-	-	gi|62734090|gb|AAX96199.1|/1.51238e-12/hypothetical protein LOC_Os11g07900 [Oryza sativa Japonica Group]
Unigene35779_Zhong-531	-1.61644	0.895735	-	-	-	-	gi|6624712|emb|CAB63874.1|/7.56426e-56/l1332.3a [Oryza sativa Indica Group]
Unigene39830_Zhong-531	-1.09937	0.825659	-	GO:0009536//plastid	GO:0046983//protein dimerization activity;GO:0003677//DNA binding	-	gi|75294018|sp|Q6YUX0.1|ILI5_ORYSJ/1.12417e-34/RecName: Full=Transcription factor ILI5; Short=OsILI5; AltName: Full=Basic helix-loop-helix protein 170; Short=OsbHLH170; AltName: Full=Protein INCREASED LEAF INCLINATION 5; AltName: Full=Protein POSITIVE REGULATOR OF GRAIN LENGTH 2; AltName: Full=bHLH transcription factor bHLH170 [Oryza sativa Japonica Group]
Unigene11467_Zhong-531	-1.38943	0.802731	-	-	-	-	gi|77548273|gb|ABA91070.1|/2.36288e-20/hypothetical protein LOC_Os11g01460 [Oryza sativa Japonica Group]
CL1777.Contig1_Zhong-531	1.82401	0.907032	-	-	-	-	gi|77548594|gb|ABA91391.1|/1.57845e-07/hypothetical protein LOC_Os11g04409 [Oryza sativa Japonica Group]
Unigene26255_Zhong-531	-3.75399	0.938328	-	-	-	-	gi|77549256|gb|ABA92053.1|/2.62048e-91/carboxyl-terminal peptidase, putative, expressed [Oryza sativa Japonica Group]
Unigene41183_Zhong-531	2.08931	0.851379	-	-	-	-	gi|77551308|gb|ABA94105.1|/1.42157e-18/hypothetical protein LOC_Os11g33280 [Oryza sativa Japonica Group]
Unigene45799_Zhong-531	1.49814	0.810881	-	-	-	-	gi|77552433|gb|ABA95230.1|/1.90238e-83/retrotransposon protein, putative, unclassified [Oryza sativa Japonica Group]
Unigene26963_Zhong-531	-2.91216	0.870725	-	-	-	-	gi|77552963|gb|ABA95759.1|/3.73787e-50/hypothetical protein LOC_Os12g04230 [Oryza sativa Japonica Group]
Unigene26964_Zhong-531	-3.05676	0.825529	-	-	-	-	gi|77552963|gb|ABA95759.1|/7.18216e-38/hypothetical protein LOC_Os12g04230 [Oryza sativa Japonica Group]
Unigene45887_Zhong-531	1.09247	0.81521	-	-	-	-	gi|77554123|gb|ABA96919.1|/9.55692e-14/retrotransposon protein, putative, unclassified [Oryza sativa Japonica Group]
Unigene41718_Zhong-531	-1.14899	0.836224	-	-	-	-	gi|77554594|gb|ABA97390.1|/6.6149e-07/hypothetical protein LOC_Os12g17230 [Oryza sativa Japonica Group]
Unigene41182_Zhong-531	1.76345	0.829531	-	-	GO:0008270//zinc ion binding;GO:0003676//nucleic acid binding	-	gi|77555012|gb|ABA97808.1|/2.05002e-59/hypothetical protein LOC_Os12g20070 [Oryza sativa Japonica Group]
Unigene28276_Zhong-531	2.20931	0.876773	-	-	-	-	gi|77555438|gb|ABA98234.1|/1.72946e-31/ABA-responsive protein, putative, expressed [Oryza sativa Japonica Group]
Unigene36189_Zhong-531	1.55033	0.861487	-	-	-	-	gi|77555693|gb|ABA98489.1|/1.56971e-08/hypothetical protein LOC_Os12g29680 [Oryza sativa Japonica Group]
Unigene23112_Zhong-531	1.97278	0.812404	-	GO:0016023//cytoplasmic membrane-bounded vesicle;GO:0016020//membrane	-	-	gi|90398973|emb|CAJ86245.1|/9.41063e-54/H0801D08.3 [Oryza sativa Indica Group]
Unigene48838_Zhong-531	-3.79625	0.849371	-	GO:0005737//cytoplasm;GO:0005634//nucleus	GO:0019901//protein kinase binding	GO:0000079//regulation of cyclin-dependent protein serine/threonine kinase activity;GO:0010332//response to gamma radiation;GO:0051301//cell division	gi|218187989|gb|EEC70416.1|/1.32873e-68/hypothetical protein OsI_01413 [Oryza sativa Indica Group]
Unigene36256_Zhong-531	1.4515	0.858964	-	GO:0005886//plasma membrane	GO:0005524//ATP binding;GO:0004713//protein tyrosine kinase activity;GO:0004709//MAP kinase kinase kinase activity	GO:0000186//activation of MAPKK activity	gi|115436274|ref|NP_001042895.1|/4.94755e-23/Os01g0323100 [Oryza sativa Japonica Group]
Unigene27040_Zhong-531	-1.84803	0.85217	-	-	GO:0008017//microtubule binding	GO:0000226//microtubule cytoskeleton organization;GO:0000910//cytokinesis	gi|115439243|ref|NP_001043901.1|/4.74925e-89/Os01g0685900 [Oryza sativa Japonica Group]
Unigene18697_Zhong-531	-1.62084	0.814652	-	-	GO:0008017//microtubule binding	GO:0000226//microtubule cytoskeleton organization;GO:0000910//cytokinesis	gi|115439243|ref|NP_001043901.1|/5.60739e-35/Os01g0685900 [Oryza sativa Japonica Group]
Unigene36721_Zhong-531	1.41375	0.823201	-	GO:0005794//Golgi apparatus	-	GO:0000278//mitotic cell cycle;GO:0010413//glucuronoxylan metabolic process;GO:0006396//RNA processing;GO:0033044//regulation of chromosome organization;GO:0009887//organ morphogenesis;GO:0045492//xylan biosynthetic process;GO:0010082//regulation of root meristem growth;GO:0010638//positive regulation of organelle organization	gi|222639805|gb|EEE67937.1|/4.43271e-40/hypothetical protein OsJ_25824 [Oryza sativa Japonica Group]
Unigene7346_Zhong-531	2.96527	0.936965	-	GO:0016023//cytoplasmic membrane-bounded vesicle;GO:0048046//apoplast	GO:0030246//carbohydrate binding;GO:0004565//beta-galactosidase activity	GO:0005975//carbohydrate metabolic process	gi|115437264|ref|NP_001043252.1|/4.66586e-45/Os01g0533400 [Oryza sativa Japonica Group]
Unigene43477_Zhong-531	-1.52155	0.862981	-	GO:0016023//cytoplasmic membrane-bounded vesicle;GO:0005618//cell wall;GO:0016020//membrane;GO:0048046//apoplast	GO:0030246//carbohydrate binding;GO:0004565//beta-galactosidase activity	GO:0005975//carbohydrate metabolic process	gi|115451981|ref|NP_001049591.1|/7.64809e-24/Os03g0255100 [Oryza sativa Japonica Group]
Unigene24675_Zhong-531	1.288	0.82579	-	-	GO:0004553//hydrolase activity, hydrolyzing O-glycosyl compounds	GO:0005975//carbohydrate metabolic process	gi|115453227|ref|NP_001050214.1|/2.18197e-26/Os03g0374600 [Oryza sativa Japonica Group]
Unigene9770_Zhong-531	-2.49339	0.803789	-	GO:0016023//cytoplasmic membrane-bounded vesicle	GO:0004553//hydrolase activity, hydrolyzing O-glycosyl compounds	GO:0005975//carbohydrate metabolic process	gi|115475361|ref|NP_001061277.1|/1.93296e-35/Os08g0224500 [Oryza sativa Japonica Group]
Unigene29043_Zhong-531	-1.8889	0.908374	-	GO:0016023//cytoplasmic membrane-bounded vesicle	GO:0004553//hydrolase activity, hydrolyzing O-glycosyl compounds	GO:0005975//carbohydrate metabolic process	gi|125540130|gb|EAY86525.1|/3.29574e-61/hypothetical protein OsI_07905 [Oryza sativa Indica Group]
Unigene51070_Zhong-531	-2.82242	0.844295	-	GO:0046658//anchored to plasma membrane;GO:0009506//plasmodesma;GO:0016023//cytoplasmic membrane-bounded vesicle	GO:0004553//hydrolase activity, hydrolyzing O-glycosyl compounds	GO:0005975//carbohydrate metabolic process	gi|125560593|gb|EAZ06041.1|/2.59919e-27/hypothetical protein OsI_28283 [Oryza sativa Indica Group]
Unigene28473_Zhong-531	-2.20517	0.860066	-	-	GO:0004553//hydrolase activity, hydrolyzing O-glycosyl compounds	GO:0005975//carbohydrate metabolic process	gi|218192278|gb|EEC74705.1|/2.35025e-65/hypothetical protein OsI_10421 [Oryza sativa Indica Group]
Unigene7260_Zhong-531	-1.23315	0.844382	-	GO:0071944//cell periphery	GO:0004553//hydrolase activity, hydrolyzing O-glycosyl compounds	GO:0005975//carbohydrate metabolic process	gi|222612472|gb|EEE50604.1|/6.41453e-31/hypothetical protein OsJ_30791 [Oryza sativa Japonica Group]
Unigene26357_Zhong-531	-1.61872	0.813622	-	GO:0005774//vacuolar membrane	GO:0030246//carbohydrate binding;GO:0003824//catalytic activity	GO:0005975//carbohydrate metabolic process	gi|222640991|gb|EEE69123.1|/1.86235e-38/hypothetical protein OsJ_28233 [Oryza sativa Japonica Group]
Unigene50249_Zhong-531	-1.55258	0.809793	-	-	GO:0004553//hydrolase activity, hydrolyzing O-glycosyl compounds	GO:0005975//carbohydrate metabolic process	gi|297723253|ref|NP_001173990.1|/2.05065e-77/Os04g0481050 [Oryza sativa Japonica Group]
Unigene50921_Zhong-531	-2.54333	0.905444	-	GO:0005618//cell wall;GO:0048046//apoplast	GO:0030246//carbohydrate binding;GO:0004565//beta-galactosidase activity	GO:0005975//carbohydrate metabolic process;GO:0009827//plant-type cell wall modification;GO:0048354//mucilage biosynthetic process involved in seed coat development	gi|218196839|gb|EEC79266.1|/6.66804e-60/hypothetical protein OsI_20049 [Oryza sativa Indica Group]
Unigene17163_Zhong-531	1.67064	0.88401	-	GO:0009507//chloroplast;GO:0005829//cytosol	GO:0016161//beta-amylase activity	GO:0005983//starch catabolic process;GO:0080027//response to herbivore	gi|218199795|gb|EEC82222.1|/7.95747e-55/hypothetical protein OsI_26370 [Oryza sativa Indica Group]
Unigene10976_Zhong-531	-1.40976	0.831047	-	GO:0009941//chloroplast envelope;GO:0009535//chloroplast thylakoid membrane;GO:0009570//chloroplast stroma	GO:0046872//metal ion binding	GO:0006098//pentose-phosphate shunt;GO:0019288//isopentenyl diphosphate biosynthetic process, mevalonate-independent pathway;GO:0045036//protein targeting to chloroplast;GO:0030001//metal ion transport	gi|297604316|ref|NP_001055238.2|/4.30688e-19/Os05g0337400 [Oryza sativa Japonica Group]
Unigene26232_Zhong-531	-1.29457	0.818778	-	GO:0016023//cytoplasmic membrane-bounded vesicle;GO:0016020//membrane	GO:0003924//GTPase activity;GO:0005525//GTP binding	GO:0006184//GTP catabolic process	gi|218193905|gb|EEC76332.1|/8.87574e-80/hypothetical protein OsI_13897 [Oryza sativa Indica Group]
Unigene14402_Zhong-531	3.24667	0.814703	-	GO:0016020//membrane	GO:0003964//RNA-directed DNA polymerase activity;GO:0003723//RNA binding	GO:0006278//RNA-dependent DNA replication	gi|38345754|emb|CAE03482.2|/2.86384e-41/OSJNBa0065O17.7 [Oryza sativa Japonica Group]
Unigene9150_Zhong-531	-1.49589	0.819198	-	-	GO:0003964//RNA-directed DNA polymerase activity;GO:0003677//DNA binding;GO:0003723//RNA binding	GO:0006278//RNA-dependent DNA replication;GO:0006310//DNA recombination	gi|297721805|ref|NP_001173266.1|/2.30051e-12/Os03g0146900 [Oryza sativa Japonica Group]
Unigene19841_Zhong-531	-2.66008	0.834672	-	GO:0005874//microtubule;GO:0005871//kinesin complex	GO:0003777//microtubule motor activity;GO:0008017//microtubule binding;GO:0003677//DNA binding;GO:0005524//ATP binding	GO:0006281//DNA repair;GO:0007018//microtubule-based movement	gi|218194704|gb|EEC77131.1|/2.82574e-26/hypothetical protein OsI_15565 [Oryza sativa Indica Group]
Unigene30059_Zhong-531	1.92929	0.906351	-	GO:0016023//cytoplasmic membrane-bounded vesicle;GO:0005783//endoplasmic reticulum;GO:0009536//plastid	-	GO:0006333//chromatin assembly or disassembly	gi|115448017|ref|NP_001047788.1|/1.06036e-42/Os02g0690000 [Oryza sativa Japonica Group]
CL1395.Contig4_Zhong-531	2.19773	0.912007	-	-	-	GO:0006355//regulation of transcription, DNA-dependent	gi|115486815|ref|NP_001068551.1|/2.06941e-21/Os11g0706000 [Oryza sativa Japonica Group]
Unigene49972_Zhong-531	3.76943	0.888476	-	-	GO:0003677//DNA binding	GO:0006355//regulation of transcription, DNA-dependent	gi|115489522|ref|NP_001067248.1|/4.68467e-45/Os12g0610600 [Oryza sativa Japonica Group]
Unigene45260_Zhong-531	-1.24892	0.815732	-	-	-	GO:0006355//regulation of transcription, DNA-dependent	gi|125540581|gb|EAY86976.1|/2.66417e-24/hypothetical protein OsI_08370 [Oryza sativa Indica Group]
Unigene23955_Zhong-531	1.4697	0.812317	-	GO:0005634//nucleus	-	GO:0006355//regulation of transcription, DNA-dependent	gi|125553524|gb|EAY99233.1|/3.08971e-76/hypothetical protein OsI_21192 [Oryza sativa Indica Group]
Unigene46237_Zhong-531	1.23683	0.826587	-	GO:0005634//nucleus	GO:0003700//sequence-specific DNA binding transcription factor activity;GO:0003677//DNA binding	GO:0006355//regulation of transcription, DNA-dependent	gi|169116898|gb|ACA42753.1|/2.39338e-59/submergence-1B [Oryza nivara]
Unigene25561_Zhong-531	-1.91434	0.907402	-	GO:0005634//nucleus	GO:0046872//metal ion binding;GO:0003677//DNA binding	GO:0006355//regulation of transcription, DNA-dependent	gi|218198687|gb|EEC81114.1|/8.58292e-27/hypothetical protein OsI_23979 [Oryza sativa Indica Group]
Unigene42682_Zhong-531	-1.30719	0.839792	-	GO:0005634//nucleus	GO:0046872//metal ion binding;GO:0003677//DNA binding	GO:0006355//regulation of transcription, DNA-dependent	gi|218201510|gb|EEC83937.1|/8.30636e-143/hypothetical protein OsI_30018 [Oryza sativa Indica Group]
Unigene17851_Zhong-531	-1.02601	0.811606	-	GO:0005634//nucleus	GO:0046872//metal ion binding;GO:0003677//DNA binding	GO:0006355//regulation of transcription, DNA-dependent	gi|297725707|ref|NP_001175217.1|/1.92162e-72/Os07g0505200 [Oryza sativa Japonica Group]
Unigene25395_Zhong-531	2.45411	0.876642	-	-	GO:0003677//DNA binding	GO:0006355//regulation of transcription, DNA-dependent	gi|333776982|dbj|BAK23965.1|/0/transcription factor [Oryza sativa Japonica Group]
Unigene36561_Zhong-531	-1.4608	0.809837	-	-	GO:0003700//sequence-specific DNA binding transcription factor activity;GO:0043565//sequence-specific DNA binding	GO:0006355//regulation of transcription, DNA-dependent	gi|75303416|sp|Q8S3Q9.1|ZHD7_ORYSJ/1.13552e-19/RecName: Full=Zinc-finger homeodomain protein 7; Short=OsZHD7
Unigene7166_Zhong-531	1.53566	0.860784	-	GO:0005634//nucleus	GO:0003700//sequence-specific DNA binding transcription factor activity;GO:0043565//sequence-specific DNA binding	GO:0006355//regulation of transcription, DNA-dependent;GO:0006950//response to stress	gi|115439761|ref|NP_001044160.1|/8.24673e-42/Os01g0733200 [Oryza sativa Japonica Group]
Unigene38347_Zhong-531	3.15799	0.828828	-	GO:0005634//nucleus	GO:0003700//sequence-specific DNA binding transcription factor activity;GO:0043565//sequence-specific DNA binding	GO:0006355//regulation of transcription, DNA-dependent;GO:0006950//response to stress	gi|115480265|ref|NP_001063726.1|/1.08782e-17/Os09g0526600 [Oryza sativa Japonica Group]
Unigene8634_Zhong-531	-1.20871	0.817342	-	GO:0005737//cytoplasm;GO:0005634//nucleus	GO:0003700//sequence-specific DNA binding transcription factor activity;GO:0043565//sequence-specific DNA binding	GO:0006355//regulation of transcription, DNA-dependent;GO:0006950//response to stress	gi|125557431|gb|EAZ02967.1|/5.61557e-120/hypothetical protein OsI_25107 [Oryza sativa Indica Group]
Unigene41640_Zhong-531	-1.10816	0.821504	-	GO:0005634//nucleus	GO:0003677//DNA binding	GO:0006355//regulation of transcription, DNA-dependent;GO:0007275//multicellular organismal development	gi|115435254|ref|NP_001042385.1|/3.31088e-98/Os01g0213800 [Oryza sativa Japonica Group]
Unigene45865_Zhong-531	-1.34265	0.819329	-	GO:0005634//nucleus	GO:0001047//core promoter binding	GO:0006355//regulation of transcription, DNA-dependent;GO:0007275//multicellular organismal development	gi|222615611|gb|EEE51743.1|/1.90937e-22/hypothetical protein OsJ_33158 [Oryza sativa Japonica Group]
Unigene24954_Zhong-531	1.85679	0.900035	-	GO:0005634//nucleus	GO:0003700//sequence-specific DNA binding transcription factor activity;GO:0003677//DNA binding	GO:0006355//regulation of transcription, DNA-dependent;GO:0034059//response to anoxia	gi|115436220|ref|NP_001042868.1|/3.83131e-43/Os01g0313300 [Oryza sativa Japonica Group]
Unigene9079_Zhong-531	-1.73502	0.871617	-	GO:0005634//nucleus	GO:0003677//DNA binding	GO:0006355//regulation of transcription, DNA-dependent;GO:0048513//organ development;GO:0048366//leaf development	gi|218186464|gb|EEC68891.1|/1.04785e-62/hypothetical protein OsI_37536 [Oryza sativa Indica Group]
Unigene43806_Zhong-531	1.11778	0.826094	-	-	GO:0003743//translation initiation factor activity	GO:0006413//translational initiation	gi|125533195|gb|EAY79743.1|/2.77636e-29/hypothetical protein OsI_34901 [Oryza sativa Indica Group]
Unigene7440_Zhong-531	2.09219	0.909005	-	GO:0005634//nucleus	GO:0003746//translation elongation factor activity;GO:0046872//metal ion binding	GO:0006414//translational elongation;GO:0006355//regulation of transcription, DNA-dependent	gi|115444063|ref|NP_001045811.1|/1.47354e-58/Os02g0134300 [Oryza sativa Japonica Group]
Unigene14500_Zhong-531	1.50763	0.812426	-	GO:0005739//mitochondrion	GO:0005524//ATP binding;GO:0004674//protein serine/threonine kinase activity	GO:0006468//protein phosphorylation	gi|115450265|ref|NP_001048733.1|/9.02573e-27/Os03g0113000 [Oryza sativa Japonica Group]
Unigene45362_Zhong-531	-1.32832	0.847028	-	GO:0016023//cytoplasmic membrane-bounded vesicle;GO:0016021//integral to membrane	GO:0004672//protein kinase activity;GO:0005524//ATP binding	GO:0006468//protein phosphorylation	gi|115455841|ref|NP_001051521.1|/4.39896e-43/Os03g0791700 [Oryza sativa Japonica Group]
Unigene16016_Zhong-531	-1.43369	0.80107	-	GO:0016023//cytoplasmic membrane-bounded vesicle;GO:0016021//integral to membrane	GO:0004672//protein kinase activity;GO:0005524//ATP binding	GO:0006468//protein phosphorylation	gi|115458814|ref|NP_001053007.1|/2.59635e-11/Os04g0463000 [Oryza sativa Japonica Group]
Unigene36259_Zhong-531	1.63386	0.872502	-	-	GO:0004713//protein tyrosine kinase activity;GO:0005524//ATP binding;GO:0004674//protein serine/threonine kinase activity	GO:0006468//protein phosphorylation	gi|125525658|gb|EAY73772.1|/2.7579e-34/hypothetical protein OsI_01646 [Oryza sativa Indica Group]
Unigene5112_Zhong-531	-1.83503	0.901028	-	GO:0005886//plasma membrane	GO:0004672//protein kinase activity;GO:0005524//ATP binding	GO:0006468//protein phosphorylation	gi|125578488|gb|EAZ19634.1|/6.77334e-20/hypothetical protein OsJ_35210 [Oryza sativa Japonica Group]
CL615.Contig1_Zhong-531	1.09124	0.806864	-	-	GO:0005524//ATP binding;GO:0004674//protein serine/threonine kinase activity	GO:0006468//protein phosphorylation	gi|218196246|gb|EEC78673.1|/1.41828e-25/hypothetical protein OsI_18806 [Oryza sativa Indica Group]
Unigene1330_Zhong-531	1.39381	0.845709	-	-	GO:0005524//ATP binding;GO:0004674//protein serine/threonine kinase activity	GO:0006468//protein phosphorylation	gi|218196246|gb|EEC78673.1|/2.41833e-33/hypothetical protein OsI_18806 [Oryza sativa Indica Group]
Unigene47413_Zhong-531	-1.30888	0.801469	-	GO:0016023//cytoplasmic membrane-bounded vesicle	GO:0004672//protein kinase activity;GO:0005524//ATP binding	GO:0006468//protein phosphorylation	gi|218198346|gb|EEC80773.1|/2.2325e-55/hypothetical protein OsI_23292 [Oryza sativa Indica Group]
Unigene42330_Zhong-531	-1.13523	0.824368	-	GO:0016023//cytoplasmic membrane-bounded vesicle;GO:0005886//plasma membrane;GO:0016021//integral to membrane;GO:0005829//cytosol	GO:0004672//protein kinase activity;GO:0005524//ATP binding	GO:0006468//protein phosphorylation	gi|222637496|gb|EEE67628.1|/3.36743e-35/hypothetical protein OsJ_25200 [Oryza sativa Japonica Group]
Unigene17482_Zhong-531	-3.65228	0.836398	-	GO:0016023//cytoplasmic membrane-bounded vesicle	GO:0030247//polysaccharide binding;GO:0005509//calcium ion binding;GO:0005524//ATP binding;GO:0004674//protein serine/threonine kinase activity	GO:0006468//protein phosphorylation	gi|222642099|gb|EEE70231.1|/2.96557e-23/hypothetical protein OsJ_30345 [Oryza sativa Japonica Group]
Unigene50580_Zhong-531	-1.71488	0.864932	-	GO:0016021//integral to membrane;GO:0009536//plastid	GO:0004672//protein kinase activity;GO:0005524//ATP binding	GO:0006468//protein phosphorylation	gi|53792169|dbj|BAD52802.1|/6.17539e-13/putative atypical receptor-like kinase MARK [Oryza sativa Japonica Group]
Unigene44519_Zhong-531	-2.25131	0.825746	-	GO:0016021//integral to membrane	GO:0004672//protein kinase activity;GO:0005524//ATP binding	GO:0006468//protein phosphorylation	gi|77552838|gb|ABA95634.1|/2.46887e-14/Leucine Rich Repeat family protein, expressed [Oryza sativa Japonica Group]
Unigene4968_Zhong-531	-9.26047	0.840843	-	GO:0016023//cytoplasmic membrane-bounded vesicle	GO:0004674//protein serine/threonine kinase activity;GO:0005524//ATP binding;GO:0030246//carbohydrate binding	GO:0006468//protein phosphorylation;GO:0000165//MAPK cascade	gi|115467610|ref|NP_001057404.1|/2.76762e-29/Os06g0285400 [Oryza sativa Japonica Group]
Unigene52261_Zhong-531	-2.51822	0.834303	-	GO:0009506//plasmodesma	GO:0008017//microtubule binding;GO:0004674//protein serine/threonine kinase activity;GO:0005524//ATP binding	GO:0006468//protein phosphorylation;GO:0000914//phragmoplast assembly;GO:0010342//endosperm cellularization	gi|218187919|gb|EEC70346.1|/1.22348e-53/hypothetical protein OsI_01252 [Oryza sativa Indica Group]
Unigene28311_Zhong-531	-1.57482	0.858826	-	GO:0000228//nuclear chromosome	GO:0008353//RNA polymerase II carboxy-terminal domain kinase activity;GO:0005524//ATP binding;GO:0004693//cyclin-dependent protein kinase activity	GO:0006468//protein phosphorylation;GO:0007049//cell cycle;GO:0006302//double-strand break repair	gi|222629095|gb|EEE61227.1|/2.0468e-16/hypothetical protein OsJ_15266 [Oryza sativa Japonica Group]
Unigene24074_Zhong-531	-1.93129	0.898454	-	GO:0005886//plasma membrane	GO:0005524//ATP binding;GO:0004674//protein serine/threonine kinase activity	GO:0006468//protein phosphorylation;GO:0007169//transmembrane receptor protein tyrosine kinase signaling pathway	gi|125535762|gb|EAY82250.1|/1.58271e-29/hypothetical protein OsI_37457 [Oryza sativa Indica Group]
Unigene20771_Zhong-531	-1.89803	0.865389	-	-	GO:0046872//metal ion binding;GO:0004722//protein serine/threonine phosphatase activity	GO:0006470//protein dephosphorylation	gi|218191133|gb|EEC73560.1|/1.1665e-40/hypothetical protein OsI_07998 [Oryza sativa Indica Group]
Unigene11683_Zhong-531	-2.12641	0.826537	-	GO:0005739//mitochondrion	GO:0046872//metal ion binding;GO:0004722//protein serine/threonine phosphatase activity	GO:0006470//protein dephosphorylation	gi|75233127|sp|Q7XUC5.2|P2C43_ORYSJ/2.79894e-21/RecName: Full=Probable protein phosphatase 2C 43; Short=OsPP2C43
Unigene35286_Zhong-531	-1.43649	0.815573	-	GO:0005768//endosome;GO:0005794//Golgi apparatus;GO:0016023//cytoplasmic membrane-bounded vesicle;GO:0005802//trans-Golgi network	GO:0008373//sialyltransferase activity	GO:0006486//protein glycosylation	gi|218189927|gb|EEC72354.1|/5.37987e-17/hypothetical protein OsI_05598 [Oryza sativa Indica Group]
CL3997.Contig2_Zhong-531	-9.47921	0.868898	-	GO:0005768//endosome;GO:0005794//Golgi apparatus;GO:0016023//cytoplasmic membrane-bounded vesicle;GO:0005802//trans-Golgi network	GO:0008373//sialyltransferase activity	GO:0006486//protein glycosylation	gi|222622056|gb|EEE56188.1|/1.95111e-19/hypothetical protein OsJ_05141 [Oryza sativa Japonica Group]
CL374.Contig1_Zhong-531	3.56475	0.914088	-	GO:0016023//cytoplasmic membrane-bounded vesicle	GO:0008233//peptidase activity	GO:0006508//proteolysis	gi|110288609|gb|ABG65912.1|/1.51737e-57/Protease inhibitor/seed storage/LTP family protein, expressed [Oryza sativa Japonica Group]
Unigene19535_Zhong-531	1.69462	0.823484	-	-	GO:0008233//peptidase activity	GO:0006508//proteolysis	gi|115454979|ref|NP_001051090.1|/1.60167e-63/Os03g0718800 [Oryza sativa Japonica Group]
CL6798.Contig1_Zhong-531	-1.88058	0.891449	-	GO:0016023//cytoplasmic membrane-bounded vesicle	GO:0003677//DNA binding;GO:0004190//aspartic-type endopeptidase activity	GO:0006508//proteolysis	gi|115466068|ref|NP_001056633.1|/7.79661e-45/Os06g0119600 [Oryza sativa Japonica Group]
Unigene15352_Zhong-531	-2.83243	0.937973	-	GO:0016023//cytoplasmic membrane-bounded vesicle	GO:0004190//aspartic-type endopeptidase activity	GO:0006508//proteolysis	gi|115475303|ref|NP_001061248.1|/8.24148e-172/Os08g0207800 [Oryza sativa Japonica Group]
CL3736.Contig2_Zhong-531	-1.03709	0.803927	-	GO:0016021//integral to membrane;GO:0009506//plasmodesma	GO:0004252//serine-type endopeptidase activity	GO:0006508//proteolysis	gi|115477653|ref|NP_001062422.1|/1.29484e-69/Os08g0546700 [Oryza sativa Japonica Group]
CL374.Contig2_Zhong-531	2.57917	0.911862	-	GO:0016023//cytoplasmic membrane-bounded vesicle	GO:0008233//peptidase activity	GO:0006508//proteolysis	gi|115481138|ref|NP_001064162.1|/3.49756e-62/Os10g0148000 [Oryza sativa Japonica Group]
Unigene12627_Zhong-531	9.41558	0.861074	-	GO:0016023//cytoplasmic membrane-bounded vesicle	GO:0008234//cysteine-type peptidase activity	GO:0006508//proteolysis	gi|125539457|gb|EAY85852.1|/2.0656e-32/hypothetical protein OsI_07214 [Oryza sativa Indica Group]
Unigene11831_Zhong-531	4.75355	0.850103	-	GO:0016023//cytoplasmic membrane-bounded vesicle	GO:0008234//cysteine-type peptidase activity	GO:0006508//proteolysis	gi|125539457|gb|EAY85852.1|/2.39213e-25/hypothetical protein OsI_07214 [Oryza sativa Indica Group]
Unigene7372_Zhong-531	-1.74121	0.899592	-	GO:0016023//cytoplasmic membrane-bounded vesicle	GO:0008233//peptidase activity;GO:0004867//serine-type endopeptidase inhibitor activity	GO:0006508//proteolysis	gi|20161478|dbj|BAB90402.1|/4.5663e-73/P0432B10.23 [Oryza sativa Japonica Group]
Unigene34385_Zhong-531	-1.16295	0.812273	-	GO:0046658//anchored to plasma membrane;GO:0016023//cytoplasmic membrane-bounded vesicle	GO:0004190//aspartic-type endopeptidase activity	GO:0006508//proteolysis	gi|218191589|gb|EEC74016.1|/2.72691e-29/hypothetical protein OsI_08957 [Oryza sativa Indica Group]
Unigene1113_Zhong-531	-2.82098	0.915371	-	GO:0016023//cytoplasmic membrane-bounded vesicle	GO:0004190//aspartic-type endopeptidase activity	GO:0006508//proteolysis	gi|218195474|gb|EEC77901.1|/1.42197e-33/hypothetical protein OsI_17222 [Oryza sativa Indica Group]
Unigene41035_Zhong-531	-1.77389	0.890608	-	GO:0016023//cytoplasmic membrane-bounded vesicle	GO:0003677//DNA binding;GO:0004190//aspartic-type endopeptidase activity	GO:0006508//proteolysis	gi|218197465|gb|EEC79892.1|/2.73195e-45/hypothetical protein OsI_21411 [Oryza sativa Indica Group]
Unigene15353_Zhong-531	-2.72355	0.932187	-	GO:0016023//cytoplasmic membrane-bounded vesicle	GO:0004190//aspartic-type endopeptidase activity	GO:0006508//proteolysis	gi|218201673|gb|EEC84100.1|/3.26458e-92/hypothetical protein OsI_30414 [Oryza sativa Indica Group]
Unigene13648_Zhong-531	-1.33563	0.832069	-	GO:0016021//integral to membrane	GO:0004252//serine-type endopeptidase activity	GO:0006508//proteolysis	gi|222617736|gb|EEE53868.1|/1.41819e-33/hypothetical protein OsJ_00361 [Oryza sativa Japonica Group]
Unigene7956_Zhong-531	-3.1083	0.916183	-	GO:0016023//cytoplasmic membrane-bounded vesicle	GO:0004190//aspartic-type endopeptidase activity	GO:0006508//proteolysis	gi|222629462|gb|EEE61594.1|/8.01354e-74/hypothetical protein OsJ_16002 [Oryza sativa Japonica Group]
Unigene45147_Zhong-531	-1.34836	0.844549	-	-	GO:0008234//cysteine-type peptidase activity	GO:0006508//proteolysis	gi|297612588|ref|NP_001066055.2|/9.3651e-30/Os12g0127600 [Oryza sativa Japonica Group]
Unigene5217_Zhong-531	1.58217	0.856237	-	GO:0016023//cytoplasmic membrane-bounded vesicle	GO:0004185//serine-type carboxypeptidase activity	GO:0006508//proteolysis	gi|297728293|ref|NP_001176510.1|/8.47038e-31/Os11g0430000 [Oryza sativa Japonica Group]
Unigene30597_Zhong-531	-2.23065	0.899534	-	GO:0016023//cytoplasmic membrane-bounded vesicle	GO:0004190//aspartic-type endopeptidase activity	GO:0006508//proteolysis	gi|32489096|emb|CAE03928.1|/2.37602e-41/OSJNba0093F12.2 [Oryza sativa Japonica Group]
CL776.Contig1_Zhong-531	-1.31878	0.836608	-	-	GO:0008233//peptidase activity	GO:0006508//proteolysis	gi|34394873|dbj|BAC84322.1|/2.41438e-33/hypothetical protein [Oryza sativa Japonica Group]
Unigene26593_Zhong-531	2.10977	0.851357	-	GO:0016023//cytoplasmic membrane-bounded vesicle	GO:0042802//identical protein binding;GO:0004252//serine-type endopeptidase activity	GO:0006508//proteolysis;GO:0043086//negative regulation of catalytic activity	gi|125552067|gb|EAY97776.1|/2.10285e-45/hypothetical protein OsI_19688 [Oryza sativa Indica Group]
Unigene42547_Zhong-531	-3.14983	0.943731	-	GO:0005618//cell wall;GO:0016023//cytoplasmic membrane-bounded vesicle	GO:0042802//identical protein binding;GO:0004252//serine-type endopeptidase activity	GO:0006508//proteolysis;GO:0043086//negative regulation of catalytic activity	gi|49388357|dbj|BAD25467.1|/1.80883e-62/subtilisin-like serine protease AIR3-like protein [Oryza sativa Japonica Group]
Unigene30799_Zhong-531	-3.08441	0.824419	-	-	GO:0008270//zinc ion binding;GO:0008234//cysteine-type peptidase activity	GO:0006511//ubiquitin-dependent protein catabolic process	gi|115477425|ref|NP_001062308.1|/1.66515e-18/Os08g0527900 [Oryza sativa Japonica Group]
Unigene18882_Zhong-531	-2.73664	0.844338	-	-	GO:0008270//zinc ion binding;GO:0008234//cysteine-type peptidase activity	GO:0006511//ubiquitin-dependent protein catabolic process	gi|115477425|ref|NP_001062308.1|/3.33624e-35/Os08g0527900 [Oryza sativa Japonica Group]
Unigene18880_Zhong-531	-2.4112	0.835187	-	-	GO:0008270//zinc ion binding;GO:0008234//cysteine-type peptidase activity	GO:0006511//ubiquitin-dependent protein catabolic process	gi|115477425|ref|NP_001062308.1|/5.89564e-72/Os08g0527900 [Oryza sativa Japonica Group]
Unigene40130_Zhong-531	-2.78619	0.931462	-	-	-	GO:0006511//ubiquitin-dependent protein catabolic process	gi|218200054|gb|EEC82481.1|/4.38785e-19/hypothetical protein OsI_26932 [Oryza sativa Indica Group]
Unigene27720_Zhong-531	-3.72445	0.888085	-	-	-	GO:0006511//ubiquitin-dependent protein catabolic process	gi|23495763|dbj|BAC19974.1|/2.51634e-14/putative Skp1 [Oryza sativa Japonica Group]
Unigene52036_Zhong-531	-2.05227	0.849421	-	GO:0016023//cytoplasmic membrane-bounded vesicle	GO:0016788//hydrolase activity, acting on ester bonds	GO:0006629//lipid metabolic process	gi|218201723|gb|EEC84150.1|/4.66421e-61/hypothetical protein OsI_30519 [Oryza sativa Indica Group]
Unigene50881_Zhong-531	2.91607	0.839291	-	-	GO:0004806//triglyceride lipase activity	GO:0006629//lipid metabolic process	gi|222624921|gb|EEE59053.1|/1.38397e-53/hypothetical protein OsJ_10831 [Oryza sativa Japonica Group]
Unigene40018_Zhong-531	-1.45402	0.832954	-	GO:0016023//cytoplasmic membrane-bounded vesicle;GO:0005618//cell wall;GO:0009534//chloroplast thylakoid;GO:0005634//nucleus;GO:0048046//apoplast	GO:0016788//hydrolase activity, acting on ester bonds	GO:0006629//lipid metabolic process	gi|222632247|gb|EEE64379.1|/1.45181e-14/hypothetical protein OsJ_19221 [Oryza sativa Japonica Group]
CL1974.Contig1_Zhong-531	-1.53611	0.846666	-	GO:0016023//cytoplasmic membrane-bounded vesicle;GO:0005618//cell wall;GO:0009534//chloroplast thylakoid;GO:0005634//nucleus;GO:0048046//apoplast	GO:0016788//hydrolase activity, acting on ester bonds	GO:0006629//lipid metabolic process	gi|222632247|gb|EEE64379.1|/2.18758e-50/hypothetical protein OsJ_19221 [Oryza sativa Japonica Group]
Unigene24783_Zhong-531	-1.64473	0.895793	-	GO:0009536//plastid	-	GO:0006633//fatty acid biosynthetic process	gi|125564534|gb|EAZ09914.1|/2.88517e-10/hypothetical protein OsI_32210 [Oryza sativa Indica Group]
CL3006.Contig1_Zhong-531	-1.50276	0.829263	-	GO:0009570//chloroplast stroma;GO:0005829//cytosol	GO:0000036//ACP phosphopantetheine attachment site binding involved in fatty acid biosynthetic process	GO:0006633//fatty acid biosynthetic process	gi|125564534|gb|EAZ09914.1|/3.02124e-52/hypothetical protein OsI_32210 [Oryza sativa Indica Group]
Unigene18515_Zhong-531	-1.03096	0.807778	-	GO:0016020//membrane	GO:0080132//fatty acid alpha-hydroxylase activity;GO:0005506//iron ion binding	GO:0006633//fatty acid biosynthetic process;GO:0000038//very long-chain fatty acid metabolic process;GO:0043069//negative regulation of programmed cell death;GO:0055114//oxidation-reduction process	gi|115455705|ref|NP_001051453.1|/5.54309e-144/Os03g0780800 [Oryza sativa Japonica Group]
Unigene712_Zhong-531	1.13703	0.828386	-	GO:0005886//plasma membrane	GO:0016787//hydrolase activity	GO:0006725//cellular aromatic compound metabolic process	gi|125531691|gb|EAY78256.1|/7.5019e-54/hypothetical protein OsI_33301 [Oryza sativa Indica Group]
Unigene5006_Zhong-531	-3.10416	0.889426	-	GO:0016021//integral to membrane;GO:0005829//cytosol;GO:0005634//nucleus;GO:0005886//plasma membrane	GO:0005215//transporter activity	GO:0006810//transport	gi|115469468|ref|NP_001058333.1|/4.33092e-43/Os06g0671800 [Oryza sativa Japonica Group]
Unigene33923_Zhong-531	-1.77329	0.861821	-	GO:0009536//plastid	GO:0005215//transporter activity	GO:0006810//transport	gi|115479797|ref|NP_001063492.1|/6.58004e-23/Os09g0481100 [Oryza sativa Japonica Group]
Unigene924_Zhong-531	5.42167	0.955514	-	GO:0016023//cytoplasmic membrane-bounded vesicle	GO:0008289//lipid binding	GO:0006810//transport	gi|158513188|sp|A2XBN5.2|NLTPX_ORYSI/9.41579e-50/RecName: Full=Non-specific lipid-transfer protein 2; Short=nsLTP2; AltName: Full=7 kDa lipid transfer protein; Flags: Precursor
Unigene29646_Zhong-531	1.71619	0.840597	-	GO:0016020//membrane	GO:0005215//transporter activity	GO:0006810//transport	gi|19571117|dbj|BAB86541.1|/7.79499e-16/OSJNBb0008G24.11 [Oryza sativa Japonica Group]
Unigene40071_Zhong-531	2.41748	0.872908	-	GO:0043231//intracellular membrane-bounded organelle;GO:0016020//membrane	-	GO:0006817//phosphate ion transport	gi|218191790|gb|EEC74217.1|/2.77389e-50/hypothetical protein OsI_09380 [Oryza sativa Indica Group]
Unigene22707_Zhong-531	-2.33314	0.882828	-	GO:0016020//membrane	GO:0005215//transporter activity	GO:0006857//oligopeptide transport	gi|125527793|gb|EAY75907.1|/6.54802e-15/hypothetical protein OsI_03827 [Oryza sativa Indica Group]
Unigene51373_Zhong-531	-1.59427	0.85858	-	GO:0016023//cytoplasmic membrane-bounded vesicle;GO:0009505//plant-type cell wall;GO:0005576//extracellular region;GO:0009506//plasmodesma	GO:0008289//lipid binding;GO:0008233//peptidase activity	GO:0006865//amino acid transport;GO:0019684//photosynthesis, light reaction;GO:0009697//salicylic acid biosynthetic process;GO:0010363//regulation of plant-type hypersensitive response;GO:0006869//lipid transport;GO:0009651//response to salt stress;GO:0015706//nitrate transport;GO:0006612//protein targeting to membrane;GO:0050832//defense response to fungus;GO:0042742//defense response to bacteri…	gi|115483312|ref|NP_001065326.1|/1.46749e-41/Os10g0551700 [Oryza sativa Japonica Group]
Unigene21615_Zhong-531	1.70927	0.900825	-	GO:0016023//cytoplasmic membrane-bounded vesicle	GO:0008289//lipid binding	GO:0006869//lipid transport	gi|297604659|ref|NP_001055844.2|/7.42608e-27/Os05g0477900 [Oryza sativa Japonica Group]
CL281.Contig2_Zhong-531	-1.96396	0.833461	-	GO:0016023//cytoplasmic membrane-bounded vesicle	GO:0008233//peptidase activity;GO:0008289//lipid binding	GO:0006869//lipid transport;GO:0006508//proteolysis	gi|115483314|ref|NP_001065327.1|/1.21409e-24/Os10g0551800 [Oryza sativa Japonica Group]
Unigene27597_Zhong-531	-2.06692	0.90208	-	GO:0016023//cytoplasmic membrane-bounded vesicle	GO:0008233//peptidase activity;GO:0008289//lipid binding	GO:0006869//lipid transport;GO:0006508//proteolysis	gi|115483314|ref|NP_001065327.1|/4.03721e-17/Os10g0551800 [Oryza sativa Japonica Group]
CL1163.Contig1_Zhong-531	2.10474	0.919396	-	GO:0016023//cytoplasmic membrane-bounded vesicle	GO:0008233//peptidase activity;GO:0008289//lipid binding	GO:0006869//lipid transport;GO:0006508//proteolysis	gi|115483843|ref|NP_001065583.1|/9.98628e-32/Os11g0115400 [Oryza sativa Japonica Group]
Unigene17453_Zhong-531	1.61413	0.884416	-	GO:0016023//cytoplasmic membrane-bounded vesicle	GO:0008233//peptidase activity;GO:0008289//lipid binding	GO:0006869//lipid transport;GO:0006508//proteolysis	gi|542191404|gb|AGV40202.1|/1.07482e-10/nonspecific lipid-transfer protein 1, partial [Oryza sativa]
Unigene38671_Zhong-531	-1.90364	0.855592	-	GO:0005770//late endosome;GO:0016021//integral to membrane	GO:0005451//monovalent cation:hydrogen antiporter activity	GO:0006885//regulation of pH	gi|125546286|gb|EAY92425.1|/5.76653e-68/hypothetical protein OsI_14159 [Oryza sativa Indica Group]
Unigene46343_Zhong-531	-1.20811	0.830735	-	-	-	GO:0006950//response to stress	gi|115448821|ref|NP_001048190.1|/1.33047e-87/Os02g0760500 [Oryza sativa Japonica Group]
Unigene45911_Zhong-531	1.00607	0.80028	-	-	GO:0008270//zinc ion binding;GO:0003677//DNA binding	GO:0006950//response to stress	gi|115468934|ref|NP_001058066.1|/2.26748e-96/Os06g0612800 [Oryza sativa Japonica Group]
Unigene24723_Zhong-531	2.41751	0.935225	-	-	-	GO:0006950//response to stress	gi|50252229|dbj|BAD28236.1|/8.77967e-44/putative ASR2 [Oryza sativa Japonica Group]
Unigene48586_Zhong-531	-2.78268	0.880065	-	-	GO:0008270//zinc ion binding;GO:0003677//DNA binding	GO:0006950//response to stress	gi|75133829|sp|Q6Z541.1|SAP12_ORYSJ/6.01429e-29/RecName: Full=Zinc finger A20 and AN1 domain-containing stress-associated protein 12; Short=OsSAP12
Unigene37244_Zhong-531	-1.26078	0.81397	-	-	GO:0005524//ATP binding;GO:0004674//protein serine/threonine kinase activity	GO:0006950//response to stress;GO:0006468//protein phosphorylation	gi|28376688|gb|AAO41118.1|/6.29753e-50/putative serine/threonine kinase [Oryza sativa Japonica Group]
Unigene46721_Zhong-531	-1.27777	0.825355	-	GO:0016023//cytoplasmic membrane-bounded vesicle;GO:0009506//plasmodesma;GO:0009505//plant-type cell wall;GO:0005886//plasma membrane	-	GO:0006952//defense response	gi|115447427|ref|NP_001047493.1|/4.48595e-41/Os02g0629800 [Oryza sativa Japonica Group]
Unigene34812_Zhong-531	1.10478	0.802782	-	-	GO:0043531//ADP binding	GO:0006952//defense response	gi|115488572|ref|NP_001066773.1|/0/Os12g0481400 [Oryza sativa Japonica Group]
CL5433.Contig1_Zhong-531	1.45446	0.815174	-	GO:0005829//cytosol;GO:0009536//plastid;GO:0005774//vacuolar membrane;GO:0005783//endoplasmic reticulum;GO:0005886//plasma membrane	GO:0042802//identical protein binding;GO:0004869//cysteine-type endopeptidase inhibitor activity	GO:0006952//defense response;GO:0009611//response to wounding;GO:0010951//negative regulation of endopeptidase activity;GO:0042631//cellular response to water deprivation;GO:0070417//cellular response to cold;GO:0034605//cellular response to heat	gi|125987818|sp|P20907.3|CYT2_ORYSJ/3.16935e-79/RecName: Full=Cysteine proteinase inhibitor 2; AltName: Full=Oryzacystatin II; Short=OC-II; AltName: Full=Oryzacystatin-2 [Oryza sativa Japonica Group]
Unigene17281_Zhong-531	-2.67024	0.936668	-	GO:0016023//cytoplasmic membrane-bounded vesicle	GO:0030598//rRNA N-glycosylase activity	GO:0006952//defense response;GO:0017148//negative regulation of translation	gi|115454677|ref|NP_001050939.1|/1.38682e-25/Os03g0687700 [Oryza sativa Japonica Group]
Unigene7271_Zhong-531	-2.7835	0.941229	-	-	GO:0030598//rRNA N-glycosylase activity	GO:0006952//defense response;GO:0017148//negative regulation of translation	gi|125558778|gb|EAZ04314.1|/1.00059e-167/hypothetical protein OsI_26454 [Oryza sativa Indica Group]
Unigene8934_Zhong-531	-1.3999	0.86797	-	-	GO:0030598//rRNA N-glycosylase activity	GO:0006952//defense response;GO:0017148//negative regulation of translation	gi|218193416|gb|EEC75843.1|/3.56454e-76/hypothetical protein OsI_12841 [Oryza sativa Indica Group]
Unigene17280_Zhong-531	-2.27075	0.917699	-	GO:0016023//cytoplasmic membrane-bounded vesicle	GO:0030598//rRNA N-glycosylase activity	GO:0006952//defense response;GO:0017148//negative regulation of translation	gi|218193541|gb|EEC75968.1|/1.20392e-24/hypothetical protein OsI_13077 [Oryza sativa Indica Group]
Unigene17282_Zhong-531	-1.585	0.852757	-	GO:0016023//cytoplasmic membrane-bounded vesicle	GO:0030598//rRNA N-glycosylase activity	GO:0006952//defense response;GO:0017148//negative regulation of translation	gi|218193541|gb|EEC75968.1|/1.64089e-21/hypothetical protein OsI_13077 [Oryza sativa Indica Group]
Unigene6542_Zhong-531	-1.5137	0.876867	-	-	GO:0030598//rRNA N-glycosylase activity	GO:0006952//defense response;GO:0017148//negative regulation of translation	gi|297722407|ref|NP_001173567.1|/6.5177e-112/Os03g0653900 [Oryza sativa Japonica Group]
Unigene19992_Zhong-531	-3.52821	0.827922	-	GO:0048046//apoplast	GO:0004674//protein serine/threonine kinase activity;GO:0005524//ATP binding	GO:0006979//response to oxidative stress;GO:0046777//protein autophosphorylation;GO:0009908//flower development;GO:0043622//cortical microtubule organization	gi|222640569|gb|EEE68701.1|/6.64349e-23/hypothetical protein OsJ_27351 [Oryza sativa Japonica Group]
Unigene1324_Zhong-531	-2.21474	0.866201	-	GO:0005871//kinesin complex;GO:0009536//plastid;GO:0005874//microtubule	GO:0008017//microtubule binding;GO:0005524//ATP binding;GO:0003777//microtubule motor activity	GO:0007018//microtubule-based movement;GO:0008152//metabolic process	gi|125541563|gb|EAY87958.1|/0/hypothetical protein OsI_09383 [Oryza sativa Indica Group]
Unigene35616_Zhong-531	-2.6322	0.904088	-	GO:0005871//kinesin complex;GO:0005874//microtubule	GO:0008017//microtubule binding;GO:0005524//ATP binding;GO:0003777//microtubule motor activity	GO:0007018//microtubule-based movement;GO:0008152//metabolic process	gi|222625291|gb|EEE59423.1|/2.39792e-33/hypothetical protein OsJ_11583 [Oryza sativa Japonica Group]
Unigene35618_Zhong-531	-1.94384	0.844164	-	GO:0005871//kinesin complex;GO:0005874//microtubule	GO:0008017//microtubule binding;GO:0005524//ATP binding;GO:0003777//microtubule motor activity	GO:0007018//microtubule-based movement;GO:0008152//metabolic process	gi|222625291|gb|EEE59423.1|/3.09117e-57/hypothetical protein OsJ_11583 [Oryza sativa Japonica Group]
Unigene35612_Zhong-531	-2.13214	0.89071	-	GO:0005871//kinesin complex;GO:0005874//microtubule	GO:0008017//microtubule binding;GO:0005524//ATP binding;GO:0003777//microtubule motor activity	GO:0007018//microtubule-based movement;GO:0008152//metabolic process	gi|222625291|gb|EEE59423.1|/3.49858e-149/hypothetical protein OsJ_11583 [Oryza sativa Japonica Group]
Unigene35613_Zhong-531	-1.97187	0.88588	-	GO:0005871//kinesin complex;GO:0005874//microtubule	GO:0008017//microtubule binding;GO:0005524//ATP binding;GO:0003777//microtubule motor activity	GO:0007018//microtubule-based movement;GO:0008152//metabolic process	gi|222625291|gb|EEE59423.1|/3.76447e-118/hypothetical protein OsJ_11583 [Oryza sativa Japonica Group]
Unigene41532_Zhong-531	-1.05595	0.803702	-	GO:0005871//kinesin complex;GO:0005874//microtubule	GO:0008017//microtubule binding;GO:0005524//ATP binding;GO:0003777//microtubule motor activity	GO:0007018//microtubule-based movement;GO:0008152//metabolic process	gi|222641957|gb|EEE70089.1|/1.21531e-29/hypothetical protein OsJ_30085 [Oryza sativa Japonica Group]
Unigene4784_Zhong-531	-1.73832	0.820199	-	GO:0005871//kinesin complex;GO:0005874//microtubule	GO:0008017//microtubule binding;GO:0005524//ATP binding;GO:0003777//microtubule motor activity	GO:0007018//microtubule-based movement;GO:0008152//metabolic process	gi|297722557|ref|NP_001173642.1|/5.39999e-25/Os03g0750200 [Oryza sativa Japonica Group]
Unigene9889_Zhong-531	-2.32298	0.809851	-	GO:0005739//mitochondrion;GO:0005874//microtubule;GO:0005871//kinesin complex	GO:0003777//microtubule motor activity;GO:0008017//microtubule binding;GO:0005524//ATP binding	GO:0007018//microtubule-based movement;GO:0009060//aerobic respiration	gi|116310358|emb|CAH67371.1|/3.12836e-109/OSIGBa0128P10.5 [Oryza sativa Indica Group]
Unigene23251_Zhong-531	-1.87356	0.86549	-	GO:0005874//microtubule;GO:0005871//kinesin complex	GO:0003777//microtubule motor activity;GO:0008017//microtubule binding;GO:0005524//ATP binding	GO:0007018//microtubule-based movement;GO:0009555//pollen development;GO:0008152//metabolic process;GO:0009558//embryo sac cellularization	gi|218188326|gb|EEC70753.1|/0/hypothetical protein OsI_02166 [Oryza sativa Indica Group]
Unigene37061_Zhong-531	2.63065	0.858203	-	GO:0005876//spindle microtubule;GO:0009506//plasmodesma;GO:0005886//plasma membrane	GO:0051010//microtubule plus-end binding	GO:0007026//negative regulation of microtubule depolymerization;GO:0016049//cell growth;GO:0050821//protein stabilization;GO:0043622//cortical microtubule organization	gi|47848182|dbj|BAD22009.1|/3.50305e-32/CLIP-associating protein-like [Oryza sativa Japonica Group]
Unigene46964_Zhong-531	-1.52568	0.841373	-	GO:0005634//nucleus	-	GO:0007049//cell cycle;GO:0051301//cell division	gi|115489350|ref|NP_001067162.1|/1.93433e-66/Os12g0588800 [Oryza sativa Japonica Group]
Unigene52440_Zhong-531	-2.12383	0.800128	-	-	-	GO:0007049//cell cycle;GO:0051301//cell division	gi|125562737|gb|EAZ08117.1|/1.22804e-29/hypothetical protein OsI_30380 [Oryza sativa Indica Group]
Unigene40653_Zhong-531	-2.1812	0.900709	-	GO:0005819//spindle;GO:0005874//microtubule	-	GO:0007067//mitosis	gi|125558462|gb|EAZ03998.1|/0/hypothetical protein OsI_26136 [Oryza sativa Indica Group]
Unigene327_Zhong-531	-1.97216	0.860893	-	GO:0005819//spindle;GO:0005634//nucleus;GO:0005874//microtubule	-	GO:0007067//mitosis	gi|218192322|gb|EEC74749.1|/4.85354e-42/hypothetical protein OsI_10504 [Oryza sativa Indica Group]
CL680.Contig2_Zhong-531	1.85042	0.898331	-	GO:0005819//spindle;GO:0009536//plastid;GO:0005874//microtubule	-	GO:0007067//mitosis	gi|573956586|ref|XP_006660522.1|/2.87262e-99/PREDICTED: protein TPX2-like [Oryza brachyantha]
Unigene41611_Zhong-531	-1.14133	0.811207	-	GO:0005622//intracellular	-	GO:0007165//signal transduction	gi|222623444|gb|EEE57576.1|/3.88293e-46/hypothetical protein OsJ_07928 [Oryza sativa Japonica Group]
Unigene32759_Zhong-531	1.31333	0.856071	-	GO:0005829//cytosol;GO:0009941//chloroplast envelope	GO:0004888//transmembrane signaling receptor activity;GO:0016817//hydrolase activity, acting on acid anhydrides;GO:0005525//GTP binding	GO:0007165//signal transduction;GO:0008152//metabolic process;GO:0045036//protein targeting to chloroplast	gi|218196108|gb|EEC78535.1|/5.98405e-16/hypothetical protein OsI_18487 [Oryza sativa Indica Group]
Unigene51558_Zhong-531	-1.95555	0.891051	-	GO:0005634//nucleus	GO:0004842//ubiquitin-protein ligase activity;GO:0008270//zinc ion binding	GO:0007275//multicellular organismal development;GO:0016567//protein ubiquitination;GO:0006511//ubiquitin-dependent protein catabolic process	gi|297719577|ref|NP_001172150.1|/4.00525e-49/Os01g0121900 [Oryza sativa Japonica Group]
Unigene39069_Zhong-531	-1.09319	0.824521	-	GO:0009536//plastid	GO:0016747//transferase activity, transferring acyl groups other than amino-acyl groups	GO:0008152//metabolic process	gi|115438576|ref|NP_001043573.1|/2.86719e-81/Os01g0615300 [Oryza sativa Japonica Group]
Unigene26365_Zhong-531	-1.77869	0.841017	-	GO:0016023//cytoplasmic membrane-bounded vesicle	GO:0016787//hydrolase activity	GO:0008152//metabolic process	gi|115448141|ref|NP_001047850.1|/1.75935e-44/Os02g0702400 [Oryza sativa Japonica Group]
CL355.Contig2_Zhong-531	-1.3525	0.812621	-	GO:0005829//cytosol	GO:0016787//hydrolase activity;GO:0008270//zinc ion binding	GO:0008152//metabolic process	gi|115456425|ref|NP_001051813.1|/2.61247e-19/Os03g0833900 [Oryza sativa Japonica Group]
Unigene43445_Zhong-531	-1.44594	0.834332	-	GO:0016021//integral to membrane	GO:0008270//zinc ion binding;GO:0019706//protein-cysteine S-palmitoleyltransferase activity	GO:0008152//metabolic process	gi|115464099|ref|NP_001055649.1|/7.29253e-117/Os05g0436900 [Oryza sativa Japonica Group]
Unigene6089_Zhong-531	-2.90274	0.802767	-	-	GO:0016787//hydrolase activity	GO:0008152//metabolic process	gi|115470705|ref|NP_001058951.1|/6.34856e-26/Os07g0162900 [Oryza sativa Japonica Group]
Unigene47628_Zhong-531	9.37106	0.855433	-	-	GO:0016747//transferase activity, transferring acyl groups other than amino-acyl groups	GO:0008152//metabolic process	gi|116310248|emb|CAH67256.1|/1.62308e-58/OSIGBa0101C23.8 [Oryza sativa Indica Group]
Unigene20866_Zhong-531	-2.03299	0.829016	-	-	GO:0008236//serine-type peptidase activity	GO:0008152//metabolic process	gi|125525399|gb|EAY73513.1|/4.5918e-29/hypothetical protein OsI_01395 [Oryza sativa Indica Group]
Unigene45026_Zhong-531	-1.1087	0.80901	-	GO:0009536//plastid	GO:0016747//transferase activity, transferring acyl groups other than amino-acyl groups	GO:0008152//metabolic process	gi|125525899|gb|EAY74013.1|/7.01983e-93/hypothetical protein OsI_01899 [Oryza sativa Indica Group]
Unigene2602_Zhong-531	5.41465	0.84684	-	GO:0005739//mitochondrion	GO:0042578//phosphoric ester hydrolase activity	GO:0008152//metabolic process	gi|125531771|gb|EAY78336.1|/1.93309e-51/hypothetical protein OsI_33422 [Oryza sativa Indica Group]
Unigene30025_Zhong-531	-2.61704	0.893335	-	GO:0009570//chloroplast stroma	GO:0016740//transferase activity	GO:0008152//metabolic process	gi|125536016|gb|EAY82504.1|/5.22829e-41/hypothetical protein OsI_37721 [Oryza sativa Indica Group]
Unigene21572_Zhong-531	-1.43812	0.853721	-	GO:0016021//integral to membrane	GO:0008270//zinc ion binding;GO:0019706//protein-cysteine S-palmitoleyltransferase activity	GO:0008152//metabolic process	gi|125559039|gb|EAZ04575.1|/0/hypothetical protein OsI_26727 [Oryza sativa Indica Group]
Unigene50450_Zhong-531	-1.41741	0.811817	-	-	GO:0016787//hydrolase activity	GO:0008152//metabolic process	gi|125564014|gb|EAZ09394.1|/1.02172e-36/hypothetical protein OsI_31668 [Oryza sativa Indica Group]
Unigene14986_Zhong-531	-1.14969	0.818002	-	GO:0016023//cytoplasmic membrane-bounded vesicle	GO:0046872//metal ion binding;GO:0003950//NAD+ ADP-ribosyltransferase activity	GO:0008152//metabolic process	gi|125585695|gb|EAZ26359.1|/3.31355e-43/hypothetical protein OsJ_10241 [Oryza sativa Japonica Group]
Unigene39521_Zhong-531	-1.1868	0.801846	-	-	GO:0003824//catalytic activity	GO:0008152//metabolic process	gi|159137849|gb|ABW89000.1|/2.70273e-21/narrow leaf 1 [Oryza sativa Japonica Group]
Unigene37435_Zhong-531	-1.36517	0.856499	-	GO:0016021//integral to membrane;GO:0000139//Golgi membrane;GO:0009506//plasmodesma	GO:0016757//transferase activity, transferring glycosyl groups	GO:0008152//metabolic process	gi|17385963|gb|AAL38526.1|AF435641_1/1.08755e-42/CSLC9 [Oryza sativa]
Unigene24568_Zhong-531	-1.66371	0.890079	-	-	GO:0016884//carbon-nitrogen ligase activity, with glutamine as amido-N-donor	GO:0008152//metabolic process	gi|218185324|gb|EEC67751.1|/1.49011e-58/hypothetical protein OsI_35272 [Oryza sativa Indica Group]
Unigene21246_Zhong-531	1.91388	0.837653	-	GO:0005737//cytoplasm	GO:0004792//thiosulfate sulfurtransferase activity	GO:0008152//metabolic process	gi|218189863|gb|EEC72290.1|/3.11089e-75/hypothetical protein OsI_05463 [Oryza sativa Indica Group]
Unigene35528_Zhong-531	-1.6415	0.857028	-	GO:0016023//cytoplasmic membrane-bounded vesicle	GO:0008146//sulfotransferase activity	GO:0008152//metabolic process	gi|218192885|gb|EEC75312.1|/1.1293e-43/hypothetical protein OsI_11681 [Oryza sativa Indica Group]
Unigene5159_Zhong-531	1.99707	0.809112	-	GO:0005739//mitochondrion	GO:0016757//transferase activity, transferring glycosyl groups	GO:0008152//metabolic process	gi|218194401|gb|EEC76828.1|/1.98966e-100/hypothetical protein OsI_14971 [Oryza sativa Indica Group]
Unigene3894_Zhong-531	-3.28517	0.843352	-	GO:0016021//integral to membrane	GO:0008270//zinc ion binding;GO:0019706//protein-cysteine S-palmitoleyltransferase activity	GO:0008152//metabolic process	gi|218196330|gb|EEC78757.1|/2.17584e-26/hypothetical protein OsI_18979 [Oryza sativa Indica Group]
Unigene23504_Zhong-531	-1.10164	0.820409	-	GO:0016020//membrane;GO:0009506//plasmodesma;GO:0009507//chloroplast	GO:0016757//transferase activity, transferring glycosyl groups	GO:0008152//metabolic process	gi|218196846|gb|EEC79273.1|/7.63873e-84/hypothetical protein OsI_20060 [Oryza sativa Indica Group]
Unigene15812_Zhong-531	-1.25887	0.83336	-	GO:0005777//peroxisome;GO:0005739//mitochondrion;GO:0009536//plastid	GO:0016787//hydrolase activity	GO:0008152//metabolic process	gi|218202464|gb|EEC84891.1|/2.30629e-20/hypothetical protein OsI_32054 [Oryza sativa Indica Group]
Unigene15814_Zhong-531	-1.64575	0.879159	-	GO:0005777//peroxisome;GO:0005739//mitochondrion;GO:0009536//plastid	GO:0016787//hydrolase activity	GO:0008152//metabolic process	gi|218202464|gb|EEC84891.1|/9.12363e-162/hypothetical protein OsI_32054 [Oryza sativa Indica Group]
Unigene35530_Zhong-531	-2.10335	0.90891	-	GO:0016023//cytoplasmic membrane-bounded vesicle	GO:0008146//sulfotransferase activity	GO:0008152//metabolic process	gi|222624965|gb|EEE59097.1|/1.57198e-127/hypothetical protein OsJ_10950 [Oryza sativa Japonica Group]
Unigene35195_Zhong-531	-1.39206	0.815972	-	GO:0016023//cytoplasmic membrane-bounded vesicle	GO:0016884//carbon-nitrogen ligase activity, with glutamine as amido-N-donor	GO:0008152//metabolic process	gi|222628451|gb|EEE60583.1|/2.04226e-24/hypothetical protein OsJ_13961 [Oryza sativa Japonica Group]
Unigene50330_Zhong-531	1.77409	0.840423	-	-	GO:0016758//transferase activity, transferring hexosyl groups	GO:0008152//metabolic process	gi|222630390|gb|EEE62522.1|/1.20098e-40/hypothetical protein OsJ_17320 [Oryza sativa Japonica Group]
Unigene7542_Zhong-531	-1.3535	0.804442	-	GO:0016023//cytoplasmic membrane-bounded vesicle	GO:0005524//ATP binding;GO:0017111//nucleoside-triphosphatase activity	GO:0008152//metabolic process	gi|222641683|gb|EEE69815.1|/1.85491e-41/hypothetical protein OsJ_29556 [Oryza sativa Japonica Group]
CL5388.Contig1_Zhong-531	1.15987	0.815739	-	-	GO:0008483//transaminase activity	GO:0008152//metabolic process	gi|33146454|dbj|BAC79562.1|/8.70043e-18/hypothetical protein [Oryza sativa Japonica Group]
Unigene770_Zhong-531	1.11311	0.825964	-	GO:0005739//mitochondrion;GO:0009507//chloroplast	GO:0016787//hydrolase activity	GO:0008152//metabolic process	gi|358346026|ref|XP_003637074.1|/0/Cell wall-associated hydrolase, partial [Medicago truncatula]
Unigene45025_Zhong-531	-1.61986	0.888302	-	GO:0009536//plastid	GO:0016747//transferase activity, transferring acyl groups other than amino-acyl groups	GO:0008152//metabolic process	gi|53792280|dbj|BAD52913.1|/1.23858e-86/esterase/lipase/thioesterase-like protein [Oryza sativa Japonica Group]
Unigene43716_Zhong-531	-1.50163	0.877005	-	GO:0009505//plant-type cell wall;GO:0016023//cytoplasmic membrane-bounded vesicle;GO:0031012//extracellular matrix;GO:0005634//nucleus;GO:0048046//apoplast	GO:0045735//nutrient reservoir activity;GO:0030145//manganese ion binding	GO:0009409//response to cold	gi|2961201|gb|AAC05682.1|/4.12197e-41/germin-like protein [Oryza sativa Japonica Group]
CL3271.Contig1_Zhong-531	2.02665	0.915987	-	GO:0016023//cytoplasmic membrane-bounded vesicle;GO:0043668//exine	-	GO:0009555//pollen development	gi|4091010|gb|AAC99621.1|/3.70583e-26/anther-specific protein [Oryza sativa]
Unigene39841_Zhong-531	-1.55434	0.842982	-	GO:0000228//nuclear chromosome	-	GO:0009556//microsporogenesis;GO:0000238//zygotene;GO:0000237//leptotene;GO:0007129//synapsis;GO:0009554//megasporogenesis	gi|115480033|ref|NP_001063610.1|/2.33445e-165/Os09g0506800 [Oryza sativa Japonica Group]
Unigene46044_Zhong-531	-1.58553	0.88554	-	GO:0016023//cytoplasmic membrane-bounded vesicle;GO:0031225//anchored to membrane;GO:0005886//plasma membrane	-	GO:0009612//response to mechanical stimulus	gi|115462673|ref|NP_001054936.1|/6.55148e-26/Os05g0217000 [Oryza sativa Japonica Group]
Unigene32220_Zhong-531	1.04283	0.811287	-	GO:0005829//cytosol;GO:0005634//nucleus;GO:0009536//plastid;GO:0005886//plasma membrane	-	GO:0009620//response to fungus;GO:0009555//pollen development	gi|115464867|ref|NP_001056033.1|/0/Os05g0514300 [Oryza sativa Japonica Group]
CL5981.Contig1_Zhong-531	1.71667	0.856332	-	GO:0005773//vacuole;GO:0016023//cytoplasmic membrane-bounded vesicle;GO:0009506//plasmodesma;GO:0005886//plasma membrane;GO:0016021//integral to membrane;GO:0005634//nucleus	GO:0015145//monosaccharide transmembrane transporter activity;GO:0005351//sugar:hydrogen symporter activity	GO:0009624//response to nematode;GO:0015749//monosaccharide transport;GO:0055085//transmembrane transport	gi|125526478|gb|EAY74592.1|/3.74733e-47/hypothetical protein OsI_02482 [Oryza sativa Indica Group]
Unigene23778_Zhong-531	-1.63744	0.894988	-	GO:0005773//vacuole;GO:0009506//plasmodesma;GO:0005618//cell wall;GO:0016020//membrane	-	GO:0009627//systemic acquired resistance;GO:0010224//response to UV-B;GO:0046686//response to cadmium ion;GO:0031540//regulation of anthocyanin biosynthetic process;GO:0009615//response to virus	gi|125547180|gb|EAY93002.1|/1.04321e-36/hypothetical protein OsI_14801 [Oryza sativa Indica Group]
Unigene48331_Zhong-531	-1.38965	0.840133	-	GO:0009531//secondary cell wall;GO:0005886//plasma membrane	GO:0016301//kinase activity;GO:0005089//Rho guanyl-nucleotide exchange factor activity	GO:0009664//plant-type cell wall organization;GO:0016310//phosphorylation;GO:0048767//root hair elongation;GO:0032319//regulation of Rho GTPase activity	gi|115472085|ref|NP_001059641.1|/1.18401e-24/Os07g0481100 [Oryza sativa Japonica Group]
Unigene17721_Zhong-531	-1.43308	0.814971	-	GO:0009531//secondary cell wall;GO:0005886//plasma membrane	GO:0016301//kinase activity;GO:0005089//Rho guanyl-nucleotide exchange factor activity	GO:0009664//plant-type cell wall organization;GO:0016310//phosphorylation;GO:0048767//root hair elongation;GO:0032319//regulation of Rho GTPase activity	gi|116311123|emb|CAH68049.1|/2.33388e-84/B0103C08-B0602B01.6 [Oryza sativa Indica Group]
Unigene1187_Zhong-531	7.4936	0.987767	-	GO:0016023//cytoplasmic membrane-bounded vesicle;GO:0009505//plant-type cell wall	-	GO:0009737//response to abscisic acid stimulus;GO:0009741//response to brassinosteroid stimulus;GO:0009739//response to gibberellin stimulus	gi|115464061|ref|NP_001055630.1|/4.22067e-52/Os05g0432200 [Oryza sativa Japonica Group]
Unigene19425_Zhong-531	-1.39651	0.870247	-	GO:0005576//extracellular region;GO:0071944//cell periphery	-	GO:0009739//response to gibberellin stimulus	gi|218198924|gb|EEC81351.1|/4.94871e-23/hypothetical protein OsI_24540 [Oryza sativa Indica Group]
Unigene19808_Zhong-531	-1.87532	0.911484	-	GO:0009506//plasmodesma	-	GO:0009751//response to salicylic acid stimulus;GO:0010286//heat acclimation	gi|125554840|gb|EAZ00446.1|/1.59519e-45/hypothetical protein OsI_22466 [Oryza sativa Indica Group]
Unigene19807_Zhong-531	-1.70188	0.903762	-	GO:0009506//plasmodesma	-	GO:0009751//response to salicylic acid stimulus;GO:0010286//heat acclimation	gi|48375076|gb|AAT42201.1|/1.25731e-18/gibberellin-stimulated protein [Oryza sativa Japonica Group]
Unigene31881_Zhong-531	-1.23346	0.82526	-	GO:0016023//cytoplasmic membrane-bounded vesicle;GO:0005634//nucleus	-	GO:0009755//hormone-mediated signaling pathway	gi|222612520|gb|EEE50652.1|/4.65772e-29/hypothetical protein OsJ_30877 [Oryza sativa Japonica Group]
Unigene6978_Zhong-531	-1.64323	0.833664	-	-	GO:0008080//N-acetyltransferase activity	GO:0009826//unidimensional cell growth;GO:0009734//auxin mediated signaling pathway;GO:0008152//metabolic process;GO:0009640//photomorphogenesis;GO:0009723//response to ethylene stimulus	gi|115455529|ref|NP_001051365.1|/7.54964e-40/Os03g0764000 [Oryza sativa Japonica Group]
Unigene49567_Zhong-531	2.50178	0.85557	-	GO:0005737//cytoplasm;GO:0005874//microtubule	GO:0008017//microtubule binding	GO:0010051//xylem and phloem pattern formation;GO:0007010//cytoskeleton organization;GO:0009832//plant-type cell wall biogenesis	gi|218192335|gb|EEC74762.1|/8.65437e-76/hypothetical protein OsI_10528 [Oryza sativa Indica Group]
CL168.Contig1_Zhong-531	-1.18152	0.805269	-	GO:0005886//plasma membrane	-	GO:0010087//phloem or xylem histogenesis;GO:0010305//leaf vascular tissue pattern formation;GO:0009734//auxin mediated signaling pathway	gi|125537312|gb|EAY83800.1|/3.47544e-75/hypothetical protein OsI_39017 [Oryza sativa Indica Group]
Unigene6676_Zhong-531	-1.68189	0.87475	-	GO:0005634//nucleus	GO:0046872//metal ion binding	GO:0010094//specification of carpel identity;GO:0010097;GO:0008285//negative regulation of cell proliferation;GO:0030154//cell differentiation	gi|222617672|gb|EEE53804.1|/1.14724e-26/hypothetical protein OsJ_00230 [Oryza sativa Japonica Group]
Unigene49206_Zhong-531	-2.10807	0.853134	-	GO:0005634//nucleus	GO:0046872//metal ion binding	GO:0010094//specification of carpel identity;GO:0010097;GO:0008285//negative regulation of cell proliferation;GO:0030154//cell differentiation	gi|75334976|sp|Q9LG97.1|SL1_ORYSJ/2.3738e-83/RecName: Full=Zinc finger protein STAMENLESS 1; AltName: Full=OsJAG; AltName: Full=Zinc finger protein OPEN BEAK
Unigene42548_Zhong-531	-3.22064	0.931273	-	GO:0005618//cell wall;GO:0016023//cytoplasmic membrane-bounded vesicle	GO:0042802//identical protein binding;GO:0032440//2-alkenal reductase [NAD(P)] activity;GO:0004252//serine-type endopeptidase activity	GO:0010102//lateral root morphogenesis;GO:0009733//response to auxin stimulus;GO:0055114//oxidation-reduction process;GO:0006508//proteolysis;GO:0043086//negative regulation of catalytic activity	gi|115444861|ref|NP_001046210.1|/8.28969e-34/Os02g0198700 [Oryza sativa Japonica Group]
CL1133.Contig2_Zhong-531	1.18095	0.831315	-	GO:0005634//nucleus	GO:0046982//protein heterodimerization activity;GO:0042803//protein homodimerization activity	GO:0010114//response to red light	gi|218190448|gb|EEC72875.1|/0/hypothetical protein OsI_06647 [Oryza sativa Indica Group]
CL4304.Contig2_Zhong-531	1.06061	0.805885	-	GO:0005634//nucleus	GO:0046982//protein heterodimerization activity;GO:0042803//protein homodimerization activity	GO:0010114//response to red light	gi|218190448|gb|EEC72875.1|/1.87809e-99/hypothetical protein OsI_06647 [Oryza sativa Indica Group]
Unigene35639_Zhong-531	-1.259	0.807517	-	GO:0016021//integral to membrane	GO:0005524//ATP binding;GO:0016887//ATPase activity	GO:0010193//response to ozone;GO:0006200//ATP catabolic process;GO:0015692//lead ion transport;GO:0080168//abscisic acid transport	gi|115438436|ref|NP_001043539.1|/5.11498e-23/Os01g0609300 [Oryza sativa Japonica Group]
CL5109.Contig2_Zhong-531	-2.82538	0.834295	-	GO:0009505//plant-type cell wall;GO:0005794//Golgi apparatus;GO:0046658//anchored to plasma membrane;GO:0016023//cytoplasmic membrane-bounded vesicle;GO:0009930//longitudinal side of cell surface;GO:0016021//integral to membrane;GO:0009536//plastid	-	GO:0010215//cellulose microfibril organization;GO:0009825//multidimensional cell growth;GO:0009651//response to salt stress	gi|115453533|ref|NP_001050367.1|/1.91642e-59/Os03g0416300 [Oryza sativa Japonica Group]
Unigene38879_Zhong-531	-2.23546	0.863206	-	GO:0009505//plant-type cell wall;GO:0005794//Golgi apparatus;GO:0046658//anchored to plasma membrane;GO:0016023//cytoplasmic membrane-bounded vesicle;GO:0009930//longitudinal side of cell surface;GO:0016021//integral to membrane;GO:0009536//plastid	-	GO:0010215//cellulose microfibril organization;GO:0009825//multidimensional cell growth;GO:0009651//response to salt stress	gi|115453533|ref|NP_001050367.1|/5.16217e-36/Os03g0416300 [Oryza sativa Japonica Group]
CL6687.Contig1_Zhong-531	2.26242	0.905248	-	GO:0016023//cytoplasmic membrane-bounded vesicle;GO:0005886//plasma membrane;GO:0005774//vacuolar membrane;GO:0031225//anchored to membrane	-	GO:0010215//cellulose microfibril organization;GO:0009834//secondary cell wall biogenesis;GO:0016049//cell growth	gi|125586664|gb|EAZ27328.1|/6.14528e-58/hypothetical protein OsJ_11270 [Oryza sativa Japonica Group]
Unigene37527_Zhong-531	2.00399	0.87992	-	GO:0016023//cytoplasmic membrane-bounded vesicle;GO:0005886//plasma membrane;GO:0005774//vacuolar membrane;GO:0031225//anchored to membrane	-	GO:0010215//cellulose microfibril organization;GO:0009834//secondary cell wall biogenesis;GO:0016049//cell growth	gi|125586664|gb|EAZ27328.1|/6.91977e-17/hypothetical protein OsJ_11270 [Oryza sativa Japonica Group]
Unigene46758_Zhong-531	-1.60568	0.812462	-	GO:0016023//cytoplasmic membrane-bounded vesicle;GO:0005576//extracellular region	GO:0004867//serine-type endopeptidase inhibitor activity	GO:0010951//negative regulation of endopeptidase activity	gi|53791569|dbj|BAD52691.1|/2.86165e-42/putative Bowman Birk trypsin inhibitor [Oryza sativa Japonica Group]
Unigene39235_Zhong-531	-1.14307	0.817393	-	GO:0016020//membrane;GO:0005773//vacuole	-	GO:0015031//protein transport;GO:0007030//Golgi organization	gi|218194107|gb|EEC76534.1|/4.35473e-116/hypothetical protein OsI_14326 [Oryza sativa Indica Group]
Unigene31570_Zhong-531	-1.19724	0.815826	-	GO:0009536//plastid;GO:0005739//mitochondrion	GO:0003676//nucleic acid binding;GO:0008270//zinc ion binding	GO:0015074//DNA integration	gi|50080247|gb|AAT69582.1|/9.02886e-41/putative polyprotein [Oryza sativa Japonica Group]
Unigene41239_Zhong-531	1.44362	0.803971	-	GO:0005739//mitochondrion	GO:0003676//nucleic acid binding;GO:0008270//zinc ion binding	GO:0015074//DNA integration	gi|77552469|gb|ABA95266.1|/8.46816e-15/retrotransposon protein, putative, Ty1-copia subclass [Oryza sativa Japonica Group]
Unigene26983_Zhong-531	-1.19946	0.803296	-	GO:0016020//membrane	GO:0015095//magnesium ion transmembrane transporter activity	GO:0015693//magnesium ion transport	gi|125552403|gb|EAY98112.1|/1.223e-21/hypothetical protein OsI_20028 [Oryza sativa Indica Group]
Unigene32842_Zhong-531	-1.14952	0.820576	-	GO:0016020//membrane	GO:0015095//magnesium ion transmembrane transporter activity	GO:0015693//magnesium ion transport	gi|222622957|gb|EEE57089.1|/1.30237e-62/hypothetical protein OsJ_06921 [Oryza sativa Japonica Group]
Unigene26692_Zhong-531	-1.70536	0.867854	-	GO:0005773//vacuole;GO:0009506//plasmodesma;GO:0016021//integral to membrane;GO:0005634//nucleus	GO:0015145//monosaccharide transmembrane transporter activity;GO:0005351//sugar:hydrogen symporter activity	GO:0015749//monosaccharide transport;GO:0055085//transmembrane transport	gi|115472765|ref|NP_001059981.1|/8.73784e-28/Os07g0559700 [Oryza sativa Japonica Group]
CL5575.Contig2_Zhong-531	1.54721	0.80313	-	GO:0005773//vacuole;GO:0016023//cytoplasmic membrane-bounded vesicle;GO:0009506//plasmodesma;GO:0016021//integral to membrane;GO:0005634//nucleus	GO:0015145//monosaccharide transmembrane transporter activity;GO:0005351//sugar:hydrogen symporter activity	GO:0015749//monosaccharide transport;GO:0055085//transmembrane transport	gi|125526478|gb|EAY74592.1|/2.32022e-44/hypothetical protein OsI_02482 [Oryza sativa Indica Group]
Unigene17144_Zhong-531	9.11155	0.819699	-	GO:0016021//integral to membrane	GO:0015145//monosaccharide transmembrane transporter activity	GO:0015749//monosaccharide transport;GO:0055085//transmembrane transport	gi|222636644|gb|EEE66776.1|/2.87612e-31/hypothetical protein OsJ_23502 [Oryza sativa Japonica Group]
CL5575.Contig1_Zhong-531	2.01845	0.859174	-	GO:0005773//vacuole;GO:0016023//cytoplasmic membrane-bounded vesicle;GO:0009506//plasmodesma;GO:0005886//plasma membrane;GO:0016021//integral to membrane;GO:0005634//nucleus	GO:0015145//monosaccharide transmembrane transporter activity;GO:0008506//sucrose:hydrogen symporter activity	GO:0015749//monosaccharide transport;GO:0055085//transmembrane transport;GO:0015770//sucrose transport	gi|115437738|ref|NP_001043369.1|/6.43011e-47/Os01g0567500 [Oryza sativa Japonica Group]
Unigene17143_Zhong-531	3.14761	0.837406	-	GO:0016021//integral to membrane	GO:0032440//2-alkenal reductase [NAD(P)] activity;GO:0015145//monosaccharide transmembrane transporter activity	GO:0015749//monosaccharide transport;GO:0055114//oxidation-reduction process;GO:0055085//transmembrane transport	gi|222636644|gb|EEE66776.1|/3.46077e-24/hypothetical protein OsJ_23502 [Oryza sativa Japonica Group]
Unigene44898_Zhong-531	-3.44621	0.866012	-	GO:0016021//integral to membrane	GO:0015174//basic amino acid transmembrane transporter activity	GO:0015800//acidic amino acid transport;GO:0003333//amino acid transmembrane transport;GO:0015804//neutral amino acid transport;GO:0015809//arginine transport	gi|297612816|ref|NP_001066354.2|/2.35462e-41/Os12g0195100 [Oryza sativa Japonica Group]
Unigene52420_Zhong-531	-2.90356	0.823672	-	GO:0016021//integral to membrane	-	GO:0015802//basic amino acid transport	gi|222635243|gb|EEE65375.1|/1.25986e-21/hypothetical protein OsJ_20681 [Oryza sativa Japonica Group]
Unigene29558_Zhong-531	-1.22754	0.817661	-	GO:0009507//chloroplast	GO:0080124//pheophytinase activity	GO:0015996//chlorophyll catabolic process	gi|218198147|gb|EEC80574.1|/6.05464e-21/hypothetical protein OsI_22903 [Oryza sativa Indica Group]
Unigene40073_Zhong-531	2.78065	0.901594	-	GO:0005794//Golgi apparatus;GO:0005886//plasma membrane;GO:0016021//integral to membrane;GO:0005802//trans-Golgi network	GO:0015114//phosphate ion transmembrane transporter activity	GO:0016036//cellular response to phosphate starvation;GO:0035435//phosphate ion transmembrane transport	gi|218191790|gb|EEC74217.1|/8.64853e-15/hypothetical protein OsI_09380 [Oryza sativa Indica Group]
Unigene24748_Zhong-531	4.68898	0.951736	-	-	GO:0016788//hydrolase activity, acting on ester bonds	GO:0016042//lipid catabolic process	gi|222635935|gb|EEE66067.1|/0/hypothetical protein OsJ_22077 [Oryza sativa Japonica Group]
CL4116.Contig1_Zhong-531	-1.09171	0.815645	-	GO:0005802//trans-Golgi network;GO:0016020//membrane;GO:0005829//cytosol;GO:0005783//endoplasmic reticulum;GO:0005794//Golgi apparatus;GO:0005768//endosome;GO:0009536//plastid	GO:0005515//protein binding	GO:0016192//vesicle-mediated transport	gi|125528232|gb|EAY76346.1|/7.85491e-29/hypothetical protein OsI_04281 [Oryza sativa Indica Group]
Unigene38306_Zhong-531	-1.04899	0.808648	-	GO:0009506//plasmodesma;GO:0005886//plasma membrane;GO:0009507//chloroplast;GO:0005829//cytosol;GO:0030126//COPI vesicle coat	GO:0005198//structural molecule activity	GO:0016192//vesicle-mediated transport;GO:0006886//intracellular protein transport	gi|218199265|gb|EEC81692.1|/6.75145e-150/hypothetical protein OsI_25286 [Oryza sativa Indica Group]
Unigene32416_Zhong-531	-1.11027	0.826421	-	GO:0030663//COPI-coated vesicle membrane;GO:0005886//plasma membrane	-	GO:0016192//vesicle-mediated transport;GO:0015031//protein transport	gi|218190590|gb|EEC73017.1|/8.93785e-53/hypothetical protein OsI_06944 [Oryza sativa Indica Group]
Unigene4404_Zhong-531	-1.60847	0.801846	-	GO:0016020//membrane;GO:0009536//plastid	GO:0016301//kinase activity	GO:0016310//phosphorylation	gi|125549432|gb|EAY95254.1|/2.79119e-21/hypothetical protein OsI_17074 [Oryza sativa Indica Group]
CL1705.Contig2_Zhong-531	-1.06921	0.81062	-	GO:0005739//mitochondrion;GO:0005886//plasma membrane	GO:0004721//phosphoprotein phosphatase activity;GO:0046872//metal ion binding	GO:0016311//dephosphorylation	gi|115474227|ref|NP_001060712.1|/7.4165e-84/Os07g0690400 [Oryza sativa Japonica Group]
Unigene7389_Zhong-531	1.78789	0.905147	-	GO:0016023//cytoplasmic membrane-bounded vesicle;GO:0005773//vacuole	GO:0003993//acid phosphatase activity	GO:0016311//dephosphorylation	gi|125534717|gb|EAY81265.1|/3.11254e-17/hypothetical protein OsI_36444 [Oryza sativa Indica Group]
CL3441.Contig3_Zhong-531	-1.54965	0.843091	-	GO:0005886//plasma membrane	GO:0008195//phosphatidate phosphatase activity	GO:0016311//dephosphorylation;GO:0009738//abscisic acid mediated signaling pathway	gi|218201024|gb|EEC83451.1|/3.99105e-111/hypothetical protein OsI_28949 [Oryza sativa Indica Group]
Unigene17293_Zhong-531	-1.95492	0.831235	-	GO:0000151//ubiquitin ligase complex	GO:0004842//ubiquitin-protein ligase activity	GO:0016567//protein ubiquitination	gi|125539508|gb|EAY85903.1|/2.41063e-141/hypothetical protein OsI_07267 [Oryza sativa Indica Group]
Unigene12831_Zhong-531	-1.85632	0.800737	-	GO:0005634//nucleus	GO:0003677//DNA binding;GO:0004842//ubiquitin-protein ligase activity;GO:0008270//zinc ion binding	GO:0016567//protein ubiquitination;GO:0006281//DNA repair	gi|116311082|emb|CAH68012.1|/6.51657e-47/OSIGBa0157K09-H0214G12.23 [Oryza sativa Indica Group]
Unigene29634_Zhong-531	-1.38586	0.86586	-	-	-	GO:0016998//cell wall macromolecule catabolic process	gi|115480519|ref|NP_001063853.1|/8.04676e-46/Os09g0548200 [Oryza sativa Japonica Group]
Unigene34390_Zhong-531	-1.42292	0.860552	-	GO:0044464//cell part	-	GO:0016998//cell wall macromolecule catabolic process	gi|218191645|gb|EEC74072.1|/6.43889e-39/hypothetical protein OsI_09086 [Oryza sativa Indica Group]
Unigene45125_Zhong-531	-1.16036	0.836115	-	GO:0016021//integral to membrane;GO:0016023//cytoplasmic membrane-bounded vesicle	GO:0004674//protein serine/threonine kinase activity;GO:0005524//ATP binding;GO:0004714//transmembrane receptor protein tyrosine kinase activity	GO:0018108//peptidyl-tyrosine phosphorylation;GO:0009826//unidimensional cell growth;GO:0009664//plant-type cell wall organization	gi|226493335|ref|NP_001147917.1|/3.89032e-15/LOC100281527 precursor [Zea mays]
CL3822.Contig1_Zhong-531	1.16868	0.823904	-	GO:0005618//cell wall	GO:0004252//serine-type endopeptidase activity	GO:0019295;GO:0010608//posttranscriptional regulation of gene expression;GO:0010286//heat acclimation;GO:0006508//proteolysis	gi|218198766|gb|EEC81193.1|/6.44572e-174/hypothetical protein OsI_24207 [Oryza sativa Indica Group]
Unigene20836_Zhong-531	-1.28347	0.82178	-	GO:0016021//integral to membrane;GO:0005739//mitochondrion	-	GO:0019745//pentacyclic triterpenoid biosynthetic process;GO:0016126//sterol biosynthetic process	gi|115489726|ref|NP_001067350.1|/3.16588e-54/Os12g0633200 [Oryza sativa Japonica Group]
Unigene38701_Zhong-531	-1.31953	0.835187	-	GO:0005576//extracellular region;GO:0005618//cell wall;GO:0016020//membrane	-	GO:0019953//sexual reproduction	gi|108705704|gb|ABF93499.1|/7.92256e-84/Beta-expansin 1a precursor, putative, expressed [Oryza sativa Japonica Group]
Unigene13433_Zhong-531	-1.60006	0.84515	-	GO:0005576//extracellular region;GO:0016020//membrane;GO:0016023//cytoplasmic membrane-bounded vesicle;GO:0005618//cell wall	-	GO:0019953//sexual reproduction	gi|222629254|gb|EEE61386.1|/8.84626e-20/hypothetical protein OsJ_15557 [Oryza sativa Japonica Group]
Unigene34535_Zhong-531	-1.44425	0.842119	-	GO:0009506//plasmodesma;GO:0016023//cytoplasmic membrane-bounded vesicle;GO:0005618//cell wall;GO:0005576//extracellular region;GO:0016020//membrane;GO:0009536//plastid	-	GO:0019953//sexual reproduction;GO:0006949//syncytium formation	gi|222629254|gb|EEE61386.1|/1.10958e-58/hypothetical protein OsJ_15557 [Oryza sativa Japonica Group]
Unigene46825_Zhong-531	-1.5857	0.814202	-	-	GO:0046872//metal ion binding	GO:0030001//metal ion transport	gi|218192948|gb|EEC75375.1|/7.67257e-48/hypothetical protein OsI_11838 [Oryza sativa Indica Group]
Unigene3509_Zhong-531	-4.27647	0.800882	-	GO:0016020//membrane	GO:0046873//metal ion transmembrane transporter activity	GO:0030001//metal ion transport;GO:0055085//transmembrane transport	gi|218188594|gb|EEC71021.1|/1.24595e-21/hypothetical protein OsI_02718 [Oryza sativa Indica Group]
Unigene16055_Zhong-531	-3.76646	0.857144	-	-	GO:0008168//methyltransferase activity	GO:0032259//methylation	gi|77553823|gb|ABA96619.1|/2.20647e-26/dehydration-responsive protein, putative [Oryza sativa Japonica Group]
Unigene49291_Zhong-531	2.04803	0.808394	-	GO:0005829//cytosol	GO:0003676//nucleic acid binding;GO:0008168//methyltransferase activity	GO:0032259//methylation;GO:0006139//nucleobase-containing compound metabolic process	gi|108706190|gb|ABF93985.1|/1.8627e-25/MT-A70 family protein, expressed [Oryza sativa Japonica Group]
CL4598.Contig1_Zhong-531	2.8514	0.908961	-	GO:0005829//cytosol	GO:0003676//nucleic acid binding;GO:0008168//methyltransferase activity	GO:0032259//methylation;GO:0006139//nucleobase-containing compound metabolic process	gi|108706190|gb|ABF93985.1|/3.31543e-22/MT-A70 family protein, expressed [Oryza sativa Japonica Group]
Unigene1949_Zhong-531	-2.5232	0.803144	-	GO:0071944//cell periphery	GO:0005089//Rho guanyl-nucleotide exchange factor activity	GO:0032319//regulation of Rho GTPase activity	gi|297603155|ref|NP_001053538.2|/1.85839e-41/Os04g0559100 [Oryza sativa Japonica Group]
Unigene30843_Zhong-531	1.12722	0.81814	-	-	GO:0051087//chaperone binding;GO:0001671//ATPase activator activity	GO:0032781//positive regulation of ATPase activity	gi|115444125|ref|NP_001045842.1|/1.98874e-112/Os02g0139100 [Oryza sativa Japonica Group]
Unigene31840_Zhong-531	-1.09486	0.826573	-	GO:0005768//endosome;GO:0005773//vacuole;GO:0016328//lateral plasma membrane;GO:0043674//columella;GO:0016021//integral to membrane	GO:0005452//inorganic anion exchanger activity;GO:0080139//borate efflux transmembrane transporter activity	GO:0035445//borate transmembrane transport;GO:0010036//response to boron-containing substance	gi|218187087|gb|EEC69514.1|/7.49099e-27/hypothetical protein OsI_38753 [Oryza sativa Indica Group]
Unigene23292_Zhong-531	-2.04017	0.916111	-	GO:0016023//cytoplasmic membrane-bounded vesicle	GO:0016788//hydrolase activity, acting on ester bonds	GO:0042538//hyperosmotic salinity response;GO:0006629//lipid metabolic process;GO:0009751//response to salicylic acid stimulus;GO:0010226//response to lithium ion	gi|115449617|ref|NP_001048510.1|/1.75121e-60/Os02g0816200 [Oryza sativa Japonica Group]
Unigene47441_Zhong-531	-1.15611	0.808438	-	GO:0009506//plasmodesma;GO:0016023//cytoplasmic membrane-bounded vesicle;GO:0016020//membrane	-	GO:0042538//hyperosmotic salinity response;GO:0009414//response to water deprivation;GO:0009409//response to cold;GO:0009737//response to abscisic acid stimulus	gi|115448673|ref|NP_001048116.1|/2.53786e-107/Os02g0747500 [Oryza sativa Japonica Group]
Unigene46310_Zhong-531	2.1111	0.91846	-	GO:0016021//integral to membrane;GO:0048226//Casparian strip;GO:0005886//plasma membrane	-	GO:0042545//cell wall modification;GO:0007043//cell-cell junction assembly	gi|297724625|ref|NP_001174676.1|/4.79144e-92/Os06g0231050 [Oryza sativa Japonica Group]
Unigene37175_Zhong-531	-1.32037	0.831192	-	GO:0005773//vacuole	-	GO:0042546//cell wall biogenesis	gi|115469016|ref|NP_001058107.1|/5.60035e-41/Os06g0624700 [Oryza sativa Japonica Group]
Unigene9217_Zhong-531	-2.24252	0.800207	-	-	GO:0035197//siRNA binding	GO:0042742//defense response to bacterium;GO:0051607//defense response to virus;GO:0031047//gene silencing by RNA	gi|125591628|gb|EAZ31978.1|/7.78452e-40/hypothetical protein OsJ_16153 [Oryza sativa Japonica Group]
Unigene38752_Zhong-531	1.40981	0.819423	-	-	GO:0016740//transferase activity	GO:0042752//regulation of circadian rhythm;GO:0008152//metabolic process	gi|42408989|dbj|BAD10244.1|/5.06597e-15/N-acetyltransferase and Transcription factor-like protein [Oryza sativa Japonica Group]
Unigene6488_Zhong-531	-1.9077	0.855498	-	-	GO:0030599//pectinesterase activity;GO:0004857//enzyme inhibitor activity	GO:0043086//negative regulation of catalytic activity	gi|222617414|gb|EEE53546.1|/4.50525e-24/hypothetical protein OsJ_36758 [Oryza sativa Japonica Group]
Unigene1896_Zhong-531	-1.84987	0.817857	-	-	GO:0042802//identical protein binding;GO:0004252//serine-type endopeptidase activity	GO:0043086//negative regulation of catalytic activity;GO:0006508//proteolysis	gi|125525399|gb|EAY73513.1|/1.44304e-22/hypothetical protein OsI_01395 [Oryza sativa Indica Group]
Unigene19544_Zhong-531	-1.8739	0.814768	-	GO:0005886//plasma membrane	-	GO:0045176//apical protein localization;GO:0048825//cotyledon development;GO:0010229//inflorescence development;GO:0009911//positive regulation of flower development;GO:0010540//basipetal auxin transport	gi|115466790|ref|NP_001056994.1|/8.97955e-49/Os06g0184500 [Oryza sativa Japonica Group]
Unigene29695_Zhong-531	1.23857	0.829481	-	GO:0016023//cytoplasmic membrane-bounded vesicle;GO:0005576//extracellular region	-	GO:0045492//xylan biosynthetic process;GO:0010413//glucuronoxylan metabolic process	gi|125543175|gb|EAY89314.1|/3.90204e-36/hypothetical protein OsI_10817 [Oryza sativa Indica Group]
Unigene42532_Zhong-531	-1.23958	0.838922	-	GO:0005634//nucleus	GO:0003700//sequence-specific DNA binding transcription factor activity;GO:0000976//transcription regulatory region sequence-specific DNA binding	GO:0045893//positive regulation of transcription, DNA-dependent;GO:0009414//response to water deprivation;GO:0048573//photoperiodism, flowering;GO:0048510//regulation of timing of transition from vegetative to reproductive phase;GO:0009637//response to blue light;GO:0030308//negative regulation of cell growth;GO:0009788//negative regulation of abscisic acid mediated signaling pathway	gi|115476936|ref|NP_001062064.1|/7.45386e-16/Os08g0481400 [Oryza sativa Japonica Group]
Unigene43886_Zhong-531	-2.15111	0.917648	-	GO:0005634//nucleus	GO:0003677//DNA binding;GO:0046983//protein dimerization activity;GO:0016597//amino acid binding	GO:0045893//positive regulation of transcription, DNA-dependent;GO:0010440//stomatal lineage progression;GO:0050826//response to freezing	gi|222616061|gb|EEE52193.1|/1.3207e-23/hypothetical protein OsJ_34071 [Oryza sativa Japonica Group]
Unigene14704_Zhong-531	-2.93981	0.828009	-	GO:0005739//mitochondrion	GO:0008270//zinc ion binding;GO:0016740//transferase activity	GO:0045893//positive regulation of transcription, DNA-dependent;GO:0071367//cellular response to brassinosteroid stimulus;GO:0010208//pollen wall assembly;GO:0009846//pollen germination;GO:0055046//microgametogenesis;GO:0048655//tapetal layer morphogenesis	gi|125563933|gb|EAZ09313.1|/4.96674e-63/hypothetical protein OsI_31586 [Oryza sativa Indica Group]
Unigene45793_Zhong-531	1.34393	0.856317	-	GO:0016023//cytoplasmic membrane-bounded vesicle	GO:0046556//alpha-N-arabinofuranosidase activity	GO:0046373//L-arabinose metabolic process	gi|218186366|gb|EEC68793.1|/3.41344e-16/hypothetical protein OsI_37345 [Oryza sativa Indica Group]
Unigene18183_Zhong-531	1.3188	0.805994	-	-	GO:0003677//DNA binding;GO:0008270//zinc ion binding;GO:0003682//chromatin binding	GO:0046686//response to cadmium ion;GO:0009651//response to salt stress;GO:0009723//response to ethylene stimulus;GO:0009739//response to gibberellin stimulus;GO:0009733//response to auxin stimulus;GO:0009753//response to jasmonic acid stimulus	gi|115434992|ref|NP_001042254.1|/3.03701e-100/Os01g0187900 [Oryza sativa Japonica Group]
Unigene7326_Zhong-531	1.4018	0.871675	-	-	-	GO:0046686//response to cadmium ion;GO:0010288//response to lead ion	gi|218190705|gb|EEC73132.1|/5.81015e-19/hypothetical protein OsI_07148 [Oryza sativa Indica Group]
Unigene40692_Zhong-531	-1.16889	0.825036	-	GO:0009506//plasmodesma;GO:0005886//plasma membrane	GO:0005524//ATP binding;GO:0004674//protein serine/threonine kinase activity	GO:0046777//protein autophosphorylation	gi|125526952|gb|EAY75066.1|/2.39359e-107/hypothetical protein OsI_02958 [Oryza sativa Indica Group]
Unigene24133_Zhong-531	-1.1992	0.802992	-	-	GO:0004674//protein serine/threonine kinase activity;GO:0005524//ATP binding	GO:0046777//protein autophosphorylation;GO:0042335//cuticle development;GO:0048367//shoot system development;GO:0010068//protoderm histogenesis;GO:0048645//organ formation	gi|222629182|gb|EEE61314.1|/6.64169e-45/hypothetical protein OsJ_15418 [Oryza sativa Japonica Group]
Unigene35763_Zhong-531	1.02622	0.810171	-	-	GO:0016773//phosphotransferase activity, alcohol group as acceptor;GO:0016301//kinase activity;GO:0043424//protein histidine kinase binding	GO:0046854//phosphatidylinositol phosphorylation;GO:0046777//protein autophosphorylation	gi|222629737|gb|EEE61869.1|/4.88349e-47/hypothetical protein OsJ_16555 [Oryza sativa Japonica Group]
Unigene24790_Zhong-531	1.2642	0.833751	-	GO:0046658//anchored to plasma membrane;GO:0016023//cytoplasmic membrane-bounded vesicle;GO:0005618//cell wall;GO:0005774//vacuolar membrane	-	GO:0048367//shoot system development;GO:0048364//root development	gi|115478142|ref|NP_001062666.1|/5.08675e-36/Os09g0248100 [Oryza sativa Japonica Group]
Unigene1557_Zhong-531	-1.48596	0.83497	-	GO:0005622//intracellular;GO:0005886//plasma membrane	GO:0003677//DNA binding;GO:0008270//zinc ion binding	GO:0048579//negative regulation of long-day photoperiodism, flowering;GO:0007623//circadian rhythm	gi|215704348|dbj|BAG93782.1|/4.81042e-16/unnamed protein product [Oryza sativa Japonica Group]
Unigene29842_Zhong-531	-1.14409	0.831562	-	GO:0005829//cytosol	GO:0003677//DNA binding	GO:0048827//phyllome development;GO:0048437//floral organ development;GO:0048438//floral whorl development	gi|12643044|gb|AAK00433.1|AC060755_3/9.3505e-155/putative AT-Hook DNA-binding protein [Oryza sativa Japonica Group]
Unigene38413_Zhong-531	-1.07813	0.819285	-	GO:0005634//nucleus	GO:0046872//metal ion binding;GO:0003677//DNA binding	GO:0048856//anatomical structure development;GO:0006355//regulation of transcription, DNA-dependent;GO:0007275//multicellular organismal development	gi|115469800|ref|NP_001058499.1|/5.40241e-92/Os06g0703500 [Oryza sativa Japonica Group]
Unigene38411_Zhong-531	-1.21131	0.839726	-	GO:0005634//nucleus	GO:0046872//metal ion binding;GO:0003677//DNA binding	GO:0048856//anatomical structure development;GO:0006355//regulation of transcription, DNA-dependent;GO:0007275//multicellular organismal development	gi|160184941|sp|A2YGR5.1|SPL12_ORYSI/3.30022e-121/RecName: Full=Squamosa promoter-binding-like protein 12
Unigene26256_Zhong-531	-3.61496	0.943092	-	-	-	GO:0050896//response to stimulus	gi|125533814|gb|EAY80362.1|/8.40323e-108/hypothetical protein OsI_35535 [Oryza sativa Indica Group]
Unigene6681_Zhong-531	-2.48432	0.893088	-	GO:0005576//extracellular region;GO:0016020//membrane;GO:0016023//cytoplasmic membrane-bounded vesicle;GO:0009506//plasmodesma	-	GO:0051707//response to other organism	gi|218198796|gb|EEC81223.1|/9.34341e-38/hypothetical protein OsI_24266 [Oryza sativa Indica Group]
Unigene40107_Zhong-531	-1.47012	0.8528	-	GO:0016021//integral to membrane	GO:0022891//substrate-specific transmembrane transporter activity	GO:0055085//transmembrane transport	gi|115472765|ref|NP_001059981.1|/1.61638e-21/Os07g0559700 [Oryza sativa Japonica Group]
CL3994.Contig3_Zhong-531	-5.03187	0.882284	-	-	-	GO:0055085//transmembrane transport	gi|125526941|gb|EAY75055.1|/9.1673e-25/hypothetical protein OsI_02950 [Oryza sativa Indica Group]
CL3994.Contig2_Zhong-531	-2.7751	0.832221	-	-	-	GO:0055085//transmembrane transport	gi|20160527|dbj|BAB89477.1|/6.29193e-42/isp4 protein-like [Oryza sativa Japonica Group]
Unigene6836_Zhong-531	-1.64694	0.886301	-	GO:0005741//mitochondrial outer membrane;GO:0046930//pore complex	GO:0015288//porin activity	GO:0055085//transmembrane transport;GO:0006811//ion transport	gi|218188960|gb|EEC71387.1|/1.8134e-25/hypothetical protein OsI_03508 [Oryza sativa Indica Group]
Unigene48048_Zhong-531	4.53349	0.906264	-	GO:0016021//integral to membrane	GO:0022857//transmembrane transporter activity	GO:0055085//transmembrane transport;GO:0008643//carbohydrate transport	gi|218199908|gb|EEC82335.1|/1.06534e-25/hypothetical protein OsI_26632 [Oryza sativa Indica Group]
Unigene9411_Zhong-531	2.88621	0.801099	-	GO:0016021//integral to membrane	GO:0022857//transmembrane transporter activity	GO:0055085//transmembrane transport;GO:0008643//carbohydrate transport	gi|218199909|gb|EEC82336.1|/5.132e-36/hypothetical protein OsI_26633 [Oryza sativa Indica Group]
Unigene31546_Zhong-531	-1.04513	0.811867	-	-	GO:0016491//oxidoreductase activity	GO:0055114//oxidation-reduction process	gi|115434568|ref|NP_001042042.1|/3.66068e-26/Os01g0151700 [Oryza sativa Japonica Group]
CL1673.Contig1_Zhong-531	-1.66783	0.892523	-	GO:0009505//plant-type cell wall;GO:0016023//cytoplasmic membrane-bounded vesicle;GO:0048046//apoplast	GO:0045735//nutrient reservoir activity;GO:0030145//manganese ion binding;GO:0004784//superoxide dismutase activity	GO:0055114//oxidation-reduction process	gi|115462963|ref|NP_001055081.1|/8.18516e-13/Os05g0277500 [Oryza sativa Japonica Group]
Unigene20575_Zhong-531	-1.2011	0.802724	-	GO:0005829//cytosol	GO:0016491//oxidoreductase activity	GO:0055114//oxidation-reduction process	gi|115478338|ref|NP_001062764.1|/3.20901e-123/Os09g0280300 [Oryza sativa Japonica Group]
Unigene51066_Zhong-531	-2.91581	0.876816	-	GO:0016023//cytoplasmic membrane-bounded vesicle	GO:0045480	GO:0055114//oxidation-reduction process	gi|222615588|gb|EEE51720.1|/1.65025e-42/hypothetical protein OsJ_33111 [Oryza sativa Japonica Group]
Unigene30898_Zhong-531	-2.38569	0.912297	-	GO:0005576//extracellular region;GO:0016023//cytoplasmic membrane-bounded vesicle	GO:0045480	GO:0055114//oxidation-reduction process	gi|222615588|gb|EEE51720.1|/2.24432e-63/hypothetical protein OsJ_33111 [Oryza sativa Japonica Group]
Unigene48934_Zhong-531	-3.26062	0.884865	-	GO:0016023//cytoplasmic membrane-bounded vesicle	GO:0045480	GO:0055114//oxidation-reduction process	gi|222615588|gb|EEE51720.1|/4.54105e-48/hypothetical protein OsJ_33111 [Oryza sativa Japonica Group]
Unigene22323_Zhong-531	2.05001	0.813426	-	GO:0016023//cytoplasmic membrane-bounded vesicle	GO:0004497//monooxygenase activity;GO:0005506//iron ion binding;GO:0020037//heme binding;GO:0016705//oxidoreductase activity, acting on paired donors, with incorporation or reduction of molecular oxygen	GO:0055114//oxidation-reduction process	gi|222624165|gb|EEE58297.1|/1.76909e-44/hypothetical protein OsJ_09348 [Oryza sativa Japonica Group]
CL7325.Contig1_Zhong-531	4.71551	0.825181	-	GO:0009941//chloroplast envelope	GO:0046872//metal ion binding;GO:0010277//chlorophyllide a oxygenase [overall] activity;GO:0051537//2 iron, 2 sulfur cluster binding	GO:0055114//oxidation-reduction process	gi|222626003|gb|EEE60135.1|/1.74357e-31/hypothetical protein OsJ_13022 [Oryza sativa Japonica Group]
Unigene35647_Zhong-531	-1.53906	0.858485	-	GO:0046658//anchored to plasma membrane;GO:0009506//plasmodesma;GO:0016023//cytoplasmic membrane-bounded vesicle	GO:0016491//oxidoreductase activity;GO:0005507//copper ion binding	GO:0055114//oxidation-reduction process	gi|222639931|gb|EEE68063.1|/3.70352e-10/hypothetical protein OsJ_26072 [Oryza sativa Japonica Group]
Unigene36314_Zhong-531	-1.2111	0.839712	-	GO:0016023//cytoplasmic membrane-bounded vesicle;GO:0005576//extracellular region	GO:0004871//signal transducer activity	GO:0070838//divalent metal ion transport;GO:0045926//negative regulation of growth;GO:0030003//cellular cation homeostasis;GO:0009741//response to brassinosteroid stimulus	gi|115485407|ref|NP_001067847.1|/4.5081e-56/Os11g0456000 [Oryza sativa Japonica Group]
CL1784.Contig1_Zhong-531	3.98352	0.937756	-	-	-	GO:0071732//cellular response to nitric oxide;GO:0071281//cellular response to iron ion;GO:0071369//cellular response to ethylene stimulus	gi|115468306|ref|NP_001057752.1|/1.0652e-50/Os06g0523300 [Oryza sativa Japonica Group]
Unigene41755_Zhong-531	-1.22042	0.829314	-	-	GO:0005089//Rho guanyl-nucleotide exchange factor activity	GO:0080092//regulation of pollen tube growth;GO:0032319//regulation of Rho GTPase activity	gi|222623508|gb|EEE57640.1|/5.35779e-33/hypothetical protein OsJ_08065 [Oryza sativa Japonica Group]
Unigene22241_Zhong-531	-3.54687	0.815145	-	GO:0005886//plasma membrane	GO:0015198//oligopeptide transporter activity	GO:0080167//response to karrikin;GO:0006857//oligopeptide transport;GO:0055085//transmembrane transport	gi|125526941|gb|EAY75055.1|/1.52276e-48/hypothetical protein OsI_02950 [Oryza sativa Indica Group]
Unigene17209_Zhong-531	-3.44011	0.885982	-	-	GO:0003676//nucleic acid binding;GO:0008408//3'-5' exonuclease activity	GO:0090305//nucleic acid phosphodiester bond hydrolysis	gi|125527138|gb|EAY75252.1|/1.2378e-66/hypothetical protein OsI_03140 [Oryza sativa Indica Group]
Unigene17210_Zhong-531	-2.88227	0.908794	-	-	GO:0003676//nucleic acid binding;GO:0008408//3'-5' exonuclease activity	GO:0090305//nucleic acid phosphodiester bond hydrolysis	gi|125527138|gb|EAY75252.1|/4.8905e-42/hypothetical protein OsI_03140 [Oryza sativa Indica Group]
CL4407.Contig1_Zhong-531	3.56534	0.890956	-	-	GO:0003676//nucleic acid binding;GO:0008408//3'-5' exonuclease activity	GO:0090305//nucleic acid phosphodiester bond hydrolysis	gi|125527633|gb|EAY75747.1|/6.44412e-31/hypothetical protein OsI_03660 [Oryza sativa Indica Group]
Unigene7307_Zhong-531	-1.44332	0.869921	-	GO:0016023//cytoplasmic membrane-bounded vesicle	GO:0004519//endonuclease activity;GO:0003676//nucleic acid binding	GO:0090305//nucleic acid phosphodiester bond hydrolysis;GO:0006308//DNA catabolic process	gi|218195724|gb|EEC78151.1|/1.4177e-171/hypothetical protein OsI_17711 [Oryza sativa Indica Group]
Unigene45488_Zhong-531	1.34485	0.853047	-	GO:0005634//nucleus	GO:0043565//sequence-specific DNA binding;GO:0004518//nuclease activity	GO:0090305//nucleic acid phosphodiester bond hydrolysis;GO:0031063//regulation of histone deacetylation;GO:0016567//protein ubiquitination;GO:0050832//defense response to fungus;GO:0045892//negative regulation of transcription, DNA-dependent	gi|125603138|gb|EAZ42463.1|/2.91069e-29/hypothetical protein OsJ_27034 [Oryza sativa Japonica Group]
Unigene15665_Zhong-531	1.05027	0.814427	-	GO:0005774//vacuolar membrane;GO:0048046//apoplast;GO:0009507//chloroplast;GO:0005794//Golgi apparatus;GO:0005829//cytosol;GO:0009579//thylakoid;GO:0090406//pollen tube;GO:0009506//plasmodesma;GO:0005886//plasma membrane;GO:0005634//nucleus	GO:0008017//microtubule binding	GO:0090333//regulation of stomatal closure;GO:0010252//auxin homeostasis;GO:0009819//drought recovery;GO:0001558//regulation of cell growth;GO:0008283//cell proliferation;GO:0042742//defense response to bacterium;GO:0031117//positive regulation of microtubule depolymerization;GO:0048527//lateral root development;GO:0009790//embryo development;GO:0046686//response to cadmium ion;GO:0048768//root h…	gi|218186150|gb|EEC68577.1|/2.38265e-78/hypothetical protein OsI_36917 [Oryza sativa Indica Group]
CL1673.Contig2_Zhong-531	-1.82318	0.902486	-	GO:0009505//plant-type cell wall;GO:0009506//plasmodesma;GO:0016023//cytoplasmic membrane-bounded vesicle;GO:0048046//apoplast	GO:0045735//nutrient reservoir activity;GO:0030145//manganese ion binding	GO:2000280//regulation of root development;GO:0010497//plasmodesmata-mediated intercellular transport	gi|115462963|ref|NP_001055081.1|/9.1673e-25/Os05g0277500 [Oryza sativa Japonica Group]
Unigene29963_Zhong-531	-1.05175	0.813318	K00031|1|5e-91|331|osa:4324176|isocitrate dehydrogenase [EC:1.1.1.42]	GO:0009506//plasmodesma;GO:0009570//chloroplast stroma;GO:0005886//plasma membrane;GO:0048046//apoplast	GO:0051287//NAD binding;GO:0005507//copper ion binding;GO:0004450//isocitrate dehydrogenase (NADP+) activity;GO:0000287//magnesium ion binding	GO:0006739//NADP metabolic process;GO:0009651//response to salt stress;GO:0042742//defense response to bacterium;GO:0006099//tricarboxylic acid cycle;GO:0006102//isocitrate metabolic process;GO:0010043//response to zinc ion;GO:0046686//response to cadmium ion	gi|115438939|ref|NP_001043749.1|/9.2638e-90/Os01g0654500 [Oryza sativa Japonica Group]
Unigene30944_Zhong-531	-1.0346	0.809373	K00033|1|3e-141|499|osa:4339892|6-phosphogluconate dehydrogenase [EC:1.1.1.44]	GO:0005829//cytosol;GO:0005777//peroxisome;GO:0009570//chloroplast stroma	GO:0004616//phosphogluconate dehydrogenase (decarboxylating) activity;GO:0050661//NADP binding	GO:0009414//response to water deprivation;GO:0009651//response to salt stress;GO:0006098//pentose-phosphate shunt;GO:0009409//response to cold;GO:0019521//D-gluconate metabolic process;GO:0009737//response to abscisic acid stimulus	gi|55295906|dbj|BAD67774.1|/6.03876e-140/putative phosphogluconate dehydrogenase [Oryza sativa Japonica Group]
CL3991.Contig1_Zhong-531	-1.10632	0.829785	K00036|1|2e-118|423|osa:4336209|glucose-6-phosphate 1-dehydrogenase [EC:1.1.1.49]	GO:0005719//nuclear euchromatin;GO:0009507//chloroplast;GO:0005829//cytosol;GO:0033588//Elongator holoenzyme complex	GO:0004402//histone acetyltransferase activity;GO:0050661//NADP binding;GO:0004345//glucose-6-phosphate dehydrogenase activity;GO:0051536//iron-sulfur cluster binding;GO:0046872//metal ion binding	GO:0035265//organ growth;GO:2000025//regulation of leaf formation;GO:0008283//cell proliferation;GO:0006355//regulation of transcription, DNA-dependent;GO:0009294//DNA mediated transformation;GO:0009051//pentose-phosphate shunt, oxidative branch;GO:0046686//response to cadmium ion;GO:0010928//regulation of auxin mediated signaling pathway;GO:0002098//tRNA wobble uridine modification;GO:0010084//s…	gi|218195084|gb|EEC77511.1|/3.03471e-117/hypothetical protein OsI_16377 [Oryza sativa Indica Group]
Unigene22205_Zhong-531	1.8511	0.880928	K00083|1|4e-52|201|pop:POPTR_667694|cinnamyl-alcohol dehydrogenase [EC:1.1.1.195]	-	GO:0045551//cinnamyl-alcohol dehydrogenase activity;GO:0052747;GO:0008270//zinc ion binding;GO:0046029//mannitol dehydrogenase activity	GO:0009809//lignin biosynthetic process;GO:0055114//oxidation-reduction process	gi|218194185|gb|EEC76612.1|/1.88232e-81/hypothetical protein OsI_14481 [Oryza sativa Indica Group]
Unigene22204_Zhong-531	1.67322	0.832997	K00083|1|7e-70|261|vvi:100245522|cinnamyl-alcohol dehydrogenase [EC:1.1.1.195]	-	GO:0045551//cinnamyl-alcohol dehydrogenase activity;GO:0052747;GO:0008270//zinc ion binding;GO:0046029//mannitol dehydrogenase activity	GO:0009809//lignin biosynthetic process;GO:0055114//oxidation-reduction process	gi|218194185|gb|EEC76612.1|/2.97494e-121/hypothetical protein OsI_14481 [Oryza sativa Indica Group]
Unigene15076_Zhong-531	1.55837	0.890543	K00128|1|0.0|1092|osa:4330612|aldehyde dehydrogenase (NAD+) [EC:1.2.1.3]	GO:0009507//chloroplast;GO:0005739//mitochondrion	GO:0004029//aldehyde dehydrogenase (NAD) activity;GO:0005524//ATP binding	GO:0046686//response to cadmium ion;GO:0055114//oxidation-reduction process	gi|218191509|gb|EEC73936.1|/0/hypothetical protein OsI_08800 [Oryza sativa Indica Group]
Unigene32922_Zhong-531	-1.23446	0.839393	K00128|1|0.0|988|osa:4336538|aldehyde dehydrogenase (NAD+) [EC:1.2.1.3]	GO:0016020//membrane;GO:0005783//endoplasmic reticulum	GO:0004030//aldehyde dehydrogenase [NAD(P)+] activity	GO:0006081//cellular aldehyde metabolic process;GO:0055114//oxidation-reduction process	gi|115459684|ref|NP_001053442.1|/0/Os04g0540600 [Oryza sativa Japonica Group]
CL444.Contig3_Zhong-531	-1.18416	0.828139	K00162|1|0.0|706|osa:4352803|pyruvate dehydrogenase E1 component subunit beta [EC:1.2.4.1]	GO:0009941//chloroplast envelope;GO:0009570//chloroplast stroma	GO:0004739//pyruvate dehydrogenase (acetyl-transferring) activity;GO:0008270//zinc ion binding	GO:0006096//glycolysis;GO:0048868//pollen tube development;GO:0055114//oxidation-reduction process	gi|218187255|gb|EEC69682.1|/0/hypothetical protein OsI_39129 [Oryza sativa Indica Group]
Unigene18838_Zhong-531	-1.70775	0.895039	K00208|1|2e-70|263|osa:4345286|enoyl-[acyl-carrier protein] reductase I [EC:1.3.1.9]	GO:0009941//chloroplast envelope;GO:0009570//chloroplast stroma;GO:0009579//thylakoid	GO:0016631//enoyl-[acyl-carrier-protein] reductase activity;GO:0005507//copper ion binding;GO:0004318//enoyl-[acyl-carrier-protein] reductase (NADH) activity	GO:0006633//fatty acid biosynthetic process;GO:0055114//oxidation-reduction process	gi|222640353|gb|EEE68485.1|/2.94762e-69/hypothetical protein OsJ_26896 [Oryza sativa Japonica Group]
CL6821.Contig1_Zhong-531	-1.7908	0.891971	K00208|1|3e-70|261|osa:4345286|enoyl-[acyl-carrier protein] reductase I [EC:1.3.1.9]	GO:0009507//chloroplast	GO:0004318//enoyl-[acyl-carrier-protein] reductase (NADH) activity	GO:0006633//fatty acid biosynthetic process;GO:0055114//oxidation-reduction process	gi|222640353|gb|EEE68485.1|/5.99701e-69/hypothetical protein OsJ_26896 [Oryza sativa Japonica Group]
Unigene18837_Zhong-531	-1.56856	0.876012	K00208|1|8e-63|237|osa:4345286|enoyl-[acyl-carrier protein] reductase I [EC:1.3.1.9]	GO:0044434	GO:0004318//enoyl-[acyl-carrier-protein] reductase (NADH) activity	GO:0006633//fatty acid biosynthetic process;GO:0055114//oxidation-reduction process	gi|218200957|gb|EEC83384.1|/2.21968e-72/hypothetical protein OsI_28799 [Oryza sativa Indica Group]
Unigene34916_Zhong-531	-1.29005	0.846514	K00213|1|0.0|939|osa:4329318|7-dehydrocholesterol reductase [EC:1.3.1.21]	GO:0005794//Golgi apparatus;GO:0005886//plasma membrane	GO:0009918//sterol delta7 reductase activity;GO:0016628//oxidoreductase activity, acting on the CH-CH group of donors, NAD or NADP as acceptor	GO:0016132//brassinosteroid biosynthetic process;GO:0055114//oxidation-reduction process	gi|115446059|ref|NP_001046809.1|/0/Os02g0465400 [Oryza sativa Japonica Group]
Unigene6811_Zhong-531	2.0175	0.892602	K00224|1|2e-07|54.7|aly:ARALYDRAFT_658933|[EC:1.3.1.-]	-	-	-	gi|77554196|gb|ABA96992.1|/1.84368e-15/Isoflavone reductase, putative, expressed [Oryza sativa Japonica Group]
Unigene47772_Zhong-531	-1.34888	0.823636	K00231|1|2e-67|253|osa:4327918|oxygen-dependent protoporphyrinogen oxidase [EC:1.3.3.4]	GO:0009941//chloroplast envelope;GO:0009534//chloroplast thylakoid	GO:0004729//oxygen-dependent protoporphyrinogen oxidase activity	GO:0006782//protoporphyrinogen IX biosynthetic process;GO:0015995//chlorophyll biosynthetic process;GO:0055114//oxidation-reduction process	gi|218188009|gb|EEC70436.1|/1.3083e-66/hypothetical protein OsI_01450 [Oryza sativa Indica Group]
Unigene49155_Zhong-531	-1.08894	0.816472	K00235|1|7e-17|83.6|osa:4344541|succinate dehydrogenase (ubiquinone) iron-sulfur subunit [EC:1.3.5.1]	GO:0005840//ribosome;GO:0005749//mitochondrial respiratory chain complex II	GO:0008270//zinc ion binding;GO:0051537//2 iron, 2 sulfur cluster binding;GO:0003735//structural constituent of ribosome;GO:0009055//electron carrier activity;GO:0016491//oxidoreductase activity	GO:0006412//translation;GO:0022900//electron transport chain;GO:0006099//tricarboxylic acid cycle	gi|115474559|ref|NP_001060876.1|/1.70371e-15/Os08g0120000 [Oryza sativa Japonica Group]
Unigene577_Zhong-531	-1.09756	0.807763	K00261|1|0.0|704|osa:4334405|glutamate dehydrogenase (NAD(P)+) [EC:1.4.1.3]	GO:0005739//mitochondrion	GO:0005507//copper ion binding;GO:0008270//zinc ion binding;GO:0050897//cobalt ion binding;GO:0004353//glutamate dehydrogenase [NAD(P)+] activity;GO:0005524//ATP binding	GO:0009646//response to absence of light;GO:0055114//oxidation-reduction process;GO:0009651//response to salt stress;GO:0006520//cellular amino acid metabolic process;GO:0051171//regulation of nitrogen compound metabolic process;GO:0046686//response to cadmium ion	gi|115455879|ref|NP_001051540.1|/0/Os03g0794500 [Oryza sativa Japonica Group]
Unigene15825_Zhong-531	1.98781	0.86628	K00264|1|2e-23|105|bdi:100832857|glutamate synthase (NADPH/NADH) [EC:1.4.1.13 1.4.1.14]	GO:0009570//chloroplast stroma	GO:0051538//3 iron, 4 sulfur cluster binding;GO:0050660//flavin adenine dinucleotide binding;GO:0015036//disulfide oxidoreductase activity;GO:0005506//iron ion binding;GO:0010181//FMN binding;GO:0016040//glutamate synthase (NADH) activity	GO:0019676//ammonia assimilation cycle;GO:0022900//electron transport chain;GO:0048589//developmental growth;GO:0097054//L-glutamate biosynthetic process;GO:0046686//response to cadmium ion;GO:0060359//response to ammonium ion	gi|222632506|gb|EEE64638.1|/4.78706e-34/hypothetical protein OsJ_19492 [Oryza sativa Japonica Group]
CL3526.Contig1_Zhong-531	2.88372	0.833353	K00264|1|2e-26|115|sbi:SORBI_03g031310|glutamate synthase (NADPH/NADH) [EC:1.4.1.13 1.4.1.14]	GO:0009570//chloroplast stroma	GO:0051538//3 iron, 4 sulfur cluster binding;GO:0050660//flavin adenine dinucleotide binding;GO:0015036//disulfide oxidoreductase activity;GO:0005506//iron ion binding;GO:0010181//FMN binding;GO:0016040//glutamate synthase (NADH) activity	GO:0019676//ammonia assimilation cycle;GO:0022900//electron transport chain;GO:0048589//developmental growth;GO:0097054//L-glutamate biosynthetic process;GO:0046686//response to cadmium ion;GO:0060359//response to ammonium ion	gi|222632506|gb|EEE64638.1|/2.54854e-27/hypothetical protein OsJ_19492 [Oryza sativa Japonica Group]
CL5437.Contig2_Zhong-531	3.21874	0.892378	K00264|1|2e-40|161|sbi:SORBI_09g027910|glutamate synthase (NADPH/NADH) [EC:1.4.1.13 1.4.1.14]	GO:0009570//chloroplast stroma	GO:0051538//3 iron, 4 sulfur cluster binding;GO:0050660//flavin adenine dinucleotide binding;GO:0015036//disulfide oxidoreductase activity;GO:0005506//iron ion binding;GO:0010181//FMN binding;GO:0016040//glutamate synthase (NADH) activity	GO:0019676//ammonia assimilation cycle;GO:0022900//electron transport chain;GO:0048589//developmental growth;GO:0097054//L-glutamate biosynthetic process;GO:0046686//response to cadmium ion;GO:0060359//response to ammonium ion	gi|222632506|gb|EEE64638.1|/1.24432e-45/hypothetical protein OsJ_19492 [Oryza sativa Japonica Group]
CL3590.Contig2_Zhong-531	2.07616	0.832475	K00264|1|4e-150|528|sbi:SORBI_09g027910|glutamate synthase (NADPH/NADH) [EC:1.4.1.13 1.4.1.14]	GO:0009570//chloroplast stroma	GO:0051538//3 iron, 4 sulfur cluster binding;GO:0050660//flavin adenine dinucleotide binding;GO:0015036//disulfide oxidoreductase activity;GO:0005506//iron ion binding;GO:0010181//FMN binding;GO:0016040//glutamate synthase (NADH) activity	GO:0019676//ammonia assimilation cycle;GO:0022900//electron transport chain;GO:0048589//developmental growth;GO:0097054//L-glutamate biosynthetic process;GO:0046686//response to cadmium ion;GO:0060359//response to ammonium ion	gi|218197243|gb|EEC79670.1|/0/hypothetical protein OsI_20922 [Oryza sativa Indica Group]
CL5437.Contig1_Zhong-531	2.75638	0.914407	K00264|1|4e-40|160|sbi:SORBI_09g027910|glutamate synthase (NADPH/NADH) [EC:1.4.1.13 1.4.1.14]	GO:0009941//chloroplast envelope;GO:0005829//cytosol;GO:0009570//chloroplast stroma;GO:0005886//plasma membrane;GO:0005739//mitochondrion	GO:0050660//flavin adenine dinucleotide binding;GO:0016040//glutamate synthase (NADH) activity;GO:0051538//3 iron, 4 sulfur cluster binding;GO:0005506//iron ion binding;GO:0005351//sugar:hydrogen symporter activity;GO:0010181//FMN binding	GO:0006094//gluconeogenesis;GO:0048589//developmental growth;GO:0009651//response to salt stress;GO:0042128//nitrate assimilation;GO:0006096//glycolysis;GO:0097054//L-glutamate biosynthetic process;GO:0046686//response to cadmium ion;GO:0055114//oxidation-reduction process;GO:0019676//ammonia assimilation cycle	gi|222632506|gb|EEE64638.1|/1.68084e-42/hypothetical protein OsJ_19492 [Oryza sativa Japonica Group]
Unigene24697_Zhong-531	-1.10737	0.82497	K00326|1|2e-50|196|osa:4327480|cytochrome-b5 reductase [EC:1.6.2.2]	GO:0009505//plant-type cell wall;GO:0016023//cytoplasmic membrane-bounded vesicle;GO:0005886//plasma membrane;GO:0005783//endoplasmic reticulum	GO:0016491//oxidoreductase activity	GO:0022900//electron transport chain	gi|149390741|gb|ABR25388.1|/4.16216e-49/NADH cytochrome b5 reductase [Oryza sativa Indica Group]
Unigene24698_Zhong-531	-1.05644	0.805914	K00326|1|7e-110|394|osa:4327480|cytochrome-b5 reductase [EC:1.6.2.2]	GO:0009505//plant-type cell wall;GO:0016023//cytoplasmic membrane-bounded vesicle;GO:0005886//plasma membrane;GO:0005783//endoplasmic reticulum	GO:0016491//oxidoreductase activity	GO:0022900//electron transport chain	gi|115440665|ref|NP_001044612.1|/1.33383e-108/Os01g0814900 [Oryza sativa Japonica Group]
CL5564.Contig2_Zhong-531	-1.19702	0.831076	K00382|1|3e-49|192|zma:100383599|dihydrolipoamide dehydrogenase [EC:1.8.1.4]	GO:0005730//nucleolus;GO:0009941//chloroplast envelope	GO:0050660//flavin adenine dinucleotide binding;GO:0015036//disulfide oxidoreductase activity;GO:0004148//dihydrolipoyl dehydrogenase activity	GO:0045454//cell redox homeostasis;GO:0046685//response to arsenic-containing substance;GO:0022900//electron transport chain	gi|45267881|gb|AAS55780.1|/2.8379e-58/putative lipoamide dehydrogenase [Oryza sativa Japonica Group]
Unigene37288_Zhong-531	2.78005	0.866491	K00423|1|1e-10|62.8|bdi:100828749|L-ascorbate oxidase [EC:1.10.3.3]	GO:0016023//cytoplasmic membrane-bounded vesicle;GO:0048046//apoplast	GO:0005507//copper ion binding;GO:0052716//hydroquinone:oxygen oxidoreductase activity	GO:0046274//lignin catabolic process;GO:0055114//oxidation-reduction process	gi|218189384|gb|EEC71811.1|/9.8373e-48/hypothetical protein OsI_04449 [Oryza sativa Indica Group]
Unigene13482_Zhong-531	1.91543	0.809503	K00423|1|1e-12|69.3|ath:AT1G55570|L-ascorbate oxidase [EC:1.10.3.3];K14709|3|9e-06|46.6|vcn:VOLCADRAFT_104214|solute carrier family 39 (zinc transporter), member 1/2/3	GO:0009505//plant-type cell wall;GO:0009506//plasmodesma;GO:0016023//cytoplasmic membrane-bounded vesicle;GO:0016020//membrane;GO:0048046//apoplast	GO:0016491//oxidoreductase activity;GO:0005507//copper ion binding	GO:0055114//oxidation-reduction process	gi|218195373|gb|EEC77800.1|/6.20495e-37/hypothetical protein OsI_16980 [Oryza sativa Indica Group]
Unigene949_Zhong-531	1.54358	0.834071	K00423|1|1e-21|100|rcu:RCOM_0657480|L-ascorbate oxidase [EC:1.10.3.3]	GO:0016023//cytoplasmic membrane-bounded vesicle;GO:0048046//apoplast	GO:0005507//copper ion binding;GO:0052716//hydroquinone:oxygen oxidoreductase activity	GO:0055114//oxidation-reduction process;GO:0015706//nitrate transport;GO:0010106//cellular response to iron ion starvation;GO:0006826//iron ion transport;GO:0010167//response to nitrate;GO:0046274//lignin catabolic process	gi|218189384|gb|EEC71811.1|/2.18205e-64/hypothetical protein OsI_04449 [Oryza sativa Indica Group]
Unigene35646_Zhong-531	-2.23508	0.883814	K00423|1|1e-33|139|aly:ARALYDRAFT_892557|L-ascorbate oxidase [EC:1.10.3.3]	GO:0046658//anchored to plasma membrane;GO:0009506//plasmodesma;GO:0016023//cytoplasmic membrane-bounded vesicle	GO:0016491//oxidoreductase activity;GO:0005507//copper ion binding	GO:0055114//oxidation-reduction process	gi|218200491|gb|EEC82918.1|/7.16578e-54/hypothetical protein OsI_27845 [Oryza sativa Indica Group]
Unigene35645_Zhong-531	-1.75727	0.897707	K00423|1|1e-40|162|ath:AT1G55570|L-ascorbate oxidase [EC:1.10.3.3]	GO:0009506//plasmodesma;GO:0046658//anchored to plasma membrane;GO:0009505//plant-type cell wall;GO:0005774//vacuolar membrane;GO:0016023//cytoplasmic membrane-bounded vesicle;GO:0048046//apoplast	GO:0005507//copper ion binding;GO:0016491//oxidoreductase activity	GO:0055114//oxidation-reduction process;GO:0009932//cell tip growth	gi|222639931|gb|EEE68063.1|/4.79015e-82/hypothetical protein OsJ_26072 [Oryza sativa Japonica Group]
Unigene43571_Zhong-531	-1.65863	0.897519	K00423|1|1e-41|167|aly:ARALYDRAFT_892557|L-ascorbate oxidase [EC:1.10.3.3]	GO:0009505//plant-type cell wall;GO:0016023//cytoplasmic membrane-bounded vesicle	GO:0005507//copper ion binding;GO:0008447//L-ascorbate oxidase activity	GO:0055114//oxidation-reduction process;GO:0080167//response to karrikin	gi|115470345|ref|NP_001058771.1|/1.42975e-71/Os07g0119400 [Oryza sativa Japonica Group]
CL6491.Contig2_Zhong-531	-1.78237	0.903639	K00423|1|1e-63|241|aly:ARALYDRAFT_892557|L-ascorbate oxidase [EC:1.10.3.3]	GO:0009506//plasmodesma;GO:0046658//anchored to plasma membrane;GO:0009505//plant-type cell wall;GO:0005774//vacuolar membrane;GO:0016023//cytoplasmic membrane-bounded vesicle;GO:0048046//apoplast	GO:0005507//copper ion binding;GO:0008447//L-ascorbate oxidase activity	GO:0055114//oxidation-reduction process;GO:0009932//cell tip growth	gi|218184854|gb|EEC67281.1|/0/hypothetical protein OsI_34261 [Oryza sativa Indica Group]
Unigene35648_Zhong-531	-1.65593	0.891471	K00423|1|2e-07|52.0|aly:ARALYDRAFT_892557|L-ascorbate oxidase [EC:1.10.3.3]	GO:0009506//plasmodesma;GO:0046658//anchored to plasma membrane;GO:0009505//plant-type cell wall;GO:0005774//vacuolar membrane;GO:0016023//cytoplasmic membrane-bounded vesicle;GO:0048046//apoplast	GO:0005507//copper ion binding;GO:0016491//oxidoreductase activity	GO:0055114//oxidation-reduction process;GO:0009932//cell tip growth	gi|222639931|gb|EEE68063.1|/5.40708e-41/hypothetical protein OsJ_26072 [Oryza sativa Japonica Group]
Unigene37287_Zhong-531	1.99118	0.865961	K00423|1|2e-16|84.7|smo:SELMODRAFT_104957|L-ascorbate oxidase [EC:1.10.3.3]	GO:0016023//cytoplasmic membrane-bounded vesicle;GO:0048046//apoplast	GO:0005507//copper ion binding;GO:0052716//hydroquinone:oxygen oxidoreductase activity	GO:0055114//oxidation-reduction process;GO:0046274//lignin catabolic process	gi|218189384|gb|EEC71811.1|/0/hypothetical protein OsI_04449 [Oryza sativa Indica Group]
Unigene1390_Zhong-531	-1.13697	0.807451	K00423|1|2e-166|584|ath:AT1G55570|L-ascorbate oxidase [EC:1.10.3.3]	GO:0009505//plant-type cell wall;GO:0009506//plasmodesma;GO:0016023//cytoplasmic membrane-bounded vesicle;GO:0016020//membrane	GO:0005507//copper ion binding;GO:0008447//L-ascorbate oxidase activity	GO:0055114//oxidation-reduction process	gi|125556481|gb|EAZ02087.1|/0/hypothetical protein OsI_24168 [Oryza sativa Indica Group]
Unigene40190_Zhong-531	-1.66961	0.87628	K00423|1|2e-36|150|aly:ARALYDRAFT_892557|L-ascorbate oxidase [EC:1.10.3.3]	GO:0009505//plant-type cell wall;GO:0009506//plasmodesma;GO:0016023//cytoplasmic membrane-bounded vesicle;GO:0016020//membrane	GO:0016491//oxidoreductase activity;GO:0005507//copper ion binding	GO:0055114//oxidation-reduction process	gi|222637118|gb|EEE67250.1|/2.25709e-83/hypothetical protein OsJ_24405 [Oryza sativa Japonica Group]
Unigene35644_Zhong-531	-1.3079	0.854222	K00423|1|3e-08|55.1|aly:ARALYDRAFT_892557|L-ascorbate oxidase [EC:1.10.3.3]	GO:0046658//anchored to plasma membrane;GO:0009506//plasmodesma;GO:0016023//cytoplasmic membrane-bounded vesicle	GO:0016491//oxidoreductase activity;GO:0005507//copper ion binding	GO:0055114//oxidation-reduction process	gi|222639931|gb|EEE68063.1|/7.8774e-29/hypothetical protein OsJ_26072 [Oryza sativa Japonica Group]
Unigene40193_Zhong-531	-2.21865	0.864895	K00423|1|3e-19|91.3|aly:ARALYDRAFT_892557|L-ascorbate oxidase [EC:1.10.3.3];K01247|3|3e-09|58.2|osa:4339642|DNA-3-methyladenine glycosylase II [EC:3.2.2.21]	GO:0016020//membrane;GO:0009506//plasmodesma;GO:0009505//plant-type cell wall	GO:0005507//copper ion binding;GO:0016491//oxidoreductase activity	GO:0055114//oxidation-reduction process	gi|218199699|gb|EEC82126.1|/2.46654e-38/hypothetical protein OsI_26158 [Oryza sativa Indica Group]
Unigene35643_Zhong-531	-1.6723	0.88831	K00423|1|3e-33|139|ath:AT1G55570|L-ascorbate oxidase [EC:1.10.3.3]	GO:0046658//anchored to plasma membrane;GO:0009506//plasmodesma;GO:0016023//cytoplasmic membrane-bounded vesicle	GO:0016491//oxidoreductase activity;GO:0005507//copper ion binding	GO:0055114//oxidation-reduction process	gi|222639931|gb|EEE68063.1|/3.86266e-98/hypothetical protein OsJ_26072 [Oryza sativa Japonica Group]
Unigene42631_Zhong-531	-1.65026	0.893458	K00423|1|3e-39|158|ath:AT1G55570|L-ascorbate oxidase [EC:1.10.3.3]	GO:0009506//plasmodesma;GO:0046658//anchored to plasma membrane;GO:0009505//plant-type cell wall;GO:0005774//vacuolar membrane;GO:0016023//cytoplasmic membrane-bounded vesicle;GO:0048046//apoplast	GO:0005507//copper ion binding;GO:0016491//oxidoreductase activity	GO:0055114//oxidation-reduction process;GO:0009932//cell tip growth	gi|222613111|gb|EEE51243.1|/3.7272e-79/hypothetical protein OsJ_32106 [Oryza sativa Japonica Group]
Unigene40194_Zhong-531	-1.73895	0.879971	K00423|1|3e-56|215|aly:ARALYDRAFT_892557|L-ascorbate oxidase [EC:1.10.3.3];K01115|3|6e-16|82.0|vcn:VOLCADRAFT_99471|phospholipase D [EC:3.1.4.4]	GO:0016020//membrane;GO:0009506//plasmodesma;GO:0009505//plant-type cell wall	GO:0005507//copper ion binding;GO:0008447//L-ascorbate oxidase activity	GO:0055114//oxidation-reduction process	gi|222637118|gb|EEE67250.1|/1.85463e-109/hypothetical protein OsJ_24405 [Oryza sativa Japonica Group]
Unigene1273_Zhong-531	-1.2647	0.814529	K00423|1|5e-171|598|sbi:SORBI_10g022430|L-ascorbate oxidase [EC:1.10.3.3]	GO:0009505//plant-type cell wall;GO:0009506//plasmodesma;GO:0016023//cytoplasmic membrane-bounded vesicle;GO:0005576//extracellular region	GO:0016491//oxidoreductase activity;GO:0005507//copper ion binding	GO:0055114//oxidation-reduction process	gi|53793325|dbj|BAD54546.1|/0/putative ascorbate oxidase AO4 [Oryza sativa Japonica Group]
Unigene40192_Zhong-531	-1.48771	0.839088	K00423|1|5e-47|186|aly:ARALYDRAFT_892557|L-ascorbate oxidase [EC:1.10.3.3]	GO:0016020//membrane;GO:0009506//plasmodesma;GO:0009505//plant-type cell wall	GO:0005507//copper ion binding;GO:0016491//oxidoreductase activity	GO:0055114//oxidation-reduction process	gi|222637118|gb|EEE67250.1|/1.61087e-79/hypothetical protein OsJ_24405 [Oryza sativa Japonica Group]
Unigene43577_Zhong-531	-1.60414	0.882755	K00423|1|6e-115|412|aly:ARALYDRAFT_892557|L-ascorbate oxidase [EC:1.10.3.3]	GO:0009505//plant-type cell wall;GO:0016023//cytoplasmic membrane-bounded vesicle	GO:0016491//oxidoreductase activity;GO:0005507//copper ion binding	GO:0055114//oxidation-reduction process;GO:0080167//response to karrikin	gi|115470345|ref|NP_001058771.1|/0/Os07g0119400 [Oryza sativa Japonica Group]
Unigene16320_Zhong-531	-1.93113	0.914748	K00430|1|0.0|678|osa:4326874|peroxidase [EC:1.11.1.7]	GO:0009505//plant-type cell wall;GO:0016023//cytoplasmic membrane-bounded vesicle;GO:0005576//extracellular region	GO:0046872//metal ion binding;GO:0004601//peroxidase activity;GO:0020037//heme binding	GO:0006979//response to oxidative stress;GO:0055114//oxidation-reduction process;GO:0080001//mucilage extrusion from seed coat;GO:0044347;GO:0009809//lignin biosynthetic process	gi|125526325|gb|EAY74439.1|/0/hypothetical protein OsI_02330 [Oryza sativa Indica Group]
CL4066.Contig1_Zhong-531	1.44767	0.849653	K00430|1|1e-115|414|zma:100192761|peroxidase [EC:1.11.1.7]	GO:0009505//plant-type cell wall;GO:0009506//plasmodesma;GO:0016023//cytoplasmic membrane-bounded vesicle;GO:0016020//membrane	GO:0046872//metal ion binding;GO:0020037//heme binding;GO:0004601//peroxidase activity	GO:0006979//response to oxidative stress;GO:0055114//oxidation-reduction process	gi|55700907|tpe|CAH69262.1|/8.46209e-162/TPA: class III peroxidase 20 precursor [Oryza sativa Japonica Group]
Unigene26082_Zhong-531	-1.11041	0.823491	K00430|1|1e-12|69.3|mtr:MTR_4g114210|peroxidase [EC:1.11.1.7]	GO:0016023//cytoplasmic membrane-bounded vesicle	GO:0046872//metal ion binding;GO:0020037//heme binding;GO:0004601//peroxidase activity	GO:0006979//response to oxidative stress;GO:0055114//oxidation-reduction process	gi|221327777|gb|ACM17593.1|/3.15328e-33/peroxidase [Oryza sativa Indica Group]
CL6181.Contig1_Zhong-531	2.11995	0.908664	K00430|1|1e-120|431|osa:4341861|peroxidase [EC:1.11.1.7]	GO:0016023//cytoplasmic membrane-bounded vesicle;GO:0005739//mitochondrion	GO:0046872//metal ion binding;GO:0020037//heme binding;GO:0004601//peroxidase activity	GO:0042538//hyperosmotic salinity response;GO:0009269//response to desiccation;GO:0009409//response to cold;GO:0006979//response to oxidative stress;GO:0055114//oxidation-reduction process	gi|55701045|tpe|CAH69331.1|/1.93646e-119/TPA: class III peroxidase 89 precursor [Oryza sativa Japonica Group]
Unigene26107_Zhong-531	-1.67301	0.876751	K00430|1|1e-25|113|sbi:SORBI_03g030630|peroxidase [EC:1.11.1.7]	-	GO:0020037//heme binding;GO:0046872//metal ion binding;GO:0004601//peroxidase activity	GO:0055114//oxidation-reduction process;GO:0006979//response to oxidative stress	gi|222619015|gb|EEE55147.1|/8.93497e-58/hypothetical protein OsJ_02943 [Oryza sativa Japonica Group]
CL4303.Contig1_Zhong-531	2.465	0.875062	K00430|1|1e-41|168|sbi:SORBI_10g027490|peroxidase [EC:1.11.1.7]	GO:0016023//cytoplasmic membrane-bounded vesicle	GO:0046872//metal ion binding;GO:0020037//heme binding;GO:0004601//peroxidase activity	GO:0006979//response to oxidative stress;GO:0055114//oxidation-reduction process	gi|125525691|gb|EAY73805.1|/8.00605e-115/hypothetical protein OsI_01682 [Oryza sativa Indica Group]
CL1536.Contig1_Zhong-531	-1.18721	0.836703	K00430|1|1e-52|204|vvi:100262758|peroxidase [EC:1.11.1.7]	GO:0016023//cytoplasmic membrane-bounded vesicle	GO:0046872//metal ion binding;GO:0020037//heme binding;GO:0004601//peroxidase activity	GO:0006979//response to oxidative stress;GO:0055114//oxidation-reduction process	gi|221327795|gb|ACM17610.1|/7.71638e-118/peroxidase [Oryza nivara]
Unigene26108_Zhong-531	-1.9261	0.900122	K00430|1|2e-136|483|bdi:100826442|peroxidase [EC:1.11.1.7]	-	GO:0020037//heme binding;GO:0046872//metal ion binding;GO:0004601//peroxidase activity	GO:0055114//oxidation-reduction process;GO:0006979//response to oxidative stress	gi|218188809|gb|EEC71236.1|/2.50296e-153/hypothetical protein OsI_03192 [Oryza sativa Indica Group]
Unigene38180_Zhong-531	-1.21974	0.824492	K00430|1|2e-18|88.6|bdi:100835377|peroxidase [EC:1.11.1.7]	GO:0005794//Golgi apparatus;GO:0016023//cytoplasmic membrane-bounded vesicle	GO:0046872//metal ion binding;GO:0020037//heme binding;GO:0004601//peroxidase activity	GO:0006979//response to oxidative stress;GO:0050832//defense response to fungus;GO:0055114//oxidation-reduction process	gi|125535203|gb|EAY81751.1|/8.51681e-23/hypothetical protein OsI_36925 [Oryza sativa Indica Group]
Unigene40552_Zhong-531	2.07559	0.892254	K00430|1|2e-22|102|sbi:SORBI_03g046810|peroxidase [EC:1.11.1.7]	GO:0016023//cytoplasmic membrane-bounded vesicle	GO:0046872//metal ion binding;GO:0020037//heme binding;GO:0004601//peroxidase activity	GO:0006979//response to oxidative stress;GO:0055114//oxidation-reduction process	gi|115442403|ref|NP_001045481.1|/1.69214e-47/Os01g0962700 [Oryza sativa Japonica Group]
Unigene8631_Zhong-531	-1.8725	0.820177	K00430|1|2e-23|104|osa:4331271|peroxidase [EC:1.11.1.7]	GO:0009505//plant-type cell wall;GO:0016023//cytoplasmic membrane-bounded vesicle	GO:0046872//metal ion binding;GO:0020037//heme binding;GO:0004601//peroxidase activity	GO:0006979//response to oxidative stress;GO:0055114//oxidation-reduction process	gi|50251422|dbj|BAD28460.1|/4.11845e-22/putative peroxidase [Oryza sativa Japonica Group]
Unigene53392_Zhong-531	9.57249	0.87918	K00430|1|2e-25|112|bdi:100826951|peroxidase [EC:1.11.1.7]	GO:0016023//cytoplasmic membrane-bounded vesicle	GO:0046872//metal ion binding;GO:0020037//heme binding;GO:0004601//peroxidase activity	GO:0006979//response to oxidative stress;GO:0055114//oxidation-reduction process	gi|125538747|gb|EAY85142.1|/2.37051e-49/hypothetical protein OsI_06497 [Oryza sativa Indica Group]
Unigene34651_Zhong-531	3.24975	0.87058	K00430|1|2e-26|115|osa:4351300|peroxidase [EC:1.11.1.7]	-	GO:0020037//heme binding;GO:0046872//metal ion binding;GO:0004601//peroxidase activity	GO:0055114//oxidation-reduction process;GO:0006979//response to oxidative stress	gi|125533145|gb|EAY79693.1|/1.65192e-26/hypothetical protein OsI_34840 [Oryza sativa Indica Group]
Unigene29587_Zhong-531	-1.3722	0.830989	K00430|1|3e-10|61.2|zma:100274427|peroxidase [EC:1.11.1.7]	-	-	-	gi|39545735|emb|CAE03412.3|/2.87886e-10/OSJNBa0071I13.13 [Oryza sativa Japonica Group]
CL5810.Contig1_Zhong-531	-1.11621	0.805617	K00430|1|3e-14|74.7|vvi:100262758|peroxidase [EC:1.11.1.7]	GO:0016023//cytoplasmic membrane-bounded vesicle	GO:0046872//metal ion binding;GO:0020037//heme binding;GO:0004601//peroxidase activity	GO:0006979//response to oxidative stress;GO:0055114//oxidation-reduction process	gi|221327777|gb|ACM17593.1|/7.49932e-27/peroxidase [Oryza sativa Indica Group]
Unigene14575_Zhong-531	-1.92831	0.910636	K00430|1|3e-152|535|osa:4345222|peroxidase [EC:1.11.1.7]	GO:0016023//cytoplasmic membrane-bounded vesicle	GO:0046872//metal ion binding;GO:0020037//heme binding;GO:0004601//peroxidase activity	GO:0006979//response to oxidative stress;GO:0055114//oxidation-reduction process	gi|115475802|ref|NP_001061497.1|/6.48168e-151/Os08g0302000 [Oryza sativa Japonica Group]
Unigene46220_Zhong-531	2.11389	0.814608	K00430|1|3e-28|121|vvi:100257139|peroxidase [EC:1.11.1.7]	GO:0016023//cytoplasmic membrane-bounded vesicle	GO:0046872//metal ion binding;GO:0020037//heme binding;GO:0004601//peroxidase activity	GO:0006979//response to oxidative stress;GO:0055114//oxidation-reduction process	gi|115436300|ref|NP_001042908.1|/9.1861e-54/Os01g0327400 [Oryza sativa Japonica Group]
Unigene24620_Zhong-531	-1.07315	0.807132	K00430|1|4e-43|172|mtr:MTR_3g094670|peroxidase [EC:1.11.1.7]	GO:0005739//mitochondrion	GO:0020037//heme binding;GO:0046872//metal ion binding;GO:0004601//peroxidase activity	GO:0055114//oxidation-reduction process;GO:0006979//response to oxidative stress	gi|55700921|tpe|CAH69269.1|/1.12231e-69/TPA: class III peroxidase 27 precursor [Oryza sativa Japonica Group]
Unigene41090_Zhong-531	2.30291	0.861226	K00430|1|5e-06|47.4|sbi:SORBI_03g046760|peroxidase [EC:1.11.1.7]	-	GO:0020037//heme binding;GO:0046872//metal ion binding;GO:0004601//peroxidase activity	GO:0055114//oxidation-reduction process;GO:0006979//response to oxidative stress	gi|115461949|ref|NP_001054574.1|/9.63843e-35/Os05g0135500 [Oryza sativa Japonica Group]
Unigene33594_Zhong-531	-1.13965	0.801114	K00430|1|5e-93|340|pop:POPTR_1106291|peroxidase [EC:1.11.1.7]	-	GO:0046872//metal ion binding;GO:0020037//heme binding;GO:0016787//hydrolase activity;GO:0004601//peroxidase activity	GO:0006979//response to oxidative stress;GO:0055114//oxidation-reduction process	gi|115459228|ref|NP_001053214.1|/0/Os04g0498700 [Oryza sativa Japonica Group]
Unigene25198_Zhong-531	2.42724	0.877375	K00430|1|6e-24|107|osa:4341861|peroxidase [EC:1.11.1.7]	GO:0016023//cytoplasmic membrane-bounded vesicle	GO:0046872//metal ion binding;GO:0020037//heme binding;GO:0004601//peroxidase activity	GO:0042538//hyperosmotic salinity response;GO:0009269//response to desiccation;GO:0009409//response to cold;GO:0006979//response to oxidative stress;GO:0055114//oxidation-reduction process	gi|55701045|tpe|CAH69331.1|/1.48002e-22/TPA: class III peroxidase 89 precursor [Oryza sativa Japonica Group]
Unigene34652_Zhong-531	2.08834	0.848189	K00430|1|6e-29|123|osa:4351300|peroxidase [EC:1.11.1.7]	-	GO:0020037//heme binding;GO:0046872//metal ion binding;GO:0004601//peroxidase activity	GO:0055114//oxidation-reduction process;GO:0006979//response to oxidative stress	gi|115486968|ref|NP_001065971.1|/1.50258e-27/Os12g0112000 [Oryza sativa Japonica Group]
Unigene34650_Zhong-531	2.44318	0.924428	K00430|1|7e-112|400|osa:4351300|peroxidase [EC:1.11.1.7]	-	GO:0020037//heme binding;GO:0046872//metal ion binding;GO:0004601//peroxidase activity	GO:0055114//oxidation-reduction process;GO:0006979//response to oxidative stress	gi|125533145|gb|EAY79693.1|/2.53222e-111/hypothetical protein OsI_34840 [Oryza sativa Indica Group]
Unigene14574_Zhong-531	-1.90206	0.907678	K00430|1|9e-52|199|osa:4345222|peroxidase [EC:1.11.1.7]	GO:0016023//cytoplasmic membrane-bounded vesicle	GO:0046872//metal ion binding;GO:0020037//heme binding;GO:0004601//peroxidase activity	GO:0006979//response to oxidative stress;GO:0055114//oxidation-reduction process	gi|222628285|gb|EEE60417.1|/2.1503e-50/hypothetical protein OsJ_13611 [Oryza sativa Japonica Group]
Unigene49763_Zhong-531	5.21395	0.907721	K00475|1|1e-46|182|zma:100191369|naringenin 3-dioxygenase [EC:1.14.11.9]	-	GO:0045486//naringenin 3-dioxygenase activity;GO:0031418//L-ascorbic acid binding;GO:0005506//iron ion binding	GO:0009813//flavonoid biosynthetic process;GO:0010224//response to UV-B;GO:0055114//oxidation-reduction process	gi|218195759|gb|EEC78186.1|/5.07907e-60/hypothetical protein OsI_17790 [Oryza sativa Indica Group]
Unigene24131_Zhong-531	4.18751	0.926088	K00475|1|2e-121|433|sbi:SORBI_06g031790|naringenin 3-dioxygenase [EC:1.14.11.9]	-	GO:0045486//naringenin 3-dioxygenase activity;GO:0031418//L-ascorbic acid binding;GO:0005506//iron ion binding	GO:0009813//flavonoid biosynthetic process;GO:0010224//response to UV-B;GO:0055114//oxidation-reduction process	gi|218195759|gb|EEC78186.1|/3.65671e-148/hypothetical protein OsI_17790 [Oryza sativa Indica Group]
Unigene17492_Zhong-531	2.78359	0.936008	K00514|1|1e-11|69.7|rcu:RCOM_1428040|zeta-carotene desaturase [EC:1.3.5.6];K01206|2|2e-09|62.4|aly:ARALYDRAFT_475890|alpha-L-fucosidase [EC:3.2.1.51];K14306|4|1e-08|59.3|gmx:100781711|nuclear pore complex protein Nup62	GO:0016023//cytoplasmic membrane-bounded vesicle	GO:0016788//hydrolase activity, acting on ester bonds	GO:0006629//lipid metabolic process	gi|10241432|emb|CAC09353.1|/0/H0212B02.8 [Oryza sativa Indica Group]
Unigene30542_Zhong-531	-1.39929	0.830438	K00514|1|2e-11|67.4|rcu:RCOM_1428040|zeta-carotene desaturase [EC:1.3.5.6];K01206|2|2e-11|67.4|ath:AT1G67830|alpha-L-fucosidase [EC:3.2.1.51];K14306|4|1e-07|55.1|vvi:100265039|nuclear pore complex protein Nup62	GO:0016023//cytoplasmic membrane-bounded vesicle	GO:0016788//hydrolase activity, acting on ester bonds	GO:0006629//lipid metabolic process	gi|47848444|dbj|BAD22300.1|/4.76207e-128/GDSL-motif lipase/hydrolase-like [Oryza sativa Japonica Group]
Unigene38927_Zhong-531	-2.62726	0.911281	K00514|1|4e-11|65.9|rcu:RCOM_1428040|zeta-carotene desaturase [EC:1.3.5.6];K01115|2|7e-09|58.5|vcn:VOLCADRAFT_99471|phospholipase D [EC:3.1.4.4]	-	GO:0016788//hydrolase activity, acting on ester bonds	GO:0006629//lipid metabolic process	gi|108863950|gb|ABA91298.2|/4.92368e-99/GDSL-like Lipase/Acylhydrolase family protein, expressed [Oryza sativa Japonica Group]
CL1682.Contig2_Zhong-531	-1.10732	0.830604	K00514|1|5e-45|180|rcu:RCOM_1428040|zeta-carotene desaturase [EC:1.3.5.6];K01206|2|1e-34|145|ath:AT1G67830|alpha-L-fucosidase [EC:3.2.1.51];K14306|4|6e-16|83.6|ath:AT2G45000|nuclear pore complex protein Nup62	GO:0016023//cytoplasmic membrane-bounded vesicle	GO:0016788//hydrolase activity, acting on ester bonds	GO:0006629//lipid metabolic process	gi|115466512|ref|NP_001056855.1|/0/Os06g0156600 [Oryza sativa Japonica Group]
CL2015.Contig2_Zhong-531	2.21118	0.85755	K00517|1|0.0|747|osa:4349111|[EC:1.14.-.-];K15399|4|3e-73|274|aly:ARALYDRAFT_478392|cytochrome P450, family 77, subfamily A, polypeptide 6 [EC:1.14.-.-]	-	GO:0020037//heme binding;GO:0016705//oxidoreductase activity, acting on paired donors, with incorporation or reduction of molecular oxygen;GO:0004497//monooxygenase activity;GO:0005506//iron ion binding	GO:0022900//electron transport chain	gi|125532634|gb|EAY79199.1|/0/hypothetical protein OsI_34311 [Oryza sativa Indica Group]
Unigene42480_Zhong-531	3.69937	0.901942	K00517|1|1e-08|56.2|ath:AT5G52320|[EC:1.14.-.-];K15405|3|1e-07|52.8|aly:ARALYDRAFT_474859|cytochrome P450, family 96, subfamily A, polypeptide 15 (midchain alkane hydroxylase);K15398|5|4e-07|51.2|bdi:100838392|cytochrome P450, family 86, subfamily A, polypeptide 2/4/7/8 (fatty acid omega-hydroxylase) [EC:1.14.-.-]	-	GO:0020037//heme binding;GO:0016705//oxidoreductase activity, acting on paired donors, with incorporation or reduction of molecular oxygen;GO:0004497//monooxygenase activity;GO:0005506//iron ion binding	GO:0022900//electron transport chain	gi|218196206|gb|EEC78633.1|/5.11692e-36/hypothetical protein OsI_18702 [Oryza sativa Indica Group]
Unigene38262_Zhong-531	2.92102	0.930461	K00517|1|1e-15|79.3|ath:AT1G01190|[EC:1.14.-.-]	-	GO:0004497//monooxygenase activity;GO:0005506//iron ion binding;GO:0020037//heme binding;GO:0016705//oxidoreductase activity, acting on paired donors, with incorporation or reduction of molecular oxygen	GO:0048316//seed development;GO:0055114//oxidation-reduction process	gi|218201563|gb|EEC83990.1|/1.49757e-35/hypothetical protein OsI_30143 [Oryza sativa Indica Group]
CL867.Contig4_Zhong-531	4.154	0.876164	K00517|1|2e-22|101|osa:4334183|[EC:1.14.-.-];K05280|2|1e-13|72.8|sbi:SORBI_04g024750|flavonoid 3'-monooxygenase [EC:1.14.13.21]	GO:0016023//cytoplasmic membrane-bounded vesicle	GO:0004497//monooxygenase activity;GO:0005506//iron ion binding;GO:0020037//heme binding;GO:0016705//oxidoreductase activity, acting on paired donors, with incorporation or reduction of molecular oxygen	GO:0055114//oxidation-reduction process	gi|222625837|gb|EEE59969.1|/5.90871e-24/hypothetical protein OsJ_12667 [Oryza sativa Japonica Group]
Unigene38264_Zhong-531	2.71213	0.934449	K00517|1|2e-96|350|ath:AT1G01190|[EC:1.14.-.-];K09754|5|4e-53|206|zma:100274274|coumaroylquinate(coumaroylshikimate) 3'-monooxygenase [EC:1.14.13.36]	-	GO:0004497//monooxygenase activity;GO:0005506//iron ion binding;GO:0020037//heme binding;GO:0016705//oxidoreductase activity, acting on paired donors, with incorporation or reduction of molecular oxygen	GO:0048316//seed development;GO:0055114//oxidation-reduction process	gi|218201563|gb|EEC83990.1|/7.96404e-156/hypothetical protein OsI_30143 [Oryza sativa Indica Group]
CL6521.Contig1_Zhong-531	2.68325	0.905916	K00517|1|4e-45|179|ath:AT1G01190|[EC:1.14.-.-];K05280|5|2e-15|80.5|bdi:100840140|flavonoid 3'-monooxygenase [EC:1.14.13.21]	-	GO:0004497//monooxygenase activity;GO:0005506//iron ion binding;GO:0020037//heme binding;GO:0016705//oxidoreductase activity, acting on paired donors, with incorporation or reduction of molecular oxygen	GO:0048316//seed development;GO:0055114//oxidation-reduction process	gi|115477665|ref|NP_001062428.1|/2.46083e-116/Os08g0547300 [Oryza sativa Japonica Group]
CL2270.Contig1_Zhong-531	-2.48202	0.912739	K00517|1|8e-13|71.2|ath:AT3G56630|[EC:1.14.-.-];K13407|3|5e-12|68.6|vvi:100259592|cytochrome P450, family 94, subfamily A, polypeptide 1 (fatty acid omega-hydroxylase) [EC:1.14.-.-];K15401|4|1e-11|67.0|bdi:100833251|cytochrome P450, family 86, subfamily A, polypeptide 1 (fatty acid omega-hydroxylase) [EC:1.14.-.-];K15402|5|2e-11|66.6|bdi:100824104|cytochrome P450, family 86, subfamily B, polypept…	GO:0016023//cytoplasmic membrane-bounded vesicle	GO:0004497//monooxygenase activity;GO:0005506//iron ion binding;GO:0020037//heme binding;GO:0016705//oxidoreductase activity, acting on paired donors, with incorporation or reduction of molecular oxygen	GO:0055114//oxidation-reduction process	gi|125529130|gb|EAY77244.1|/4.83989e-46/hypothetical protein OsI_05218 [Oryza sativa Indica Group]
Unigene30296_Zhong-531	-2.50118	0.93165	K00517|1|9e-122|435|osa:4349111|[EC:1.14.-.-]	GO:0016023//cytoplasmic membrane-bounded vesicle;GO:0005739//mitochondrion	GO:0004497//monooxygenase activity;GO:0005506//iron ion binding;GO:0020037//heme binding;GO:0016705//oxidoreductase activity, acting on paired donors, with incorporation or reduction of molecular oxygen	GO:0055114//oxidation-reduction process	gi|115474813|ref|NP_001061003.1|/0/Os08g0152400 [Oryza sativa Japonica Group]
CL2071.Contig5_Zhong-531	1.45848	0.808815	K00558|1|1e-07|55.5|cre:CHLREDRAFT_15852|DNA (cytosine-5-)-methyltransferase [EC:2.1.1.37];K14325|2|7e-07|53.1|osa:4325394|RNA-binding protein with serine-rich domain 1;K14306|3|3e-06|50.8|vcn:VOLCADRAFT_105669|nuclear pore complex protein Nup62;K14768|5|4e-06|50.4|vcn:VOLCADRAFT_103611|U3 small nucleolar RNA-associated protein 7	GO:0005576//extracellular region;GO:0016020//membrane;GO:0016023//cytoplasmic membrane-bounded vesicle;GO:0005829//cytosol;GO:0009506//plasmodesma;GO:0009505//plant-type cell wall;GO:0005794//Golgi apparatus	-	-	gi|115450535|ref|NP_001048868.1|/3.97576e-162/Os03g0132200 [Oryza sativa Japonica Group]
CL182.Contig2_Zhong-531	-1.4129	0.867861	K00558|1|1e-07|56.2|cre:CHLREDRAFT_15852|DNA (cytosine-5-)-methyltransferase [EC:2.1.1.37]	GO:0005576//extracellular region;GO:0016020//membrane;GO:0016023//cytoplasmic membrane-bounded vesicle;GO:0005618//cell wall	-	GO:0019953//sexual reproduction	gi|115483362|ref|NP_001065351.1|/2.75302e-159/Os10g0555900 [Oryza sativa Japonica Group]
CL3876.Contig2_Zhong-531	-3.7453	0.846934	K00558|1|1e-11|58.2|cre:CHLREDRAFT_15852|DNA (cytosine-5-)-methyltransferase [EC:2.1.1.37];K13171|5|1e-10|65.5|ath:AT2G29210|serine/arginine repetitive matrix protein 1	GO:0016023//cytoplasmic membrane-bounded vesicle	GO:0016740//transferase activity	GO:0008152//metabolic process	gi|52075645|dbj|BAD44815.1|/2.21988e-165/putative pectin-glucuronyltransferase [Oryza sativa Japonica Group]
Unigene4466_Zhong-531	-2.65269	0.819213	K00558|1|1e-47|186|sbi:SORBI_06g028430|DNA (cytosine-5-)-methyltransferase [EC:2.1.1.37]	GO:0005634//nucleus	GO:0003886//DNA (cytosine-5-)-methyltransferase activity;GO:0003677//DNA binding;GO:0003682//chromatin binding	GO:0010425//DNA methylation on cytosine within a CNG sequence;GO:0090116//C-5 methylation of cytosine;GO:0051567//histone H3-K9 methylation;GO:0010069//zygote asymmetric cytokinesis in embryo sac;GO:0006342//chromatin silencing;GO:0009294//DNA mediated transformation	gi|222612319|gb|EEE50451.1|/6.76999e-52/hypothetical protein OsJ_30466 [Oryza sativa Japonica Group]
Unigene4465_Zhong-531	-2.22421	0.828487	K00558|1|4e-21|97.4|sbi:SORBI_06g028430|DNA (cytosine-5-)-methyltransferase [EC:2.1.1.37]	GO:0005634//nucleus	GO:0003886//DNA (cytosine-5-)-methyltransferase activity;GO:0003677//DNA binding;GO:0003682//chromatin binding	GO:0010425//DNA methylation on cytosine within a CNG sequence;GO:0090116//C-5 methylation of cytosine;GO:0051567//histone H3-K9 methylation;GO:0010069//zygote asymmetric cytokinesis in embryo sac;GO:0006342//chromatin silencing;GO:0009294//DNA mediated transformation	gi|222612319|gb|EEE50451.1|/2.06555e-32/hypothetical protein OsJ_30466 [Oryza sativa Japonica Group]
Unigene14438_Zhong-531	-2.3654	0.866092	K00558|1|6e-130|461|osa:4347954|DNA (cytosine-5-)-methyltransferase [EC:2.1.1.37]	GO:0005634//nucleus	GO:0003886//DNA (cytosine-5-)-methyltransferase activity;GO:0003677//DNA binding;GO:0003682//chromatin binding	GO:0010425//DNA methylation on cytosine within a CNG sequence;GO:0090116//C-5 methylation of cytosine;GO:0051567//histone H3-K9 methylation;GO:0010069//zygote asymmetric cytokinesis in embryo sac;GO:0006342//chromatin silencing;GO:0009294//DNA mediated transformation	gi|222612319|gb|EEE50451.1|/1.10617e-128/hypothetical protein OsJ_30466 [Oryza sativa Japonica Group]
Unigene16878_Zhong-531	1.40169	0.858079	K00558|1|7e-13|72.4|cre:CHLREDRAFT_15852|DNA (cytosine-5-)-methyltransferase [EC:2.1.1.37];K13171|4|5e-12|69.7|mtr:MTR_4g064740|serine/arginine repetitive matrix protein 1	GO:0005739//mitochondrion	-	-	gi|125528800|gb|EAY76914.1|/3.18316e-157/hypothetical protein OsI_04875 [Oryza sativa Indica Group]
CL3919.Contig1_Zhong-531	2.74211	0.843773	K00588|1|2e-77|288|sbi:SORBI_10g004540|caffeoyl-CoA O-methyltransferase [EC:2.1.1.104]	GO:0016023//cytoplasmic membrane-bounded vesicle;GO:0005739//mitochondrion	GO:0008757//S-adenosylmethionine-dependent methyltransferase activity;GO:0046872//metal ion binding;GO:0008171//O-methyltransferase activity	GO:0009699//phenylpropanoid biosynthetic process;GO:0032259//methylation	gi|115477094|ref|NP_001062143.1|/9.0673e-153/Os08g0498400 [Oryza sativa Japonica Group]
Unigene31812_Zhong-531	-1.1343	0.818669	K00616|1|0.0|699|osa:4344683|transaldolase [EC:2.2.1.2]	GO:0009536//plastid	GO:0003824//catalytic activity	GO:0005975//carbohydrate metabolic process	gi|125560179|gb|EAZ05627.1|/0/hypothetical protein OsI_27846 [Oryza sativa Indica Group]
Unigene1363_Zhong-531	-1.48865	0.865983	K00616|1|4e-09|57.8|zma:100192890|transaldolase [EC:2.2.1.2]	-	-	-	gi|212722354|ref|NP_001131550.1|/9.95204e-08/hypothetical protein [Zea mays]
Unigene34610_Zhong-531	-1.06581	0.809547	K00626|1|2e-33|138|osa:4346520|acetyl-CoA C-acetyltransferase [EC:2.3.1.9]	GO:0005829//cytosol;GO:0005777//peroxisome;GO:0005886//plasma membrane	GO:0003985//acetyl-CoA C-acetyltransferase activity	GO:0016125//sterol metabolic process;GO:0009860//pollen tube growth;GO:0009846//pollen germination	gi|573956459|ref|XP_006660462.1|/4.43722e-32/PREDICTED: acetyl-CoA acetyltransferase, cytosolic 1-like isoform X1 [Oryza brachyantha]
Unigene34609_Zhong-531	-1.31885	0.85383	K00626|1|2e-77|286|osa:4346520|acetyl-CoA C-acetyltransferase [EC:2.3.1.9]	GO:0005777//peroxisome;GO:0005886//plasma membrane;GO:0005829//cytosol	GO:0016747//transferase activity, transferring acyl groups other than amino-acyl groups	GO:0009846//pollen germination;GO:0016125//sterol metabolic process;GO:0009860//pollen tube growth	gi|47848479|dbj|BAD22334.1|/3.60128e-76/putative acetyl-CoA C-acyltransferase [Oryza sativa Japonica Group]
Unigene16227_Zhong-531	-1.42142	0.849617	K00645|1|1e-160|563|osa:4332547|[acyl-carrier-protein] S-malonyltransferase [EC:2.3.1.39]	GO:0005739//mitochondrion;GO:0009570//chloroplast stroma	GO:0004314//[acyl-carrier-protein] S-malonyltransferase activity	GO:0008152//metabolic process	gi|218192623|gb|EEC75050.1|/1.39064e-160/hypothetical protein OsI_11159 [Oryza sativa Indica Group]
Unigene16226_Zhong-531	-1.45944	0.871139	K00645|1|1e-43|173|osa:4332547|[acyl-carrier-protein] S-malonyltransferase [EC:2.3.1.39]	GO:0005739//mitochondrion;GO:0009570//chloroplast stroma	GO:0004314//[acyl-carrier-protein] S-malonyltransferase activity	GO:0008152//metabolic process	gi|222624752|gb|EEE58884.1|/1.76233e-42/hypothetical protein OsJ_10497 [Oryza sativa Japonica Group]
Unigene37537_Zhong-531	-1.38827	0.868021	K00660|1|2e-42|170|ppp:PHYPADRAFT_100508|chalcone synthase [EC:2.3.1.74];K13232|5|9e-41|164|vvi:100259169|stilbene synthase [EC:2.3.1.95]	GO:0005783//endoplasmic reticulum	GO:0090439//tetraketide alpha-pyrone synthase activity;GO:0016210//naringenin-chalcone synthase activity	GO:0030639//polyketide biosynthetic process;GO:0080110//sporopollenin biosynthetic process	gi|125532408|gb|EAY78973.1|/1.24402e-105/hypothetical protein OsI_34081 [Oryza sativa Indica Group]
Unigene12759_Zhong-531	-2.2965	0.930939	K00660|1|2e-80|298|smo:SELMODRAFT_270496|chalcone synthase [EC:2.3.1.74]	GO:0005783//endoplasmic reticulum	GO:0090439//tetraketide alpha-pyrone synthase activity	GO:0030639//polyketide biosynthetic process;GO:0080110//sporopollenin biosynthetic process	gi|218199476|gb|EEC81903.1|/0/hypothetical protein OsI_25733 [Oryza sativa Indica Group]
Unigene37535_Zhong-531	-1.42332	0.871603	K00660|1|5e-09|58.5|pop:POPTR_814872|chalcone synthase [EC:2.3.1.74]	GO:0005783//endoplasmic reticulum	GO:0090439//tetraketide alpha-pyrone synthase activity;GO:0016210//naringenin-chalcone synthase activity	GO:0009699//phenylpropanoid biosynthetic process;GO:0030639//polyketide biosynthetic process;GO:0080110//sporopollenin biosynthetic process	gi|115482596|ref|NP_001064891.1|/8.74149e-31/Os10g0484800 [Oryza sativa Japonica Group]
CL4064.Contig1_Zhong-531	1.3598	0.861226	K00666|1|9e-153|538|sbi:SORBI_10g012080|fatty-acyl-CoA synthase [EC:6.2.1.-];K01904|3|4e-40|164|sbi:SORBI_03g000610|4-coumarate--CoA ligase [EC:6.2.1.12]	-	GO:0016874//ligase activity	GO:0019605//butyrate metabolic process;GO:0006083//acetate metabolic process;GO:0006097//glyoxylate cycle	gi|115452559|ref|NP_001049880.1|/0/Os03g0305100 [Oryza sativa Japonica Group]
Unigene39343_Zhong-531	1.08397	0.812223	K00695|1|0.0|1376|osa:4332788|sucrose synthase [EC:2.4.1.13]	GO:0005829//cytosol;GO:0009505//plant-type cell wall	GO:0016157//sucrose synthase activity	GO:0001666//response to hypoxia;GO:0005982//starch metabolic process;GO:0010431//seed maturation;GO:0009414//response to water deprivation;GO:0009058//biosynthetic process;GO:0005985//sucrose metabolic process;GO:0010555//response to mannitol stimulus	gi|115452927|ref|NP_001050064.1|/0/Os03g0340500 [Oryza sativa Japonica Group]
Unigene14081_Zhong-531	-5.15878	0.884771	K00695|1|1e-23|105|osa:4343910|sucrose synthase [EC:2.4.1.13]	-	GO:0016157//sucrose synthase activity	GO:0009058//biosynthetic process;GO:0005985//sucrose metabolic process	gi|115473359|ref|NP_001060278.1|/3.22391e-22/Os07g0616800 [Oryza sativa Japonica Group]
CL1405.Contig2_Zhong-531	-1.07279	0.81595	K00695|1|2e-116|415|osa:4333062|sucrose synthase [EC:2.4.1.13]	GO:0009941//chloroplast envelope;GO:0005773//vacuole;GO:0000124//SAGA complex;GO:0005829//cytosol;GO:0005643//nuclear pore;GO:0070390//transcription export complex 2;GO:0071819//DUBm complex;GO:0009506//plasmodesma;GO:0005886//plasma membrane	GO:0016157//sucrose synthase activity;GO:0003713//transcription coactivator activity	GO:0045893//positive regulation of transcription, DNA-dependent;GO:0009749//response to glucose stimulus;GO:0009414//response to water deprivation;GO:0009413//response to flooding;GO:0006406//mRNA export from nucleus;GO:0015031//protein transport;GO:0009744//response to sucrose stimulus;GO:0006970//response to osmotic stress;GO:0005985//sucrose metabolic process;GO:0001666//response to hypoxia;GO…	gi|115453437|ref|NP_001050319.1|/4.0542e-115/Os03g0401300 [Oryza sativa Japonica Group]
Unigene41765_Zhong-531	-1.30759	0.860697	K00695|1|8e-19|90.5|osa:4333062|sucrose synthase [EC:2.4.1.13]	GO:0009941//chloroplast envelope;GO:0005773//vacuole;GO:0000124//SAGA complex;GO:0005829//cytosol;GO:0005643//nuclear pore;GO:0070390//transcription export complex 2;GO:0071819//DUBm complex;GO:0009506//plasmodesma;GO:0005886//plasma membrane	GO:0016157//sucrose synthase activity;GO:0003713//transcription coactivator activity	GO:0045893//positive regulation of transcription, DNA-dependent;GO:0009749//response to glucose stimulus;GO:0009414//response to water deprivation;GO:0009413//response to flooding;GO:0006406//mRNA export from nucleus;GO:0015031//protein transport;GO:0009744//response to sucrose stimulus;GO:0006970//response to osmotic stress;GO:0005985//sucrose metabolic process;GO:0001666//response to hypoxia;GO…	gi|115453437|ref|NP_001050319.1|/1.43014e-17/Os03g0401300 [Oryza sativa Japonica Group]
CL4496.Contig3_Zhong-531	-9.43599	0.863532	K00695|1|8e-29|123|osa:4343910|sucrose synthase [EC:2.4.1.13]	-	GO:0016157//sucrose synthase activity	GO:0010037//response to carbon dioxide;GO:0009058//biosynthetic process;GO:0005985//sucrose metabolic process	gi|125559177|gb|EAZ04713.1|/3.90951e-28/hypothetical protein OsI_26874 [Oryza sativa Indica Group]
Unigene36009_Zhong-531	-1.23938	0.838885	K00759|1|6e-116|415|osa:4329972|adenine phosphoribosyltransferase [EC:2.4.2.7]	GO:0005794//Golgi apparatus;GO:0005886//plasma membrane	GO:0003999//adenine phosphoribosyltransferase activity	GO:0009116//nucleoside metabolic process;GO:0006168//adenine salvage	gi|47497651|dbj|BAD19719.1|/1.0797e-131/putative adenine phosphoribosyltransferase form 2 [Oryza sativa Japonica Group]
Unigene7834_Zhong-531	-3.13066	0.862539	K00770|1|2e-132|469|sbi:SORBI_08g017750|1,4-beta-D-xylan synthase [EC:2.4.2.24]	GO:0016021//integral to membrane	GO:0051753//mannan synthase activity;GO:0016760//cellulose synthase (UDP-forming) activity	GO:0009414//response to water deprivation;GO:0009651//response to salt stress;GO:0030244//cellulose biosynthetic process;GO:0048367//shoot system development	gi|122203552|sp|Q2QNS6.1|CSLD4_ORYSJ/4.09414e-158/RecName: Full=Cellulose synthase-like protein D4; AltName: Full=OsCslD4 [Oryza sativa Japonica Group]
Unigene1614_Zhong-531	-1.78863	0.829183	K00770|1|2e-97|352|sbi:SORBI_08g017750|1,4-beta-D-xylan synthase [EC:2.4.2.24]	GO:0016021//integral to membrane;GO:0000139//Golgi membrane;GO:0009536//plastid	GO:0051753//mannan synthase activity;GO:0016760//cellulose synthase (UDP-forming) activity	GO:0009414//response to water deprivation;GO:0009651//response to salt stress;GO:0030244//cellulose biosynthetic process;GO:0048367//shoot system development;GO:0071669//plant-type cell wall organization or biogenesis	gi|17385969|gb|AAL38529.1|AF435644_1/4.84704e-103/CSLD4 [Oryza sativa]
CL2479.Contig2_Zhong-531	-1.28351	0.849545	K00787|1|2e-99|360|osa:4339489|farnesyl diphosphate synthase [EC:2.5.1.1 2.5.1.10]	GO:0005829//cytosol	GO:0046872//metal ion binding;GO:0004337//geranyltranstransferase activity;GO:0004161//dimethylallyltranstransferase activity	GO:0033384//geranyl diphosphate biosynthetic process;GO:0006695//cholesterol biosynthetic process;GO:0045337//farnesyl diphosphate biosynthetic process	gi|218197202|gb|EEC79629.1|/2.97003e-98/hypothetical protein OsI_20844 [Oryza sativa Indica Group]
CL887.Contig3_Zhong-531	1.23432	0.847681	K00789|1|0.0|811|osa:4337733|S-adenosylmethionine synthetase [EC:2.5.1.6]	GO:0005737//cytoplasm	GO:0004478//methionine adenosyltransferase activity;GO:0046872//metal ion binding;GO:0005524//ATP binding	GO:0006556//S-adenosylmethionine biosynthetic process;GO:0006730//one-carbon metabolic process	gi|115461951|ref|NP_001054575.1|/0/Os05g0135700 [Oryza sativa Japonica Group]
Unigene18440_Zhong-531	2.99053	0.820569	K00799|1|2e-22|102|bdi:100843347|glutathione S-transferase [EC:2.5.1.18]	GO:0009536//plastid	GO:0016740//transferase activity	GO:0008152//metabolic process	gi|115442251|ref|NP_001045405.1|/6.99726e-33/Os01g0950200 [Oryza sativa Japonica Group]
CL7175.Contig2_Zhong-531	-1.6888	0.899926	K00799|1|2e-53|208|vvi:100260869|glutathione S-transferase [EC:2.5.1.18]	-	GO:0016740//transferase activity	GO:0008152//metabolic process	gi|125542283|gb|EAY88422.1|/0/hypothetical protein OsI_09885 [Oryza sativa Indica Group]
CL7113.Contig1_Zhong-531	2.01322	0.883538	K00799|1|2e-65|176|bdi:100838684|glutathione S-transferase [EC:2.5.1.18]	GO:0005739//mitochondrion	-	-	gi|125527333|gb|EAY75447.1|/1.62754e-96/hypothetical protein OsI_03348 [Oryza sativa Indica Group]
Unigene13586_Zhong-531	-1.40538	0.866904	K00799|1|3e-106|383|zma:541831|glutathione S-transferase [EC:2.5.1.18]	-	GO:0004364//glutathione transferase activity	GO:0008152//metabolic process	gi|125542288|gb|EAY88427.1|/1.41579e-126/hypothetical protein OsI_09891 [Oryza sativa Indica Group]
CL2625.Contig1_Zhong-531	1.79222	0.801121	K00799|1|3e-17|84.7|bdi:100838684|glutathione S-transferase [EC:2.5.1.18]	-	GO:0004364//glutathione transferase activity	GO:0008152//metabolic process	gi|125527333|gb|EAY75447.1|/2.84174e-26/hypothetical protein OsI_03348 [Oryza sativa Indica Group]
Unigene47708_Zhong-531	-1.7532	0.850379	K00799|1|4e-97|352|zma:541831|glutathione S-transferase [EC:2.5.1.18]	-	GO:0004364//glutathione transferase activity	GO:0008152//metabolic process	gi|125542289|gb|EAY88428.1|/6.43629e-121/hypothetical protein OsI_09892 [Oryza sativa Indica Group]
CL2555.Contig1_Zhong-531	1.13552	0.824434	K00799|1|5e-120|429|zma:100282747|glutathione S-transferase [EC:2.5.1.18]	GO:0005737//cytoplasm	GO:0004364//glutathione transferase activity	GO:0046686//response to cadmium ion;GO:0010731//protein glutathionylation	gi|108707532|gb|ABF95327.1|/2.04559e-172/IN2-1 protein, putative, expressed [Oryza sativa Japonica Group]
Unigene18439_Zhong-531	2.98073	0.805348	K00799|1|5e-31|130|bdi:100843347|glutathione S-transferase [EC:2.5.1.18]	-	GO:0004364//glutathione transferase activity	GO:0008152//metabolic process;GO:0046686//response to cadmium ion	gi|125532558|gb|EAY79123.1|/2.83907e-58/hypothetical protein OsI_34229 [Oryza sativa Indica Group]
Unigene46677_Zhong-531	-4.28075	0.808169	K00799|1|8e-15|76.6|sbi:SORBI_01g030970|glutathione S-transferase [EC:2.5.1.18]	-	GO:0016740//transferase activity	GO:0008152//metabolic process	gi|115483090|ref|NP_001065138.1|/1.98603e-27/Os10g0530600 [Oryza sativa Japonica Group]
CL1516.Contig1_Zhong-531	-1.36968	0.85217	K00818|1|1e-09|61.6|vcn:VOLCADRAFT_127260|acetylornithine aminotransferase [EC:2.6.1.11];K00819|2|7e-09|58.9|sbi:SORBI_01g013600|ornithine--oxo-acid transaminase [EC:2.6.1.13]	GO:0005739//mitochondrion	GO:0030170//pyridoxal phosphate binding;GO:0008483//transaminase activity	GO:0008152//metabolic process	gi|385178630|sp|B8BBZ7.1|GATP3_ORYSI/5.40213e-86/RecName: Full=Probable gamma-aminobutyrate transaminase 3, mitochondrial; Flags: Precursor
CL1516.Contig2_Zhong-531	-1.28743	0.846419	K00819|1|5e-19|91.7|ppp:PHYPADRAFT_166852|ornithine--oxo-acid transaminase [EC:2.6.1.13]	GO:0005739//mitochondrion	GO:0030170//pyridoxal phosphate binding;GO:0008483//transaminase activity	GO:0008152//metabolic process	gi|385178630|sp|B8BBZ7.1|GATP3_ORYSI/1.07512e-88/RecName: Full=Probable gamma-aminobutyrate transaminase 3, mitochondrial; Flags: Precursor
Unigene35328_Zhong-531	2.46693	0.927626	K00830|1|2e-152|536|osa:4345962|alanine-glyoxylate transaminase / serine-glyoxylate transaminase / serine-pyruvate transaminase [EC:2.6.1.44 2.6.1.45 2.6.1.51]	GO:0005886//plasma membrane;GO:0009570//chloroplast stroma;GO:0048046//apoplast	GO:0030170//pyridoxal phosphate binding;GO:0050281//serine-glyoxylate transaminase activity	GO:0008152//metabolic process	gi|115477148|ref|NP_001062170.1|/3.49308e-151/Os08g0502700 [Oryza sativa Japonica Group]
Unigene35327_Zhong-531	2.76496	0.928597	K00830|1|2e-63|238|osa:4345962|alanine-glyoxylate transaminase / serine-glyoxylate transaminase / serine-pyruvate transaminase [EC:2.6.1.44 2.6.1.45 2.6.1.51]	GO:0005886//plasma membrane;GO:0009570//chloroplast stroma;GO:0048046//apoplast	GO:0030170//pyridoxal phosphate binding;GO:0008483//transaminase activity	GO:0008152//metabolic process	gi|115477148|ref|NP_001062170.1|/4.15494e-62/Os08g0502700 [Oryza sativa Japonica Group]
CL2032.Contig2_Zhong-531	-1.2643	0.841097	K00844|1|1e-150|530|sbi:SORBI_09g005840|hexokinase [EC:2.7.1.1]	GO:0005774//vacuolar membrane;GO:0009536//plastid;GO:0031307//integral to mitochondrial outer membrane	GO:0004340//glucokinase activity;GO:0008270//zinc ion binding;GO:0008865//fructokinase activity;GO:0005524//ATP binding	GO:0046835//carbohydrate phosphorylation;GO:0090332//stomatal closure;GO:0010148//transpiration;GO:0012501//programmed cell death;GO:0019320//hexose catabolic process;GO:0051156//glucose 6-phosphate metabolic process;GO:0006096//glycolysis;GO:0009747//hexokinase-dependent signaling;GO:0010255//glucose mediated signaling pathway	gi|110808554|sp|Q1WM16.2|HXK7_ORYSJ/9.03481e-171/RecName: Full=Hexokinase-7; AltName: Full=Hexokinase-6 [Oryza sativa Japonica Group]
Unigene24789_Zhong-531	1.24402	0.819162	K00850|1|4e-10|62.4|osa:4336113|6-phosphofructokinase [EC:2.7.1.11];K01115|2|6e-09|58.5|vcn:VOLCADRAFT_99471|phospholipase D [EC:3.1.4.4]	GO:0046658//anchored to plasma membrane;GO:0016023//cytoplasmic membrane-bounded vesicle;GO:0005618//cell wall;GO:0005774//vacuolar membrane	-	GO:0048367//shoot system development;GO:0048364//root development	gi|115478142|ref|NP_001062666.1|/9.88368e-59/Os09g0248100 [Oryza sativa Japonica Group]
Unigene46586_Zhong-531	-1.42423	0.838349	K00850|1|5e-06|47.4|osa:4336113|6-phosphofructokinase [EC:2.7.1.11];K14325|2|9e-06|46.6|ppp:PHYPADRAFT_166555|RNA-binding protein with serine-rich domain 1	GO:0009505//plant-type cell wall;GO:0009506//plasmodesma;GO:0016023//cytoplasmic membrane-bounded vesicle	-	GO:0010015//root morphogenesis;GO:0080167//response to karrikin	gi|218190282|gb|EEC72709.1|/5.65963e-43/hypothetical protein OsI_06304 [Oryza sativa Indica Group]
Unigene14648_Zhong-531	-1.29315	0.817821	K00850|1|5e-07|52.0|osa:4336113|6-phosphofructokinase [EC:2.7.1.11]	GO:0016023//cytoplasmic membrane-bounded vesicle	GO:0005507//copper ion binding;GO:0009055//electron carrier activity	-	gi|222626013|gb|EEE60145.1|/2.01465e-76/hypothetical protein OsJ_13039 [Oryza sativa Japonica Group]
Unigene42535_Zhong-531	-3.30213	0.943977	K00850|1|9e-06|46.6|osa:4336113|6-phosphofructokinase [EC:2.7.1.11]	GO:0005618//cell wall;GO:0016023//cytoplasmic membrane-bounded vesicle	GO:0042802//identical protein binding;GO:0004252//serine-type endopeptidase activity	GO:0006508//proteolysis;GO:0043086//negative regulation of catalytic activity	gi|115444861|ref|NP_001046210.1|/3.30165e-67/Os02g0198700 [Oryza sativa Japonica Group]
CL2332.Contig1_Zhong-531	-1.21745	0.844752	K00856|1|0.0|715|osa:4330032|adenosine kinase [EC:2.7.1.20]	GO:0005829//cytosol;GO:0009506//plasmodesma;GO:0009507//chloroplast;GO:0005886//plasma membrane;GO:0048046//apoplast	GO:0004001//adenosine kinase activity;GO:0005507//copper ion binding;GO:0016773//phosphotransferase activity, alcohol group as acceptor	GO:0006166//purine ribonucleoside salvage;GO:0006167//AMP biosynthetic process;GO:0016310//phosphorylation;GO:0080094//response to trehalose-6-phosphate stimulus;GO:0046686//response to cadmium ion	gi|297599626|ref|NP_001047479.2|/0/Os02g0625500 [Oryza sativa Japonica Group]
Unigene29271_Zhong-531	-1.42787	0.869645	K00861|1|7e-12|69.3|vcn:VOLCADRAFT_103251|riboflavin kinase [EC:2.7.1.26]	GO:0016021//integral to membrane;GO:0016023//cytoplasmic membrane-bounded vesicle;GO:0009506//plasmodesma;GO:0005886//plasma membrane	-	-	gi|125524983|gb|EAY73097.1|/1.14114e-81/hypothetical protein OsI_00974 [Oryza sativa Indica Group]
Unigene33224_Zhong-531	-1.03153	0.803906	K00873|1|5e-110|395|bdi:100841333|pyruvate kinase [EC:2.7.1.40]	-	GO:0030955//potassium ion binding;GO:0004743//pyruvate kinase activity;GO:0000287//magnesium ion binding	GO:0006633//fatty acid biosynthetic process;GO:0010431//seed maturation;GO:0016310//phosphorylation;GO:0046686//response to cadmium ion;GO:0006096//glycolysis	gi|222618986|gb|EEE55118.1|/8.90915e-113/hypothetical protein OsJ_02894 [Oryza sativa Japonica Group]
CL4852.Contig2_Zhong-531	-1.16626	0.830887	K00895|1|0.0|680|osa:4330512|pyrophosphate--fructose-6-phosphate 1-phosphotransferase [EC:2.7.1.90]	GO:0005945//6-phosphofructokinase complex	GO:0003872//6-phosphofructokinase activity;GO:0047334//diphosphate-fructose-6-phosphate 1-phosphotransferase activity;GO:0005524//ATP binding	GO:0009750//response to fructose stimulus;GO:0046835//carbohydrate phosphorylation;GO:0009749//response to glucose stimulus;GO:0006002//fructose 6-phosphate metabolic process;GO:0009744//response to sucrose stimulus;GO:0015979//photosynthesis;GO:0006096//glycolysis	gi|115448277|ref|NP_001047918.1|/0/Os02g0714200 [Oryza sativa Japonica Group]
Unigene487_Zhong-531	-1.38072	0.809793	K00901|1|2e-59|227|ppp:PHYPADRAFT_106363|diacylglycerol kinase [EC:2.7.1.107]	GO:0009507//chloroplast	GO:0003951//NAD+ kinase activity;GO:0004143//diacylglycerol kinase activity	GO:0007205//protein kinase C-activating G-protein coupled receptor signaling pathway;GO:0016310//phosphorylation	gi|78498844|gb|ABB45380.1|/2.50849e-126/diacylglycerol kinase 1 [Oryza sativa Indica Group]
CL1040.Contig1_Zhong-531	-1.46079	0.851568	K00901|1|5e-35|143|ppp:PHYPADRAFT_106363|diacylglycerol kinase [EC:2.7.1.107]	-	GO:0003951//NAD+ kinase activity;GO:0004143//diacylglycerol kinase activity	GO:0016310//phosphorylation;GO:0007205//protein kinase C-activating G-protein coupled receptor signaling pathway	gi|78498844|gb|ABB45380.1|/1.03397e-44/diacylglycerol kinase 1 [Oryza sativa Indica Group]
CL2378.Contig2_Zhong-531	-1.92049	0.8714	K00901|1|6e-31|130|ppp:PHYPADRAFT_106363|diacylglycerol kinase [EC:2.7.1.107]	-	GO:0003951//NAD+ kinase activity;GO:0004143//diacylglycerol kinase activity	GO:0016310//phosphorylation;GO:0007205//protein kinase C-activating G-protein coupled receptor signaling pathway	gi|90265221|emb|CAH67669.1|/9.16482e-62/H0315F07.7 [Oryza sativa Indica Group]
Unigene40091_Zhong-531	1.18365	0.80611	K00901|1|6e-57|217|ppp:PHYPADRAFT_106363|diacylglycerol kinase [EC:2.7.1.107]	GO:0009507//chloroplast	GO:0003951//NAD+ kinase activity;GO:0004143//diacylglycerol kinase activity	GO:0007205//protein kinase C-activating G-protein coupled receptor signaling pathway;GO:0016310//phosphorylation;GO:0009723//response to ethylene stimulus	gi|222619369|gb|EEE55501.1|/2.28858e-94/hypothetical protein OsJ_03694 [Oryza sativa Japonica Group]
CL6216.Contig3_Zhong-531	-1.05597	0.80872	K00924|1|0.0|706|ath:AT1G75820|[EC:2.7.1.-]	GO:0016021//integral to membrane;GO:0016023//cytoplasmic membrane-bounded vesicle	GO:0004674//protein serine/threonine kinase activity;GO:0033612//receptor serine/threonine kinase binding;GO:0043621//protein self-association;GO:0005524//ATP binding	GO:0006468//protein phosphorylation;GO:0010075//regulation of meristem growth;GO:0048229//gametophyte development;GO:0009934//regulation of meristem structural organization;GO:0010480//microsporocyte differentiation	gi|34393421|dbj|BAC82955.1|/0/putative OsLRK1(receptor-type protein kinase) [Oryza sativa Japonica Group]
Unigene20508_Zhong-531	1.88172	0.905401	K00924|1|0.0|888|osa:4342410|[EC:2.7.1.-];K07198|3|2e-71|268|aly:ARALYDRAFT_317081|5'-AMP-activated protein kinase, catalytic alpha subunit [EC:2.7.11.11]	GO:0005829//cytosol;GO:0005739//mitochondrion;GO:0009536//plastid;GO:0005634//nucleus	GO:0004674//protein serine/threonine kinase activity;GO:0005524//ATP binding	GO:0010118//stomatal movement;GO:0006468//protein phosphorylation;GO:0009414//response to water deprivation;GO:0010107//potassium ion import;GO:0007584//response to nutrient;GO:0007165//signal transduction	gi|218199095|gb|EEC81522.1|/0/hypothetical protein OsI_24914 [Oryza sativa Indica Group]
Unigene41708_Zhong-531	-1.20363	0.844404	K00924|1|1e-16|85.5|aly:ARALYDRAFT_489442|[EC:2.7.1.-]	-	-	-	gi|125540291|gb|EAY86686.1|/4.03022e-163/hypothetical protein OsI_08068 [Oryza sativa Indica Group]
CL83.Contig3_Zhong-531	-1.78487	0.889412	K00924|1|1e-19|95.1|aly:ARALYDRAFT_489138|[EC:2.7.1.-];K14325|3|4e-08|57.0|vvi:100267894|RNA-binding protein with serine-rich domain 1	GO:0016023//cytoplasmic membrane-bounded vesicle	GO:0003677//DNA binding;GO:0004190//aspartic-type endopeptidase activity	GO:0006508//proteolysis	gi|218197465|gb|EEC79892.1|/6.50565e-180/hypothetical protein OsI_21411 [Oryza sativa Indica Group]
Unigene38132_Zhong-531	1.36131	0.856636	K00924|1|1e-54|210|ath:AT1G30270|[EC:2.7.1.-];K07198|3|8e-07|52.0|bdi:100839912|5'-AMP-activated protein kinase, catalytic alpha subunit [EC:2.7.11.11]	GO:0009705//plant-type vacuole membrane	GO:0004674//protein serine/threonine kinase activity;GO:0042802//identical protein binding;GO:0005524//ATP binding	GO:0006468//protein phosphorylation;GO:0009651//response to salt stress;GO:0007165//signal transduction	gi|222635854|gb|EEE65986.1|/1.96083e-128/hypothetical protein OsJ_21916 [Oryza sativa Japonica Group]
Unigene38135_Zhong-531	1.72248	0.883524	K00924|1|1e-93|340|osa:4342410|[EC:2.7.1.-];K07198|3|5e-62|235|aly:ARALYDRAFT_317081|5'-AMP-activated protein kinase, catalytic alpha subunit [EC:2.7.11.11]	GO:0009705//plant-type vacuole membrane	GO:0042802//identical protein binding;GO:0005524//ATP binding;GO:0004683//calmodulin-dependent protein kinase activity	GO:0006468//protein phosphorylation;GO:0009651//response to salt stress;GO:0007165//signal transduction	gi|115468850|ref|NP_001058024.1|/3.48583e-127/Os06g0606000 [Oryza sativa Japonica Group]
Unigene14353_Zhong-531	-1.373	0.855744	K00924|1|2e-12|69.7|ath:AT1G30270|[EC:2.7.1.-]	GO:0005829//cytosol;GO:0005739//mitochondrion;GO:0016023//cytoplasmic membrane-bounded vesicle;GO:0005634//nucleus	GO:0004674//protein serine/threonine kinase activity;GO:0005524//ATP binding	GO:0006468//protein phosphorylation;GO:0007165//signal transduction;GO:0009735//response to cytokinin stimulus;GO:0009737//response to abscisic acid stimulus	gi|218192712|gb|EEC75139.1|/5.56209e-24/hypothetical protein OsI_11332 [Oryza sativa Indica Group]
Unigene43465_Zhong-531	-1.05102	0.80756	K00924|1|2e-31|135|aly:ARALYDRAFT_473063|[EC:2.7.1.-]	GO:0005576//extracellular region;GO:0016023//cytoplasmic membrane-bounded vesicle;GO:0005739//mitochondrion	-	GO:0007165//signal transduction	gi|115463833|ref|NP_001055516.1|/0/Os05g0406800 [Oryza sativa Japonica Group]
CL5403.Contig1_Zhong-531	-1.48133	0.873611	K00924|1|2e-71|267|ath:AT1G75820|[EC:2.7.1.-];K08286|3|1e-46|184|ath:AT4G28490|protein-serine/threonine kinase [EC:2.7.11.-]	GO:0016021//integral to membrane;GO:0016023//cytoplasmic membrane-bounded vesicle	GO:0004674//protein serine/threonine kinase activity;GO:0033612//receptor serine/threonine kinase binding;GO:0043621//protein self-association;GO:0005524//ATP binding	GO:0006468//protein phosphorylation;GO:0010075//regulation of meristem growth;GO:0048229//gametophyte development;GO:0009934//regulation of meristem structural organization;GO:0010480//microsporocyte differentiation	gi|125557146|gb|EAZ02682.1|/1.46949e-125/hypothetical protein OsI_24796 [Oryza sativa Indica Group]
Unigene26847_Zhong-531	-1.23769	0.826138	K00924|1|2e-73|272|ath:AT1G30270|[EC:2.7.1.-];K07198|3|2e-43|172|ppp:PHYPADRAFT_228849|5'-AMP-activated protein kinase, catalytic alpha subunit [EC:2.7.11.11]	GO:0005829//cytosol;GO:0005739//mitochondrion;GO:0016023//cytoplasmic membrane-bounded vesicle;GO:0005634//nucleus	GO:0004674//protein serine/threonine kinase activity;GO:0005524//ATP binding	GO:0006468//protein phosphorylation;GO:0007165//signal transduction;GO:0009735//response to cytokinin stimulus;GO:0009737//response to abscisic acid stimulus	gi|218192712|gb|EEC75139.1|/2.23272e-90/hypothetical protein OsI_11332 [Oryza sativa Indica Group]
Unigene35595_Zhong-531	-1.18512	0.825884	K00924|1|2e-80|296|osa:4333525|[EC:2.7.1.-]	GO:0016021//integral to membrane;GO:0030139//endocytic vesicle;GO:0009986//cell surface;GO:0032585//multivesicular body membrane;GO:0005886//plasma membrane	GO:0004674//protein serine/threonine kinase activity;GO:0004872//receptor activity;GO:0005524//ATP binding;GO:0042803//protein homodimerization activity	GO:0006468//protein phosphorylation;GO:0009786//regulation of asymmetric cell division;GO:0010311//lateral root formation;GO:0048829//root cap development;GO:0009793//embryo development ending in seed dormancy	gi|222625424|gb|EEE59556.1|/4.1393e-79/hypothetical protein OsJ_11840 [Oryza sativa Japonica Group]
CL7280.Contig2_Zhong-531	-2.10575	0.8786	K00924|1|3e-06|48.1|aly:ARALYDRAFT_489138|[EC:2.7.1.-]	GO:0009505//plant-type cell wall;GO:0009506//plasmodesma;GO:0016023//cytoplasmic membrane-bounded vesicle;GO:0005576//extracellular region;GO:0016020//membrane	GO:0003677//DNA binding;GO:0004190//aspartic-type endopeptidase activity	GO:0042545//cell wall modification;GO:0009664//plant-type cell wall organization;GO:0006508//proteolysis;GO:0080167//response to karrikin	gi|125553531|gb|EAY99240.1|/2.84433e-50/hypothetical protein OsI_21202 [Oryza sativa Indica Group]
CL6766.Contig1_Zhong-531	-2.01613	0.892769	K00924|1|3e-117|418|osa:4346016|[EC:2.7.1.-];K07760|4|9e-64|241|ath:AT3G54180|cyclin-dependent kinase [EC:2.7.11.22]	GO:0000307//cyclin-dependent protein kinase holoenzyme complex;GO:0005819//spindle;GO:0009524//phragmoplast;GO:0005634//nucleus	GO:0008353//RNA polymerase II carboxy-terminal domain kinase activity;GO:0005524//ATP binding;GO:0004693//cyclin-dependent protein kinase activity	GO:0046777//protein autophosphorylation;GO:0010389//regulation of G2/M transition of mitotic cell cycle;GO:0016572//histone phosphorylation;GO:0009755//hormone-mediated signaling pathway;GO:0009934//regulation of meristem structural organization;GO:0007067//mitosis	gi|115477248|ref|NP_001062220.1|/5.76224e-116/Os08g0512600 [Oryza sativa Japonica Group]
Unigene28548_Zhong-531	1.58261	0.868224	K00924|1|3e-22|102|ath:AT1G30270|[EC:2.7.1.-];K07198|3|3e-14|76.6|ppp:PHYPADRAFT_228852|5'-AMP-activated protein kinase, catalytic alpha subunit [EC:2.7.11.11]	-	GO:0005515//protein binding;GO:0005524//ATP binding;GO:0004674//protein serine/threonine kinase activity	GO:0006468//protein phosphorylation;GO:0007165//signal transduction	gi|115468424|ref|NP_001057811.1|/5.47428e-102/Os06g0543400 [Oryza sativa Japonica Group]
Unigene1164_Zhong-531	-1.11825	0.811788	K00924|1|3e-97|353|ath:AT1G75820|[EC:2.7.1.-];K08286|5|1e-80|298|ath:AT4G28490|protein-serine/threonine kinase [EC:2.7.11.-]	GO:0016023//cytoplasmic membrane-bounded vesicle;GO:0016021//integral to membrane	GO:0016491//oxidoreductase activity;GO:0004674//protein serine/threonine kinase activity;GO:0005524//ATP binding	GO:0010075//regulation of meristem growth;GO:0006468//protein phosphorylation;GO:0000165//MAPK cascade;GO:0048437//floral organ development	gi|62734097|gb|AAX96206.1|/3.61868e-159/Similar to receptor-like protein kinase 3 [Oryza sativa Japonica Group]
Unigene1503_Zhong-531	-1.31769	0.849168	K00924|1|4e-16|84.0|ath:AT5G22850|[EC:2.7.1.-];K03006|3|5e-11|67.0|cre:CHLREDRAFT_196948|DNA-directed RNA polymerase II subunit RPB1 [EC:2.7.7.6];K13171|5|1e-10|65.9|ath:AT2G29210|serine/arginine repetitive matrix protein 1	GO:0016020//membrane	GO:0004190//aspartic-type endopeptidase activity	GO:0006508//proteolysis	gi|125548492|gb|EAY94314.1|/1.40751e-175/hypothetical protein OsI_16081 [Oryza sativa Indica Group]
Unigene44221_Zhong-531	1.53098	0.82149	K00924|1|4e-22|101|aly:ARALYDRAFT_489442|[EC:2.7.1.-]	GO:0016023//cytoplasmic membrane-bounded vesicle;GO:0016020//membrane	GO:0005524//ATP binding;GO:0004674//protein serine/threonine kinase activity	GO:0006468//protein phosphorylation	gi|115445151|ref|NP_001046355.1|/3.64949e-74/Os02g0228300 [Oryza sativa Japonica Group]
Unigene31358_Zhong-531	-1.8129	0.891928	K00924|1|4e-25|114|ath:AT5G22850|[EC:2.7.1.-];K13171|3|7e-14|77.0|aly:ARALYDRAFT_901882|serine/arginine repetitive matrix protein 1	GO:0016023//cytoplasmic membrane-bounded vesicle;GO:0005618//cell wall	GO:0003677//DNA binding;GO:0004190//aspartic-type endopeptidase activity	GO:0006508//proteolysis	gi|115473845|ref|NP_001060521.1|/0/Os07g0658600 [Oryza sativa Japonica Group]
CL3819.Contig1_Zhong-531	-2.02115	0.870044	K00924|1|4e-34|140|osa:4346016|[EC:2.7.1.-];K07760|4|9e-14|73.2|ath:AT3G54180|cyclin-dependent kinase [EC:2.7.11.22];K02206|5|2e-11|65.5|osa:4331415|cyclin-dependent kinase 2 [EC:2.7.11.22]	GO:0000307//cyclin-dependent protein kinase holoenzyme complex;GO:0005819//spindle;GO:0009524//phragmoplast;GO:0005634//nucleus	GO:0008353//RNA polymerase II carboxy-terminal domain kinase activity;GO:0005524//ATP binding;GO:0004693//cyclin-dependent protein kinase activity	GO:0046777//protein autophosphorylation;GO:0010389//regulation of G2/M transition of mitotic cell cycle;GO:0016572//histone phosphorylation;GO:0009755//hormone-mediated signaling pathway;GO:0009934//regulation of meristem structural organization;GO:0007067//mitosis	gi|218201444|gb|EEC83871.1|/9.17038e-33/hypothetical protein OsI_29864 [Oryza sativa Indica Group]
Unigene27892_Zhong-531	-1.88976	0.852641	K00924|1|5e-08|54.3|aly:ARALYDRAFT_489138|[EC:2.7.1.-];K13171|3|5e-07|50.8|aly:ARALYDRAFT_901882|serine/arginine repetitive matrix protein 1	GO:0009505//plant-type cell wall;GO:0009506//plasmodesma;GO:0016023//cytoplasmic membrane-bounded vesicle;GO:0016020//membrane	GO:0003677//DNA binding;GO:0004190//aspartic-type endopeptidase activity	GO:0006508//proteolysis;GO:0080167//response to karrikin	gi|222632750|gb|EEE64882.1|/6.88526e-65/hypothetical protein OsJ_19741 [Oryza sativa Japonica Group]
Unigene14352_Zhong-531	-1.3093	0.847072	K00924|1|5e-76|281|osa:4342410|[EC:2.7.1.-];K07198|4|1e-24|110|vvi:100254223|5'-AMP-activated protein kinase, catalytic alpha subunit [EC:2.7.11.11]	GO:0005829//cytosol;GO:0005739//mitochondrion;GO:0016023//cytoplasmic membrane-bounded vesicle;GO:0005634//nucleus	GO:0004674//protein serine/threonine kinase activity;GO:0005524//ATP binding	GO:0006468//protein phosphorylation;GO:0007165//signal transduction;GO:0009735//response to cytokinin stimulus;GO:0009737//response to abscisic acid stimulus	gi|115452697|ref|NP_001049949.1|/1.00874e-126/Os03g0319400 [Oryza sativa Japonica Group]
Unigene24978_Zhong-531	1.23454	0.842888	K00924|1|5e-98|355|ath:AT1G30270|[EC:2.7.1.-];K07198|3|1e-61|234|gmx:100806916|5'-AMP-activated protein kinase, catalytic alpha subunit [EC:2.7.11.11]	-	GO:0005524//ATP binding;GO:0004674//protein serine/threonine kinase activity	GO:0006468//protein phosphorylation;GO:0007165//signal transduction	gi|222624897|gb|EEE59029.1|/1.62505e-136/hypothetical protein OsJ_10776 [Oryza sativa Japonica Group]
CL1814.Contig1_Zhong-531	-1.10464	0.803768	K00924|1|7e-94|343|aly:ARALYDRAFT_476729|[EC:2.7.1.-];K08286|5|6e-92|337|aly:ARALYDRAFT_491919|protein-serine/threonine kinase [EC:2.7.11.-]	GO:0016021//integral to membrane;GO:0016023//cytoplasmic membrane-bounded vesicle	GO:0004674//protein serine/threonine kinase activity;GO:0016491//oxidoreductase activity;GO:0004713//protein tyrosine kinase activity;GO:0005524//ATP binding	GO:0006468//protein phosphorylation	gi|125542225|gb|EAY88364.1|/0/hypothetical protein OsI_09819 [Oryza sativa Indica Group]
Unigene35598_Zhong-531	-1.18449	0.81674	K00924|1|8e-70|259|osa:4333525|[EC:2.7.1.-];K04733|4|3e-25|111|aly:ARALYDRAFT_916421|interleukin-1 receptor-associated kinase 4 [EC:2.7.11.1]	GO:0016021//integral to membrane;GO:0030139//endocytic vesicle;GO:0009986//cell surface;GO:0032585//multivesicular body membrane;GO:0005886//plasma membrane	GO:0004674//protein serine/threonine kinase activity;GO:0004872//receptor activity;GO:0005524//ATP binding;GO:0042803//protein homodimerization activity	GO:0006468//protein phosphorylation;GO:0009786//regulation of asymmetric cell division;GO:0010311//lateral root formation;GO:0048829//root cap development;GO:0009793//embryo development ending in seed dormancy	gi|218193376|gb|EEC75803.1|/1.74486e-68/hypothetical protein OsI_12742 [Oryza sativa Indica Group]
Unigene31465_Zhong-531	-1.38108	0.850117	K00924|1|9e-28|122|aly:ARALYDRAFT_473063|[EC:2.7.1.-]	GO:0016023//cytoplasmic membrane-bounded vesicle;GO:0016021//integral to membrane	GO:0004672//protein kinase activity;GO:0005524//ATP binding	GO:0006468//protein phosphorylation	gi|222640834|gb|EEE68966.1|/0/hypothetical protein OsJ_27871 [Oryza sativa Japonica Group]
Unigene16170_Zhong-531	-1.24819	0.850313	K00924|1|9e-34|143|aly:ARALYDRAFT_489138|[EC:2.7.1.-];K13171|3|5e-20|98.2|ath:AT2G29210|serine/arginine repetitive matrix protein 1	-	GO:0004190//aspartic-type endopeptidase activity	GO:0009737//response to abscisic acid stimulus;GO:0009414//response to water deprivation;GO:0006508//proteolysis	gi|125524353|gb|EAY72467.1|/0/hypothetical protein OsI_00323 [Oryza sativa Indica Group]
Unigene34923_Zhong-531	-1.11714	0.811962	K00939|1|8e-136|481|osa:4351850|adenylate kinase [EC:2.7.4.3]	GO:0005739//mitochondrion;GO:0005774//vacuolar membrane	GO:0005507//copper ion binding;GO:0004017//adenylate kinase activity;GO:0005524//ATP binding	GO:0046939//nucleotide phosphorylation;GO:0046686//response to cadmium ion;GO:0006163//purine nucleotide metabolic process	gi|115487950|ref|NP_001066462.1|/1.68842e-134/Os12g0236400 [Oryza sativa Japonica Group]
Unigene17905_Zhong-531	1.14403	0.832134	K00940|1|2e-45|178|osa:4343275|nucleoside-diphosphate kinase [EC:2.7.4.6]	-	GO:0004550//nucleoside diphosphate kinase activity;GO:0046872//metal ion binding;GO:0005524//ATP binding	GO:0006241//CTP biosynthetic process;GO:0009585//red, far-red light phototransduction;GO:0006165//nucleoside diphosphate phosphorylation;GO:0006183//GTP biosynthetic process;GO:0006228//UTP biosynthetic process	gi|115472167|ref|NP_001059682.1|/5.21863e-44/Os07g0492000 [Oryza sativa Japonica Group]
Unigene17906_Zhong-531	1.03834	0.809141	K00940|1|7e-37|150|osa:4343275|nucleoside-diphosphate kinase [EC:2.7.4.6]	-	GO:0004550//nucleoside diphosphate kinase activity;GO:0046872//metal ion binding;GO:0005524//ATP binding	GO:0006165//nucleoside diphosphate phosphorylation;GO:0006228//UTP biosynthetic process;GO:0006183//GTP biosynthetic process;GO:0006241//CTP biosynthetic process	gi|215768434|dbj|BAH00663.1|/1.15191e-35/unnamed protein product [Oryza sativa Japonica Group]
CL339.Contig1_Zhong-531	1.41576	0.816979	K00943|1|7e-22|103|ota:Ot07g01210|dTMP kinase [EC:2.7.4.9];K01115|2|1e-12|73.6|vcn:VOLCADRAFT_99471|phospholipase D [EC:3.1.4.4]	-	-	GO:0042752//regulation of circadian rhythm	gi|573956057|ref|XP_006660266.1|/1.965e-116/PREDICTED: lysine-specific demethylase 8-like [Oryza brachyantha]
CL2190.Contig4_Zhong-531	-1.17835	0.829771	K01051|1|0.0|858|osa:4327285|pectinesterase [EC:3.1.1.11]	GO:0005618//cell wall	GO:0030599//pectinesterase activity;GO:0045330;GO:0004857//enzyme inhibitor activity	GO:0042545//cell wall modification;GO:0043086//negative regulation of catalytic activity	gi|222618293|gb|EEE54425.1|/0/hypothetical protein OsJ_01485 [Oryza sativa Japonica Group]
CL6752.Contig2_Zhong-531	-3.07817	0.848805	K01051|1|1e-09|59.7|gmx:100776781|pectinesterase [EC:3.1.1.11];K15174|2|3e-08|43.5|ath:AT1G79730|RNA polymerase II-associated factor 1;K01115|4|1e-07|42.4|vcn:VOLCADRAFT_99471|phospholipase D [EC:3.1.4.4]	GO:0009536//plastid	-	-	gi|115464539|ref|NP_001055869.1|/1.69984e-55/Os05g0484000 [Oryza sativa Japonica Group]
Unigene40174_Zhong-531	-1.90188	0.904864	K01051|1|1e-62|238|ppp:PHYPADRAFT_135307|pectinesterase [EC:3.1.1.11]	GO:0009505//plant-type cell wall;GO:0005576//extracellular region	GO:0030599//pectinesterase activity;GO:0045330	GO:0016572//histone phosphorylation;GO:0042545//cell wall modification	gi|115459816|ref|NP_001053508.1|/2.3029e-122/Os04g0553500 [Oryza sativa Japonica Group]
Unigene22494_Zhong-531	-1.71374	0.857499	K01051|1|2e-08|55.5|gmx:100776781|pectinesterase [EC:3.1.1.11];K12826|2|1e-06|49.7|rcu:RCOM_1353370|splicing factor 3A subunit 2;K01115|3|2e-06|48.9|vcn:VOLCADRAFT_99471|phospholipase D [EC:3.1.4.4]	-	-	-	gi|125528905|gb|EAY77019.1|/4.52275e-40/hypothetical protein OsI_04975 [Oryza sativa Indica Group]
Unigene24938_Zhong-531	2.3383	0.906445	K01051|1|4e-06|43.5|gmx:100776781|pectinesterase [EC:3.1.1.11];K14774|3|5e-06|47.4|ppp:PHYPADRAFT_168559|U3 small nucleolar RNA-associated protein 25	-	-	-	gi|115473989|ref|NP_001060593.1|/1.07974e-41/Os07g0670300 [Oryza sativa Japonica Group]
Unigene45975_Zhong-531	-1.08916	0.812549	K01051|1|4e-12|69.7|gmx:100776781|pectinesterase [EC:3.1.1.11];K14325|4|9e-12|68.6|bdi:100845778|RNA-binding protein with serine-rich domain 1	-	GO:0016301//kinase activity;GO:0005198//structural molecule activity	GO:0016310//phosphorylation	gi|115440815|ref|NP_001044687.1|/2.08805e-107/Os01g0829100 [Oryza sativa Japonica Group]
CL6742.Contig1_Zhong-531	-2.32472	0.844048	K01051|1|5e-07|52.4|gmx:100776781|pectinesterase [EC:3.1.1.11];K12447|2|2e-06|50.4|cre:CHLREDRAFT_32796|UDP-sugar pyrophosphorylase [EC:2.7.7.64];K01115|3|7e-06|48.5|vcn:VOLCADRAFT_99471|phospholipase D [EC:3.1.4.4]	-	-	-	gi|125539184|gb|EAY85579.1|/1.23799e-122/hypothetical protein OsI_06951 [Oryza sativa Indica Group]
Unigene689_Zhong-531	-2.41405	0.85462	K01051|1|6e-08|54.7|gmx:100776781|pectinesterase [EC:3.1.1.11];K14325|4|7e-07|51.2|sbi:SORBI_03g046480|RNA-binding protein with serine-rich domain 1;K03509|5|8e-06|47.8|vcn:VOLCADRAFT_116690|DNA polymerase eta subunit [EC:2.7.7.7]	GO:0016021//integral to membrane	GO:0004672//protein kinase activity;GO:0005524//ATP binding	GO:0006468//protein phosphorylation	gi|108863915|gb|ABG22331.1|/5.58355e-68/Leucine Rich Repeat family protein, expressed [Oryza sativa Japonica Group]
Unigene40173_Zhong-531	-1.77147	0.871596	K01051|1|6e-25|110|smo:SELMODRAFT_76951|pectinesterase [EC:3.1.1.11]	GO:0005618//cell wall	GO:0030599//pectinesterase activity;GO:0045330	GO:0042545//cell wall modification;GO:0008152//metabolic process	gi|38345478|emb|CAD41229.2|/1.09629e-78/OSJNBa0010H02.16 [Oryza sativa Japonica Group]
Unigene29181_Zhong-531	2.08415	0.902841	K01057|1|1e-17|86.3|osa:4333117|6-phosphogluconolactonase [EC:3.1.1.31]	-	GO:0017057//6-phosphogluconolactonase activity	GO:0006098//pentose-phosphate shunt	gi|158513209|sp|A2XI04.2|6PGL1_ORYSI/2.6616e-16/RecName: Full=Probable 6-phosphogluconolactonase 1; Short=6PGL 1
Unigene29182_Zhong-531	1.6473	0.893545	K01057|1|9e-148|521|osa:4333117|6-phosphogluconolactonase [EC:3.1.1.31]	-	GO:0017057//6-phosphogluconolactonase activity	GO:0006098//pentose-phosphate shunt	gi|158513209|sp|A2XI04.2|6PGL1_ORYSI/6.69808e-147/RecName: Full=Probable 6-phosphogluconolactonase 1; Short=6PGL 1
CL5205.Contig1_Zhong-531	1.41022	0.817828	K01061|1|8e-82|301|bdi:100822628|carboxymethylenebutenolidase [EC:3.1.1.45]	GO:0016023//cytoplasmic membrane-bounded vesicle;GO:0005829//cytosol;GO:0048046//apoplast;GO:0005634//nucleus;GO:0005886//plasma membrane	GO:0016787//hydrolase activity	GO:0008152//metabolic process;GO:0009651//response to salt stress	gi|115475453|ref|NP_001061323.1|/7.43535e-153/Os08g0238200 [Oryza sativa Japonica Group]
Unigene23781_Zhong-531	2.54717	0.930084	K01078|1|3e-113|406|rcu:RCOM_1150260|acid phosphatase [EC:3.1.3.2];K03509|3|1e-06|52.8|vcn:VOLCADRAFT_116690|DNA polymerase eta subunit [EC:2.7.7.7];K14306|4|1e-06|52.8|ppp:PHYPADRAFT_166175|nuclear pore complex protein Nup62	GO:0005773//vacuole;GO:0016023//cytoplasmic membrane-bounded vesicle	GO:0003993//acid phosphatase activity	GO:0016311//dephosphorylation;GO:0030643//cellular phosphate ion homeostasis;GO:0042542//response to hydrogen peroxide	gi|125534716|gb|EAY81264.1|/0/hypothetical protein OsI_36442 [Oryza sativa Indica Group]
Unigene7388_Zhong-531	2.00362	0.917336	K01078|1|8e-84|308|rcu:RCOM_1150260|acid phosphatase [EC:3.1.3.2];K01051|3|2e-07|54.7|gmx:100776781|pectinesterase [EC:3.1.1.11];K01115|4|8e-07|52.8|vcn:VOLCADRAFT_99471|phospholipase D [EC:3.1.4.4]	GO:0005773//vacuole;GO:0016023//cytoplasmic membrane-bounded vesicle	GO:0003993//acid phosphatase activity	GO:0016311//dephosphorylation	gi|297728453|ref|NP_001176590.1|/6.57103e-164/Os11g0549620 [Oryza sativa Japonica Group]
Unigene39321_Zhong-531	-1.51221	0.881805	K01082|1|7e-06|47.0|osa:4331065|3'(2'), 5'-bisphosphate nucleotidase [EC:3.1.3.7]	GO:0016023//cytoplasmic membrane-bounded vesicle	GO:0003993//acid phosphatase activity	GO:0016311//dephosphorylation	gi|115462493|ref|NP_001054846.1|/3.16473e-17/Os05g0189300 [Oryza sativa Japonica Group]
Unigene20770_Zhong-531	-1.90333	0.873292	K01090|1|9e-24|108|aly:ARALYDRAFT_344104|protein phosphatase [EC:3.1.3.16]	GO:0005886//plasma membrane	GO:0046872//metal ion binding;GO:0004722//protein serine/threonine phosphatase activity	GO:0006470//protein dephosphorylation;GO:0009737//response to abscisic acid stimulus	gi|218191133|gb|EEC73560.1|/4.54789e-84/hypothetical protein OsI_07998 [Oryza sativa Indica Group]
Unigene1461_Zhong-531	-1.30082	0.836014	K01099|1|9e-23|105|ota:Ot04g02290|phosphatidylinositol-bisphosphatase [EC:3.1.3.36]	-	GO:0046030//inositol trisphosphate phosphatase activity	GO:0046855//inositol phosphate dephosphorylation;GO:0010305//leaf vascular tissue pattern formation;GO:0046856//phosphatidylinositol dephosphorylation;GO:0048016//inositol phosphate-mediated signaling;GO:0010588//cotyledon vascular tissue pattern formation;GO:0010067//procambium histogenesis;GO:0009737//response to abscisic acid stimulus;GO:0032957//inositol trisphosphate metabolic process	gi|115454467|ref|NP_001050834.1|/1.7797e-90/Os03g0663700 [Oryza sativa Japonica Group]
Unigene41475_Zhong-531	1.48978	0.873807	K01115|1|1e-06|49.7|vcn:VOLCADRAFT_99471|phospholipase D [EC:3.1.4.4]	GO:0005634//nucleus	GO:0003677//DNA binding;GO:0008270//zinc ion binding	GO:0010150//leaf senescence;GO:0009867//jasmonic acid mediated signaling pathway	gi|125551145|gb|EAY96854.1|/4.49585e-32/hypothetical protein OsI_18775 [Oryza sativa Indica Group]
Unigene14240_Zhong-531	1.43775	0.83299	K01115|1|1e-06|51.2|vcn:VOLCADRAFT_99471|phospholipase D [EC:3.1.4.4];K14325|2|7e-06|48.5|osa:4337561|RNA-binding protein with serine-rich domain 1	GO:0005737//cytoplasm;GO:0005634//nucleus	GO:0042802//identical protein binding;GO:0003700//sequence-specific DNA binding transcription factor activity;GO:0043565//sequence-specific DNA binding	GO:0006355//regulation of transcription, DNA-dependent;GO:0006950//response to stress	gi|115482048|ref|NP_001064617.1|/1.64708e-36/Os10g0419300 [Oryza sativa Japonica Group]
CL5587.Contig3_Zhong-531	1.26967	0.843671	K01115|1|1e-07|55.1|vcn:VOLCADRAFT_99471|phospholipase D [EC:3.1.4.4]	GO:0009506//plasmodesma;GO:0016023//cytoplasmic membrane-bounded vesicle;GO:0005618//cell wall	GO:0008289//lipid binding	GO:0009414//response to water deprivation;GO:0006869//lipid transport;GO:0009651//response to salt stress;GO:0009737//response to abscisic acid stimulus	gi|115483847|ref|NP_001065585.1|/7.12189e-61/Os11g0116000 [Oryza sativa Japonica Group]
Unigene8781_Zhong-531	-2.96267	0.943854	K01115|1|1e-08|58.2|vcn:VOLCADRAFT_99471|phospholipase D [EC:3.1.4.4]	GO:0016023//cytoplasmic membrane-bounded vesicle	GO:0008289//lipid binding	GO:0006869//lipid transport	gi|115435324|ref|NP_001042420.1|/2.77512e-67/Os01g0219500 [Oryza sativa Japonica Group]
Unigene46680_Zhong-531	-1.26043	0.833635	K01115|1|1e-09|59.3|vcn:VOLCADRAFT_99471|phospholipase D [EC:3.1.4.4]	GO:0016023//cytoplasmic membrane-bounded vesicle	GO:0008233//peptidase activity;GO:0004867//serine-type endopeptidase inhibitor activity;GO:0043167//ion binding	GO:0006508//proteolysis	gi|297720515|ref|NP_001172619.1|/4.243e-30/Os01g0814100 [Oryza sativa Japonica Group]
Unigene32463_Zhong-531	-1.97676	0.919577	K01115|1|1e-09|61.2|vcn:VOLCADRAFT_99471|phospholipase D [EC:3.1.4.4]	GO:0005576//extracellular region	GO:0005548//phospholipid transporter activity	GO:0006649//phospholipid transfer to membrane	gi|115480253|ref|NP_001063720.1|/3.72918e-49/Os09g0525500 [Oryza sativa Japonica Group]
Unigene16056_Zhong-531	1.32737	0.833171	K01115|1|1e-10|63.5|vcn:VOLCADRAFT_99471|phospholipase D [EC:3.1.4.4]	-	-	-	gi|115481908|ref|NP_001064547.1|/4.83578e-37/Os10g0401000 [Oryza sativa Japonica Group]
Unigene7742_Zhong-531	2.13086	0.922557	K01115|1|1e-10|65.5|vcn:VOLCADRAFT_99471|phospholipase D [EC:3.1.4.4]	-	-	GO:0009620//response to fungus;GO:0007568//aging	gi|115474237|ref|NP_001060717.1|/8.77014e-53/Os07g0691300 [Oryza sativa Japonica Group]
Unigene43816_Zhong-531	-1.80569	0.81848	K01115|1|1e-11|66.2|vcn:VOLCADRAFT_99471|phospholipase D [EC:3.1.4.4]	GO:0043231//intracellular membrane-bounded organelle;GO:0044444//cytoplasmic part	-	-	gi|125564247|gb|EAZ09627.1|/2.69819e-61/hypothetical protein OsI_31911 [Oryza sativa Indica Group]
Unigene23946_Zhong-531	1.54601	0.801397	K01115|1|1e-11|66.2|vcn:VOLCADRAFT_99471|phospholipase D [EC:3.1.4.4]	GO:0009536//plastid	-	-	gi|53792043|dbj|BAD54628.1|/2.66522e-24/hypothetical protein [Oryza sativa Japonica Group]
Unigene46426_Zhong-531	1.84806	0.887933	K01115|1|1e-11|67.8|vcn:VOLCADRAFT_99471|phospholipase D [EC:3.1.4.4];K14709|4|3e-09|60.1|vcn:VOLCADRAFT_104214|solute carrier family 39 (zinc transporter), member 1/2/3	GO:0016023//cytoplasmic membrane-bounded vesicle	-	-	gi|297728629|ref|NP_001176678.1|/1.02841e-84/Os11g0644750 [Oryza sativa Japonica Group]
CL5185.Contig1_Zhong-531	2.07039	0.912804	K01115|1|1e-12|70.1|vcn:VOLCADRAFT_99471|phospholipase D [EC:3.1.4.4]	GO:0016023//cytoplasmic membrane-bounded vesicle	-	-	gi|115473185|ref|NP_001060191.1|/2.0321e-73/Os07g0599600 [Oryza sativa Japonica Group]
Unigene8671_Zhong-531	-1.52468	0.881733	K01115|1|1e-12|72.4|vcn:VOLCADRAFT_99471|phospholipase D [EC:3.1.4.4]	GO:0016023//cytoplasmic membrane-bounded vesicle	GO:0008289//lipid binding	GO:0006869//lipid transport	gi|115450955|ref|NP_001049078.1|/6.19439e-149/Os03g0167000 [Oryza sativa Japonica Group]
CL4973.Contig2_Zhong-531	-2.42268	0.836804	K01115|1|1e-21|94.0|vcn:VOLCADRAFT_99471|phospholipase D [EC:3.1.4.4]	GO:0016023//cytoplasmic membrane-bounded vesicle;GO:0016020//membrane	-	-	gi|115441601|ref|NP_001045080.1|/4.67699e-90/Os01g0896400 [Oryza sativa Japonica Group]
Unigene20086_Zhong-531	-2.99052	0.835521	K01115|1|1e-22|102|vcn:VOLCADRAFT_99471|phospholipase D [EC:3.1.4.4]	-	-	GO:0006511//ubiquitin-dependent protein catabolic process	gi|22093766|dbj|BAC07057.1|/1.39619e-33/hypothetical protein [Oryza sativa Japonica Group]
Unigene46171_Zhong-531	1.46111	0.867984	K01115|1|2e-08|55.1|vcn:VOLCADRAFT_99471|phospholipase D [EC:3.1.4.4]	GO:0005634//nucleus	GO:0003677//DNA binding;GO:0008270//zinc ion binding	GO:0010150//leaf senescence;GO:0009867//jasmonic acid mediated signaling pathway	gi|125551145|gb|EAY96854.1|/4.62247e-37/hypothetical protein OsI_18775 [Oryza sativa Indica Group]
Unigene20015_Zhong-531	-1.74019	0.81376	K01115|1|2e-08|55.5|vcn:VOLCADRAFT_99471|phospholipase D [EC:3.1.4.4];K14709|5|3e-07|51.6|vcn:VOLCADRAFT_104214|solute carrier family 39 (zinc transporter), member 1/2/3	-	GO:0003676//nucleic acid binding	-	gi|125526462|gb|EAY74576.1|/1.75833e-44/hypothetical protein OsI_02464 [Oryza sativa Indica Group]
CL4388.Contig2_Zhong-531	-1.10285	0.830242	K01115|1|2e-09|61.2|vcn:VOLCADRAFT_99471|phospholipase D [EC:3.1.4.4]	GO:0016023//cytoplasmic membrane-bounded vesicle	GO:0008289//lipid binding	GO:0006869//lipid transport	gi|77548411|gb|ABA91208.1|/2.52725e-85/expressed protein [Oryza sativa Japonica Group]
CL3480.Contig2_Zhong-531	2.44983	0.822759	K01115|1|2e-09|62.4|vcn:VOLCADRAFT_99471|phospholipase D [EC:3.1.4.4];K03006|4|2e-09|62.4|sbi:SORBI_07g003680|DNA-directed RNA polymerase II subunit RPB1 [EC:2.7.7.6]	-	-	-	gi|125538212|gb|EAY84607.1|/3.52175e-128/hypothetical protein OsI_05975 [Oryza sativa Indica Group]
Unigene25091_Zhong-531	-2.69872	0.903566	K01115|1|2e-10|62.0|vcn:VOLCADRAFT_99471|phospholipase D [EC:3.1.4.4]	-	-	-	gi|125564502|gb|EAZ09882.1|/5.23758e-36/hypothetical protein OsI_32175 [Oryza sativa Indica Group]
Unigene32065_Zhong-531	-2.46454	0.932092	K01115|1|2e-10|62.4|vcn:VOLCADRAFT_99471|phospholipase D [EC:3.1.4.4]	-	GO:0003824//catalytic activity	-	gi|77556332|gb|ABA99128.1|/4.53455e-64/expressed protein [Oryza sativa Japonica Group]
Unigene17635_Zhong-531	2.29608	0.850226	K01115|1|2e-10|63.2|vcn:VOLCADRAFT_99471|phospholipase D [EC:3.1.4.4];K14325|5|5e-09|58.5|gmx:100804778|RNA-binding protein with serine-rich domain 1	GO:0005634//nucleus	GO:0003700//sequence-specific DNA binding transcription factor activity;GO:0043565//sequence-specific DNA binding	GO:0006355//regulation of transcription, DNA-dependent;GO:0006950//response to stress	gi|125562434|gb|EAZ07882.1|/2.53619e-85/hypothetical protein OsI_30138 [Oryza sativa Indica Group]
Unigene184_Zhong-531	-2.40862	0.935007	K01115|1|2e-11|50.1|vcn:VOLCADRAFT_99471|phospholipase D [EC:3.1.4.4]	GO:0016023//cytoplasmic membrane-bounded vesicle	-	-	gi|125543094|gb|EAY89233.1|/2.27669e-126/hypothetical protein OsI_10730 [Oryza sativa Indica Group]
Unigene40015_Zhong-531	1.80746	0.887686	K01115|1|2e-11|66.6|vcn:VOLCADRAFT_99471|phospholipase D [EC:3.1.4.4]	-	-	-	gi|115460804|ref|NP_001054002.1|/1.15433e-43/Os04g0634800 [Oryza sativa Japonica Group]
Unigene7665_Zhong-531	-1.14136	0.810026	K01115|1|2e-13|73.6|vcn:VOLCADRAFT_99471|phospholipase D [EC:3.1.4.4]	GO:0009507//chloroplast	GO:0008080//N-acetyltransferase activity	GO:0006591//ornithine metabolic process;GO:0009753//response to jasmonic acid stimulus	gi|125584945|gb|EAZ25609.1|/3.32086e-100/hypothetical protein OsJ_09436 [Oryza sativa Japonica Group]
Unigene45936_Zhong-531	-1.57712	0.888795	K01115|1|2e-14|75.9|vcn:VOLCADRAFT_99471|phospholipase D [EC:3.1.4.4]	-	-	-	gi|38569183|emb|CAD40836.3|/3.69157e-34/OSJNBa0086B14.8 [Oryza sativa Japonica Group]
Unigene31095_Zhong-531	-1.31091	0.846912	K01115|1|2e-14|76.3|vcn:VOLCADRAFT_99471|phospholipase D [EC:3.1.4.4]	-	-	-	gi|115438859|ref|NP_001043709.1|/3.14956e-82/Os01g0647000 [Oryza sativa Japonica Group]
Unigene32608_Zhong-531	-2.28742	0.930722	K01115|1|2e-14|78.2|vcn:VOLCADRAFT_99471|phospholipase D [EC:3.1.4.4]	GO:0016023//cytoplasmic membrane-bounded vesicle	-	-	gi|218196106|gb|EEC78533.1|/1.06836e-172/hypothetical protein OsI_18484 [Oryza sativa Indica Group]
Unigene39244_Zhong-531	-1.99813	0.918837	K01115|1|2e-14|79.0|vcn:VOLCADRAFT_99471|phospholipase D [EC:3.1.4.4]	GO:0016023//cytoplasmic membrane-bounded vesicle	GO:0016788//hydrolase activity, acting on ester bonds	GO:0006629//lipid metabolic process	gi|115443735|ref|NP_001045647.1|/0/Os02g0110000 [Oryza sativa Japonica Group]
Unigene44742_Zhong-531	2.327	0.838624	K01115|1|2e-15|79.7|vcn:VOLCADRAFT_99471|phospholipase D [EC:3.1.4.4];K01051|4|3e-10|62.8|gmx:100776781|pectinesterase [EC:3.1.1.11]	GO:0016023//cytoplasmic membrane-bounded vesicle	GO:0046872//metal ion binding	-	gi|125601096|gb|EAZ40672.1|/5.00155e-58/hypothetical protein OsJ_25141 [Oryza sativa Japonica Group]
Unigene25756_Zhong-531	-1.84639	0.870356	K01115|1|2e-15|82.0|vcn:VOLCADRAFT_99471|phospholipase D [EC:3.1.4.4];K13171|3|2e-14|78.6|ath:AT2G29210|serine/arginine repetitive matrix protein 1;K03006|5|2e-13|75.1|aly:ARALYDRAFT_491060|DNA-directed RNA polymerase II subunit RPB1 [EC:2.7.7.6]	-	GO:0042802//identical protein binding;GO:0004252//serine-type endopeptidase activity;GO:0016491//oxidoreductase activity	GO:0006508//proteolysis;GO:0043086//negative regulation of catalytic activity	gi|125525399|gb|EAY73513.1|/0/hypothetical protein OsI_01395 [Oryza sativa Indica Group]
Unigene46001_Zhong-531	-2.51555	0.93318	K01115|1|2e-20|98.2|vcn:VOLCADRAFT_99471|phospholipase D [EC:3.1.4.4]	GO:0016023//cytoplasmic membrane-bounded vesicle	-	-	gi|115454471|ref|NP_001050836.1|/2.77542e-128/Os03g0663900 [Oryza sativa Japonica Group]
Unigene25003_Zhong-531	-1.55379	0.873967	K01115|1|3e-06|35.0|vcn:VOLCADRAFT_99471|phospholipase D [EC:3.1.4.4]	GO:0016020//membrane	-	-	gi|115466286|ref|NP_001056742.1|/6.37005e-55/Os06g0138900 [Oryza sativa Japonica Group]
CL4973.Contig3_Zhong-531	-3.17703	0.849088	K01115|1|3e-06|48.1|vcn:VOLCADRAFT_99471|phospholipase D [EC:3.1.4.4]	GO:0016023//cytoplasmic membrane-bounded vesicle;GO:0016020//membrane	-	-	gi|115464779|ref|NP_001055989.1|/9.59318e-22/Os05g0507000 [Oryza sativa Japonica Group]
CL4063.Contig2_Zhong-531	2.05885	0.901195	K01115|1|3e-06|49.3|vcn:VOLCADRAFT_99471|phospholipase D [EC:3.1.4.4];K00850|3|3e-06|49.3|osa:4336113|6-phosphofructokinase [EC:2.7.1.11]	-	-	-	gi|115460816|ref|NP_001054008.1|/1.5566e-42/Os04g0635500 [Oryza sativa Japonica Group]
Unigene19590_Zhong-531	-1.73399	0.902703	K01115|1|3e-09|58.2|vcn:VOLCADRAFT_99471|phospholipase D [EC:3.1.4.4]	GO:0016023//cytoplasmic membrane-bounded vesicle	-	-	gi|297602660|ref|NP_001052704.2|/3.11203e-65/Os04g0404400 [Oryza sativa Japonica Group]
Unigene24631_Zhong-531	1.1526	0.819017	K01115|1|3e-09|60.5|vcn:VOLCADRAFT_99471|phospholipase D [EC:3.1.4.4]	GO:0043234//protein complex;GO:0009941//chloroplast envelope	-	GO:0080153//negative regulation of reductive pentose-phosphate cycle;GO:0009628//response to abiotic stimulus;GO:0033554//cellular response to stress;GO:0009744//response to sucrose stimulus	gi|125543561|gb|EAY89700.1|/5.82941e-65/hypothetical protein OsI_11237 [Oryza sativa Indica Group]
Unigene20275_Zhong-531	-1.75649	0.835441	K01115|1|3e-10|53.9|vcn:VOLCADRAFT_99471|phospholipase D [EC:3.1.4.4];K15174|5|1e-07|52.8|aly:ARALYDRAFT_477298|RNA polymerase II-associated factor 1	GO:0005739//mitochondrion	-	-	gi|116309155|emb|CAH66255.1|/4.27126e-59/OSIGBa0139I12.4 [Oryza sativa Indica Group]
CL5532.Contig2_Zhong-531	1.33592	0.858232	K01115|1|3e-11|64.7|vcn:VOLCADRAFT_99471|phospholipase D [EC:3.1.4.4]	GO:0046658//anchored to plasma membrane;GO:0016023//cytoplasmic membrane-bounded vesicle;GO:0005618//cell wall;GO:0005774//vacuolar membrane	-	GO:0048367//shoot system development;GO:0048364//root development	gi|115478142|ref|NP_001062666.1|/8.00729e-53/Os09g0248100 [Oryza sativa Japonica Group]
Unigene43141_Zhong-531	-2.54468	0.901761	K01115|1|3e-16|82.8|vcn:VOLCADRAFT_99471|phospholipase D [EC:3.1.4.4]	-	GO:0016740//transferase activity	-	gi|222617549|gb|EEE53681.1|/9.3505e-74/hypothetical protein OsJ_37023 [Oryza sativa Japonica Group]
Unigene32874_Zhong-531	-2.59144	0.841539	K01115|1|3e-17|86.7|vcn:VOLCADRAFT_99471|phospholipase D [EC:3.1.4.4]	GO:0005634//nucleus	-	GO:0000911//cytokinesis by cell plate formation;GO:0008283//cell proliferation;GO:0000226//microtubule cytoskeleton organization;GO:0048451//petal formation;GO:0048453//sepal formation	gi|125568726|gb|EAZ10241.1|/4.31746e-115/hypothetical protein OsJ_00073 [Oryza sativa Japonica Group]
CL102.Contig1_Zhong-531	2.72546	0.897091	K01115|1|3e-18|91.3|vcn:VOLCADRAFT_99471|phospholipase D [EC:3.1.4.4];K03006|5|8e-17|86.3|sbi:SORBI_07g003680|DNA-directed RNA polymerase II subunit RPB1 [EC:2.7.7.6]	GO:0016023//cytoplasmic membrane-bounded vesicle;GO:0005886//plasma membrane;GO:0005774//vacuolar membrane;GO:0031225//anchored to membrane	-	GO:0010215//cellulose microfibril organization;GO:0009834//secondary cell wall biogenesis;GO:0016049//cell growth	gi|115453531|ref|NP_001050366.1|/0/Os03g0416200 [Oryza sativa Japonica Group]
CL626.Contig3_Zhong-531	-1.20975	0.825217	K01115|1|3e-38|158|vcn:VOLCADRAFT_99471|phospholipase D [EC:3.1.4.4];K03006|5|4e-32|137|sbi:SORBI_07g003680|DNA-directed RNA polymerase II subunit RPB1 [EC:2.7.7.6]	GO:0009505//plant-type cell wall;GO:0009506//plasmodesma;GO:0016023//cytoplasmic membrane-bounded vesicle	-	GO:0010054//trichoblast differentiation;GO:0009826//unidimensional cell growth;GO:0000904//cell morphogenesis involved in differentiation	gi|115444109|ref|NP_001045834.1|/0/Os02g0138000 [Oryza sativa Japonica Group]
Unigene13505_Zhong-531	3.91149	0.865461	K01115|1|4e-06|47.8|vcn:VOLCADRAFT_99471|phospholipase D [EC:3.1.4.4]	GO:0005739//mitochondrion	-	-	gi|218201796|gb|EEC84223.1|/1.16055e-43/hypothetical protein OsI_30639 [Oryza sativa Indica Group]
Unigene50128_Zhong-531	-4.05383	0.888563	K01115|1|4e-06|47.8|vcn:VOLCADRAFT_99471|phospholipase D [EC:3.1.4.4]	-	GO:0008168//methyltransferase activity	GO:0032259//methylation	gi|77553823|gb|ABA96619.1|/8.41555e-63/dehydration-responsive protein, putative [Oryza sativa Japonica Group]
Unigene36133_Zhong-531	-1.82629	0.852539	K01115|1|4e-06|47.8|vcn:VOLCADRAFT_99471|phospholipase D [EC:3.1.4.4]	GO:0016021//integral to membrane	-	GO:0055085//transmembrane transport	gi|125551294|gb|EAY97003.1|/1.82641e-25/hypothetical protein OsI_18925 [Oryza sativa Indica Group]
Unigene31954_Zhong-531	-1.74016	0.884205	K01115|1|4e-06|50.1|vcn:VOLCADRAFT_99471|phospholipase D [EC:3.1.4.4];K00850|2|5e-06|49.7|osa:4336113|6-phosphofructokinase [EC:2.7.1.11]	GO:0005634//nucleus	GO:0046983//protein dimerization activity	-	gi|218188032|gb|EEC70459.1|/1.78119e-60/hypothetical protein OsI_01495 [Oryza sativa Indica Group]
Unigene23947_Zhong-531	1.32778	0.812194	K01115|1|4e-07|52.8|vcn:VOLCADRAFT_99471|phospholipase D [EC:3.1.4.4];K01051|2|6e-06|48.9|gmx:100776781|pectinesterase [EC:3.1.1.11];K15174|3|1e-05|48.1|pop:POPTR_751858|RNA polymerase II-associated factor 1	-	-	-	gi|218187556|gb|EEC69983.1|/3.2823e-11/hypothetical protein OsI_00490 [Oryza sativa Indica Group]
Unigene25873_Zhong-531	-1.62531	0.856129	K01115|1|4e-08|37.7|vcn:VOLCADRAFT_99471|phospholipase D [EC:3.1.4.4]	GO:0005634//nucleus	GO:0046872//metal ion binding;GO:0003677//DNA binding;GO:0016740//transferase activity	GO:0006355//regulation of transcription, DNA-dependent	gi|222636028|gb|EEE66160.1|/4.46325e-92/hypothetical protein OsJ_22229 [Oryza sativa Japonica Group]
Unigene13663_Zhong-531	2.30816	0.931389	K01115|1|4e-08|56.6|vcn:VOLCADRAFT_99471|phospholipase D [EC:3.1.4.4];K14325|3|2e-07|54.7|bdi:100845778|RNA-binding protein with serine-rich domain 1;K14709|4|4e-07|53.5|vcn:VOLCADRAFT_104214|solute carrier family 39 (zinc transporter), member 1/2/3	GO:0005739//mitochondrion	GO:0004857//enzyme inhibitor activity	GO:0045980//negative regulation of nucleotide metabolic process;GO:0043086//negative regulation of catalytic activity	gi|218190903|gb|EEC73330.1|/1.35483e-49/hypothetical protein OsI_07529 [Oryza sativa Indica Group]
Unigene40035_Zhong-531	2.87195	0.941164	K01115|1|4e-12|69.7|vcn:VOLCADRAFT_99471|phospholipase D [EC:3.1.4.4]	GO:0016023//cytoplasmic membrane-bounded vesicle	-	-	gi|125554035|gb|EAY99640.1|/9.57408e-89/hypothetical protein OsI_21619 [Oryza sativa Indica Group]
Unigene46076_Zhong-531	1.03981	0.804449	K01115|1|4e-16|83.6|vcn:VOLCADRAFT_99471|phospholipase D [EC:3.1.4.4];K14709|5|7e-15|79.3|vcn:VOLCADRAFT_104214|solute carrier family 39 (zinc transporter), member 1/2/3	-	-	-	gi|110289360|gb|ABB47854.2|/2.17789e-89/Remorin, C-terminal region family protein, expressed [Oryza sativa Japonica Group]
Unigene34231_Zhong-531	-1.47249	0.85164	K01115|1|4e-18|89.4|vcn:VOLCADRAFT_99471|phospholipase D [EC:3.1.4.4]	-	GO:0019210//kinase inhibitor activity	GO:0042326//negative regulation of phosphorylation;GO:0009741//response to brassinosteroid stimulus	gi|115463683|ref|NP_001055441.1|/9.02263e-96/Os05g0390600 [Oryza sativa Japonica Group]
Unigene46735_Zhong-531	1.75163	0.846927	K01115|1|5e-06|47.4|vcn:VOLCADRAFT_99471|phospholipase D [EC:3.1.4.4]	-	-	-	gi|116309500|emb|CAH66567.1|/9.11568e-33/OSIGBa0148P16.1 [Oryza sativa Indica Group]
Unigene43349_Zhong-531	-1.6136	0.843715	K01115|1|5e-07|40.8|vcn:VOLCADRAFT_99471|phospholipase D [EC:3.1.4.4];K09250|5|5e-07|35.8|vvi:100259081|cellular nucleic acid-binding protein	GO:0005739//mitochondrion	-	-	gi|115463373|ref|NP_001055286.1|/3.21248e-30/Os05g0354400 [Oryza sativa Japonica Group]
Unigene7511_Zhong-531	1.47796	0.868608	K01115|1|5e-07|50.8|vcn:VOLCADRAFT_99471|phospholipase D [EC:3.1.4.4];K14709|2|7e-06|47.0|vcn:VOLCADRAFT_104214|solute carrier family 39 (zinc transporter), member 1/2/3;K15174|4|7e-06|47.0|rcu:RCOM_1489440|RNA polymerase II-associated factor 1	GO:0046658//anchored to plasma membrane;GO:0016023//cytoplasmic membrane-bounded vesicle;GO:0005618//cell wall;GO:0005774//vacuolar membrane	-	GO:0048367//shoot system development;GO:0048364//root development	gi|115478142|ref|NP_001062666.1|/1.15255e-51/Os09g0248100 [Oryza sativa Japonica Group]
Unigene46997_Zhong-531	-2.54694	0.850175	K01115|1|5e-08|43.9|vcn:VOLCADRAFT_99471|phospholipase D [EC:3.1.4.4]	GO:0016023//cytoplasmic membrane-bounded vesicle	GO:0016798//hydrolase activity, acting on glycosyl bonds	GO:0005975//carbohydrate metabolic process	gi|125531558|gb|EAY78123.1|/9.59069e-102/hypothetical protein OsI_33170 [Oryza sativa Indica Group]
Unigene35019_Zhong-531	2.40251	0.928474	K01115|1|5e-10|62.4|vcn:VOLCADRAFT_99471|phospholipase D [EC:3.1.4.4]	GO:0016023//cytoplasmic membrane-bounded vesicle	GO:0046872//metal ion binding;GO:0003993//acid phosphatase activity	GO:0016311//dephosphorylation	gi|125537551|gb|EAY84039.1|/5.44509e-107/hypothetical protein OsI_39269 [Oryza sativa Indica Group]
Unigene20884_Zhong-531	-1.82997	0.881784	K01115|1|5e-10|62.8|vcn:VOLCADRAFT_99471|phospholipase D [EC:3.1.4.4];K14709|5|2e-09|60.5|vcn:VOLCADRAFT_104214|solute carrier family 39 (zinc transporter), member 1/2/3	GO:0009506//plasmodesma	-	-	gi|52077118|dbj|BAD46165.1|/5.97155e-91/33 kDa secretory protein-like [Oryza sativa Japonica Group]
Unigene13799_Zhong-531	-2.77627	0.914668	K01115|1|5e-11|63.9|vcn:VOLCADRAFT_99471|phospholipase D [EC:3.1.4.4]	-	GO:0005488//binding;GO:0016301//kinase activity	GO:0008152//metabolic process	gi|222615441|gb|EEE51573.1|/1.2833e-34/hypothetical protein OsJ_32803 [Oryza sativa Japonica Group]
CL4001.Contig2_Zhong-531	-3.27633	0.943005	K01115|1|5e-15|80.5|vcn:VOLCADRAFT_99471|phospholipase D [EC:3.1.4.4];K03006|5|3e-14|77.8|rcu:RCOM_0782880|DNA-directed RNA polymerase II subunit RPB1 [EC:2.7.7.6]	GO:0005618//cell wall;GO:0016023//cytoplasmic membrane-bounded vesicle	GO:0042802//identical protein binding;GO:0004252//serine-type endopeptidase activity	GO:0006508//proteolysis;GO:0043086//negative regulation of catalytic activity	gi|125538495|gb|EAY84890.1|/0/hypothetical protein OsI_06255 [Oryza sativa Indica Group]
Unigene42703_Zhong-531	-1.58386	0.889223	K01115|1|5e-18|89.0|vcn:VOLCADRAFT_99471|phospholipase D [EC:3.1.4.4]	GO:0005739//mitochondrion	-	-	gi|215736899|dbj|BAG95828.1|/6.24344e-77/unnamed protein product [Oryza sativa Japonica Group]
Unigene15407_Zhong-531	-1.40908	0.872277	K01115|1|5e-24|109|vcn:VOLCADRAFT_99471|phospholipase D [EC:3.1.4.4]	GO:0009506//plasmodesma;GO:0009505//plant-type cell wall;GO:0016023//cytoplasmic membrane-bounded vesicle	-	GO:0010102//lateral root morphogenesis;GO:0009733//response to auxin stimulus;GO:0009651//response to salt stress;GO:0009409//response to cold;GO:0009627//systemic acquired resistance;GO:0050832//defense response to fungus;GO:0009737//response to abscisic acid stimulus	gi|193788021|dbj|BAG50511.1|/6.72646e-105/qLTG-3-1 [Oryza sativa Japonica Group]
CL2792.Contig2_Zhong-531	-2.69771	0.860929	K01115|1|5e-28|122|vcn:VOLCADRAFT_99471|phospholipase D [EC:3.1.4.4]	-	-	GO:0006511//ubiquitin-dependent protein catabolic process	gi|22093767|dbj|BAC07058.1|/2.9023e-127/hypothetical protein [Oryza sativa Japonica Group]
Unigene7587_Zhong-531	-1.00921	0.800207	K01115|1|6e-06|49.7|vcn:VOLCADRAFT_99471|phospholipase D [EC:3.1.4.4]	GO:0016023//cytoplasmic membrane-bounded vesicle	GO:0008289//lipid binding	GO:0006869//lipid transport	gi|115440749|ref|NP_001044654.1|/1.95608e-63/Os01g0822900 [Oryza sativa Japonica Group]
CL3811.Contig2_Zhong-531	2.13824	0.8131	K01115|1|6e-07|40.4|vcn:VOLCADRAFT_99471|phospholipase D [EC:3.1.4.4];K15559|5|4e-06|49.7|vcn:VOLCADRAFT_98220|regulator of Ty1 transposition protein 103	GO:0016023//cytoplasmic membrane-bounded vesicle	-	-	gi|125547431|gb|EAY93253.1|/1.03235e-102/hypothetical protein OsI_15059 [Oryza sativa Indica Group]
Unigene24936_Zhong-531	2.15144	0.878339	K01115|1|6e-08|53.9|vcn:VOLCADRAFT_99471|phospholipase D [EC:3.1.4.4]	-	-	-	gi|115473989|ref|NP_001060593.1|/2.00321e-32/Os07g0670300 [Oryza sativa Japonica Group]
Unigene34763_Zhong-531	1.32269	0.856158	K01115|1|6e-08|55.5|vcn:VOLCADRAFT_99471|phospholipase D [EC:3.1.4.4]	-	-	-	gi|115466678|ref|NP_001056938.1|/7.25362e-94/Os06g0171900 [Oryza sativa Japonica Group]
Unigene47543_Zhong-531	2.08602	0.815116	K01115|1|6e-10|60.5|vcn:VOLCADRAFT_99471|phospholipase D [EC:3.1.4.4]	GO:0009536//plastid	GO:0016740//transferase activity	-	gi|222632507|gb|EEE64639.1|/2.18747e-50/hypothetical protein OsJ_19493 [Oryza sativa Japonica Group]
Unigene23766_Zhong-531	-1.79262	0.906539	K01115|1|6e-15|80.1|vcn:VOLCADRAFT_99471|phospholipase D [EC:3.1.4.4]	GO:0032578;GO:0009536//plastid	-	-	gi|218202302|gb|EEC84729.1|/1.32007e-66/hypothetical protein OsI_31714 [Oryza sativa Indica Group]
Unigene43712_Zhong-531	-1.28796	0.857274	K01115|1|7e-08|54.7|vcn:VOLCADRAFT_99471|phospholipase D [EC:3.1.4.4];K10601|3|2e-07|53.5|cme:CMG190C|E3 ubiquitin-protein ligase synoviolin [EC:6.3.2.19];K01051|4|3e-06|49.3|gmx:100776781|pectinesterase [EC:3.1.1.11];K14325|5|8e-06|47.8|rcu:RCOM_1576190|RNA-binding protein with serine-rich domain 1	GO:0009505//plant-type cell wall;GO:0016023//cytoplasmic membrane-bounded vesicle;GO:0031012//extracellular matrix;GO:0005634//nucleus;GO:0048046//apoplast	GO:0045735//nutrient reservoir activity;GO:0030145//manganese ion binding	GO:0009409//response to cold	gi|4239821|dbj|BAA74702.1|/1.63223e-71/germin-like protein 1 [Oryza sativa]
Unigene28943_Zhong-531	-5.18688	0.830024	K01115|1|7e-09|57.0|vcn:VOLCADRAFT_99471|phospholipase D [EC:3.1.4.4];K10990|2|1e-08|56.2|sbi:SORBI_06g014000|RecQ-mediated genome instability protein 1;K14486|3|2e-08|55.5|ath:AT1G59750|auxin response factor;K14709|4|3e-08|54.7|vcn:VOLCADRAFT_104214|solute carrier family 39 (zinc transporter), member 1/2/3	GO:0005739//mitochondrion;GO:0009536//plastid;GO:0005634//nucleus	GO:0003677//DNA binding	GO:0006355//regulation of transcription, DNA-dependent	gi|125557468|gb|EAZ03004.1|/2.15756e-50/hypothetical protein OsI_25145 [Oryza sativa Indica Group]
CL4420.Contig2_Zhong-531	-2.7874	0.888542	K01115|1|7e-14|76.6|vcn:VOLCADRAFT_99471|phospholipase D [EC:3.1.4.4];K03006|5|9e-14|76.3|smo:SELMODRAFT_128226|DNA-directed RNA polymerase II subunit RPB1 [EC:2.7.7.6]	GO:0005770//late endosome;GO:0016021//integral to membrane	GO:0015299//solute:hydrogen antiporter activity	GO:0006885//regulation of pH	gi|125546286|gb|EAY92425.1|/1.25304e-123/hypothetical protein OsI_14159 [Oryza sativa Indica Group]
Unigene44717_Zhong-531	1.16194	0.820692	K01115|1|7e-22|105|vcn:VOLCADRAFT_99471|phospholipase D [EC:3.1.4.4]	GO:0009506//plasmodesma;GO:0005634//nucleus;GO:0009507//chloroplast	-	-	gi|115461524|ref|NP_001054362.1|/0/Os04g0691800 [Oryza sativa Japonica Group]
CL3044.Contig2_Zhong-531	-1.66816	0.835746	K01115|1|8e-06|47.0|vcn:VOLCADRAFT_99471|phospholipase D [EC:3.1.4.4]	-	-	-	gi|125589956|gb|EAZ30306.1|/1.68612e-71/hypothetical protein OsJ_14352 [Oryza sativa Japonica Group]
Unigene46137_Zhong-531	2.6081	0.932411	K01115|1|8e-06|48.5|vcn:VOLCADRAFT_99471|phospholipase D [EC:3.1.4.4]	-	-	-	gi|125590147|gb|EAZ30497.1|/8.30018e-48/hypothetical protein OsJ_14542 [Oryza sativa Japonica Group]
Unigene48091_Zhong-531	1.38032	0.806342	K01115|1|8e-08|53.5|vcn:VOLCADRAFT_99471|phospholipase D [EC:3.1.4.4]	-	GO:0003824//catalytic activity	GO:0008152//metabolic process	gi|55297439|dbj|BAD69290.1|/1.21679e-45/hypothetical protein [Oryza sativa Japonica Group]
CL1612.Contig3_Zhong-531	2.87485	0.872096	K01115|1|8e-08|55.5|vcn:VOLCADRAFT_99471|phospholipase D [EC:3.1.4.4]	-	GO:0003677//DNA binding	GO:0006355//regulation of transcription, DNA-dependent	gi|115489522|ref|NP_001067248.1|/3.24112e-134/Os12g0610600 [Oryza sativa Japonica Group]
CL1163.Contig3_Zhong-531	1.42338	0.842961	K01115|1|8e-10|62.8|vcn:VOLCADRAFT_99471|phospholipase D [EC:3.1.4.4]	GO:0009505//plant-type cell wall;GO:0016023//cytoplasmic membrane-bounded vesicle;GO:0005886//plasma membrane;GO:0009534//chloroplast thylakoid;GO:0048046//apoplast	GO:0008233//peptidase activity;GO:0008289//lipid binding;GO:0005516//calmodulin binding	GO:0006869//lipid transport;GO:0006508//proteolysis	gi|542191408|gb|AGV40204.1|/9.09604e-62/nonspecific lipid-transfer protein 3, partial [Oryza sativa]
Unigene45967_Zhong-531	1.91317	0.910491	K01115|1|8e-12|66.6|vcn:VOLCADRAFT_99471|phospholipase D [EC:3.1.4.4]	GO:0016023//cytoplasmic membrane-bounded vesicle	GO:0008289//lipid binding	GO:0006869//lipid transport	gi|297604659|ref|NP_001055844.2|/4.08789e-33/Os05g0477900 [Oryza sativa Japonica Group]
Unigene7180_Zhong-531	1.34049	0.858674	K01115|1|8e-14|75.9|vcn:VOLCADRAFT_99471|phospholipase D [EC:3.1.4.4]	-	-	-	gi|218201964|gb|EEC84391.1|/1.74736e-64/hypothetical protein OsI_30961 [Oryza sativa Indica Group]
Unigene46976_Zhong-531	2.94865	0.878985	K01115|1|8e-22|102|vcn:VOLCADRAFT_99471|phospholipase D [EC:3.1.4.4]	-	GO:0016301//kinase activity	GO:0016310//phosphorylation	gi|125555932|gb|EAZ01538.1|/0/hypothetical protein OsI_23571 [Oryza sativa Indica Group]
Unigene1520_Zhong-531	3.71443	0.870015	K01115|1|8e-27|116|vcn:VOLCADRAFT_99471|phospholipase D [EC:3.1.4.4]	-	-	-	gi|222624574|gb|EEE58706.1|/2.89282e-39/hypothetical protein OsJ_10154 [Oryza sativa Japonica Group]
Unigene31299_Zhong-531	-1.80397	0.832874	K01115|1|8e-27|119|vcn:VOLCADRAFT_99471|phospholipase D [EC:3.1.4.4]	GO:0005829//cytosol;GO:0016021//integral to membrane;GO:0005634//nucleus;GO:0005886//plasma membrane	-	GO:0006810//transport;GO:0005976//polysaccharide metabolic process;GO:0009664//plant-type cell wall organization	gi|115469468|ref|NP_001058333.1|/8.71929e-117/Os06g0671800 [Oryza sativa Japonica Group]
CL5587.Contig1_Zhong-531	1.78621	0.843251	K01115|1|9e-08|55.5|vcn:VOLCADRAFT_99471|phospholipase D [EC:3.1.4.4];K06640|4|1e-07|54.7|vcn:VOLCADRAFT_88866|serine/threonine-protein kinase ATR [EC:2.7.11.1]	GO:0009506//plasmodesma;GO:0016023//cytoplasmic membrane-bounded vesicle;GO:0005618//cell wall	GO:0008289//lipid binding	GO:0009414//response to water deprivation;GO:0009751//response to salicylic acid stimulus;GO:0009611//response to wounding;GO:0006869//lipid transport;GO:0042542//response to hydrogen peroxide;GO:0009723//response to ethylene stimulus;GO:0009651//response to salt stress;GO:0009737//response to abscisic acid stimulus	gi|77553490|gb|ABA96286.1|/3.3943e-60/Nonspecific lipid-transfer protein 3 precursor, putative, expressed [Oryza sativa Japonica Group]
Unigene28456_Zhong-531	-1.387	0.865722	K01115|1|9e-09|56.6|vcn:VOLCADRAFT_99471|phospholipase D [EC:3.1.4.4]	GO:0016023//cytoplasmic membrane-bounded vesicle	-	-	gi|115469158|ref|NP_001058178.1|/2.77569e-21/Os06g0643500 [Oryza sativa Japonica Group]
Unigene24891_Zhong-531	-3.08098	0.931723	K01115|1|9e-09|57.0|vcn:VOLCADRAFT_99471|phospholipase D [EC:3.1.4.4]	GO:0016023//cytoplasmic membrane-bounded vesicle	GO:0030598//rRNA N-glycosylase activity	GO:0006952//defense response;GO:0017148//negative regulation of translation	gi|222613311|gb|EEE51443.1|/6.8328e-73/hypothetical protein OsJ_32535 [Oryza sativa Japonica Group]
Unigene31823_Zhong-531	7.82827	0.990196	K01115|1|9e-13|72.8|vcn:VOLCADRAFT_99471|phospholipase D [EC:3.1.4.4]	GO:0005829//cytosol;GO:0009506//plasmodesma;GO:0005794//Golgi apparatus	GO:0005507//copper ion binding;GO:0045735//nutrient reservoir activity;GO:0008270//zinc ion binding	-	gi|125529320|gb|EAY77434.1|/1.12571e-176/hypothetical protein OsI_05427 [Oryza sativa Indica Group]
CL3508.Contig2_Zhong-531	4.25212	0.942512	K01177|1|3e-135|480|ppp:PHYPADRAFT_107034|beta-amylase [EC:3.2.1.2]	GO:0009507//chloroplast;GO:0005829//cytosol;GO:0005739//mitochondrion	GO:0042802//identical protein binding;GO:0004556//alpha-amylase activity;GO:0005509//calcium ion binding;GO:0016161//beta-amylase activity	GO:0005983//starch catabolic process;GO:0080027//response to herbivore	gi|297725759|ref|NP_001175243.1|/0/Os07g0543200 [Oryza sativa Japonica Group]
Unigene18983_Zhong-531	-2.34957	0.848602	K01179|1|2e-29|125|osa:4335944|endoglucanase [EC:3.2.1.4]	GO:0009505//plant-type cell wall;GO:0005794//Golgi apparatus;GO:0005886//plasma membrane;GO:0005576//extracellular region;GO:0009536//plastid	GO:0008810//cellulase activity	GO:0009624//response to nematode;GO:0030245//cellulose catabolic process	gi|115474503|ref|NP_001060848.1|/2.85853e-42/Os08g0114200 [Oryza sativa Japonica Group]
Unigene24711_Zhong-531	1.23762	0.81558	K01183|1|1e-48|192|osa:4325067|chitinase [EC:3.2.1.14]	GO:0016023//cytoplasmic membrane-bounded vesicle;GO:0005576//extracellular region	GO:0004553//hydrolase activity, hydrolyzing O-glycosyl compounds	GO:0006952//defense response;GO:0045493//xylan catabolic process	gi|573949364|ref|XP_006656981.1|/3.77262e-148/PREDICTED: xylanase inhibitor protein 1-like [Oryza brachyantha]
Unigene8502_Zhong-531	-1.0947	0.801672	K01183|1|2e-10|63.2|rcu:RCOM_0701150|chitinase [EC:3.2.1.14]	GO:0016023//cytoplasmic membrane-bounded vesicle	GO:0004568//chitinase activity	GO:0005975//carbohydrate metabolic process;GO:0006032//chitin catabolic process	gi|115485441|ref|NP_001067864.1|/2.4238e-81/Os11g0462100 [Oryza sativa Japonica Group]
Unigene25530_Zhong-531	-3.06303	0.917786	K01183|1|2e-11|65.9|mtr:MTR_1g099320|chitinase [EC:3.2.1.14]	GO:0016023//cytoplasmic membrane-bounded vesicle;GO:0005576//extracellular region	GO:0004553//hydrolase activity, hydrolyzing O-glycosyl compounds	GO:0005975//carbohydrate metabolic process;GO:0006952//defense response	gi|115486767|ref|NP_001068527.1|/8.17574e-42/Os11g0701800 [Oryza sativa Japonica Group]
Unigene14314_Zhong-531	2.5751	0.938357	K01183|1|2e-116|417|osa:4338719|chitinase [EC:3.2.1.14]	GO:0016023//cytoplasmic membrane-bounded vesicle;GO:0005576//extracellular region	GO:0008843//endochitinase activity;GO:0008061//chitin binding	GO:0006032//chitin catabolic process;GO:0016998//cell wall macromolecule catabolic process;GO:0050832//defense response to fungus;GO:0000272//polysaccharide catabolic process	gi|115463757|ref|NP_001055478.1|/0/Os05g0399700 [Oryza sativa Japonica Group]
Unigene25531_Zhong-531	-2.95011	0.932172	K01183|1|2e-12|68.6|zma:100284575|chitinase [EC:3.2.1.14]	GO:0005576//extracellular region;GO:0016023//cytoplasmic membrane-bounded vesicle	GO:0004568//chitinase activity	GO:0005975//carbohydrate metabolic process;GO:0006952//defense response	gi|115486767|ref|NP_001068527.1|/4.38369e-43/Os11g0701800 [Oryza sativa Japonica Group]
CL3168.Contig1_Zhong-531	-1.66903	0.875344	K01183|1|2e-14|76.6|gmx:100785900|chitinase [EC:3.2.1.14]	GO:0005576//extracellular region;GO:0016023//cytoplasmic membrane-bounded vesicle	GO:0004553//hydrolase activity, hydrolyzing O-glycosyl compounds	GO:0005975//carbohydrate metabolic process;GO:0006952//defense response	gi|125535330|gb|EAY81878.1|/2.54554e-60/hypothetical protein OsI_37043 [Oryza sativa Indica Group]
Unigene14832_Zhong-531	-1.60371	0.812433	K01183|1|2e-33|140|gmx:100785900|chitinase [EC:3.2.1.14]	GO:0016023//cytoplasmic membrane-bounded vesicle	GO:0004568//chitinase activity	GO:0005975//carbohydrate metabolic process	gi|125535334|gb|EAY81882.1|/1.16457e-126/hypothetical protein OsI_37046 [Oryza sativa Indica Group]
CL2309.Contig3_Zhong-531	1.44442	0.865686	K01183|1|2e-50|197|osa:4325067|chitinase [EC:3.2.1.14]	GO:0016023//cytoplasmic membrane-bounded vesicle	GO:0004568//chitinase activity	GO:0005975//carbohydrate metabolic process	gi|125535324|gb|EAY81872.1|/2.67058e-163/hypothetical protein OsI_37037 [Oryza sativa Indica Group]
Unigene47947_Zhong-531	3.93556	0.865541	K01183|1|4e-21|97.4|osa:4338719|chitinase [EC:3.2.1.14]	GO:0016023//cytoplasmic membrane-bounded vesicle;GO:0005576//extracellular region	GO:0008843//endochitinase activity;GO:0008061//chitin binding;GO:0016231//beta-N-acetylglucosaminidase activity	GO:0006032//chitin catabolic process;GO:0016998//cell wall macromolecule catabolic process;GO:0031640//killing of cells of other organism;GO:0050832//defense response to fungus;GO:0000272//polysaccharide catabolic process	gi|561873|gb|AAA51377.1|/2.34977e-20/chitinase [Oryza sativa Indica Group]
Unigene29_Zhong-531	-1.58343	0.856107	K01183|1|5e-07|50.8|osa:4325067|chitinase [EC:3.2.1.14]	GO:0016023//cytoplasmic membrane-bounded vesicle;GO:0005576//extracellular region	GO:0004553//hydrolase activity, hydrolyzing O-glycosyl compounds	GO:0006952//defense response;GO:0045493//xylan catabolic process	gi|77552683|gb|ABA95480.1|/2.24677e-41/Xylanase inhibitor protein 2 precursor, putative, expressed [Oryza sativa Japonica Group]
CL2309.Contig1_Zhong-531	-2.44536	0.924595	K01183|1|6e-07|50.4|gmx:100781240|chitinase [EC:3.2.1.14]	GO:0005576//extracellular region;GO:0016023//cytoplasmic membrane-bounded vesicle	GO:0004568//chitinase activity	GO:0005975//carbohydrate metabolic process;GO:0006952//defense response	gi|115486767|ref|NP_001068527.1|/3.72108e-34/Os11g0701800 [Oryza sativa Japonica Group]
CL3444.Contig2_Zhong-531	4.74722	0.82513	K01183|1|6e-173|605|osa:4338719|chitinase [EC:3.2.1.14]	GO:0016023//cytoplasmic membrane-bounded vesicle	GO:0008843//endochitinase activity;GO:0008061//chitin binding;GO:0016231//beta-N-acetylglucosaminidase activity	GO:0006032//chitin catabolic process;GO:0016998//cell wall macromolecule catabolic process;GO:0050832//defense response to fungus;GO:0000272//polysaccharide catabolic process	gi|125556810|gb|EAZ02416.1|/4.60439e-174/hypothetical protein OsI_24518 [Oryza sativa Indica Group]
Unigene24642_Zhong-531	-1.41562	0.80872	K01183|1|7e-06|47.0|mtr:MTR_1g099320|chitinase [EC:3.2.1.14]	GO:0016023//cytoplasmic membrane-bounded vesicle	GO:0004568//chitinase activity	GO:0005975//carbohydrate metabolic process	gi|125535334|gb|EAY81882.1|/1.05771e-28/hypothetical protein OsI_37046 [Oryza sativa Indica Group]
Unigene46124_Zhong-531	-1.70461	0.864033	K01183|1|9e-06|46.6|zma:100284575|chitinase [EC:3.2.1.14]	GO:0016023//cytoplasmic membrane-bounded vesicle;GO:0005576//extracellular region	GO:0004553//hydrolase activity, hydrolyzing O-glycosyl compounds	GO:0006952//defense response;GO:0045493//xylan catabolic process	gi|115486767|ref|NP_001068527.1|/3.06962e-28/Os11g0701800 [Oryza sativa Japonica Group]
Unigene42845_Zhong-531	-1.13859	0.820257	K01184|1|4e-16|84.0|ath:AT3G15720|polygalacturonase [EC:3.2.1.15]	GO:0005576//extracellular region;GO:0016023//cytoplasmic membrane-bounded vesicle;GO:0005773//vacuole	GO:0004650//polygalacturonase activity	GO:0005975//carbohydrate metabolic process	gi|108711940|gb|ABF99735.1|/7.81575e-151/glycoside hydrolase family 28 protein, putative, expressed [Oryza sativa Japonica Group]
Unigene661_Zhong-531	-3.0061	0.918177	K01184|1|5e-101|366|rcu:RCOM_0968450|polygalacturonase [EC:3.2.1.15]	GO:0016023//cytoplasmic membrane-bounded vesicle;GO:0005576//extracellular region	GO:0004650//polygalacturonase activity	GO:0048437//floral organ development;GO:0005975//carbohydrate metabolic process;GO:0009900	gi|115451573|ref|NP_001049387.1|/0/Os03g0216800 [Oryza sativa Japonica Group]
Unigene41667_Zhong-531	-1.48179	0.852365	K01184|1|7e-20|94.4|aly:ARALYDRAFT_326150|polygalacturonase [EC:3.2.1.15]	GO:0005576//extracellular region;GO:0016023//cytoplasmic membrane-bounded vesicle	GO:0047911;GO:0004650//polygalacturonase activity	GO:0005975//carbohydrate metabolic process	gi|115445377|ref|NP_001046468.1|/1.33028e-91/Os02g0256100 [Oryza sativa Japonica Group]
Unigene41663_Zhong-531	-1.46569	0.81806	K01184|1|9e-08|54.7|rcu:RCOM_0968450|polygalacturonase [EC:3.2.1.15]	GO:0005576//extracellular region;GO:0016020//membrane;GO:0016023//cytoplasmic membrane-bounded vesicle	GO:0004650//polygalacturonase activity	GO:0005975//carbohydrate metabolic process	gi|115445377|ref|NP_001046468.1|/2.82535e-88/Os02g0256100 [Oryza sativa Japonica Group]
CL1998.Contig2_Zhong-531	2.76021	0.925276	K01188|1|2e-108|390|vvi:100255282|beta-glucosidase [EC:3.2.1.21]	GO:0016023//cytoplasmic membrane-bounded vesicle;GO:0005886//plasma membrane	GO:0004812//aminoacyl-tRNA ligase activity;GO:0005524//ATP binding;GO:0008422//beta-glucosidase activity	GO:0005975//carbohydrate metabolic process	gi|115455347|ref|NP_001051274.1|/0/Os03g0749100 [Oryza sativa Japonica Group]
CL1222.Contig2_Zhong-531	2.98848	0.927031	K01188|1|4e-96|349|ath:AT3G47000|beta-glucosidase [EC:3.2.1.21]	GO:0016023//cytoplasmic membrane-bounded vesicle;GO:0005886//plasma membrane	GO:0004812//aminoacyl-tRNA ligase activity;GO:0004553//hydrolase activity, hydrolyzing O-glycosyl compounds;GO:0005524//ATP binding	GO:0005975//carbohydrate metabolic process	gi|125545728|gb|EAY91867.1|/0/hypothetical protein OsI_13514 [Oryza sativa Indica Group]
Unigene43737_Zhong-531	1.09522	0.828038	K01191|1|2e-27|118|osa:4348080|alpha-mannosidase [EC:3.2.1.24];K12311|2|2e-16|82.4|vvi:100244533|lysosomal alpha-mannosidase [EC:3.2.1.24]	GO:0009505//plant-type cell wall;GO:0016023//cytoplasmic membrane-bounded vesicle;GO:0005774//vacuolar membrane	GO:0004559//alpha-mannosidase activity;GO:0030246//carbohydrate binding;GO:0008270//zinc ion binding	GO:0006013//mannose metabolic process	gi|218184128|gb|EEC66555.1|/4.87456e-26/hypothetical protein OsI_32713 [Oryza sativa Indica Group]
Unigene43742_Zhong-531	1.1747	0.830314	K01191|1|3e-29|124|osa:4348080|alpha-mannosidase [EC:3.2.1.24];K12311|3|5e-10|60.8|gmx:100776282|lysosomal alpha-mannosidase [EC:3.2.1.24]	GO:0009505//plant-type cell wall;GO:0016023//cytoplasmic membrane-bounded vesicle;GO:0005774//vacuolar membrane;GO:0005576//extracellular region	GO:0004559//alpha-mannosidase activity;GO:0030246//carbohydrate binding;GO:0008270//zinc ion binding	GO:0006013//mannose metabolic process	gi|218184128|gb|EEC66555.1|/6.74478e-28/hypothetical protein OsI_32713 [Oryza sativa Indica Group]
Unigene43741_Zhong-531	1.07382	0.807524	K01191|1|4e-98|354|osa:4348080|alpha-mannosidase [EC:3.2.1.24];K12311|3|2e-53|206|sbi:SORBI_05g019600|lysosomal alpha-mannosidase [EC:3.2.1.24]	GO:0009505//plant-type cell wall;GO:0016023//cytoplasmic membrane-bounded vesicle;GO:0005774//vacuolar membrane	GO:0004559//alpha-mannosidase activity;GO:0030246//carbohydrate binding;GO:0008270//zinc ion binding	GO:0006013//mannose metabolic process	gi|218184128|gb|EEC66555.1|/6.66806e-97/hypothetical protein OsI_32713 [Oryza sativa Indica Group]
Unigene10472_Zhong-531	-1.61333	0.876439	K01193|1|0.0|1301|osa:4328018|beta-fructofuranosidase [EC:3.2.1.26]	GO:0000325//plant-type vacuole;GO:0009505//plant-type cell wall	GO:0004575//sucrose alpha-glucosidase activity	GO:0005975//carbohydrate metabolic process;GO:0071370//cellular response to gibberellin stimulus;GO:0009617//response to bacterium;GO:0080022//primary root development	gi|115443693|ref|NP_001045626.1|/0/Os02g0106100 [Oryza sativa Japonica Group]
Unigene19967_Zhong-531	-1.31634	0.81566	K01193|1|3e-13|71.2|osa:4328018|beta-fructofuranosidase [EC:3.2.1.26]	-	GO:0004575//sucrose alpha-glucosidase activity	GO:0005975//carbohydrate metabolic process	gi|9392665|gb|AAF87246.1|AF276704_1/8.70002e-12/vacuolar acid invertase [Oryza sativa]
Unigene20198_Zhong-531	-2.36678	0.854911	K01193|1|4e-29|124|osa:4324001|beta-fructofuranosidase [EC:3.2.1.26]	GO:0016023//cytoplasmic membrane-bounded vesicle;GO:0048046//apoplast;GO:0005618//cell wall	GO:0004575//sucrose alpha-glucosidase activity	GO:0005975//carbohydrate metabolic process	gi|218189806|gb|EEC72233.1|/1.16672e-27/hypothetical protein OsI_05346 [Oryza sativa Indica Group]
CL1595.Contig1_Zhong-531	-1.44402	0.87219	K01206|1|1e-09|61.6|ath:AT1G67830|alpha-L-fucosidase [EC:3.2.1.51];K00514|3|2e-06|51.2|rcu:RCOM_1428040|zeta-carotene desaturase [EC:1.3.5.6];K11323|4|5e-06|50.1|vcn:VOLCADRAFT_121342|histone arginine demethylase JMJD6 [EC:1.14.11.-]	GO:0016023//cytoplasmic membrane-bounded vesicle	GO:0016788//hydrolase activity, acting on ester bonds	GO:0042538//hyperosmotic salinity response;GO:0006629//lipid metabolic process;GO:0009751//response to salicylic acid stimulus;GO:0010226//response to lithium ion	gi|115459328|ref|NP_001053264.1|/9.60153e-108/Os04g0507700 [Oryza sativa Japonica Group]
Unigene45952_Zhong-531	-1.35247	0.86541	K01206|1|1e-10|64.3|ath:AT1G67830|alpha-L-fucosidase [EC:3.2.1.51];K00514|3|1e-09|60.8|rcu:RCOM_1428040|zeta-carotene desaturase [EC:1.3.5.6]	GO:0016023//cytoplasmic membrane-bounded vesicle	GO:0016788//hydrolase activity, acting on ester bonds	GO:0006629//lipid metabolic process	gi|115466512|ref|NP_001056855.1|/9.1024e-52/Os06g0156600 [Oryza sativa Japonica Group]
Unigene46980_Zhong-531	-2.02926	0.871878	K01206|1|1e-11|67.4|ath:AT1G67830|alpha-L-fucosidase [EC:3.2.1.51];K00514|3|5e-10|62.0|rcu:RCOM_1428040|zeta-carotene desaturase [EC:1.3.5.6]	GO:0016023//cytoplasmic membrane-bounded vesicle	GO:0016788//hydrolase activity, acting on ester bonds	GO:0006629//lipid metabolic process	gi|218201723|gb|EEC84150.1|/2.52789e-84/hypothetical protein OsI_30519 [Oryza sativa Indica Group]
CL3181.Contig2_Zhong-531	1.89071	0.912797	K01206|1|1e-18|92.4|ath:AT1G67830|alpha-L-fucosidase [EC:3.2.1.51];K00514|3|6e-16|83.6|rcu:RCOM_1428040|zeta-carotene desaturase [EC:1.3.5.6];K14306|4|4e-12|70.9|gmx:100803385|nuclear pore complex protein Nup62	GO:0005739//mitochondrion	GO:0016788//hydrolase activity, acting on ester bonds	GO:0042538//hyperosmotic salinity response;GO:0006629//lipid metabolic process;GO:0009751//response to salicylic acid stimulus;GO:0010226//response to lithium ion	gi|115477885|ref|NP_001062538.1|/0/Os08g0565900 [Oryza sativa Japonica Group]
Unigene40013_Zhong-531	-2.01258	0.906271	K01206|1|4e-08|55.8|ath:AT1G67830|alpha-L-fucosidase [EC:3.2.1.51]	GO:0016023//cytoplasmic membrane-bounded vesicle;GO:0005739//mitochondrion	GO:0016788//hydrolase activity, acting on ester bonds	GO:0042538//hyperosmotic salinity response;GO:0006629//lipid metabolic process;GO:0009751//response to salicylic acid stimulus;GO:0010226//response to lithium ion	gi|125541618|gb|EAY88013.1|/1.51346e-105/hypothetical protein OsI_09436 [Oryza sativa Indica Group]
Unigene43218_Zhong-531	-1.42082	0.852199	K01206|1|5e-17|87.0|ath:AT1G67830|alpha-L-fucosidase [EC:3.2.1.51];K00514|3|8e-13|73.2|rcu:RCOM_1428040|zeta-carotene desaturase [EC:1.3.5.6];K14325|4|1e-05|49.7|osa:4325394|RNA-binding protein with serine-rich domain 1;K13171|5|1e-05|49.7|vvi:100262120|serine/arginine repetitive matrix protein 1	GO:0016023//cytoplasmic membrane-bounded vesicle	GO:0016788//hydrolase activity, acting on ester bonds	GO:0006629//lipid metabolic process	gi|41052892|dbj|BAD07804.1|/0/putative family II extracellular lipase 3 (EXL3) [Oryza sativa Japonica Group]
CL3159.Contig3_Zhong-531	-1.84241	0.890536	K01206|1|8e-28|123|ath:AT1G67830|alpha-L-fucosidase [EC:3.2.1.51];K00514|3|7e-24|110|rcu:RCOM_1428040|zeta-carotene desaturase [EC:1.3.5.6];K14306|4|1e-11|70.1|gmx:100803385|nuclear pore complex protein Nup62	GO:0016023//cytoplasmic membrane-bounded vesicle;GO:0005618//cell wall;GO:0009534//chloroplast thylakoid;GO:0005634//nucleus;GO:0048046//apoplast	GO:0016788//hydrolase activity, acting on ester bonds	GO:0006629//lipid metabolic process	gi|115463949|ref|NP_001055574.1|/2.18481e-164/Os05g0419800 [Oryza sativa Japonica Group]
CL3671.Contig1_Zhong-531	1.55333	0.887693	K01209|1|1e-110|396|sbi:SORBI_08g001540|alpha-N-arabinofuranosidase [EC:3.2.1.55]	GO:0016023//cytoplasmic membrane-bounded vesicle	GO:0046556//alpha-N-arabinofuranosidase activity	GO:0046373//L-arabinose metabolic process	gi|218185171|gb|EEC67598.1|/3.72632e-123/hypothetical protein OsI_34967 [Oryza sativa Indica Group]
Unigene45792_Zhong-531	1.09607	0.830017	K01209|1|2e-81|299|zma:100282597|alpha-N-arabinofuranosidase [EC:3.2.1.55]	GO:0016023//cytoplasmic membrane-bounded vesicle	GO:0046556//alpha-N-arabinofuranosidase activity	GO:0046373//L-arabinose metabolic process	gi|218185171|gb|EEC67598.1|/1.4256e-89/hypothetical protein OsI_34967 [Oryza sativa Indica Group]
Unigene45795_Zhong-531	1.2765	0.852735	K01209|1|8e-156|547|sbi:SORBI_08g001540|alpha-N-arabinofuranosidase [EC:3.2.1.55]	GO:0016023//cytoplasmic membrane-bounded vesicle	GO:0046556//alpha-N-arabinofuranosidase activity	GO:0046373//L-arabinose metabolic process	gi|218185171|gb|EEC67598.1|/6.84416e-161/hypothetical protein OsI_34967 [Oryza sativa Indica Group]
CL4615.Contig2_Zhong-531	2.95209	0.89551	K01246|1|2e-145|514|bdi:100826261|DNA-3-methyladenine glycosylase I [EC:3.2.2.20]	-	GO:0008725//DNA-3-methyladenine glycosylase activity	GO:0006284//base-excision repair	gi|297726549|ref|NP_001175638.1|/0/Os08g0489300 [Oryza sativa Japonica Group]
Unigene34555_Zhong-531	2.25886	0.82083	K01285|1|1e-77|285|osa:4349822|lysosomal Pro-X carboxypeptidase [EC:3.4.16.2]	GO:0016023//cytoplasmic membrane-bounded vesicle	GO:0008236//serine-type peptidase activity;GO:0004180//carboxypeptidase activity	GO:0006508//proteolysis	gi|125533461|gb|EAY80009.1|/4.67081e-77/hypothetical protein OsI_35177 [Oryza sativa Indica Group]
Unigene26630_Zhong-531	4.02449	0.90155	K01322|1|0.0|1474|osa:4336657|prolyl oligopeptidase [EC:3.4.21.26]	GO:0016020//membrane	GO:0070008//serine-type exopeptidase activity;GO:0004252//serine-type endopeptidase activity	GO:0006508//proteolysis;GO:0055085//transmembrane transport	gi|218195370|gb|EEC77797.1|/0/hypothetical protein OsI_16976 [Oryza sativa Indica Group]
CL4497.Contig1_Zhong-531	-1.07723	0.813731	K01365|1|1e-46|183|mtr:MTR_3g116080|cathepsin L [EC:3.4.22.15];K15272|2|7e-45|177|vvi:100248746|solute carrier family 35 (UDP-sugar transporter), member A1/2/3;K01376|3|2e-44|176|ath:AT4G35350|[EC:3.4.22.-]	GO:0000325//plant-type vacuole;GO:0016023//cytoplasmic membrane-bounded vesicle;GO:0005618//cell wall;GO:0005634//nucleus	GO:0004197//cysteine-type endopeptidase activity;GO:0005215//transporter activity	GO:0006810//transport;GO:0006508//proteolysis;GO:0010623//developmental programmed cell death	gi|115461667|ref|NP_001054433.1|/1.85437e-95/Os05g0108600 [Oryza sativa Japonica Group]
CL3113.Contig2_Zhong-531	3.23642	0.861792	K01365|1|1e-99|360|bdi:100836282|cathepsin L [EC:3.4.22.15]	GO:0016023//cytoplasmic membrane-bounded vesicle;GO:0048046//apoplast	GO:0008234//cysteine-type peptidase activity	GO:0006508//proteolysis	gi|218202389|gb|EEC84816.1|/4.56654e-153/hypothetical protein OsI_31898 [Oryza sativa Indica Group]
Unigene7309_Zhong-531	5.12414	0.954187	K01365|1|3e-79|294|rcu:RCOM_1043090|cathepsin L [EC:3.4.22.15]	GO:0016023//cytoplasmic membrane-bounded vesicle	GO:0008234//cysteine-type peptidase activity	GO:0006508//proteolysis	gi|115478933|ref|NP_001063060.1|/0/Os09g0381400 [Oryza sativa Japonica Group]
Unigene30519_Zhong-531	3.5094	0.913109	K01365|1|9e-25|110|bdi:100836282|cathepsin L [EC:3.4.22.15]	GO:0016023//cytoplasmic membrane-bounded vesicle;GO:0048046//apoplast	GO:0008234//cysteine-type peptidase activity	GO:0006508//proteolysis	gi|125606204|gb|EAZ45240.1|/7.91037e-43/hypothetical protein OsJ_29883 [Oryza sativa Japonica Group]
CL5602.Contig2_Zhong-531	1.29126	0.843526	K01369|1|1e-66|248|bdi:100833696|legumain [EC:3.4.22.34]	GO:0016023//cytoplasmic membrane-bounded vesicle	GO:0004197//cysteine-type endopeptidase activity	GO:0006508//proteolysis	gi|26006020|dbj|BAC41386.1|/3.22401e-70/asparaginyl endopeptidase REP-2 [Oryza sativa Japonica Group]
Unigene14024_Zhong-531	-2.23817	0.837863	K01376|1|4e-41|164|ath:AT5G43060|[EC:3.4.22.-];K01365|4|1e-37|152|smo:SELMODRAFT_183539|cathepsin L [EC:3.4.22.15]	GO:0005829//cytosol;GO:0009506//plasmodesma;GO:0016023//cytoplasmic membrane-bounded vesicle;GO:0009507//chloroplast;GO:0005773//vacuole;GO:0005783//endoplasmic reticulum;GO:0048046//apoplast	GO:0008234//cysteine-type peptidase activity	GO:0009651//response to salt stress;GO:0009908//flower development;GO:0006508//proteolysis;GO:0030154//cell differentiation;GO:0050832//defense response to fungus	gi|115461226|ref|NP_001054213.1|/4.66885e-69/Os04g0670500 [Oryza sativa Japonica Group]
Unigene26264_Zhong-531	-1.87951	0.903385	K01507|1|2e-13|72.0|osa:4337608|inorganic pyrophosphatase [EC:3.6.1.1]	GO:0005829//cytosol	GO:0004427//inorganic diphosphatase activity;GO:0000287//magnesium ion binding	GO:0046686//response to cadmium ion;GO:0006796//phosphate-containing compound metabolic process	gi|115461719|ref|NP_001054459.1|/5.19524e-12/Os05g0114000 [Oryza sativa Japonica Group]
Unigene48067_Zhong-531	3.11637	0.875584	K01507|1|2e-23|105|osa:4337864|inorganic pyrophosphatase [EC:3.6.1.1]	GO:0016023//cytoplasmic membrane-bounded vesicle;GO:0016020//membrane	GO:0009678//hydrogen-translocating pyrophosphatase activity;GO:0004427//inorganic diphosphatase activity	GO:0055085//transmembrane transport;GO:0015992//proton transport;GO:0008152//metabolic process	gi|593023926|gb|AHL67376.1|/1.25439e-26/Chalk5 [Oryza sativa Indica Group]
CL770.Contig13_Zhong-531	-1.68706	0.890557	K01507|1|3e-38|154|osa:4337608|inorganic pyrophosphatase [EC:3.6.1.1]	GO:0005829//cytosol	GO:0004427//inorganic diphosphatase activity;GO:0000287//magnesium ion binding	GO:0046686//response to cadmium ion;GO:0006796//phosphate-containing compound metabolic process	gi|115461719|ref|NP_001054459.1|/7.91754e-37/Os05g0114000 [Oryza sativa Japonica Group]
Unigene15846_Zhong-531	4.73303	0.847086	K01507|1|6e-18|87.0|osa:4337864|inorganic pyrophosphatase [EC:3.6.1.1]	GO:0016023//cytoplasmic membrane-bounded vesicle;GO:0016020//membrane	GO:0009678//hydrogen-translocating pyrophosphatase activity;GO:0004427//inorganic diphosphatase activity	GO:0055085//transmembrane transport;GO:0015992//proton transport;GO:0008152//metabolic process	gi|115462203|ref|NP_001054701.1|/1.55854e-16/Os05g0156900 [Oryza sativa Japonica Group]
Unigene17548_Zhong-531	3.77865	0.820025	K01507|1|6e-52|199|osa:4337864|inorganic pyrophosphatase [EC:3.6.1.1]	GO:0016023//cytoplasmic membrane-bounded vesicle;GO:0016020//membrane	GO:0009678//hydrogen-translocating pyrophosphatase activity;GO:0004427//inorganic diphosphatase activity	GO:0055085//transmembrane transport;GO:0015992//proton transport;GO:0008152//metabolic process	gi|115462203|ref|NP_001054701.1|/1.62611e-50/Os05g0156900 [Oryza sativa Japonica Group]
CL7317.Contig2_Zhong-531	-1.19172	0.841481	K01507|1|6e-84|307|osa:4330457|inorganic pyrophosphatase [EC:3.6.1.1]	GO:0005829//cytosol	GO:0004427//inorganic diphosphatase activity;GO:0000287//magnesium ion binding	GO:0046686//response to cadmium ion;GO:0006796//phosphate-containing compound metabolic process	gi|115448167|ref|NP_001047863.1|/9.22546e-83/Os02g0704900 [Oryza sativa Japonica Group]
Unigene36637_Zhong-531	-1.23971	0.846695	K01507|1|7e-34|140|osa:4330457|inorganic pyrophosphatase [EC:3.6.1.1]	GO:0005737//cytoplasm	GO:0004427//inorganic diphosphatase activity;GO:0000287//magnesium ion binding	GO:0006796//phosphate-containing compound metabolic process	gi|115448167|ref|NP_001047863.1|/1.53212e-32/Os02g0704900 [Oryza sativa Japonica Group]
Unigene26263_Zhong-531	-1.83791	0.902805	K01507|1|9e-41|163|osa:4337608|inorganic pyrophosphatase [EC:3.6.1.1]	GO:0005829//cytosol	GO:0004427//inorganic diphosphatase activity;GO:0000287//magnesium ion binding	GO:0046686//response to cadmium ion;GO:0006796//phosphate-containing compound metabolic process	gi|115461719|ref|NP_001054459.1|/1.29093e-39/Os05g0114000 [Oryza sativa Japonica Group]
Unigene7105_Zhong-531	-1.09205	0.804007	K01535|1|1e-53|206|osa:4333770|H+-transporting ATPase [EC:3.6.3.6]	GO:0016021//integral to membrane;GO:0005886//plasma membrane	GO:0008553//hydrogen-exporting ATPase activity, phosphorylative mechanism;GO:0046872//metal ion binding;GO:0005524//ATP binding	GO:0009651//response to salt stress;GO:0006754//ATP biosynthetic process;GO:0006200//ATP catabolic process	gi|218193547|gb|EEC75974.1|/2.1257e-52/hypothetical protein OsI_13084 [Oryza sativa Indica Group]
CL3959.Contig2_Zhong-531	-1.57219	0.829771	K01535|1|1e-68|255|osa:4333770|H+-transporting ATPase [EC:3.6.3.6]	GO:0016021//integral to membrane;GO:0005886//plasma membrane	GO:0008553//hydrogen-exporting ATPase activity, phosphorylative mechanism;GO:0046872//metal ion binding;GO:0005524//ATP binding	GO:0009651//response to salt stress;GO:0006754//ATP biosynthetic process;GO:0006200//ATP catabolic process	gi|218179|dbj|BAA01058.1|/3.29067e-67/H-ATPase [Oryza sativa Japonica Group]
CL7339.Contig1_Zhong-531	-1.24182	0.820235	K01535|1|3e-117|418|osa:4333770|H+-transporting ATPase [EC:3.6.3.6]	GO:0016021//integral to membrane;GO:0005886//plasma membrane	GO:0008553//hydrogen-exporting ATPase activity, phosphorylative mechanism;GO:0046872//metal ion binding;GO:0005524//ATP binding	GO:0009651//response to salt stress;GO:0006754//ATP biosynthetic process;GO:0006200//ATP catabolic process	gi|218193547|gb|EEC75974.1|/5.39048e-116/hypothetical protein OsI_13084 [Oryza sativa Indica Group]
CL2564.Contig3_Zhong-531	-1.23012	0.832033	K01535|1|5e-49|190|osa:4333770|H+-transporting ATPase [EC:3.6.3.6]	GO:0016021//integral to membrane;GO:0005886//plasma membrane	GO:0008553//hydrogen-exporting ATPase activity, phosphorylative mechanism;GO:0046872//metal ion binding;GO:0005524//ATP binding	GO:0009651//response to salt stress;GO:0006754//ATP biosynthetic process;GO:0006200//ATP catabolic process	gi|218193547|gb|EEC75974.1|/1.32534e-47/hypothetical protein OsI_13084 [Oryza sativa Indica Group]
Unigene32456_Zhong-531	1.34735	0.808075	K01535|1|7e-47|146|bdi:100830974|H+-transporting ATPase [EC:3.6.3.6]	GO:0009507//chloroplast;GO:0016021//integral to membrane;GO:0009506//plasmodesma	GO:0019829//cation-transporting ATPase activity;GO:0046872//metal ion binding;GO:0005524//ATP binding	GO:0007033//vacuole organization;GO:0010023//proanthocyanidin biosynthetic process;GO:0007035//vacuolar acidification;GO:0006754//ATP biosynthetic process;GO:0006812//cation transport;GO:0006200//ATP catabolic process	gi|15217290|gb|AAK92634.1|AC079633_14/3.82335e-68/Putative plasma membrane proton ATPase [Oryza sativa Japonica Group]
Unigene21305_Zhong-531	1.64633	0.848907	K01568|1|0.0|844|osa:4324066|pyruvate decarboxylase [EC:4.1.1.1]	-	GO:0000287//magnesium ion binding;GO:0030976//thiamine pyrophosphate binding;GO:0004737//pyruvate decarboxylase activity	GO:0008152//metabolic process;GO:0006950//response to stress	gi|125524520|gb|EAY72634.1|/0/hypothetical protein OsI_00500 [Oryza sativa Indica Group]
Unigene21304_Zhong-531	1.87968	0.816755	K01568|1|2e-42|168|osa:4324066|pyruvate decarboxylase [EC:4.1.1.1]	GO:0016020//membrane;GO:0005829//cytosol	GO:0030976//thiamine pyrophosphate binding;GO:0004737//pyruvate decarboxylase activity;GO:0000287//magnesium ion binding	GO:0008152//metabolic process;GO:0034059//response to anoxia	gi|115434660|ref|NP_001042088.1|/5.37482e-41/Os01g0160100 [Oryza sativa Japonica Group]
CL6357.Contig1_Zhong-531	1.47034	0.869166	K01580|1|0.0|741|osa:4345787|glutamate decarboxylase [EC:4.1.1.15]	-	GO:0030170//pyridoxal phosphate binding;GO:0004351//glutamate decarboxylase activity	GO:0006536//glutamate metabolic process	gi|42409426|dbj|BAD10771.1|/0/putative glutamate decarboxylase [Oryza sativa Japonica Group]
Unigene29159_Zhong-531	1.3372	0.858406	K01580|1|2e-07|52.4|osa:4345787|glutamate decarboxylase [EC:4.1.1.15]	-	-	-	gi|59940382|gb|AAX12729.1|/1.40803e-25/glutamate decarboxylase [Oryza sativa]
Unigene2252_Zhong-531	9.16768	0.827987	K01580|1|4e-28|120|osa:4335973|glutamate decarboxylase [EC:4.1.1.15]	GO:0009506//plasmodesma	GO:0030170//pyridoxal phosphate binding;GO:0004351//glutamate decarboxylase activity	GO:0006536//glutamate metabolic process	gi|115458630|ref|NP_001052915.1|/9.65696e-27/Os04g0447400 [Oryza sativa Japonica Group]
Unigene41174_Zhong-531	2.67789	0.883459	K01580|1|9e-17|83.2|osa:4333932|glutamate decarboxylase [EC:4.1.1.15]	GO:0005634//nucleus;GO:0005829//cytosol;GO:0009536//plastid	GO:0030170//pyridoxal phosphate binding;GO:0004351//glutamate decarboxylase activity	GO:0006536//glutamate metabolic process;GO:0046686//response to cadmium ion	gi|222640700|gb|EEE68832.1|/1.31083e-23/hypothetical protein OsJ_27610 [Oryza sativa Japonica Group]
Unigene35635_Zhong-531	-1.27986	0.828987	K01592|1|2e-10|63.5|mtr:MTR_7g098730|tyrosine decarboxylase [EC:4.1.1.25]	GO:0016021//integral to membrane	GO:0005524//ATP binding;GO:0016887//ATPase activity	GO:0006810//transport;GO:0006200//ATP catabolic process	gi|115438436|ref|NP_001043539.1|/1.6015e-72/Os01g0609300 [Oryza sativa Japonica Group]
Unigene19509_Zhong-531	-1.76863	0.864663	K01595|1|0.0|665|osa:4325309|phosphoenolpyruvate carboxylase [EC:4.1.1.31]	GO:0009506//plasmodesma;GO:0005886//plasma membrane;GO:0009507//chloroplast;GO:0005829//cytosol;GO:0048046//apoplast	GO:0008964//phosphoenolpyruvate carboxylase activity	GO:0015977//carbon fixation;GO:0006099//tricarboxylic acid cycle;GO:0015979//photosynthesis	gi|222619275|gb|EEE55407.1|/0/hypothetical protein OsJ_03516 [Oryza sativa Japonica Group]
CL394.Contig1_Zhong-531	-1.76543	0.815768	K01595|1|1e-112|403|osa:4325309|phosphoenolpyruvate carboxylase [EC:4.1.1.31]	GO:0009506//plasmodesma;GO:0005886//plasma membrane;GO:0009507//chloroplast;GO:0005829//cytosol;GO:0048046//apoplast	GO:0008964//phosphoenolpyruvate carboxylase activity	GO:0015977//carbon fixation;GO:0006099//tricarboxylic acid cycle;GO:0015979//photosynthesis	gi|222619275|gb|EEE55407.1|/1.93885e-111/hypothetical protein OsJ_03516 [Oryza sativa Japonica Group]
Unigene32096_Zhong-531	-1.19091	0.82542	K01597|1|3e-146|516|zma:100282878|diphosphomevalonate decarboxylase [EC:4.1.1.33]	GO:0005829//cytosol	GO:0004163//diphosphomevalonate decarboxylase activity;GO:0005524//ATP binding;GO:0042803//protein homodimerization activity	GO:0008299//isoprenoid biosynthetic process	gi|50252009|dbj|BAD27942.1|/1.59588e-160/putative mevalonate disphosphate decarboxylase [Oryza sativa Japonica Group]
Unigene32095_Zhong-531	-1.24308	0.81542	K01597|1|8e-75|278|osa:4328025|diphosphomevalonate decarboxylase [EC:4.1.1.33]	GO:0005829//cytosol	GO:0004163//diphosphomevalonate decarboxylase activity;GO:0005524//ATP binding;GO:0042803//protein homodimerization activity	GO:0008299//isoprenoid biosynthetic process	gi|125580503|gb|EAZ21434.1|/8.0416e-78/hypothetical protein OsJ_05037 [Oryza sativa Japonica Group]
CL747.Contig3_Zhong-531	1.41061	0.867586	K01602|1|1e-100|364|osa:4351966|ribulose-bisphosphate carboxylase small chain [EC:4.1.1.39]	GO:0005618//cell wall;GO:0031977//thylakoid lumen;GO:0009573//chloroplast ribulose bisphosphate carboxylase complex;GO:0009941//chloroplast envelope;GO:0009535//chloroplast thylakoid membrane;GO:0022626//cytosolic ribosome;GO:0048046//apoplast	GO:0005507//copper ion binding;GO:0016984//ribulose-bisphosphate carboxylase activity;GO:0004497//monooxygenase activity	GO:0019253//reductive pentose-phosphate cycle;GO:0055114//oxidation-reduction process;GO:0010114//response to red light;GO:0009409//response to cold;GO:0080158//chloroplast ribulose bisphosphate carboxylase complex biogenesis;GO:0009637//response to blue light;GO:0009853//photorespiration;GO:0010218//response to far red light	gi|115488144|ref|NP_001066559.1|/2.13031e-99/Os12g0274700 [Oryza sativa Japonica Group]
Unigene42490_Zhong-531	-1.88282	0.907105	K01611|1|4e-39|157|osa:4347103|S-adenosylmethionine decarboxylase [EC:4.1.1.50]	-	GO:0004014//adenosylmethionine decarboxylase activity	GO:0019079//viral genome replication;GO:0006557//S-adenosylmethioninamine biosynthetic process;GO:0008295//spermidine biosynthetic process;GO:0016458//gene silencing;GO:0006597//spermine biosynthetic process	gi|125563769|gb|EAZ09149.1|/3.20503e-38/hypothetical protein OsI_31419 [Oryza sativa Indica Group]
Unigene42495_Zhong-531	-2.1037	0.924	K01611|1|5e-36|147|osa:4347103|S-adenosylmethionine decarboxylase [EC:4.1.1.50]	-	GO:0004014//adenosylmethionine decarboxylase activity	GO:0019079//viral genome replication;GO:0006557//S-adenosylmethioninamine biosynthetic process;GO:0008295//spermidine biosynthetic process;GO:0016458//gene silencing;GO:0006597//spermine biosynthetic process	gi|125563769|gb|EAZ09149.1|/2.55447e-35/hypothetical protein OsI_31419 [Oryza sativa Indica Group]
Unigene42493_Zhong-531	-1.86252	0.910223	K01611|1|7e-60|227|osa:4347103|S-adenosylmethionine decarboxylase [EC:4.1.1.50]	-	GO:0004014//adenosylmethionine decarboxylase activity	GO:0019079//viral genome replication;GO:0006557//S-adenosylmethioninamine biosynthetic process;GO:0008295//spermidine biosynthetic process;GO:0016458//gene silencing;GO:0006597//spermine biosynthetic process	gi|115479247|ref|NP_001063217.1|/1.27036e-58/Os09g0424300 [Oryza sativa Japonica Group]
Unigene42491_Zhong-531	-1.9344	0.913863	K01611|1|8e-89|324|osa:4347103|S-adenosylmethionine decarboxylase [EC:4.1.1.50]	-	GO:0004014//adenosylmethionine decarboxylase activity	GO:0019079//viral genome replication;GO:0006557//S-adenosylmethioninamine biosynthetic process;GO:0008295//spermidine biosynthetic process;GO:0016458//gene silencing;GO:0006597//spermine biosynthetic process	gi|115479247|ref|NP_001063217.1|/1.58297e-87/Os09g0424300 [Oryza sativa Japonica Group]
Unigene1438_Zhong-531	-1.53654	0.844505	K01620|1|2e-175|613|osa:4336402|threonine aldolase [EC:4.1.2.5]	-	GO:0030170//pyridoxal phosphate binding;GO:0004793//threonine aldolase activity	GO:0006567//threonine catabolic process	gi|115459428|ref|NP_001053314.1|/3.76828e-174/Os04g0516600 [Oryza sativa Japonica Group]
Unigene36597_Zhong-531	1.68941	0.90121	K01623|1|3e-79|292|osa:4349897|fructose-bisphosphate aldolase, class I [EC:4.1.2.13]	GO:0031977//thylakoid lumen;GO:0005739//mitochondrion;GO:0009941//chloroplast envelope;GO:0009534//chloroplast thylakoid;GO:0009570//chloroplast stroma;GO:0022626//cytosolic ribosome;GO:0016020//membrane;GO:0048046//apoplast	GO:0004332//fructose-bisphosphate aldolase activity	GO:0046686//response to cadmium ion;GO:0006096//glycolysis;GO:0009737//response to abscisic acid stimulus	gi|2407279|gb|AAB70542.1|/6.6661e-78/aldolase [Oryza sativa Indica Group]
Unigene36596_Zhong-531	1.8025	0.905437	K01623|1|6e-91|331|osa:4349897|fructose-bisphosphate aldolase, class I [EC:4.1.2.13]	GO:0031977//thylakoid lumen;GO:0005739//mitochondrion;GO:0009941//chloroplast envelope;GO:0009534//chloroplast thylakoid;GO:0009570//chloroplast stroma;GO:0022626//cytosolic ribosome;GO:0016020//membrane;GO:0048046//apoplast	GO:0004332//fructose-bisphosphate aldolase activity	GO:0046686//response to cadmium ion;GO:0006096//glycolysis;GO:0009737//response to abscisic acid stimulus	gi|62732954|gb|AAX95073.1|/1.06177e-89/Fructose-bisphosphate aldolase class-I [Oryza sativa Japonica Group]
Unigene36598_Zhong-531	2.01309	0.917162	K01623|1|8e-25|109|bdi:100836194|fructose-bisphosphate aldolase, class I [EC:4.1.2.13]	GO:0031977//thylakoid lumen;GO:0005739//mitochondrion;GO:0009941//chloroplast envelope;GO:0009534//chloroplast thylakoid;GO:0009570//chloroplast stroma;GO:0022626//cytosolic ribosome;GO:0016020//membrane;GO:0048046//apoplast	GO:0004332//fructose-bisphosphate aldolase activity	GO:0046686//response to cadmium ion;GO:0006096//glycolysis;GO:0009737//response to abscisic acid stimulus	gi|413916271|gb|AFW56203.1|/2.277e-23/fructose-bisphosphate aldolase [Zea mays]
Unigene33029_Zhong-531	1.20726	0.81637	K01626|1|2e-75|278|osa:4345872|3-deoxy-7-phosphoheptulonate synthase [EC:2.5.1.54]	GO:0009534//chloroplast thylakoid;GO:0016020//membrane	GO:0005515//protein binding;GO:0003849//3-deoxy-7-phosphoheptulonate synthase activity	GO:0009423//chorismate biosynthetic process;GO:0009073//aromatic amino acid family biosynthetic process	gi|115476972|ref|NP_001062082.1|/3.67496e-74/Os08g0484500 [Oryza sativa Japonica Group]
Unigene19750_Zhong-531	-1.89892	0.901717	K01637|1|0.0|1137|osa:4343441|isocitrate lyase [EC:4.1.3.1]	GO:0009514//glyoxysome	GO:0004451//isocitrate lyase activity	GO:0006099//tricarboxylic acid cycle;GO:0006097//glyoxylate cycle	gi|218199746|gb|EEC82173.1|/0/hypothetical protein OsI_26281 [Oryza sativa Indica Group]
Unigene30024_Zhong-531	-2.0428	0.844984	K01637|1|8e-10|62.8|smo:SELMODRAFT_420727|isocitrate lyase [EC:4.1.3.1]	GO:0009570//chloroplast stroma	GO:0016787//hydrolase activity;GO:0004451//isocitrate lyase activity	GO:0019761//glucosinolate biosynthetic process	gi|77553225|gb|ABA96021.1|/7.26263e-158/Carboxyvinyl-carboxyphosphonate phosphorylmutase, putative, expressed [Oryza sativa Japonica Group]
Unigene24767_Zhong-531	-1.09804	0.82898	K01648|1|0.0|1152|osa:4325777|ATP citrate (pro-S)-lyase [EC:2.3.3.8]	GO:0009346//citrate lyase complex;GO:0005886//plasma membrane;GO:0005829//cytosol	GO:0046872//metal ion binding;GO:0003878//ATP citrate synthase activity;GO:0005524//ATP binding;GO:0004775//succinate-CoA ligase (ADP-forming) activity;GO:0048037//cofactor binding;GO:0016829//lyase activity	GO:0006629//lipid metabolic process;GO:0044262//cellular carbohydrate metabolic process	gi|115436118|ref|NP_001042817.1|/0/Os01g0300200 [Oryza sativa Japonica Group]
CL767.Contig1_Zhong-531	-1.799	0.906423	K01648|1|1e-120|431|zma:100273868|ATP citrate (pro-S)-lyase [EC:2.3.3.8]	GO:0005829//cytosol	GO:0003878//ATP citrate synthase activity;GO:0005524//ATP binding;GO:0004775//succinate-CoA ligase (ADP-forming) activity	GO:0006629//lipid metabolic process	gi|122248711|sp|Q2QZ86.2|ACLA2_ORYSJ/1.37605e-125/RecName: Full=ATP-citrate synthase alpha chain protein 2; Short=ATP-citrate synthase A-2; AltName: Full=ATP-citrate lyase A-2; AltName: Full=Citrate cleavage enzyme A-2 [Oryza sativa Japonica Group]
Unigene32245_Zhong-531	-1.78221	0.90643	K01648|1|1e-60|228|zma:100273868|ATP citrate (pro-S)-lyase [EC:2.3.3.8]	GO:0005829//cytosol	GO:0003878//ATP citrate synthase activity;GO:0005524//ATP binding	GO:0006629//lipid metabolic process	gi|122248711|sp|Q2QZ86.2|ACLA2_ORYSJ/1.23557e-61/RecName: Full=ATP-citrate synthase alpha chain protein 2; Short=ATP-citrate synthase A-2; AltName: Full=ATP-citrate lyase A-2; AltName: Full=Citrate cleavage enzyme A-2 [Oryza sativa Japonica Group]
Unigene24766_Zhong-531	-1.25787	0.852684	K01648|1|2e-14|75.5|mtr:MTR_2g034090|ATP citrate (pro-S)-lyase [EC:2.3.3.8]	GO:0009346//citrate lyase complex;GO:0005886//plasma membrane;GO:0005829//cytosol	GO:0003878//ATP citrate synthase activity;GO:0004775//succinate-CoA ligase (ADP-forming) activity;GO:0048037//cofactor binding	GO:0006085//acetyl-CoA biosynthetic process;GO:0044262//cellular carbohydrate metabolic process	gi|629095295|gb|KCW61290.1|/4.71532e-13/hypothetical protein EUGRSUZ_H04045 [Eucalyptus grandis]
Unigene38242_Zhong-531	1.12858	0.825376	K01662|1|0.0|1194|sbi:SORBI_10g002960|1-deoxy-D-xylulose-5-phosphate synthase [EC:2.2.1.7]	-	GO:0008661//1-deoxy-D-xylulose-5-phosphate synthase activity	GO:0016114//terpenoid biosynthetic process	gi|573946891|ref|XP_006655777.1|/0/PREDICTED: probable 1-deoxy-D-xylulose-5-phosphate synthase, chloroplastic-like [Oryza brachyantha]
Unigene10952_Zhong-531	-1.0665	0.811091	K01689|1|3e-07|52.8|bdi:100844118|enolase [EC:4.2.1.11]	GO:0005794//Golgi apparatus;GO:0005634//nucleus;GO:0005829//cytosol	GO:0031072//heat shock protein binding	GO:0070370//cellular heat acclimation;GO:0048316//seed development	gi|115467546|ref|NP_001057372.1|/1.28519e-48/Os06g0274000 [Oryza sativa Japonica Group]
Unigene37233_Zhong-531	-1.89727	0.827479	K01723|1|5e-64|242|rcu:RCOM_1593180|hydroperoxide dehydratase [EC:4.2.1.92]	GO:0009534//chloroplast thylakoid;GO:0016020//membrane	GO:0016705//oxidoreductase activity, acting on paired donors, with incorporation or reduction of molecular oxygen;GO:0004497//monooxygenase activity;GO:0047987;GO:0020037//heme binding;GO:0005506//iron ion binding	GO:0050896//response to stimulus;GO:0055114//oxidation-reduction process;GO:0031408//oxylipin biosynthetic process	gi|125538637|gb|EAY85032.1|/1.10077e-109/hypothetical protein OsI_06389 [Oryza sativa Indica Group]
Unigene27641_Zhong-531	-1.69447	0.843381	K01728|1|3e-51|197|osa:4348800|pectate lyase [EC:4.2.2.2]	-	GO:0030570//pectate lyase activity	GO:0008152//metabolic process;GO:0042547//cell wall modification involved in multidimensional cell growth;GO:0009814//defense response, incompatible interaction	gi|222612945|gb|EEE51077.1|/8.25007e-50/hypothetical protein OsJ_31774 [Oryza sativa Japonica Group]
Unigene35951_Zhong-531	-1.49726	0.857593	K01728|1|4e-07|51.2|osa:4348800|pectate lyase [EC:4.2.2.2]	-	-	-	gi|218184665|gb|EEC67092.1|/8.58329e-07/hypothetical protein OsI_33884 [Oryza sativa Indica Group]
Unigene27642_Zhong-531	-1.64749	0.857361	K01728|1|4e-68|255|bdi:100834927|pectate lyase [EC:4.2.2.2]	-	-	GO:0042547//cell wall modification involved in multidimensional cell growth;GO:0009814//defense response, incompatible interaction	gi|222612945|gb|EEE51077.1|/4.51374e-90/hypothetical protein OsJ_31774 [Oryza sativa Japonica Group]
Unigene30213_Zhong-531	-1.15923	0.83597	K01728|1|9e-16|79.7|osa:4335013|pectate lyase [EC:4.2.2.2]	-	-	-	gi|115457006|ref|NP_001052103.1|/2.54443e-14/Os04g0137100 [Oryza sativa Japonica Group]
Unigene11445_Zhong-531	-3.1624	0.865998	K01757|1|1e-26|117|aly:ARALYDRAFT_476541|strictosidine synthase [EC:4.3.3.2]	GO:0016023//cytoplasmic membrane-bounded vesicle;GO:0005739//mitochondrion	GO:0016844//strictosidine synthase activity	GO:0009058//biosynthetic process	gi|125527381|gb|EAY75495.1|/6.37403e-92/hypothetical protein OsI_03394 [Oryza sativa Indica Group]
Unigene33318_Zhong-531	-1.72976	0.900992	K01757|1|7e-40|163|aly:ARALYDRAFT_476541|strictosidine synthase [EC:4.3.3.2]	GO:0005739//mitochondrion	GO:0016844//strictosidine synthase activity	GO:0009058//biosynthetic process	gi|125543206|gb|EAY89345.1|/0/hypothetical protein OsI_10849 [Oryza sativa Indica Group]
Unigene27666_Zhong-531	-3.08841	0.802419	K01757|1|8e-18|86.7|aly:ARALYDRAFT_476542|strictosidine synthase [EC:4.3.3.2]	GO:0016023//cytoplasmic membrane-bounded vesicle	GO:0016844//strictosidine synthase activity	GO:0009058//biosynthetic process	gi|51091032|dbj|BAD35674.1|/5.41598e-46/putative strictosidine synthase [Oryza sativa Japonica Group]
Unigene20737_Zhong-531	1.69188	0.892341	K01784|1|0.0|758|osa:4347638|UDP-glucose 4-epimerase [EC:5.1.3.2]	GO:0005829//cytosol;GO:0005886//plasma membrane	GO:0050373//UDP-arabinose 4-epimerase activity;GO:0046983//protein dimerization activity;GO:0003978//UDP-glucose 4-epimerase activity;GO:0050662//coenzyme binding	GO:0033358;GO:0006012//galactose metabolic process;GO:0045227//capsule polysaccharide biosynthetic process;GO:0009555//pollen development	gi|115480267|ref|NP_001063727.1|/0/Os09g0526700 [Oryza sativa Japonica Group]
Unigene35450_Zhong-531	-1.04878	0.803789	K01784|1|4e-18|87.8|osa:4339812|UDP-glucose 4-epimerase [EC:5.1.3.2]	GO:0005829//cytosol	GO:0046983//protein dimerization activity;GO:0003978//UDP-glucose 4-epimerase activity;GO:0050662//coenzyme binding	GO:0006012//galactose metabolic process;GO:0010053//root epidermal cell differentiation;GO:0042546//cell wall biogenesis;GO:0009969//xyloglucan biosynthetic process	gi|115465825|ref|NP_001056512.1|/9.26384e-17/Os05g0595100 [Oryza sativa Japonica Group]
Unigene32513_Zhong-531	-1.30786	0.833708	K01792|1|2e-49|191|osa:4327164|glucose-6-phosphate 1-epimerase [EC:5.1.3.15]	-	GO:0030246//carbohydrate binding;GO:0016853//isomerase activity	GO:0005975//carbohydrate metabolic process	gi|55773732|dbj|BAD72415.1|/4.45779e-48/Aldose 1-epimerase-like [Oryza sativa Japonica Group]
CL1654.Contig3_Zhong-531	-1.65074	0.868847	K01792|1|8e-84|306|osa:4327164|glucose-6-phosphate 1-epimerase [EC:5.1.3.15]	-	GO:0030246//carbohydrate binding;GO:0016853//isomerase activity	GO:0005975//carbohydrate metabolic process	gi|573917037|ref|XP_006646164.1|/1.23767e-82/PREDICTED: putative glucose-6-phosphate 1-epimerase-like [Oryza brachyantha]
CL4133.Contig1_Zhong-531	1.25115	0.838073	K01802|1|6e-125|444|osa:4329388|peptidylprolyl isomerase [EC:5.2.1.8];K09571|4|3e-109|392|zma:100283417|FK506-binding protein 4/5 [EC:5.2.1.8]	GO:0005829//cytosol;GO:0071944//cell periphery;GO:0005773//vacuole;GO:0016020//membrane;GO:0005634//nucleus	GO:0032266//phosphatidylinositol-3-phosphate binding;GO:0003755//peptidyl-prolyl cis-trans isomerase activity;GO:0005528//FK506 binding;GO:0080025//phosphatidylinositol-3,5-bisphosphate binding	GO:0009845//seed germination;GO:0000413//protein peptidyl-prolyl isomerization;GO:0006457//protein folding;GO:0009611//response to wounding;GO:0006970//response to osmotic stress;GO:0070370//cellular heat acclimation;GO:0046686//response to cadmium ion	gi|115457870|ref|NP_001052535.1|/1.62595e-125/Os04g0352400 [Oryza sativa Japonica Group]
Unigene37957_Zhong-531	1.19687	0.837392	K01802|1|8e-159|557|osa:4329388|peptidylprolyl isomerase [EC:5.2.1.8];K09571|4|5e-117|418|osa:4346090|FK506-binding protein 4/5 [EC:5.2.1.8]	GO:0005773//vacuole;GO:0016020//membrane	GO:0005528//FK506 binding;GO:0003755//peptidyl-prolyl cis-trans isomerase activity	GO:0006457//protein folding;GO:0070370//cellular heat acclimation;GO:0000413//protein peptidyl-prolyl isomerization	gi|218190774|gb|EEC73201.1|/7.57788e-158/hypothetical protein OsI_07270 [Oryza sativa Indica Group]
Unigene23737_Zhong-531	-2.37429	0.929859	K01850|1|8e-84|308|osa:4326889|chorismate mutase [EC:5.4.99.5]	-	GO:0004106//chorismate mutase activity	GO:0046417//chorismate metabolic process;GO:0009073//aromatic amino acid family biosynthetic process	gi|115489266|ref|NP_001067120.1|/1.26283e-175/Os12g0578200 [Oryza sativa Japonica Group]
CL5493.Contig2_Zhong-531	6.24494	0.971082	K01853|1|3e-58|223|vvi:100243389|cycloartenol synthase [EC:5.4.99.8]	GO:0009506//plasmodesma	GO:0080011//baruol synthase activity;GO:0042300//beta-amyrin synthase activity;GO:0016871//cycloartenol synthase activity	GO:0010686//tetracyclic triterpenoid biosynthetic process;GO:0019745//pentacyclic triterpenoid biosynthetic process	gi|38636666|dbj|BAD02986.1|/3.7247e-120/putative Cycloartenol Synthase [Oryza sativa Japonica Group]
CL6082.Contig2_Zhong-531	-1.44062	0.840017	K01859|1|3e-20|97.8|pop:POPTR_724846|chalcone isomerase [EC:5.5.1.6]	-	GO:0045430//chalcone isomerase activity	GO:0080167//response to karrikin;GO:0009813//flavonoid biosynthetic process	gi|115487006|ref|NP_001065990.1|/6.08084e-114/Os12g0115700 [Oryza sativa Japonica Group]
Unigene45972_Zhong-531	1.09163	0.830169	K01873|1|2e-68|258|aly:ARALYDRAFT_326110|valyl-tRNA synthetase [EC:6.1.1.9];K00799|2|4e-14|77.8|ppp:PHYPADRAFT_166420|glutathione S-transferase [EC:2.5.1.18]	GO:0005777//peroxisome;GO:0009570//chloroplast stroma;GO:0005773//vacuole;GO:0005886//plasma membrane;GO:0048046//apoplast	GO:0005507//copper ion binding;GO:0045174//glutathione dehydrogenase (ascorbate) activity;GO:0043295//glutathione binding	GO:0010193//response to ozone;GO:0055114//oxidation-reduction process;GO:0009753//response to jasmonic acid stimulus;GO:0009610//response to symbiotic fungus;GO:0043903//regulation of symbiosis, encompassing mutualism through parasitism;GO:0010043//response to zinc ion;GO:0010731//protein glutathionylation	gi|115461741|ref|NP_001054470.1|/8.57433e-121/Os05g0116100 [Oryza sativa Japonica Group]
Unigene11718_Zhong-531	-1.48789	0.803478	K01897|1|1e-57|219|sbi:SORBI_05g004500|long-chain acyl-CoA synthetase [EC:6.2.1.3]	GO:0016020//membrane	GO:0003824//catalytic activity	GO:0008152//metabolic process	gi|222615589|gb|EEE51721.1|/1.75011e-66/hypothetical protein OsJ_33112 [Oryza sativa Japonica Group]
Unigene39388_Zhong-531	-1.03522	0.806074	K01897|1|1e-97|353|osa:4350728|long-chain acyl-CoA synthetase [EC:6.2.1.3]	GO:0009506//plasmodesma	GO:0031957//very long-chain fatty acid-CoA ligase activity	GO:0010025//wax biosynthetic process;GO:0010143//cutin biosynthetic process;GO:0050832//defense response to fungus;GO:0010311//lateral root formation	gi|218185931|gb|EEC68358.1|/8.54856e-97/hypothetical protein OsI_36493 [Oryza sativa Indica Group]
CL2575.Contig2_Zhong-531	1.62478	0.846927	K01904|1|0.0|1083|osa:4328485|4-coumarate--CoA ligase [EC:6.2.1.12]	GO:0005737//cytoplasm	GO:0005524//ATP binding;GO:0016207//4-coumarate-CoA ligase activity	GO:0009699//phenylpropanoid biosynthetic process	gi|115444579|ref|NP_001046069.1|/0/Os02g0177600 [Oryza sativa Japonica Group]
Unigene32623_Zhong-531	-1.96926	0.919149	K01904|1|0.0|934|zma:100283944|4-coumarate--CoA ligase [EC:6.2.1.12]	GO:0005737//cytoplasm	GO:0031956//medium-chain fatty acid-CoA ligase activity;GO:0005524//ATP binding;GO:0047077;GO:0004467//long-chain fatty acid-CoA ligase activity	GO:0055114//oxidation-reduction process;GO:0080110//sporopollenin biosynthetic process;GO:0001676//long-chain fatty acid metabolic process;GO:0046949//fatty-acyl-CoA biosynthetic process	gi|75296548|sp|Q7XXL2.2|4CLL9_ORYSJ/0/RecName: Full=4-coumarate--CoA ligase-like 9 [Oryza sativa Japonica Group]
Unigene7107_Zhong-531	-1.73382	0.855846	K01922|1|2e-43|172|osa:4329749|phosphopantothenate-cysteine ligase [EC:6.3.2.5]	-	GO:0016874//ligase activity	GO:0008152//metabolic process	gi|218191034|gb|EEC73461.1|/3.07663e-43/hypothetical protein OsI_07771 [Oryza sativa Indica Group]
Unigene24141_Zhong-531	-1.98131	0.910658	K01988|1|0.0|936|osa:4336475|lactosylceramide 4-alpha-galactosyltransferase [EC:2.4.1.228]	GO:0005795//Golgi stack;GO:0009536//plastid	GO:0008378//galactosyltransferase activity	GO:0008152//metabolic process	gi|115459564|ref|NP_001053382.1|/0/Os04g0529700 [Oryza sativa Japonica Group]
Unigene19998_Zhong-531	-2.89046	0.907257	K02140|1|2e-09|61.2|ota:Ot10g02310|F-type H+-transporting ATPase subunit g [EC:3.6.3.14];K14325|2|8e-09|53.5|pop:POPTR_823076|RNA-binding protein with serine-rich domain 1	GO:0005739//mitochondrion	GO:0008270//zinc ion binding	GO:0045893//positive regulation of transcription, DNA-dependent;GO:0071367//cellular response to brassinosteroid stimulus;GO:0010208//pollen wall assembly;GO:0009846//pollen germination;GO:0055046//microgametogenesis;GO:0048655//tapetal layer morphogenesis	gi|297609561|ref|NP_001063319.2|/1.61052e-136/Os09g0449000 [Oryza sativa Japonica Group]
Unigene22703_Zhong-531	-1.46879	0.817393	K02183|1|2e-07|53.9|mtr:MTR_4g128600|calmodulin	-	-	-	gi|222624765|gb|EEE58897.1|/1.83604e-107/hypothetical protein OsJ_10526 [Oryza sativa Japonica Group]
Unigene22589_Zhong-531	-1.3211	0.859036	K02183|1|2e-35|144|vvi:100232908|calmodulin	GO:0005886//plasma membrane;GO:0005774//vacuolar membrane;GO:0005634//nucleus	GO:0005509//calcium ion binding	GO:0019722//calcium-mediated signaling;GO:0010099//regulation of photomorphogenesis	gi|294884520|gb|ADF47361.1|/6.31032e-34/calmodulin 2-like protein [Populus tremula x Populus alba]
Unigene34772_Zhong-531	-1.37729	0.838436	K02183|1|4e-39|157|gmx:547786|calmodulin	GO:0005886//plasma membrane;GO:0005774//vacuolar membrane;GO:0005634//nucleus	GO:0005509//calcium ion binding	GO:0019722//calcium-mediated signaling;GO:0010099//regulation of photomorphogenesis	gi|565474928|ref|XP_006295105.1|/5.03238e-39/hypothetical protein CARUB_v10024180mg [Capsella rubella]
Unigene39067_Zhong-531	-2.58947	0.871298	K02201|1|8e-31|130|gmx:100797359|pantetheine-phosphate adenylyltransferase [EC:2.7.7.3];K08486|2|3e-29|125|aly:ARALYDRAFT_470918|syntaxin 1B/2/3	GO:0009524//phragmoplast;GO:0012505//endomembrane system;GO:0009504//cell plate;GO:0009506//plasmodesma;GO:0005886//plasma membrane	GO:0005484//SNAP receptor activity	GO:0016192//vesicle-mediated transport;GO:0006886//intracellular protein transport	gi|125545646|gb|EAY91785.1|/1.59562e-69/hypothetical protein OsI_13428 [Oryza sativa Indica Group]
Unigene51008_Zhong-531	-1.93945	0.815022	K02212|1|4e-54|207|bdi:100821405|minichromosome maintenance protein 4 (cell division control protein 54)	GO:0042555//MCM complex;GO:0005829//cytosol	GO:0003677//DNA binding;GO:0003678//DNA helicase activity;GO:0005524//ATP binding	GO:0006270//DNA replication initiation;GO:0032508//DNA duplex unwinding	gi|222618633|gb|EEE54765.1|/5.2899e-57/hypothetical protein OsJ_02146 [Oryza sativa Japonica Group]
CL4633.Contig1_Zhong-531	-1.41961	0.85652	K02433|1|1e-38|159|smo:SELMODRAFT_269599|aspartyl-tRNA(Asn)/glutamyl-tRNA (Gln) amidotransferase subunit A [EC:6.3.5.6 6.3.5.7]	-	GO:0016884//carbon-nitrogen ligase activity, with glutamine as amido-N-donor	GO:0008152//metabolic process	gi|297611309|ref|NP_001065856.2|/0/Os11g0170000 [Oryza sativa Japonica Group]
CL4238.Contig1_Zhong-531	-1.25705	0.831924	K02433|1|3e-22|104|bdi:100823644|aspartyl-tRNA(Asn)/glutamyl-tRNA (Gln) amidotransferase subunit A [EC:6.3.5.6 6.3.5.7]	-	GO:0016884//carbon-nitrogen ligase activity, with glutamine as amido-N-donor	GO:0008152//metabolic process	gi|77553129|gb|ABA95925.1|/1.12588e-172/Amidase family protein, expressed [Oryza sativa Japonica Group]
Unigene16112_Zhong-531	-1.71227	0.866143	K02541|1|1e-81|299|osa:4339099|minichromosome maintenance protein 3	GO:0042555//MCM complex;GO:0005634//nucleus	GO:0003678//DNA helicase activity;GO:0003677//DNA binding;GO:0005524//ATP binding	GO:0032508//DNA duplex unwinding;GO:0007049//cell cycle;GO:0006270//DNA replication initiation	gi|115464471|ref|NP_001055835.1|/1.52974e-80/Os05g0476200 [Oryza sativa Japonica Group]
Unigene16113_Zhong-531	-1.83164	0.869478	K02541|1|2e-58|221|osa:4339099|minichromosome maintenance protein 3	GO:0042555//MCM complex;GO:0005634//nucleus	GO:0003678//DNA helicase activity;GO:0003677//DNA binding;GO:0005524//ATP binding	GO:0032508//DNA duplex unwinding;GO:0007049//cell cycle;GO:0006270//DNA replication initiation	gi|222631951|gb|EEE64083.1|/4.01092e-57/hypothetical protein OsJ_18914 [Oryza sativa Japonica Group]
Unigene20732_Zhong-531	-1.5987	0.800403	K02639|1|2e-20|95.1|osa:4335779|ferredoxin	GO:0009536//plastid;GO:0005773//vacuole;GO:0031982//vesicle;GO:0005886//plasma membrane;GO:0005634//nucleus	GO:0003712//transcription cofactor activity;GO:0009055//electron carrier activity;GO:0046872//metal ion binding;GO:0051537//2 iron, 2 sulfur cluster binding	GO:0009910//negative regulation of flower development;GO:0006623//protein targeting to vacuole;GO:2001141//regulation of RNA biosynthetic process;GO:0009744//response to sucrose stimulus;GO:0022900//electron transport chain;GO:0010228//vegetative to reproductive phase transition of meristem;GO:0090344//negative regulation of cell aging	gi|116310147|emb|CAH67162.1|/8.67986e-20/H0717B12.9 [Oryza sativa Indica Group]
Unigene20733_Zhong-531	-1.78079	0.828987	K02639|1|8e-55|209|osa:4335779|ferredoxin	GO:0009536//plastid;GO:0005773//vacuole;GO:0031982//vesicle;GO:0005886//plasma membrane;GO:0005634//nucleus	GO:0003712//transcription cofactor activity;GO:0009055//electron carrier activity;GO:0046872//metal ion binding;GO:0051537//2 iron, 2 sulfur cluster binding	GO:0009910//negative regulation of flower development;GO:0006623//protein targeting to vacuole;GO:2001141//regulation of RNA biosynthetic process;GO:0009744//response to sucrose stimulus;GO:0022900//electron transport chain;GO:0010228//vegetative to reproductive phase transition of meristem;GO:0090344//negative regulation of cell aging	gi|125548210|gb|EAY94032.1|/2.10718e-53/hypothetical protein OsI_15810 [Oryza sativa Indica Group]
Unigene7908_Zhong-531	-2.30388	0.832011	K02684|1|5e-31|130|bdi:100835644|DNA primase small subunit [EC:2.7.7.-]	-	GO:0003896//DNA primase activity	GO:0006269//DNA replication, synthesis of RNA primer	gi|297724039|ref|NP_001174383.1|/1.80536e-36/Os05g0358200 [Oryza sativa Japonica Group]
Unigene17134_Zhong-531	1.10972	0.83038	K02716|1|0.0|653|osa:4324479|photosystem II oxygen-evolving enhancer protein 1	GO:0048046//apoplast;GO:0009279//cell outer membrane;GO:0009654//oxygen evolving complex;GO:0016021//integral to membrane;GO:0009543//chloroplast thylakoid lumen;GO:0009535//chloroplast thylakoid membrane;GO:0010287//plastoglobule;GO:0019898//extrinsic to membrane	GO:0005509//calcium ion binding;GO:0010242//oxygen evolving activity;GO:0008266//poly(U) RNA binding	GO:0035304//regulation of protein dephosphorylation;GO:0010207//photosystem II assembly;GO:0042742//defense response to bacterium;GO:0042549//photosystem II stabilization;GO:0010205//photoinhibition	gi|218188287|gb|EEC70714.1|/0/hypothetical protein OsI_02088 [Oryza sativa Indica Group]
CL2057.Contig1_Zhong-531	-1.36701	0.866433	K02866|1|1e-17|86.7|osa:4332737|large subunit ribosomal protein L10e	GO:0016023//cytoplasmic membrane-bounded vesicle;GO:0005739//mitochondrion	GO:0003993//acid phosphatase activity	GO:0016311//dephosphorylation	gi|125536454|gb|EAY82942.1|/1.14715e-83/hypothetical protein OsI_38160 [Oryza sativa Indica Group]
CL2057.Contig3_Zhong-531	1.72032	0.902993	K02866|1|4e-18|90.9|osa:4332737|large subunit ribosomal protein L10e;K13171|2|5e-07|53.9|ath:AT2G29210|serine/arginine repetitive matrix protein 1	GO:0016023//cytoplasmic membrane-bounded vesicle	GO:0003993//acid phosphatase activity	GO:0016311//dephosphorylation	gi|297723785|ref|NP_001174256.1|/8.87564e-135/Os05g0190300 [Oryza sativa Japonica Group]
CL2057.Contig2_Zhong-531	-1.43929	0.872611	K02866|1|6e-17|86.7|osa:4332737|large subunit ribosomal protein L10e;K13171|2|4e-07|53.9|ath:AT2G29210|serine/arginine repetitive matrix protein 1	GO:0016023//cytoplasmic membrane-bounded vesicle	GO:0003993//acid phosphatase activity	GO:0016311//dephosphorylation	gi|115462497|ref|NP_001054848.1|/1.51595e-122/Os05g0190500 [Oryza sativa Japonica Group]
Unigene31528_Zhong-531	-1.04006	0.80065	K02891|1|3e-10|61.6|vvi:100266503|large subunit ribosomal protein L22e	-	-	-	gi|629120309|gb|KCW84799.1|/6.97357e-09/hypothetical protein EUGRSUZ_B01600 [Eucalyptus grandis]
CL784.Contig1_Zhong-531	-1.33353	0.859602	K02903|1|3e-34|141|zma:100284901|large subunit ribosomal protein L28e	GO:0009506//plasmodesma;GO:0005886//plasma membrane;GO:0005618//cell wall;GO:0022625//cytosolic large ribosomal subunit;GO:0009507//chloroplast	GO:0003735//structural constituent of ribosome	GO:0006412//translation	gi|582044908|pdb|3J61|RR/2.71196e-37/Chain r, Localization Of The Large Subunit Ribosomal Proteins Into A 5.5 A Cryo-em Map Of Triticum Aestivum Translating 80s Ribosome
Unigene7612_Zhong-531	4.54746	0.943999	K02927|1|2e-38|155|osa:4343261|large subunit ribosomal protein L40e	GO:0005730//nucleolus;GO:0022625//cytosolic large ribosomal subunit	GO:0003735//structural constituent of ribosome	GO:0006412//translation	gi|125558370|gb|EAZ03906.1|/3.86553e-39/hypothetical protein OsI_26040 [Oryza sativa Indica Group]
Unigene22113_Zhong-531	-1.33732	0.858551	K02928|1|9e-06|46.6|vvi:100852682|large subunit ribosomal protein L41e;K10863|4|9e-06|46.6|vvi:100259037|aprataxin [EC:3.-.-.-]	-	-	-	gi|595833387|ref|XP_007206661.1|/7.27034e-06/hypothetical protein PRUPE_ppa022729mg, partial [Prunus persica]
Unigene9002_Zhong-531	1.14502	0.832221	K02936|1|7e-41|166|rcu:RCOM_0790270|large subunit ribosomal protein L7Ae;K11982|2|2e-08|58.5|sbi:SORBI_03g011120|E3 ubiquitin-protein ligase RNF115/126 [EC:6.3.2.19];K15692|4|6e-06|50.1|ppp:PHYPADRAFT_16563|E3 ubiquitin-protein ligase RNF13 [EC:6.3.2.19]	-	GO:0008270//zinc ion binding	-	gi|222616277|gb|EEE52409.1|/9.17599e-106/hypothetical protein OsJ_34516 [Oryza sativa Japonica Group]
CL3239.Contig2_Zhong-531	-1.03004	0.810714	K02937|1|2e-120|429|osa:4345009|large subunit ribosomal protein L7e	GO:0005730//nucleolus;GO:0009506//plasmodesma;GO:0005886//plasma membrane;GO:0005618//cell wall;GO:0005774//vacuolar membrane;GO:0022625//cytosolic large ribosomal subunit;GO:0009507//chloroplast	-	-	gi|115475427|ref|NP_001061310.1|/3.77648e-119/Os08g0234000 [Oryza sativa Japonica Group]
Unigene28255_Zhong-531	-1.1021	0.827363	K02937|1|8e-15|76.6|osa:4345009|large subunit ribosomal protein L7e	GO:0005730//nucleolus;GO:0009506//plasmodesma;GO:0005886//plasma membrane;GO:0005618//cell wall;GO:0005774//vacuolar membrane;GO:0022625//cytosolic large ribosomal subunit;GO:0009507//chloroplast	-	-	gi|224087225|ref|XP_002308103.1|/2.13006e-13/hypothetical protein POPTR_0006s07290g [Populus trichocarpa]
CL5827.Contig1_Zhong-531	-1.06565	0.813919	K02943|1|2e-58|223|osa:4326782|large subunit ribosomal protein LP2	GO:0005730//nucleolus;GO:0022626//cytosolic ribosome;GO:0005886//plasma membrane;GO:0009507//chloroplast	GO:0003735//structural constituent of ribosome	GO:0009409//response to cold;GO:0006414//translational elongation	gi|115435020|ref|NP_001042268.1|/4.47379e-57/Os01g0191100 [Oryza sativa Japonica Group]
CL5963.Contig1_Zhong-531	-3.21343	0.908504	K02943|1|5e-23|103|rcu:RCOM_0792560|large subunit ribosomal protein LP2	GO:0005840//ribosome	GO:0003735//structural constituent of ribosome	GO:0006414//translational elongation	gi|125557858|gb|EAZ03394.1|/1.93886e-43/hypothetical protein OsI_25537 [Oryza sativa Indica Group]
CL5759.Contig2_Zhong-531	-1.22785	0.825514	K02951|1|1e-53|205|osa:4342408|small subunit ribosomal protein S12e	GO:0022627//cytosolic small ribosomal subunit;GO:0005634//nucleus;GO:0005739//mitochondrion	GO:0003735//structural constituent of ribosome	GO:0046686//response to cadmium ion;GO:0006412//translation;GO:0009651//response to salt stress	gi|297606737|ref|NP_001058899.2|/3.05251e-52/Os07g0150200 [Oryza sativa Japonica Group]
CL625.Contig4_Zhong-531	-1.07367	0.812281	K02980|1|1e-20|95.9|osa:4352308|small subunit ribosomal protein S29e	GO:0022627//cytosolic small ribosomal subunit	GO:0003735//structural constituent of ribosome;GO:0003723//RNA binding	GO:0006412//translation	gi|414873100|tpg|DAA51657.1|/2.34321e-20/TPA: 40S ribosomal protein S29, partial [Zea mays]
Unigene18066_Zhong-531	-1.98804	0.810598	K03006|1|4e-06|48.5|cre:CHLREDRAFT_196948|DNA-directed RNA polymerase II subunit RPB1 [EC:2.7.7.6]	GO:0016023//cytoplasmic membrane-bounded vesicle	GO:0005507//copper ion binding;GO:0009055//electron carrier activity	-	gi|115480627|ref|NP_001063907.1|/7.30191e-89/Os09g0557900 [Oryza sativa Japonica Group]
Unigene34354_Zhong-531	1.55236	0.82418	K03006|1|9e-08|57.0|vvi:100264310|DNA-directed RNA polymerase II subunit RPB1 [EC:2.7.7.6]	GO:0016021//integral to membrane	GO:0008271//secondary active sulfate transmembrane transporter activity	-	gi|218192255|gb|EEC74682.1|/0/hypothetical protein OsI_10373 [Oryza sativa Indica Group]
CL51.Contig2_Zhong-531	-1.15614	0.820583	K03006|1|9e-17|86.3|smo:SELMODRAFT_128226|DNA-directed RNA polymerase II subunit RPB1 [EC:2.7.7.6]	GO:0016021//integral to membrane;GO:0016023//cytoplasmic membrane-bounded vesicle	-	-	gi|297598841|ref|NP_001046313.2|/1.5475e-147/Os02g0219700 [Oryza sativa Japonica Group]
Unigene44778_Zhong-531	1.29311	0.814601	K03006|1|9e-46|179|osa:4337831|DNA-directed RNA polymerase II subunit RPB1 [EC:2.7.7.6]	GO:0005665//DNA-directed RNA polymerase II, core complex	GO:0003899//DNA-directed RNA polymerase activity;GO:0003677//DNA binding	GO:0006366//transcription from RNA polymerase II promoter	gi|297603848|ref|NP_001054670.2|/2.31744e-44/Os05g0151000 [Oryza sativa Japonica Group]
CL2546.Contig2_Zhong-531	2.13007	0.877259	K03013|1|1e-56|217|vvi:100258335|DNA-directed RNA polymerases I, II, and III subunit RPABC1;K13457|2|2e-22|103|sbi:SORBI_10g028720|disease resistance protein RPM1	GO:0016023//cytoplasmic membrane-bounded vesicle	GO:0043531//ADP binding	GO:0006952//defense response	gi|125556586|gb|EAZ02192.1|/7.73555e-130/hypothetical protein OsI_24284 [Oryza sativa Indica Group]
Unigene25190_Zhong-531	2.08189	0.870936	K03013|1|2e-10|63.2|vvi:100258335|DNA-directed RNA polymerases I, II, and III subunit RPABC1	GO:0016023//cytoplasmic membrane-bounded vesicle;GO:0009536//plastid	-	-	gi|77553903|gb|ABA96699.1|/1.75422e-69/NB-ARC domain containing protein, expressed [Oryza sativa Japonica Group]
Unigene8727_Zhong-531	1.7735	0.854969	K03013|1|6e-17|86.7|vvi:100258335|DNA-directed RNA polymerases I, II, and III subunit RPABC1;K13457|4|3e-11|67.8|vvi:100252764|disease resistance protein RPM1	GO:0016023//cytoplasmic membrane-bounded vesicle	-	-	gi|222640120|gb|EEE68252.1|/2.13397e-124/hypothetical protein OsJ_26458 [Oryza sativa Japonica Group]
CL282.Contig2_Zhong-531	1.68184	0.838958	K03013|1|7e-20|94.7|vvi:100258335|DNA-directed RNA polymerases I, II, and III subunit RPABC1;K13457|2|1e-14|77.4|pop:POPTR_755797|disease resistance protein RPM1	GO:0016023//cytoplasmic membrane-bounded vesicle	GO:0043531//ADP binding	GO:0006952//defense response	gi|222636140|gb|EEE66272.1|/3.85759e-94/hypothetical protein OsJ_22464 [Oryza sativa Japonica Group]
CL3511.Contig4_Zhong-531	-1.41599	0.803644	K03021|1|2e-06|50.1|ota:Ot01g06000|DNA-directed RNA polymerase III subunit RPC2 [EC:2.7.7.6]	GO:0016023//cytoplasmic membrane-bounded vesicle;GO:0016020//membrane	-	-	gi|115489730|ref|NP_001067352.1|/1.04893e-92/Os12g0633600 [Oryza sativa Japonica Group]
Unigene50318_Zhong-531	-1.40884	0.851901	K03063|1|3e-13|71.6|osa:4329182|26S proteasome regulatory subunit T3;K01115|2|4e-09|57.8|vcn:VOLCADRAFT_99471|phospholipase D [EC:3.1.4.4]	GO:0005829//cytosol;GO:0005618//cell wall;GO:0000502//proteasome complex;GO:0009506//plasmodesma;GO:0016020//membrane	GO:0017111//nucleoside-triphosphatase activity;GO:0005524//ATP binding	GO:0030163//protein catabolic process	gi|218190620|gb|EEC73047.1|/6.73788e-12/hypothetical protein OsI_06998 [Oryza sativa Indica Group]
Unigene31420_Zhong-531	-1.23108	0.820105	K03064|1|2e-07|52.4|ota:Ot03g03380|26S proteasome regulatory subunit T4;K15296|2|1e-06|50.1|ota:Ot20g00290|alpha-soluble NSF attachment protein	GO:0016023//cytoplasmic membrane-bounded vesicle;GO:0009536//plastid;GO:0005886//plasma membrane	-	GO:0006886//intracellular protein transport	gi|115460584|ref|NP_001053892.1|/1.39802e-57/Os04g0618500 [Oryza sativa Japonica Group]
CL2792.Contig1_Zhong-531	-2.16503	0.816646	K03094|1|1e-09|59.7|vvi:100267502|S-phase kinase-associated protein 1	-	GO:0016301//kinase activity	GO:0016310//phosphorylation;GO:0006511//ubiquitin-dependent protein catabolic process	gi|22093766|dbj|BAC07057.1|/3.943e-28/hypothetical protein [Oryza sativa Japonica Group]
Unigene34187_Zhong-531	-1.48073	0.840379	K03094|1|1e-22|102|osa:4343000|S-phase kinase-associated protein 1	GO:0005634//nucleus	GO:0005515//protein binding;GO:0004842//ubiquitin-protein ligase activity	GO:0009793//embryo development ending in seed dormancy;GO:0006511//ubiquitin-dependent protein catabolic process	gi|125558051|gb|EAZ03587.1|/5.48099e-22/hypothetical protein OsI_25723 [Oryza sativa Indica Group]
Unigene31641_Zhong-531	-2.75151	0.891681	K03094|1|1e-90|330|osa:4345419|S-phase kinase-associated protein 1	-	-	GO:0006511//ubiquitin-dependent protein catabolic process	gi|125561352|gb|EAZ06800.1|/8.96496e-90/hypothetical protein OsI_29044 [Oryza sativa Indica Group]
Unigene34965_Zhong-531	-3.4771	0.917568	K03094|1|2e-34|141|osa:4346586|S-phase kinase-associated protein 1	-	-	GO:0006511//ubiquitin-dependent protein catabolic process	gi|125563013|gb|EAZ08393.1|/1.03637e-36/hypothetical protein OsI_30653 [Oryza sativa Indica Group]
CL4626.Contig1_Zhong-531	-2.90479	0.85623	K03094|1|2e-47|186|osa:4346586|S-phase kinase-associated protein 1	-	-	GO:0006511//ubiquitin-dependent protein catabolic process	gi|23495758|dbj|BAC19969.1|/7.57348e-78/putative kinetochore protein [Oryza sativa Japonica Group]
Unigene34966_Zhong-531	-3.42596	0.936798	K03094|1|3e-40|160|osa:4346586|S-phase kinase-associated protein 1	GO:0005737//cytoplasm;GO:0005730//nucleolus	-	GO:0009793//embryo development ending in seed dormancy;GO:0006511//ubiquitin-dependent protein catabolic process	gi|49387820|dbj|BAD26413.1|/3.48503e-40/putative SKP1 [Oryza sativa Japonica Group]
Unigene34189_Zhong-531	-2.09103	0.865715	K03094|1|5e-26|114|osa:4343000|S-phase kinase-associated protein 1	GO:0005737//cytoplasm;GO:0005634//nucleus	GO:0005515//protein binding;GO:0004672//protein kinase activity	GO:0051788//response to misfolded protein;GO:0009793//embryo development ending in seed dormancy;GO:0009651//response to salt stress;GO:0051510//regulation of unidimensional cell growth;GO:0043161//proteasomal ubiquitin-dependent protein catabolic process;GO:0006468//protein phosphorylation;GO:0042023//DNA endoreduplication;GO:0042752//regulation of circadian rhythm;GO:0043248//proteasome assembly	gi|125558051|gb|EAZ03587.1|/1.83159e-25/hypothetical protein OsI_25723 [Oryza sativa Indica Group]
CL4626.Contig2_Zhong-531	-2.58647	0.897207	K03094|1|5e-30|127|osa:4346586|S-phase kinase-associated protein 1	-	-	GO:0006511//ubiquitin-dependent protein catabolic process	gi|23495763|dbj|BAC19974.1|/7.97447e-45/putative Skp1 [Oryza sativa Japonica Group]
Unigene8067_Zhong-531	-2.78547	0.903037	K03094|1|5e-82|301|osa:4339908|S-phase kinase-associated protein 1	-	-	GO:0006511//ubiquitin-dependent protein catabolic process	gi|115466000|ref|NP_001056599.1|/8.74924e-81/Os06g0113800 [Oryza sativa Japonica Group]
CL1002.Contig2_Zhong-531	-1.80107	0.8776	K03094|1|6e-31|131|osa:4343000|S-phase kinase-associated protein 1;K02519|2|6e-09|58.2|olu:OSTLU_118781|translation initiation factor IF-2;K13171|4|1e-08|57.4|ath:AT2G29210|serine/arginine repetitive matrix protein 1	-	-	-	gi|125558052|gb|EAZ03588.1|/5.00871e-66/hypothetical protein OsI_25724 [Oryza sativa Indica Group]
CL3307.Contig1_Zhong-531	-2.69153	0.921817	K03094|1|6e-91|331|osa:4343963|S-phase kinase-associated protein 1	-	GO:0016301//kinase activity	GO:0006511//ubiquitin-dependent protein catabolic process;GO:0016310//phosphorylation	gi|115473463|ref|NP_001060330.1|/1.15656e-89/Os07g0625500 [Oryza sativa Japonica Group]
Unigene34188_Zhong-531	-2.00604	0.901616	K03094|1|7e-17|83.6|osa:4343000|S-phase kinase-associated protein 1	GO:0005829//cytosol;GO:0019005//SCF ubiquitin ligase complex;GO:0005886//plasma membrane;GO:0005634//nucleus	GO:0005515//protein binding;GO:0004672//protein kinase activity;GO:0004842//ubiquitin-protein ligase activity	GO:0045910//negative regulation of DNA recombination;GO:0051788//response to misfolded protein;GO:0000226//microtubule cytoskeleton organization;GO:0009793//embryo development ending in seed dormancy;GO:0009651//response to salt stress;GO:0051510//regulation of unidimensional cell growth;GO:0043161//proteasomal ubiquitin-dependent protein catabolic process;GO:0006468//protein phosphorylation;GO:0…	gi|125558052|gb|EAZ03588.1|/3.52591e-29/hypothetical protein OsI_25724 [Oryza sativa Indica Group]
Unigene45906_Zhong-531	1.62964	0.897018	K03113|1|4e-61|233|osa:4343445|translation initiation factor 1	-	GO:0017005//3'-tyrosyl-DNA phosphodiesterase activity;GO:0003743//translation initiation factor activity	GO:0006413//translational initiation;GO:0006417//regulation of translation	gi|218199747|gb|EEC82174.1|/2.36907e-93/hypothetical protein OsI_26284 [Oryza sativa Indica Group]
Unigene28221_Zhong-531	-1.69726	0.892965	K03164|1|2e-127|454|bdi:100839516|DNA topoisomerase II [EC:5.99.1.3]	-	GO:0097159//organic cyclic compound binding;GO:0016853//isomerase activity	GO:0006139//nucleobase-containing compound metabolic process	gi|125540787|gb|EAY87182.1|/0/hypothetical protein OsI_08583 [Oryza sativa Indica Group]
Unigene46926_Zhong-531	-1.32766	0.811925	K03164|1|2e-132|469|osa:4330426|DNA topoisomerase II [EC:5.99.1.3]	GO:0009295//nucleoid;GO:0000795//synaptonemal complex	GO:0003677//DNA binding;GO:0005524//ATP binding;GO:0003918//DNA topoisomerase (ATP-hydrolyzing) activity	GO:0006312//mitotic recombination;GO:0000819//sister chromatid segregation;GO:0006261//DNA-dependent DNA replication;GO:0000712//resolution of meiotic recombination intermediates;GO:0006265//DNA topological change;GO:0006200//ATP catabolic process	gi|41052970|dbj|BAD07880.1|/3.35403e-131/putative DNA topoisomerase II [Oryza sativa Japonica Group]
Unigene19070_Zhong-531	-1.31032	0.805138	K03164|1|2e-37|151|osa:4330426|DNA topoisomerase II [EC:5.99.1.3]	GO:0009295//nucleoid;GO:0000795//synaptonemal complex	GO:0003677//DNA binding;GO:0005524//ATP binding;GO:0003918//DNA topoisomerase (ATP-hydrolyzing) activity	GO:0006312//mitotic recombination;GO:0000819//sister chromatid segregation;GO:0006261//DNA-dependent DNA replication;GO:0000712//resolution of meiotic recombination intermediates;GO:0006265//DNA topological change;GO:0006200//ATP catabolic process	gi|41052970|dbj|BAD07880.1|/5.11692e-36/putative DNA topoisomerase II [Oryza sativa Japonica Group]
Unigene19069_Zhong-531	-1.27127	0.821787	K03164|1|5e-128|454|osa:4330426|DNA topoisomerase II [EC:5.99.1.3]	GO:0009295//nucleoid;GO:0000795//synaptonemal complex	GO:0003677//DNA binding;GO:0005524//ATP binding;GO:0003918//DNA topoisomerase (ATP-hydrolyzing) activity	GO:0006312//mitotic recombination;GO:0000819//sister chromatid segregation;GO:0006261//DNA-dependent DNA replication;GO:0000712//resolution of meiotic recombination intermediates;GO:0006265//DNA topological change;GO:0006200//ATP catabolic process	gi|41052970|dbj|BAD07880.1|/4.71428e-148/putative DNA topoisomerase II [Oryza sativa Japonica Group]
Unigene49110_Zhong-531	-3.18761	0.92785	K03243|1|3e-29|125|osa:4339796|translation initiation factor 5B	GO:0005886//plasma membrane	GO:0003924//GTPase activity;GO:0005525//GTP binding	GO:0006184//GTP catabolic process	gi|222618744|gb|EEE54876.1|/6.13502e-37/hypothetical protein OsJ_02370 [Oryza sativa Japonica Group]
Unigene45136_Zhong-531	1.09855	0.824949	K03243|1|6e-06|50.4|cme:CML150C|translation initiation factor 5B	-	-	-	gi|125544193|gb|EAY90332.1|/0/hypothetical protein OsI_11910 [Oryza sativa Indica Group]
Unigene20432_Zhong-531	1.97781	0.846289	K03265|1|0.0|799|osa:4338603|peptide chain release factor subunit 1	GO:0005886//plasma membrane;GO:0005829//cytosol	GO:0016149//translation release factor activity, codon specific	GO:0006415//translational termination	gi|125552097|gb|EAY97806.1|/0/hypothetical protein OsI_19725 [Oryza sativa Indica Group]
Unigene7412_Zhong-531	1.14717	0.838472	K03283|1|0.0|1283|osa:4351208|heat shock 70kDa protein 1/8	GO:0005618//cell wall;GO:0009506//plasmodesma;GO:0009941//chloroplast envelope;GO:0005774//vacuolar membrane;GO:0022626//cytosolic ribosome;GO:0005794//Golgi apparatus;GO:0005886//plasma membrane;GO:0048046//apoplast	GO:0002020//protease binding;GO:0005524//ATP binding;GO:0032440//2-alkenal reductase [NAD(P)] activity	GO:0009615//response to virus;GO:0055114//oxidation-reduction process;GO:0009408//response to heat;GO:0046686//response to cadmium ion;GO:0080167//response to karrikin	gi|115486793|ref|NP_001068540.1|/0/Os11g0703900 [Oryza sativa Japonica Group]
[truncated: 968 more rows]

## Sheet: ZNH-vs-ZHH.GeneDiffExpFilter
GeneID	log2Ratio(ZHH/ZNH)	Probability	KEGG Orthology	GO Component	GO Function	GO Process	Blast nr
[truncated: 1,123 more rows]

[truncated: 4 more sheets: ZNH-vs-ZHN.DGE, ZNN-vs-ZHH.DGE, ZNN-vs-ZHN.GeneDiffExpFilter, ZNN-vs-ZNH.GeneDiffExpFilter]
