# Supplementary material for: RNA-seq reveals differentially expressed genes of rice (Oryza sativa) spikelet in response to temperature interacting with nitrogen at meiosis stage
Source: BMC Genomics. 2015 Nov 17;16:959. doi: 10.1186/s12864-015-2141-9 (PMC4650392; doi:10.1186/s12864-015-2141-9)
Supplement: Additional file 15: Table S5. — The differentially expressed genes (DEGs) response to temperature, and nitrogen were focused in different samples. (XLS 145 kb) [file 12864_2015_2141_MOESM15_ESM.xls]

## Sheet: ZNN-vs-ZNH
Gene ID	log2Ratio(ZNH/ZNN)	Probability	KEGG Orthology	GO Process	Blast nr
Unigene6649_Zhong-531	-1.75898	0.832719	calcium-binding protein CML
CL1370.Contig1_Zhong-531	-1.32469	0.834322	calcium-dependent protein kinase
Unigene23181_Zhong-531	-1.40837	0.849914	calcium-dependent protein kinase
Unigene33540_Zhong-531	-1.46654	0.831522	calcium-dependent protein kinase
Unigene31055_Zhong-531	-1.79037	0.890361	cytochrome P450, family 85, subfamily A
Unigene7325_Zhong-531	-1.93437	0.9012	cytochrome P450, family 86, subfamily A		cytochrome P450 family protein, expressed
Unigene44930_Zhong-531	-1.36078	0.816388	cytochrome P450, family 86, subfamily A
Unigene44933_Zhong-531	-2.08666	0.847715	cytochrome P450, family 86, subfamily B		cytochrome P450 family protein, expressed
Unigene44931_Zhong-531	-2.53735	0.823157	cytochrome P450, family 86, subfamily B		cytochrome P450 family protein, expressed
Unigene42477_Zhong-531	-1.83476	0.879943	cytochrome P450, family 86, subfamily B
Unigene112_Zhong-531	-1.86348	0.888097	cytochrome P450, family 86, subfamily B
Unigene42476_Zhong-531	-2.0718	0.899393	cytochrome P450, family 86, subfamily B
CL6386.Contig1_Zhong-531	-1.48515	0.85373	cytochrome P450, family 90, subfamily A
CL358.Contig1_Zhong-531	-1.84706	0.894054	cytochrome P450, family 90, subfamily A
Unigene31056_Zhong-531	-1.64989	0.882083	cytochrome P450, family 90, subfamily B
Unigene45111_Zhong-531	-2.09236	0.905096	cytochrome P450, family 94, subfamily A
CL2270.Contig1_Zhong-531	-1.87331	0.89462	cytochrome P450, family 94, subfamily A; cytochrome P450, family 86, subfamily A
Unigene42480_Zhong-531	-1.58185	0.825362	cytochrome P450, family 96, subfamily A
Unigene2987_Zhong-531	-4.70801	0.84152	cytochrome P450, family 99, subfamily A		cytochrome P450 99A2
Unigene2986_Zhong-531	-9.65957	0.863561	cytochrome P450, family 99, subfamily A		cytochrome P450 99A2
Unigene52081_Zhong-531	-4.80917	0.882366	cytochrome P450, family 99, subfamily A; cytochrome P450, family 71, subfamily Z		cytochrome P450 99A2
Unigene33508_Zhong-531	-1.41816	0.821154	E3 ubiquitin-protein ligase RNF115/126
Unigene43712_Zhong-531	-2.0867	0.915841	E3 ubiquitin-protein ligase synoviolin
CL867.Contig4_Zhong-531	4.30691	0.899096	flavonoid 3'-monooxygenase
Unigene21162_Zhong-531	-1.63345	0.883614	flavonoid 3'-monooxygenase
Unigene32147_Zhong-531	-1.19518	0.818572	flavonol 3-O-methyltransferase
Unigene41142_Zhong-531	3.47995	0.910566	heat shock 70kDa protein 1/8	response to heat; protein ubiquitination	heat shock protein 70
Unigene41141_Zhong-531	3.36411	0.92824	heat shock 70kDa protein 1/8
Unigene41143_Zhong-531	2.60296	0.913701	heat shock 70kDa protein 1/8
Unigene41145_Zhong-531	2.40374	0.914578	heat shock 70kDa protein 1/8
Unigene19547_Zhong-531	2.20978	0.914963	heat shock 70kDa protein 1/8
Unigene19548_Zhong-531	2.15213	0.913838	heat shock 70kDa protein 1/8
CL7361.Contig2_Zhong-531	2.12091	0.916639	heat shock 70kDa protein 1/8
CL588.Contig3_Zhong-531	2.09088	0.911727	heat shock 70kDa protein 1/8
Unigene38328_Zhong-531	-1.97358	0.815735	heat shock 70kDa protein 5
CL4690.Contig1_Zhong-531	-1.41535	0.832131	homeobox-leucine zipper protein	regulation of transcription, DNA-dependent	transcription factor HOX22
Unigene10288_Zhong-531	-3.06887	0.907708	homeobox-leucine zipper protein	regulation of transcription, DNA-dependent	transcription factor HOX24
Unigene46091_Zhong-531	-1.69044	0.817737	homeobox-leucine zipper protein
CL3468.Contig1_Zhong-531	4.37411	0.939957	HSP20 family protein	heat acclimation	heat shock protein
Unigene5314_Zhong-531	4.74918	0.903543	HSP20 family protein	response to heat
Unigene47969_Zhong-531	1.98908	0.830281	HSP20 family protein	response to heat
Unigene9201_Zhong-531	4.93529	0.940131	HSP20 family protein
Unigene5315_Zhong-531	4.21133	0.914651	HSP20 family protein
Unigene24821_Zhong-531	2.93017	0.940095	HSP20 family protein
Unigene24300_Zhong-531	2.49083	0.923872	HSP20 family protein
Unigene46201_Zhong-531	-1.59366	0.87321	light-harvesting complex II chlorophyll a/b binding protein 1	photosynthesis, light harvesting	chlorophyll a/b-binding protein
Unigene44851_Zhong-531	-2.15914	0.910501	light-harvesting complex II chlorophyll a/b binding protein 1		chlorophyll a/b binding protein
Unigene8620_Zhong-531	-1.44634	0.848426	light-harvesting complex II chlorophyll a/b binding protein 3
Unigene8453_Zhong-531	-1.45372	0.839989	light-harvesting complex II chlorophyll a/b binding protein 3
CL1536.Contig1_Zhong-531	-1.96077	0.90067	peroxidase		peroxidase
Unigene26082_Zhong-531	-2.14144	0.908854	peroxidase		peroxidase
CL5810.Contig1_Zhong-531	-2.46465	0.906946	peroxidase		peroxidase
Unigene15912_Zhong-531	-1.85857	0.880552	peroxidase		TPA: class III peroxidase 27 precursor
Unigene24620_Zhong-531	-1.91764	0.893633	peroxidase		TPA: class III peroxidase 27 precursor
Unigene24619_Zhong-531	-2.44662	0.868937	peroxidase		TPA: class III peroxidase 27 precursor
Unigene25198_Zhong-531	-1.82541	0.821205	peroxidase		TPA: class III peroxidase 89 precursor
Unigene53392_Zhong-531	2.44144	0.855304	peroxidase
Unigene16760_Zhong-531	-1.4464	0.855689	peroxidase
Unigene14575_Zhong-531	-1.55653	0.803227	peroxidase
Unigene7239_Zhong-531	-1.74407	0.836172	peroxidase
Unigene41090_Zhong-531	-1.95827	0.840569	peroxidase
Unigene30623_Zhong-531	-2.02894	0.832226	peroxidase
Unigene34652_Zhong-531	-2.05356	0.817643	peroxidase
Unigene30626_Zhong-531	-2.09084	0.846758	peroxidase
Unigene38188_Zhong-531	-2.33373	0.8518	peroxidase
Unigene26081_Zhong-531	-2.46224	0.882177	peroxidase
Unigene30625_Zhong-531	-2.48675	0.838262	peroxidase
Unigene16320_Zhong-531	-2.5708	0.928973	peroxidase
Unigene17696_Zhong-531	-2.59138	0.820284	peroxidase
Unigene38180_Zhong-531	-2.84578	0.914767	peroxidase
CL4485.Contig1_Zhong-531	-2.94045	0.873972	peroxidase
Unigene23835_Zhong-531	-1.50744	0.844146	photosystem I subunit III	photosynthesis	photosystem-1 F subunit precursor
Unigene15774_Zhong-531	-1.53997	0.826654	photosystem I subunit PsaN
Unigene7748_Zhong-531	-1.22606	0.818985	photosystem I subunit VI
Unigene697_Zhong-531	-1.34931	0.834301	photosystem I subunit X
Unigene14079_Zhong-531	-1.15812	0.806296	photosystem II 10kDa protein
Unigene14078_Zhong-531	-1.20967	0.813703	photosystem II 10kDa protein
Unigene46216_Zhong-531	2.55516	0.909268	putative transcription factor
Unigene9114_Zhong-531	2.30215	0.883004	putative transcription factor
Unigene43080_Zhong-531	-2.11349	0.900968	RNA-binding protein with serine-rich domain 1		zinc finger CCCH domain-containing protein 9
Unigene13445_Zhong-531	-1.62069	0.85574	solute carrier family 39 (zinc transporter)
Unigene8373_Zhong-531	1.50047	0.813493	ubiquitin C
Unigene42904_Zhong-531	1.27276	0.800245	ubiquitin carboxyl-terminal hydrolase 7
Unigene30979_Zhong-531	-1.71886	0.87194	ubiquitin-conjugating enzyme E2 H
Unigene41216_Zhong-531	-2.47863	0.806564	ubiquitin-conjugating enzyme E2 H
CL4062.Contig3_Zhong-531	-3.20424	0.810714	zinc finger protein CONSTANS	negative regulation of long-day photoperiodism, flowering
CL6292.Contig1_Zhong-531	-1.5694	0.832929		chlorophyll biosynthetic process; photosynthesis
Unigene24674_Zhong-531	-1.66586	0.871628		chlorophyll biosynthetic process; photosynthesis
Unigene21488_Zhong-531	-1.56752	0.800797		chloroplast organization
Unigene49920_Zhong-531	-2.14039	0.845133		chloroplast organization
Unigene17826_Zhong-531	-1.29709	0.805788		chloroplast organization; photosynthesis
CL6082.Contig1_Zhong-531	-2.19624	0.858032		flavonoid biosynthetic process
Unigene36918_Zhong-531	-1.20773	0.800818		flower development
Unigene36919_Zhong-531	-1.39142	0.837689		flower development
CL7031.Contig1_Zhong-531	1.60987	0.807703		flower development; /regulation of transcription, DNA-dependent
Unigene19807_Zhong-531	-1.51095	0.858961		heat acclimation
Unigene1557_Zhong-531	-2.58635	0.90699		negative regulation of long-day photoperiodism, flowering
Unigene44053_Zhong-531	-2.76211	0.861798		negative regulation of long-day photoperiodism, flowering
Unigene32314_Zhong-531	-1.44421	0.835505		photosynthesis
Unigene30268_Zhong-531	-1.20015	0.810743		photosynthesis, light harvesting	putative chlorophyll a/b-binding protein type III precursor
CL7301.Contig1_Zhong-531	-1.70673	0.891319		photosynthesis, light harvesting
Unigene51373_Zhong-531	-2.04658	0.851459		photosynthesis, light reaction
CL3271.Contig1_Zhong-531	-1.30202	0.834264		pollen development	anther-specific protein
CL1675.Contig2_Zhong-531	-1.64643	0.870126		pollen development
CL1675.Contig1_Zhong-531	-1.77813	0.873181		pollen development
Unigene32017_Zhong-531	-1.49583	0.852685		pollen exine formation
Unigene32018_Zhong-531	-1.52767	0.86121		pollen exine formation
Unigene32014_Zhong-531	-1.65615	0.884992		pollen exine formation
CL4417.Contig1_Zhong-531	-1.69669	0.876257		pollen exine formation
Unigene32016_Zhong-531	-1.87313	0.900656		pollen exine formation
Unigene45103_Zhong-531	-1.6212	0.862146		pollen exine formation; microsporogenesis
Unigene42234_Zhong-531	-1.53279	0.841882		pollen exine formation; pollen maturation
Unigene42231_Zhong-531	-1.59199	0.83203		pollen exine formation; pollen maturation
Unigene42236_Zhong-531	-1.73395	0.865302		pollen exine formation; pollen maturation
CL3363.Contig1_Zhong-531	-1.18521	0.811788		pollen germination
Unigene43818_Zhong-531	-1.26726	0.808219		pollen tube development; flower development
Unigene66_Zhong-531	2.99639	0.827532		protein ubiquitination
Unigene36975_Zhong-531	1.83575	0.80819		protein ubiquitination
CL1909.Contig2_Zhong-531	1.50299	0.848608		reactive oxygen species metabolic process
Unigene45152_Zhong-531	1.40984	0.834968		reactive oxygen species metabolic process
CL1224.Contig3_Zhong-531	-1.78738	0.881125		regulation of flower development; regulation of transcription, DNA-dependent
Unigene1429_Zhong-531	-1.62754	0.804381		regulation of transcription, DNA-dependent	heat stress transcription factor B-1-like
Unigene38350_Zhong-531	1.48692	0.802639		regulation of transcription, DNA-dependent	putative heat shock factor
Unigene25395_Zhong-531	2.30218	0.898828		regulation of transcription, DNA-dependent	transcription factor
Unigene37537_Zhong-531	-1.91186	0.901468		sporopollenin biosynthetic process
Unigene34966_Zhong-531	-2.13904	0.830296		ubiquitin-dependent protein catabolic process	putative SKP1
Unigene34187_Zhong-531	1.82215	0.824049		ubiquitin-dependent protein catabolic process
Unigene31641_Zhong-531	-2.85322	0.808741		ubiquitin-dependent protein catabolic process
Unigene42557_Zhong-531	1.52288	0.843341		ubiquitin-dependent protein catabolic process; positive regulation of flower development
Unigene42552_Zhong-531	1.3842	0.841244		ubiquitin-dependent protein catabolic process; positive regulation of flower development
CL3862.Contig2_Zhong-531	1.21057	0.813566		ubiquitin-dependent protein catabolic process; positive regulation of flower development
Unigene21311_Zhong-531	1.44374	0.856197			anther specific
Unigene21312_Zhong-531	1.42011	0.854499			anther specific
Unigene48530_Zhong-531	-2.08836	0.876968			AP2 domain containing protein, expressed
Unigene48865_Zhong-531	-2.15469	0.874828			AP2 domain containing protein, expressed
Unigene7489_Zhong-531	-1.76756	0.869263			chlorophyll a-b binding protein
Unigene22313_Zhong-531	-1.16946	0.800521			chloroplastic
Unigene24409_Zhong-531	-1.22146	0.802676			chloroplastic
Unigene24411_Zhong-531	-1.37663	0.838908			chloroplastic
Unigene24410_Zhong-531	-1.51576	0.854455			chloroplastic
Unigene29274_Zhong-531	1.32063	0.811556			heat shock N-terminal domain-containing protein-like
Unigene25510_Zhong-531	5.20913	0.945536			heat shock protein 90
CL2322.Contig3_Zhong-531	1.25473	0.81596			heat shock protein 90
Unigene435_Zhong-531	-1.94746	0.90223			meiotic serine proteinase-like protein
Unigene25774_Zhong-531	2.76147	0.869807			putative cytochrome P450 monooxygenase
Unigene44192_Zhong-531	1.64649	0.880915			putative heat shock 70 KD protein, mitochondrial precursor]
Unigene34709_Zhong-531	-1.3225	0.825587			SKIP interacting protein 13
Unigene7812_Zhong-531	-1.80306	0.806419			transcription factor PCF8
CL400.Contig1_Zhong-531	-1.92018	0.835229			transcription factor WIN1-like
Unigene38752_Zhong-531	1.88089	0.826559			transcription factor-like protein
Unigene43085_Zhong-531	-2.38112	0.908636			zinc finger CCCH domain-containing protein 9

## Sheet: ZHN-vs-ZHH
Gene ID	log2Ratio(ZHH/ZHN)	Probability	KEGG Orthology	GO Process	Blast nr
CL5086.Contig1_Zhong-531	-3.02681	0.84481	calcium-binding protein CML		calcium-binding protein CML41-like
Unigene18675_Zhong-531	1.98005	0.881559	calcium-binding protein CML
Unigene19107_Zhong-531	-1.5965	0.828393	calcium-binding protein CML
Unigene8693_Zhong-531	2.78721	0.8934	calcium-binding protein CML
Unigene44503_Zhong-531	-1.1825	0.82613	calcium-dependent protein kinase
Unigene44488_Zhong-531	-1.21853	0.843599	calcium-dependent protein kinase
Unigene49803_Zhong-531	-2.52447	0.837529	calcium-dependent protein kinase
CL1626.Contig1_Zhong-531	1.5724	0.82149	cytochrome P450, family 71, subfamily D; cytochrome P450, family 71, subfamily Z; cytochrome P450, family 71, subfamily A
Unigene7225_Zhong-531	2.96772	0.927691	cytochrome P450, family 71, subfamily Z
Unigene38890_Zhong-531	1.51279	0.858558	cytochrome P450, family 71, subfamily Z; cytochrome P450, family 71, subfamily D; cytochrome P450, family 71, subfamily C; cytochrome P450, family 99, subfamily A
CL1626.Contig2_Zhong-531	4.51196	0.865468	cytochrome P450, family 71, subfamily Z; cytochrome P450, family 71, subfamily D; cytochrome P450, family 99, subfamily A
Unigene35784_Zhong-531	1.42344	0.830503	cytochrome P450, family 734, subfamily A
CL2015.Contig2_Zhong-531	2.21118	0.85755	cytochrome P450, family 77, subfamily A
Unigene7325_Zhong-531	-1.80622	0.908729	cytochrome P450, family 86, subfamily A	sporopollenin biosynthetic process	cytochrome P450 family protein, expressed
Unigene6227_Zhong-531	-2.17401	0.880195	cytochrome P450, family 86, subfamily A
Unigene42479_Zhong-531	-2.71477	0.901674	cytochrome P450, family 86, subfamily A
Unigene42478_Zhong-531	-2.68901	0.889151	cytochrome P450, family 86, subfamily A
Unigene7351_Zhong-531	3.79237	0.946617	cytochrome P450, family 86, subfamily B		putative cytochrome P450
Unigene35064_Zhong-531	1.47911	0.807683	cytochrome P450, family 86, subfamily B
Unigene35062_Zhong-531	1.56195	0.800606	cytochrome P450, family 86, subfamily B
Unigene42477_Zhong-531	3.1577	0.924928	cytochrome P450, family 86, subfamily B
Unigene35063_Zhong-531	1.7574	0.806958	cytochrome P450, family 86, subfamily B
Unigene42476_Zhong-531	3.21927	0.924254	cytochrome P450, family 86, subfamily B; cytochrome P450, family 96, subfamily A
CL7093.Contig1_Zhong-531	1.57331	0.813318	cytochrome P450, family 90, subfamily D
Unigene45111_Zhong-531	-2.07409	0.843033	cytochrome P450, family 94, subfamily A
CL2270.Contig1_Zhong-531	-2.48202	0.912739	cytochrome P450, family 94, subfamily A; cytochrome P450, family 86, subfamily A; cytochrome P450, family 86, subfamily B
Unigene42480_Zhong-531	3.69937	0.901942	cytochrome P450, family 96, subfamily A; cytochrome P450, family 86, subfamily A
Unigene24697_Zhong-531	-1.10737	0.82497	cytochrome-b5 reductase		NADH cytochrome b5 reductase
Unigene24698_Zhong-531	-1.05644	0.805914	cytochrome-b5 reductase
Unigene33508_Zhong-531	-1.63381	0.891971	E3 ubiquitin-protein ligase RNF115/126
Unigene9002_Zhong-531	1.14502	0.832221	E3 ubiquitin-protein ligase RNF115/126; E3 ubiquitin-protein ligase RNF13
Unigene15937_Zhong-531	2.6298	0.92532	E3 ubiquitin-protein ligase RNF13
Unigene33935_Zhong-531	-1.22827	0.822802	E3 ubiquitin-protein ligase RNF13; E3 ubiquitin-protein ligase RNF115/126
Unigene38337_Zhong-531	-1.57215	0.887374	E3 ubiquitin-protein ligase RNF14	pollen development
Unigene24262_Zhong-531	1.12313	0.822911	E3 ubiquitin-protein ligase RNF5
CL6185.Contig1_Zhong-531	-1.68835	0.809547	E3 ubiquitin-protein ligase SIAH	ubiquitin-dependent protein catabolic process
Unigene43712_Zhong-531	-1.28796	0.857274	E3 ubiquitin-protein ligase synoviolin
Unigene26115_Zhong-531	-1.11073	0.804348	E3 ubiquitin-protein ligase Topors
Unigene21162_Zhong-531	-2.30433	0.931773	flavonoid 3'-monooxygenase	sporopollenin biosynthetic process
CL6521.Contig1_Zhong-531	2.68325	0.905916	flavonoid 3'-monooxygenase
Unigene30478_Zhong-531	2.11025	0.875838	flavonoid 3'-monooxygenase
Unigene30477_Zhong-531	2.25643	0.807763	flavonoid 3'-monooxygenase
Unigene30482_Zhong-531	2.3701	0.87955	flavonoid 3'-monooxygenase
Unigene16207_Zhong-531	1.18171	0.826268	flavonoid 3'-monooxygenase
Unigene16206_Zhong-531	1.4086	0.822853	flavonoid 3'-monooxygenase
CL867.Contig4_Zhong-531	4.154	0.876164	flavonoid 3'-monooxygenase
Unigene41145_Zhong-531	2.21781	0.918989	heat shock 70kDa protein 1/8	protein ubiquitination; response to heat
CL6288.Contig2_Zhong-531	1.24634	0.848254	heat shock 70kDa protein 1/8	response to heat
Unigene19548_Zhong-531	1.85277	0.904661	heat shock 70kDa protein 1/8	response to heat
Unigene19547_Zhong-531	2.02008	0.914044	heat shock 70kDa protein 1/8	response to heat
CL588.Contig1_Zhong-531	4.82014	0.851546	heat shock 70kDa protein 1/8	response to heat
Unigene7412_Zhong-531	1.14717	0.838472	heat shock 70kDa protein 1/8	response to heat
Unigene41141_Zhong-531	4.62242	0.935914	heat shock 70kDa protein 1/8	response to heat
Unigene41143_Zhong-531	2.66072	0.91664	heat shock 70kDa protein 1/8	response to heat
Unigene47674_Zhong-531	2.6088	0.903479	heat shock 70kDa protein 1/8		heat shock cognate protein 70-1 isoform 2
CL7361.Contig2_Zhong-531	2.05155	0.920715	heat shock 70kDa protein 1/8
CL588.Contig3_Zhong-531	1.89999	0.907119	heat shock 70kDa protein 1/8
Unigene9201_Zhong-531	4.07567	0.934203	HSP20 family protein	response to heat
Unigene24300_Zhong-531	3.79302	0.942251	HSP20 family protein	response to heat
Unigene24301_Zhong-531	-1.60729	0.850545	HSP20 family protein	response to heat
Unigene5315_Zhong-531	5.57111	0.890463	HSP20 family protein	response to heat
Unigene5314_Zhong-531	5.62344	0.86578	HSP20 family protein	response to heat
Unigene24273_Zhong-531	2.15185	0.924218	HSP20 family protein	response to heat
Unigene24821_Zhong-531	3.33325	0.946921	HSP20 family protein	response to heat; cellular response to calcium ion
Unigene23761_Zhong-531	9.22743	0.836536	HSP20 family protein	response to heat; response to reactive oxygen species
Unigene23763_Zhong-531	4.84619	0.852126	HSP20 family protein	response to heat; response to reactive oxygen species
Unigene9036_Zhong-531	1.33575	0.818691	HSP20 family protein		putative heat shock protein 16.9
Unigene14256_Zhong-531	-1.2628	0.844302	HSP20 family protein
CL3468.Contig1_Zhong-531	5.24951	0.938785	HSP20 family protein
Unigene47969_Zhong-531	2.08757	0.872582	HSP20 family protein
Unigene5908_Zhong-531	-1.65901	0.841467	meiotic recombination protein SPO11
Unigene26082_Zhong-531	-1.11041	0.823491	peroxidase		peroxidase
CL5810.Contig1_Zhong-531	-1.11621	0.805617	peroxidase		peroxidase
CL1536.Contig1_Zhong-531	-1.18721	0.836703	peroxidase		peroxidase
Unigene8631_Zhong-531	-1.8725	0.820177	peroxidase		peroxidase
CL4066.Contig1_Zhong-531	1.44767	0.849653	peroxidase		TPA: class III peroxidase 20 precursor
Unigene24620_Zhong-531	-1.07315	0.807132	peroxidase		TPA: class III peroxidase 27 precursor
Unigene25198_Zhong-531	2.42724	0.877375	peroxidase		TPA: class III peroxidase 89 precursor
CL6181.Contig1_Zhong-531	2.11995	0.908664	peroxidase		TPA: class III peroxidase 89 precursor
Unigene46220_Zhong-531	2.11389	0.814608	peroxidase
Unigene40552_Zhong-531	2.07559	0.892254	peroxidase
Unigene33594_Zhong-531	-1.13965	0.801114	peroxidase
Unigene41090_Zhong-531	2.30291	0.861226	peroxidase
Unigene14575_Zhong-531	-1.92831	0.910636	peroxidase
Unigene34652_Zhong-531	2.08834	0.848189	peroxidase
CL4303.Contig1_Zhong-531	2.465	0.875062	peroxidase
Unigene16320_Zhong-531	-1.93113	0.914748	peroxidase
Unigene34651_Zhong-531	3.24975	0.87058	peroxidase
Unigene34650_Zhong-531	2.44318	0.924428	peroxidase
Unigene38180_Zhong-531	-1.21974	0.824492	peroxidase
Unigene53392_Zhong-531	9.57249	0.87918	peroxidase
Unigene26108_Zhong-531	-1.9261	0.900122	peroxidase
Unigene26107_Zhong-531	-1.67301	0.876751	peroxidase
Unigene14574_Zhong-531	-1.90206	0.907678	peroxidase
Unigene29587_Zhong-531	-1.3722	0.830989	peroxidase
Unigene46193_Zhong-531	1.39476	0.858891	photosystem II 10kDa protein	photosystem II oxygen evolving complex assembly
Unigene17134_Zhong-531	1.10972	0.83038	photosystem II oxygen-evolving enhancer protein 1	photosystem II assembly; photosystem II stabilization
Unigene9114_Zhong-531	2.52662	0.882414	putative transcription factor	response to heat
Unigene46216_Zhong-531	2.9469	0.932288	putative transcription factor	response to heat
CL6576.Contig3_Zhong-531	1.37924	0.856897	RING finger and CHY zinc finger domain-containing protein 1
Unigene46076_Zhong-531	1.03981	0.804449	solute carrier family 39 (zinc transporter)
CL6915.Contig1_Zhong-531	2.36553	0.933456	solute carrier family 39 (zinc transporter)
Unigene4893_Zhong-531	4.18513	0.8604	solute carrier family 39 (zinc transporter)
Unigene8049_Zhong-531	-3.62115	0.928735	solute carrier family 39 (zinc transporter)
Unigene45968_Zhong-531	1.75074	0.903225	solute carrier family 39 (zinc transporter)
Unigene7511_Zhong-531	1.47796	0.868608	solute carrier family 39 (zinc transporter)
Unigene45984_Zhong-531	1.5301	0.874888	solute carrier family 39 (zinc transporter)
Unigene20015_Zhong-531	-1.74019	0.81376	solute carrier family 39 (zinc transporter)
Unigene7408_Zhong-531	-1.59616	0.889977	solute carrier family 39 (zinc transporter)
Unigene28943_Zhong-531	-5.18688	0.830024	solute carrier family 39 (zinc transporter)
Unigene7588_Zhong-531	-1.67016	0.903283	solute carrier family 39 (zinc transporter)
Unigene13663_Zhong-531	2.30816	0.931389	solute carrier family 39 (zinc transporter)
Unigene34985_Zhong-531	1.72658	0.867586	solute carrier family 39 (zinc transporter)
Unigene13482_Zhong-531	1.91543	0.809503	solute carrier family 39 (zinc transporter)
Unigene884_Zhong-531	-1.06078	0.81326	solute carrier family 39 (zinc transporter)
Unigene22279_Zhong-531	5.2644	0.914871	solute carrier family 39 (zinc transporter)
Unigene32374_Zhong-531	-1.19017	0.837471	solute carrier family 39 (zinc transporter)
Unigene26349_Zhong-531	-1.30243	0.803427	solute carrier family 39 (zinc transporter)
Unigene36766_Zhong-531	-1.38407	0.818662	solute carrier family 39 (zinc transporter)
Unigene46426_Zhong-531	1.84806	0.887933	solute carrier family 39 (zinc transporter)
Unigene43921_Zhong-531	2.11103	0.801223	solute carrier family 39 (zinc transporter)
Unigene20884_Zhong-531	-1.82997	0.881784	solute carrier family 39 (zinc transporter)
Unigene25900_Zhong-531	1.17595	0.80334	solute carrier family 39 (zinc transporter)
Unigene34165_Zhong-531	1.3277	0.830982	solute carrier family 39 (zinc transporter)
Unigene43885_Zhong-531	-1.53799	0.853874	transcription factor MYC2
Unigene43883_Zhong-531	-1.41124	0.863996	transcription factor MYC2
Unigene16174_Zhong-531	-1.58084	0.865077	transcription factor TGA	positive regulation of transcription, DNA-dependent pollen development
CL3891.Contig1_Zhong-531	1.1784	0.820242	transcription factor Y, alpha
CL71.Contig3_Zhong-531	1.46562	0.875961	ubiquitin C
Unigene39856_Zhong-531	1.60884	0.892095	ubiquitin C
CL7346.Contig1_Zhong-531	-2.33012	0.886823	ubiquitin carboxyl-terminal hydrolase 16/45	ubiquitin-dependent protein catabolic process
Unigene42904_Zhong-531	1.16606	0.803354	ubiquitin carboxyl-terminal hydrolase 7
Unigene14133_Zhong-531	-1.533	0.851473	ubiquitin thioesterase protein OTUB1
Unigene32236_Zhong-531	-8.98539	0.801295	ubiquitin thioesterase protein OTUB1
Unigene7548_Zhong-531	-2.34873	0.921933	ubiquitin-conjugating enzyme E2 C	proteasomal ubiquitin-dependent protein catabolic process
CL28.Contig4_Zhong-531	1.15131	0.838472	ubiquitin-conjugating enzyme E2 D/E	protein ubiquitination
CL28.Contig5_Zhong-531	1.04857	0.810867	ubiquitin-conjugating enzyme E2 D/E	protein ubiquitination; ubiquitin-dependent protein catabolic process
Unigene7549_Zhong-531	-2.41775	0.913268	ubiquitin-conjugating enzyme E2 H	protein deubiquitination; ubiquitin-dependent protein catabolic process
CL4725.Contig1_Zhong-531	-1.35784	0.856694	ubiquitin-conjugating enzyme E2 H
Unigene31441_Zhong-531	-1.90031	0.876816	ubiquitin-conjugating enzyme E2 H
CL4725.Contig2_Zhong-531	-1.3398	0.850574	ubiquitin-conjugating enzyme E2 H
Unigene41574_Zhong-531	-1.30408	0.845912	ubiquitin-conjugating enzyme E2 H
Unigene30979_Zhong-531	-1.08669	0.820728	ubiquitin-conjugating enzyme E2 H
Unigene41435_Zhong-531	-1.38627	0.858862	ubiquitin-conjugating enzyme E2 H
Unigene39297_Zhong-531	-1.27067	0.838407	ubiquitin-conjugating enzyme E2 H
Unigene38733_Zhong-531	-1.24495	0.82695	ubiquitin-conjugating enzyme E2 H
Unigene41216_Zhong-531	-2.20248	0.907417	ubiquitin-conjugating enzyme E2 H
Unigene7732_Zhong-531	1.65379	0.895807	ubiquitin-conjugating enzyme E2 variant
Unigene6200_Zhong-531	-2.53832	0.893893	ubiquitin-like protein Nedd8	ubiquitin-dependent protein catabolic process
Unigene8787_Zhong-531	9.03719	0.808996	ubiquitin-related modifier
Unigene33552_Zhong-531	-2.28767	0.922296	upstream-binding transcription factor; solute carrier family 39 (zinc transporter)
Unigene34004_Zhong-531	2.01596	0.889673		calcium ion transmembrane transport
Unigene34005_Zhong-531	2.07035	0.839545		calcium ion transmembrane transport
CL4620.Contig1_Zhong-531	-1.41534	0.853112		calcium ion transmembrane transport
Unigene45632_Zhong-531	-1.40877	0.852916		calcium ion transmembrane transport
Unigene22589_Zhong-531	-1.3211	0.859036		calcium-mediated signaling
Unigene10952_Zhong-531	-1.0665	0.811091		cellular heat acclimation
CL4133.Contig1_Zhong-531	1.25115	0.838073		cellular heat acclimation
CL4133.Contig2_Zhong-531	4.8318	0.949437		cellular heat acclimation
Unigene47772_Zhong-531	-1.34888	0.823636		chlorophyll biosynthetic process
Unigene29558_Zhong-531	-1.22754	0.817661		chlorophyll catabolic process
Unigene24131_Zhong-531	4.18751	0.926088		flavonoid biosynthetic process
Unigene49763_Zhong-531	5.21395	0.907721		flavonoid biosynthetic process
CL6082.Contig2_Zhong-531	-1.44062	0.840017		flavonoid biosynthetic process
Unigene19992_Zhong-531	-3.52821	0.827922		flower development
Unigene14024_Zhong-531	-2.23817	0.837863		flower development; cell differentiation
Unigene22952_Zhong-531	-1.7303	0.8279		flower development; regulation of transcription, DNA-dependent
Unigene22950_Zhong-531	-1.57964	0.824064		flower development; regulation of transcription, DNA-dependent
Unigene22951_Zhong-531	-1.82501	0.843823		flower development; regulation of transcription, DNA-dependent
Unigene25503_Zhong-531	-1.22768	0.81318		flower morphogenesis
Unigene7007_Zhong-531	1.51544	0.860748		heat acclimation
Unigene19808_Zhong-531	-1.87532	0.911484		heat acclimation
Unigene19807_Zhong-531	-1.70188	0.903762		heat acclimation
Unigene44912_Zhong-531	-1.15992	0.807828		meiosis II; regulation of meiotic cell cycle; microsporogenesis; male meiosis
Unigene44910_Zhong-531	-1.11503	0.820351		meiosis II; regulation of meiotic cell cycle; microsporogenesis; male meiosis
Unigene44911_Zhong-531	-1.39628	0.846042		meiosis II; regulation of meiotic cell cycle; microsporogenesis; male meiosis
Unigene45103_Zhong-531	-1.70069	0.900927		microsporogenesis; pollen exine formation
Unigene46926_Zhong-531	-1.32766	0.811925		mitotic recombination; DNA-dependent DNA replication
Unigene19069_Zhong-531	-1.27127	0.821787		mitotic recombination; DNA-dependent DNA replication
Unigene19070_Zhong-531	-1.31032	0.805138		mitotic recombination; DNA-dependent DNA replication
Unigene20732_Zhong-531	-1.5987	0.800403		negative regulation of flower development
Unigene20733_Zhong-531	-1.78079	0.828987		negative regulation of flower development
Unigene1557_Zhong-531	-1.48596	0.83497		negative regulation of long-day photoperiodism, flowering
CL2451.Contig1_Zhong-531	3.08803	0.922383		photosynthesis
CL4852.Contig2_Zhong-531	-1.16626	0.830887		photosynthesis
Unigene51373_Zhong-531	-1.59427	0.85858		photosynthesis, light reaction
Unigene19509_Zhong-531	-1.76863	0.864663		photosynthesis; carbon fixation; tricarboxylic acid cycle
CL394.Contig1_Zhong-531	-1.76543	0.815768		photosynthesis; carbon fixation; tricarboxylic acid cycle
CL3271.Contig1_Zhong-531	2.02665	0.915987		pollen development	anther-specific protein
Unigene35245_Zhong-531	1.78345	0.89055		pollen development	anther-specific protein 8
Unigene15003_Zhong-531	1.98319	0.919105		pollen development
Unigene11799_Zhong-531	-2.16043	0.895409		pollen development
CL3696.Contig2_Zhong-531	1.88529	0.912616		pollen development
CL299.Contig4_Zhong-531	-1.7891	0.824194		pollen development
Unigene23251_Zhong-531	-1.87356	0.86549		pollen development
Unigene18244_Zhong-531	2.98297	0.94347		pollen development
Unigene18245_Zhong-531	2.89102	0.942904		pollen development
Unigene38336_Zhong-531	-1.73205	0.900274		pollen development
Unigene32220_Zhong-531	1.04283	0.811287		pollen development
Unigene20737_Zhong-531	1.69188	0.892341		pollen development
CL4417.Contig1_Zhong-531	-1.10318	0.820083		pollen exine formation
Unigene32014_Zhong-531	-2.02389	0.918779		pollen exine formation
Unigene32018_Zhong-531	-1.91052	0.912753		pollen exine formation
Unigene32016_Zhong-531	-1.83413	0.909179		pollen exine formation
Unigene32017_Zhong-531	-2.10855	0.924015		pollen exine formation
Unigene13968_Zhong-531	3.1209	0.885228		pollen exine formation; microsporogenesis; regulation of pollen tube growth; pollen germination
Unigene53953_Zhong-531	3.03412	0.816015		pollen exine formation; microsporogenesis; regulation of pollen tube growth; pollen germination
Unigene18844_Zhong-531	2.61507	0.863032		pollen exine formation; microsporogenesis; regulation of pollen tube growth; pollen germination
Unigene1297_Zhong-531	2.92713	0.861509		pollen exine formation; microsporogenesis; regulation of pollen tube growth; pollen germination
Unigene42234_Zhong-531	-1.57621	0.887534		pollen exine formation; pollen maturation
Unigene42236_Zhong-531	-1.86053	0.907554		pollen exine formation; pollen maturation;
Unigene42231_Zhong-531	-1.8296	0.903443		pollen exine formation; pollen maturation;
Unigene34609_Zhong-531	-1.31885	0.85383		pollen germination; pollen tube growth
Unigene40132_Zhong-531	1.19848	0.823832		pollen sperm cell differentiation
CL444.Contig3_Zhong-531	-1.18416	0.828139		pollen tube development
Unigene15665_Zhong-531	1.05027	0.814427		pollen tube growth
CL5749.Contig3_Zhong-531	-2.8135	0.921092		pollen tube growth; pollen development; pollen tube guidance
Unigene34610_Zhong-531	-1.06581	0.809547		pollen tube growth; pollen germination
Unigene7987_Zhong-531	2.03702	0.826747		pollen wall assembly
Unigene43374_Zhong-531	3.53877	0.932491		pollen wall assembly
CL3410.Contig2_Zhong-531	4.23719	0.901347		pollen wall assembly
CL3410.Contig4_Zhong-531	-4.03647	0.805972		pollen wall assembly
CL3410.Contig1_Zhong-531	-3.83696	0.898983		pollen wall assembly
CL3883.Contig3_Zhong-531	2.81458	0.890224		pollen wall assembly; microsporogenesis; regulation of pollen tube growth; pollen germination
Unigene551_Zhong-531	2.55991	0.918728		pollen wall assembly; microsporogenesis; regulation of pollen tube growth; pollen germination
Unigene13969_Zhong-531	3.50995	0.820431		pollen wall assembly; microsporogenesis; regulation of pollen tube growth; pollen germination
Unigene18846_Zhong-531	3.25212	0.858703		pollen wall assembly; microsporogenesis; regulation of pollen tube growth; pollen germination
Unigene19544_Zhong-531	-1.8739	0.814768		positive regulation of flower development
Unigene32418_Zhong-531	1.23136	0.816305		positive regulation of transcription
CL2016.Contig1_Zhong-531	-2.50981	0.846129		positive regulation of transcription
CL6299.Contig2_Zhong-531	-1.31596	0.855498		positive regulation of transcription, DNA-dependent; flower morphogenesis
Unigene41765_Zhong-531	-1.30759	0.860697		positive regulation of transcription, DNA-dependent; histone deubiquitination
CL1405.Contig2_Zhong-531	-1.07279	0.81595		positive regulation of transcription, DNA-dependent; histone deubiquitination
Unigene40793_Zhong-531	-1.39746	0.853003		positive regulation of transcription, DNA-dependent; photoperiodism, flowering
Unigene42532_Zhong-531	-1.23958	0.838922		positive regulation of transcription, DNA-dependent; photoperiodism, flowering
Unigene14704_Zhong-531	-2.93981	0.828009		positive regulation of transcription, DNA-dependent; pollen wall assembly; pollen germination; microgametogenesis
Unigene19998_Zhong-531	-2.89046	0.907257		positive regulation of transcription, DNA-dependent; pollen wall assembly; pollen germination; microgametogenesis
Unigene14703_Zhong-531	-2.74409	0.890848		positive regulation of transcription, DNA-dependent; pollen wall assembly; pollen germination; microgametogenesis
Unigene32419_Zhong-531	1.195	0.8145		positive regulation of transcription, DNA-dependent; response to heat
Unigene21580_Zhong-531	1.54451	0.813006		positive regulation of translation; cellular response to heat
Unigene47260_Zhong-531	1.9144	0.858993		protein ubiquitination
Unigene17293_Zhong-531	-1.95492	0.831235		protein ubiquitination
Unigene12831_Zhong-531	-1.85632	0.800737		protein ubiquitination
Unigene14019_Zhong-531	2.4813	0.880174		protein ubiquitination
Unigene8323_Zhong-531	-1.94945	0.859435		protein ubiquitination; DNA repair
Unigene45488_Zhong-531	1.34485	0.853047		protein ubiquitination; negative regulation of transcription, DNA-dependent
Unigene3600_Zhong-531	-3.36145	0.85412		regulation of flower development
CL6796.Contig1_Zhong-531	-2.03331	0.910672		regulation of flower development; detection of temperature stimulus
Unigene6495_Zhong-531	-2.00705	0.913964		regulation of flower development; detection of temperature stimulus
Unigene41755_Zhong-531	-1.22042	0.829314		regulation of pollen tube growth
CL1932.Contig4_Zhong-531	1.12111	0.807596		response to heat
Unigene44193_Zhong-531	1.42699	0.867709		response to heat
Unigene41142_Zhong-531	3.73458	0.891703		response to heat
CL5603.Contig1_Zhong-531	1.04002	0.809663		response to heat
Unigene45534_Zhong-531	1.05076	0.808575		response to heat; cellular response to calcium ion	heat shock protein 81-1; Heat shock protein 82
CL2322.Contig3_Zhong-531	1.16625	0.82906		response to heat; cellular response to calcium ion	heat shock protein 90
CL2322.Contig2_Zhong-531	1.02862	0.802412		response to heat; cellular response to calcium ion	heat shock protein 90
CL2322.Contig1_Zhong-531	1.19958	0.842845		response to heat; cellular response to calcium ion
Unigene25513_Zhong-531	5.02601	0.94273		response to heat; response to reactive oxygen species
Unigene37536_Zhong-531	-1.31692	0.860392		sporopollenin biosynthetic process
Unigene37537_Zhong-531	-1.38827	0.868021		sporopollenin biosynthetic process
Unigene12759_Zhong-531	-2.2965	0.930939		sporopollenin biosynthetic process
CL4930.Contig2_Zhong-531	-2.32158	0.930722		sporopollenin biosynthetic process
Unigene23940_Zhong-531	-2.5457	0.938162		sporopollenin biosynthetic process
Unigene23941_Zhong-531	-2.53787	0.937088		sporopollenin biosynthetic process
Unigene23939_Zhong-531	-2.48635	0.935885		sporopollenin biosynthetic process
Unigene32623_Zhong-531	-1.96926	0.919149		sporopollenin biosynthetic process
Unigene43852_Zhong-531	-3.02109	0.944093		sporopollenin biosynthetic process
Unigene8067_Zhong-531	-2.78547	0.903037		ubiquitin-dependent protein catabolic process
Unigene30799_Zhong-531	-3.08441	0.824419		ubiquitin-dependent protein catabolic process
Unigene18882_Zhong-531	-2.73664	0.844338		ubiquitin-dependent protein catabolic process
Unigene18880_Zhong-531	-2.4112	0.835187		ubiquitin-dependent protein catabolic process
Unigene31641_Zhong-531	-2.75151	0.891681		ubiquitin-dependent protein catabolic process
Unigene34965_Zhong-531	-3.4771	0.917568		ubiquitin-dependent protein catabolic process
Unigene40130_Zhong-531	-2.78619	0.931462		ubiquitin-dependent protein catabolic process
Unigene20086_Zhong-531	-2.99052	0.835521		ubiquitin-dependent protein catabolic process
CL2792.Contig2_Zhong-531	-2.69771	0.860929		ubiquitin-dependent protein catabolic process
CL4626.Contig1_Zhong-531	-2.90479	0.85623		ubiquitin-dependent protein catabolic process
Unigene27720_Zhong-531	-3.72445	0.888085		ubiquitin-dependent protein catabolic process
CL4626.Contig2_Zhong-531	-2.58647	0.897207		ubiquitin-dependent protein catabolic process
CL3307.Contig1_Zhong-531	-2.69153	0.921817		ubiquitin-dependent protein catabolic process
Unigene51558_Zhong-531	-1.95555	0.891051		ubiquitin-dependent protein catabolic process
Unigene34187_Zhong-531	-1.48073	0.840379		ubiquitin-dependent protein catabolic process
Unigene34966_Zhong-531	-3.42596	0.936798		ubiquitin-dependent protein catabolic process
CL2792.Contig1_Zhong-531	-2.16503	0.816646		ubiquitin-dependent protein catabolic process
CL3862.Contig2_Zhong-531	1.27115	0.848305		ubiquitin-dependent protein catabolic process; positive regulation of flower development
Unigene42552_Zhong-531	1.53126	0.876229		ubiquitin-dependent protein catabolic process; positive regulation of flower development
Unigene42553_Zhong-531	1.51801	0.875047		ubiquitin-dependent protein catabolic process; positive regulation of flower development
Unigene42557_Zhong-531	1.47611	0.863177		ubiquitin-dependent protein catabolic process; positive regulation of flower development
Unigene21311_Zhong-531	6.75475	0.979037			anther specific
Unigene21312_Zhong-531	7.24858	0.987644			anther specific
CL3977.Contig1_Zhong-531	2.81314	0.833345			anther-specific protein
CL3977.Contig2_Zhong-531	1.92429	0.908722			anther-specific protein
Unigene24411_Zhong-531	3.21618	0.933615			chloroplastic
Unigene24410_Zhong-531	3.59049	0.939293			chloroplastic
Unigene24409_Zhong-531	3.26912	0.925769			chloroplastic
Unigene13948_Zhong-531	-1.86582	0.810577			chloroplastic
Unigene38242_Zhong-531	1.12858	0.825376			chloroplastic-like
CL6929.Contig2_Zhong-531	1.30936	0.854845			chloroplastic-like, partial
Unigene38701_Zhong-531	-1.31953	0.835187			expansin 1a precursor, putative, expressed
CL4502.Contig1_Zhong-531	-1.13188	0.815			expansin-B16
Unigene29274_Zhong-531	1.17676	0.816972			heat shock N-terminal domain-containing protein-like
Unigene25510_Zhong-531	4.58041	0.941417			heat shock protein 90
Unigene435_Zhong-531	-1.83884	0.910498			meiotic serine proteinase-like protein
Unigene28802_Zhong-531	-2.42807	0.863924			MYB23 protein
Unigene38752_Zhong-531	1.40981	0.819423			N-acetyltransferase and Transcription factor-like protein
Unigene8882_Zhong-531	-1.10877	0.800367			putative bZIP protein HY5
Unigene25774_Zhong-531	3.87513	0.899317			putative cytochrome P450 monooxygenase
Unigene44192_Zhong-531	1.3707	0.860726			Putative heat shock 70 KD protein, mitochondrial precursor
Unigene38350_Zhong-531	2.11543	0.88831			putative heat shock factor
Unigene34709_Zhong-531	-1.40477	0.866331			SKIP interacting protein 13
Unigene16449_Zhong-531	-1.58727	0.880058			SKIP interacting protein 17
Unigene13077_Zhong-531	-2.43722	0.900948			SKIP interacting protein 22
Unigene43468_Zhong-531	-1.7162	0.892878			SKIP interacting protein 22
Unigene25395_Zhong-531	2.45411	0.876642			transcription factor
Unigene43469_Zhong-531	-1.72179	0.823295			transcription factor HOX32
Unigene39830_Zhong-531	-1.09937	0.825659			transcription factor ILI5; bHLH transcription factor bHLH170
Unigene513_Zhong-531	-1.08599	0.81202			transcription factor ROC3
Unigene48586_Zhong-531	-2.78268	0.880065			zinc finger A20 and AN1 domain-containing stress-associated protein 12
Unigene29170_Zhong-531	-3.27323	0.887802			zinc finger CCCH domain-containing protein 47
Unigene49206_Zhong-531	-2.10807	0.853134			zinc finger protein STAMENLESS 1; Zinc finger protein OPEN BEAK
CL3976.Contig1_Zhong-531	-1.28938	0.83882			zinc-finger homeodomain protein 3
Unigene36561_Zhong-531	-1.4608	0.809837			zinc-finger homeodomain protein 7

## Sheet: ZNN-vs-ZHN
Gene ID	log2Ratio(ZHN/ZNN)	Probability	KEGG Orthology	GO Process	Blast nr
CL2196.Contig1_Zhong-531	-2.44002	0.814735	branched-chain amino acid aminotransferase	branched-chain amino acid metabolic process; response to light stimulus
Unigene31055_Zhong-531	-2.20064	0.923344	abscisic acid 8'-hydroxylase
Unigene30151_Zhong-531	-2.4096	0.90921	ammonium transporter, Amt family	ammonium transmembrane transport
CL3315.Contig2_Zhong-531	-1.4462	0.807465	anthocyanin 5-O-glucosyltransferase
Unigene33456_Zhong-531	1.34694	0.857557	arabidopsis histidine kinase 2/3/4 (cytokinin receptor)	cytokinin mediated signaling pathway
Unigene10689_Zhong-531	2.41545	0.835878	arabidopsis histidine kinase 2/3/4 (cytokinin receptor)	negative regulation of abscisic acid mediated signaling pathway; negative regulation of ethylene mediated signaling pathway
Unigene53921_Zhong-531	2.97073	0.825785	arabidopsis histidine kinase 2/3/4 (cytokinin receptor)	negative regulation of abscisic acid mediated signaling pathway; negative regulation of ethylene mediated signaling pathway
CL919.Contig2_Zhong-531	-2.68197	0.934765	arabidopsis histidine kinase 2/3/4 (cytokinin receptor)
CL919.Contig1_Zhong-531	-2.31855	0.929613	arabidopsis histidine kinase 2/3/4 (cytokinin receptor)
Unigene30581_Zhong-531	1.22344	0.800927	arabidopsis histidine kinase 2/3/4 (cytokinin receptor)
Unigene24159_Zhong-531	1.29094	0.845513	arabidopsis histidine kinase 2/3/4 (cytokinin receptor)
Unigene18243_Zhong-531	1.46977	0.855018	arabidopsis histidine kinase 2/3/4 (cytokinin receptor)
CL5923.Contig1_Zhong-531	1.61643	0.850411	arabidopsis histidine kinase 2/3/4 (cytokinin receptor)
Unigene32936_Zhong-531	2.33599	0.911024	arabidopsis histidine kinase 2/3/4 (cytokinin receptor)
Unigene47733_Zhong-531	-2.67079	0.838526	arginine and glutamate-rich protein 1
CL3749.Contig3_Zhong-531	-1.75033	0.90062	basic amino acid/polyamine antiporter, APA family	amino acid transmembrane transport	amino acid permease family protein, putative, expressed
CL488.Contig2_Zhong-531	-1.44628	0.870814	basic amino acid/polyamine antiporter, APA family	amino acid transmembrane transport
Unigene24559_Zhong-531	-1.332	0.85512	basic amino acid/polyamine antiporter, APA family	amino acid transmembrane transport
CL5205.Contig1_Zhong-531	-1.398	0.80576	carboxymethylenebutenolidase
CL6237.Contig1_Zhong-531	-1.20003	0.81882	cytokinin dehydrogenase	cytokinin metabolic process	cytokinin dehydrogenase 11; cytokinin oxidase 11
CL7016.Contig3_Zhong-531	-1.89522	0.896673	cytokinin dehydrogenase
Unigene39200_Zhong-531	-1.41086	0.867171	ethylene-insensitive protein 3	response to ethylene stimulus; regulation of transcription, DNA-dependent
Unigene21015_Zhong-531	-2.6023	0.887741	ethylene-responsive transcription factor 1
Unigene17597_Zhong-531	3.15993	0.809257	ethylene-responsive transcription factor 1
Unigene30165_Zhong-531	-1.21147	0.826757	F-box and leucine-rich repeat protein 2/20
CL839.Contig2_Zhong-531	-3.53009	0.941875	gibberellin 20-oxidase
Unigene11579_Zhong-531	-1.22636	0.833237	gibberellin 3-beta-dioxygenase
CL3970.Contig2_Zhong-531	-2.7891	0.89705	gibberellin receptor GID1
CL3396.Contig2_Zhong-531	-1.75604	0.856019	gibberellin receptor GID1
Unigene24295_Zhong-531	-1.48461	0.819901	gibberellin receptor GID1
Unigene32483_Zhong-531	-1.46741	0.816345	gibberellin receptor GID1
Unigene19680_Zhong-531	2.40591	0.932421	gibberellin receptor GID1
Unigene24339_Zhong-531	-1.48261	0.803089	glutamate carboxypeptidase II		probable glutamate carboxypeptidase 2-like
CL6357.Contig1_Zhong-531	-1.22431	0.830109	glutamate decarboxylase	glutamate metabolic process	putative glutamate decarboxylase]
Unigene41174_Zhong-531	-2.90461	0.892392	glutamate decarboxylase	glutamate metabolic process
Unigene29159_Zhong-531	-1.12073	0.818275	glutamate decarboxylase		glutamate decarboxylase
CL4793.Contig1_Zhong-531	-1.68231	0.894039	glutamate dehydrogenase (NAD(P)+)	cellular amino acid metabolic process
Unigene222_Zhong-531	-2.19435	0.897072	glutamate dehydrogenase (NAD(P)+)	cellular amino acid metabolic process; regulation of nitrogen compound metabolic process	glutamate dehydrogenase 2
CL73.Contig1_Zhong-531	-1.22772	0.807066	glutamate synthase (NADPH/NADH)	ammonia assimilation cycle; L-glutamate biosynthetic process; response to ammonium ion
CL1300.Contig2_Zhong-531	-1.22752	0.811129	glutamate synthase (NADPH/NADH)	ammonia assimilation cycle; L-glutamate biosynthetic process; response to ammonium ion
CL2399.Contig1_Zhong-531	-1.16105	0.803111	glutamate synthase (NADPH/NADH)	ammonia assimilation cycle; L-glutamate biosynthetic process; response to ammonium ion
CL6838.Contig2_Zhong-531	-1.17975	0.833926	glutamine synthetase	nitrogen fixation; glutamine biosynthetic process
Unigene32143_Zhong-531	-1.98888	0.863993	homeobox-leucine zipper protein		homeobox-leucine zipper protein HOX19; homeodomain transcription factor HOX19
CL4690.Contig1_Zhong-531	-1.34079	0.837372	homeobox-leucine zipper protein		homeobox-leucine zipper protein HOX22; homeodomain transcription factor HOX22
Unigene10288_Zhong-531	-2.04502	0.889707	homeobox-leucine zipper protein		homeobox-leucine zipper protein HOX24; homeodomain transcription factor HOX24
Unigene41724_Zhong-531	-3.30017	0.847073	homeobox-leucine zipper protein		homeobox-leucine zipper protein HOX25; homeodomain transcription factor HOX25
Unigene43467_Zhong-531	1.19471	0.817071	homeobox-leucine zipper protein		homeobox-leucine zipper protein HOX32; homeodomain transcription factor HOX32
CL4530.Contig4_Zhong-531	1.33771	0.806391	homeobox-leucine zipper protein		homeobox-leucine zipper protein HOX32; homeodomain transcription factor HOX32
Unigene30746_Zhong-531	-1.61269	0.874115	homeobox-leucine zipper protein		homeobox-leucine zipper protein HOX6; homeodomain transcription factor HOX6
Unigene513_Zhong-531	1.75551	0.887458	homeobox-leucine zipper protein		homeobox-leucine zipper protein ROC3; homeodomain transcription factor ROC3
Unigene30803_Zhong-531	1.1615	0.816121	homeobox-leucine zipper protein		putative homeodomain-leucine zipper protein
Unigene40898_Zhong-531	1.26106	0.836327	homeobox-leucine zipper protein
Unigene43468_Zhong-531	1.33787	0.841232	homeobox-leucine zipper protein
Unigene13077_Zhong-531	2.02609	0.87902	homeobox-leucine zipper protein
Unigene35291_Zhong-531	-1.80558	0.884686	IAA-amino acid hydrolase		IAA-amino acid hydrolase ILR1-like 9
Unigene44851_Zhong-531	-1.18138	0.823253	light-harvesting complex II chlorophyll a/b binding protein 1	photosynthesis, light harvesting
Unigene13561_Zhong-531	-1.88615	0.853581	MFS transporter, NNP family, nitrate/nitrite transporter
Unigene1072_Zhong-531	-5.21506	0.80383	solute carrier family 32 (vesicular inhibitory amino acid transporter)	acidic amino acid transport; neutral amino acid transport
Unigene34172_Zhong-531	-1.54152	0.856063	solute carrier family 32 (vesicular inhibitory amino acid transporter)	amino acid transmembrane transport; amino acid import
Unigene1014_Zhong-531	-5.08885	0.848931	solute carrier family 32 (vesicular inhibitory amino acid transporter)	amino acid transport
CL1173.Contig1_Zhong-531	-1.26574	0.813233	solute carrier family 32 (vesicular inhibitory amino acid transporter)	amino acid transport
Unigene21121_Zhong-531	-3.10898	0.944008	solute carrier family 32 (vesicular inhibitory amino acid transporter)
Unigene21122_Zhong-531	-3.10099	0.941491	solute carrier family 32 (vesicular inhibitory amino acid transporter)
Unigene46955_Zhong-531	-2.3516	0.836683	solute carrier family 32 (vesicular inhibitory amino acid transporter)
Unigene24833_Zhong-531	1.15071	0.802676	solute carrier family 32 (vesicular inhibitory amino acid transporter)
Unigene28681_Zhong-531	-2.28573	0.884287	solute carrier family 36 (proton-coupled amino acid transporter)	aromatic amino acid transport; neutral amino acid transport
Unigene28680_Zhong-531	-2.25093	0.909754	solute carrier family 36 (proton-coupled amino acid transporter)	aromatic amino acid transport; neutral amino acid transport
CL3212.Contig2_Zhong-531	-3.35177	0.9196	solute carrier family 36 (proton-coupled amino acid transporter)
CL4399.Contig1_Zhong-531	-2.6059	0.908507	solute carrier family 38 (sodium-coupled neutral amino acid transporter), member 2
Unigene304_Zhong-531	-2.14495	0.916698	solute carrier family 38 (sodium-coupled neutral amino acid transporter), member 2
Unigene8193_Zhong-531	-1.83048	0.898225	solute carrier family 38 (sodium-coupled neutral amino acid transporter), member 2
Unigene35535_Zhong-531	-1.46007	0.848212	solute carrier family 38 (sodium-coupled neutral amino acid transporter), member 2
Unigene24623_Zhong-531	-1.40346	0.861671	solute carrier family 38 (sodium-coupled neutral amino acid transporter), member 2
CL1245.Contig1_Zhong-531	-1.37779	0.836581		abscisic acid biosynthetic process
Unigene20332_Zhong-531	-1.0894	0.807116		abscisic acid mediated signaling pathway
Unigene44499_Zhong-531	-1.06665	0.80375		abscisic acid mediated signaling pathway
Unigene44488_Zhong-531	1.57599	0.886457		abscisic acid mediated signaling pathway
CL929.Contig1_Zhong-531	-1.76389	0.843583		acidic amino acid transport; amino acid transmembrane transport; neutral amino acid transport
CL315.Contig4_Zhong-531	-1.37175	0.851572		acidic amino acid transport; amino acid transmembrane transport; neutral amino acid transport; basic amino acid transport
Unigene6378_Zhong-531	-2.18509	0.857405		amino acid import
Unigene6821_Zhong-531	-2.33636	0.87701		amino acid transmembrane transport
Unigene6822_Zhong-531	-1.80511	0.811753		amino acid transmembrane transport
Unigene34173_Zhong-531	-1.83037	0.888786		amino acid transmembrane transport; amino acid import
Unigene25186_Zhong-531	-1.51387	0.84613		amino acid transport
CL1567.Contig1_Zhong-531	1.52004	0.846333		amino acid transport
Unigene36191_Zhong-531	2.00944	0.889301		amino acid transport
Unigene23998_Zhong-531	1.32121	0.825248		anthocyanin accumulation in tissues in response to UV light
CL4774.Contig1_Zhong-531	1.36569	0.825923		anthocyanin accumulation in tissues in response to UV light
Unigene39511_Zhong-531	1.43273	0.835653		anthocyanin accumulation in tissues in response to UV light
Unigene39181_Zhong-531	1.50844	0.85821		anthocyanin accumulation in tissues in response to UV light
Unigene39180_Zhong-531	1.69115	0.888437		anthocyanin accumulation in tissues in response to UV light
Unigene39178_Zhong-531	1.85654	0.892334		anthocyanin accumulation in tissues in response to UV light
Unigene8490_Zhong-531	1.13358	0.811129		anthocyanin accumulation in tissues in response to UV light; regulation of hormone levels;
Unigene27228_Zhong-531	-1.91872	0.803779		anthocyanin-containing compound biosynthetic process
Unigene10740_Zhong-531	-2.18205	0.917104		aromatic amino acid family catabolic process
CL5832.Contig1_Zhong-531	-2.0409	0.898414		auxin biosynthetic process; abscisic acid biosynthetic process
Unigene40591_Zhong-531	-1.75461	0.890701		auxin biosynthetic process; abscisic acid biosynthetic process
CL4990.Contig1_Zhong-531	-1.58263	0.881849		auxin biosynthetic process; abscisic acid biosynthetic process
Unigene42472_Zhong-531	-1.36711	0.828767		auxin biosynthetic process; abscisic acid biosynthetic process
Unigene41122_Zhong-531	-1.26804	0.8203		auxin biosynthetic process; abscisic acid biosynthetic process
CL6116.Contig2_Zhong-531	-1.85613	0.81948		auxin mediated signaling pathway; response to ethylene stimulus
Unigene16356_Zhong-531	-1.24859	0.826924		auxin mediated signaling pathway; response to ethylene stimulus
Unigene6978_Zhong-531	1.9889	0.855091		auxin mediated signaling pathway; response to ethylene stimulus
Unigene19544_Zhong-531	2.04768	0.823775		basipetal auxin transport; positive regulation of flower development
Unigene46159_Zhong-531	-1.08006	0.814793		cellular response to abscisic acid stimulus
CL1784.Contig1_Zhong-531	-2.31611	0.846043		cellular response to ethylene stimulus
Unigene43698_Zhong-531	-1.08152	0.804301		cellular response to ethylene stimulus
Unigene7801_Zhong-531	-1.37563	0.864218		cellular response to nitrogen levels
CL3657.Contig3_Zhong-531	-1.33466	0.849997		cellular response to nitrogen starvation; response to abscisic acid stimulus
Unigene23524_Zhong-531	-1.7889	0.892871		chlorophyll catabolic process; PSII associated light-harvesting complex II catabolic process
Unigene81_Zhong-531	-1.60413	0.864182		chlorophyll catabolic process; PSII associated light-harvesting complex II catabolic process
Unigene41034_Zhong-531	-1.5763	0.885586		cytokinin mediated signaling pathway; regulation of transcription, DNA-dependent
Unigene26732_Zhong-531	-1.60476	0.822063		cytokinin transport
Unigene18879_Zhong-531	-1.11137	0.816019		ethylene biosynthetic process; abscisic acid mediated signaling pathway; ethylene mediated signaling pathway
Unigene6200_Zhong-531	1.96765	0.862129		ethylene biosynthetic process; response to auxin stimulus
Unigene16792_Zhong-531	-1.48833	0.855033		gibberellin metabolic process
Unigene46191_Zhong-531	-1.22443	0.833367		gibberellin metabolic process
Unigene6255_Zhong-531	-3.65533	0.83812		glutamine metabolic process; pollen tube guidance; proteasomal ubiquitin-dependent protein catabolic process; glutamate decarboxylation to succinate; pollen tube growth; pollen tube adhesion
Unigene20617_Zhong-531	-2.14384	0.886253		hormone-mediated signaling pathway
Unigene31881_Zhong-531	1.66384	0.878258		hormone-mediated signaling pathway
CL3819.Contig1_Zhong-531	2.11139	0.86974		hormone-mediated signaling pathway
CL6766.Contig1_Zhong-531	2.39515	0.90498		hormone-mediated signaling pathway
Unigene45755_Zhong-531	-1.18469	0.822752		leucine biosynthetic process
Unigene45925_Zhong-531	-1.86701	0.912483		leucine catabolic process
Unigene42646_Zhong-531	-1.2855	0.801609		leucine metabolic process
Unigene31249_Zhong-531	-1.17983	0.808684		leucine metabolic process
Unigene42642_Zhong-531	-1.10113	0.80692		leucine metabolic process
Unigene41257_Zhong-531	1.20258	0.824334		miRNA metabolic process
Unigene41259_Zhong-531	1.22123	0.828905		miRNA metabolic process
Unigene36373_Zhong-531	-1.81974	0.906265		negative regulation of abscisic acid mediated signaling pathway
CL371.Contig1_Zhong-531	-1.76731	0.897964		negative regulation of abscisic acid mediated signaling pathway
CL371.Contig6_Zhong-531	-1.54755	0.817528		negative regulation of abscisic acid mediated signaling pathway
Unigene42532_Zhong-531	1.13111	0.815917		negative regulation of abscisic acid mediated signaling pathway
Unigene37501_Zhong-531	-5.74548	0.830146		neutral amino acid transport; acidic amino acid transport
Unigene949_Zhong-531	-1.6892	0.854677		nitrate transport; cellular response to iron ion starvation; iron ion transport; esponse to nitrate
Unigene8348_Zhong-531	1.61981	0.832511		nitrogen compound metabolic process
CL3919.Contig1_Zhong-531	-2.63315	0.821352		phenylpropanoid biosynthetic process
CL2575.Contig2_Zhong-531	-1.81981	0.863688		phenylpropanoid biosynthetic process
Unigene37535_Zhong-531	1.22788	0.842292		phenylpropanoid biosynthetic process; sporopollenin biosynthetic process
Unigene45037_Zhong-531	-1.79398	0.882074		positive regulation of abscisic acid biosynthetic process
Unigene19466_Zhong-531	-1.15533	0.82971		positive regulation of abscisic acid mediated signaling pathway
Unigene10871_Zhong-531	-3.18886	0.836922		positive regulation of nitrogen utilization; cellular response to nitrogen starvation
Unigene9379_Zhong-531	-1.08875	0.816229		PSII associated light-harvesting complex II catabolic process;GO:0015996//chlorophyll catabolic process
Unigene23778_Zhong-531	2.20249	0.927451		regulation of anthocyanin biosynthetic process
CL3991.Contig1_Zhong-531	1.14402	0.826707		regulation of auxin mediated signaling pathway
CL2451.Contig1_Zhong-531	-3.50352	0.930477		response to abscisic acid stimulus
Unigene19292_Zhong-531	-2.3681	0.928909		response to abscisic acid stimulus
CL2451.Contig2_Zhong-531	-2.03963	0.863079		response to abscisic acid stimulus
CL1722.Contig1_Zhong-531	-2.03248	0.84293		response to abscisic acid stimulus
Unigene36598_Zhong-531	-1.99347	0.917155		response to abscisic acid stimulus
Unigene8786_Zhong-531	-1.95263	0.889431		response to abscisic acid stimulus
Unigene19293_Zhong-531	-1.93658	0.90982		response to abscisic acid stimulus
Unigene15470_Zhong-531	-1.93264	0.891144		response to abscisic acid stimulus
Unigene46214_Zhong-531	-1.76503	0.890665		response to abscisic acid stimulus
Unigene19291_Zhong-531	-1.71753	0.901374		response to abscisic acid stimulus
Unigene36596_Zhong-531	-1.64047	0.89631		response to abscisic acid stimulus
Unigene36597_Zhong-531	-1.59035	0.886384		response to abscisic acid stimulus
Unigene17875_Zhong-531	-1.56856	0.825865		response to abscisic acid stimulus
Unigene38291_Zhong-531	-1.55617	0.850926		response to abscisic acid stimulus
Unigene613_Zhong-531	-1.53606	0.834281		response to abscisic acid stimulus
Unigene942_Zhong-531	-1.50979	0.840325		response to abscisic acid stimulus
Unigene39251_Zhong-531	-1.48179	0.824182		response to abscisic acid stimulus
Unigene17771_Zhong-531	-1.36877	0.853168		response to abscisic acid stimulus
Unigene43273_Zhong-531	-1.34913	0.819872		response to abscisic acid stimulus
Unigene21581_Zhong-531	-1.30992	0.848931		response to abscisic acid stimulus
Unigene24202_Zhong-531	-1.23351	0.840086		response to abscisic acid stimulus
Unigene24203_Zhong-531	-1.09594	0.822295		response to abscisic acid stimulus
Unigene17770_Zhong-531	-1.09372	0.800746		response to abscisic acid stimulus
CL5587.Contig3_Zhong-531	-1.05439	0.80039		response to abscisic acid stimulus
Unigene16170_Zhong-531	1.43805	0.867977		response to abscisic acid stimulus
Unigene1461_Zhong-531	1.59962	0.86342		response to abscisic acid stimulus
Unigene20770_Zhong-531	1.64351	0.850636		response to abscisic acid stimulus
Unigene31892_Zhong-531	-1.47313	0.842741		response to abscisic acid stimulus; flower development
Unigene1187_Zhong-531	-6.26211	0.97076		response to abscisic acid stimulus; response to gibberellin stimulus
Unigene44671_Zhong-531	1.10212	0.82162		response to auxin stimulus; response to cytokinin stimulus
Unigene32702_Zhong-531	-1.27333	0.841029		response to cytokinin stimulus
Unigene32040_Zhong-531	1.27628	0.835689		response to cytokinin stimulus
CL3103.Contig1_Zhong-531	-1.14127	0.823093		response to cytokinin stimulus; basipetal auxin transport
CL273.Contig2_Zhong-531	-2.89342	0.929069		response to ethylene stimulus
Unigene38386_Zhong-531	1.965	0.907803		response to ethylene stimulus
Unigene32147_Zhong-531	-1.07928	0.81993		response to ethylene stimulus; flavonoid biosynthetic process
Unigene43395_Zhong-531	-1.75166	0.849946		response to gibberellin stimulus
Unigene46279_Zhong-531	-1.39808	0.831713		response to gibberellin stimulus
Unigene19425_Zhong-531	2.29103	0.932145		response to gibberellin stimulus
Unigene26166_Zhong-531	-1.96044	0.818493		response to gibberellin stimulus; response to abscisic acid stimulus
CL2169.Contig1_Zhong-531	-1.74304	0.895185		response to hormone stimulus
Unigene28796_Zhong-531	1.16265	0.809961		response to hormone stimulus
Unigene8710_Zhong-531	1.38039	0.851963		response to hormone stimulus
Unigene34030_Zhong-531	1.06662	0.804388			auxin-regulated protein, putative, expressed
Unigene34032_Zhong-531	1.55236	0.854133			auxin-regulated protein, putative, expressed
Unigene32429_Zhong-531	-1.28861	0.8543			auxin-repressed protein
Unigene19807_Zhong-531	1.88425	0.912744			gibberellin-stimulated protein
Unigene45594_Zhong-531	-1.22191	0.822302			homeobox-leucine zipper protein HOX15; homeodomain transcription factor HOX15
Unigene38610_Zhong-531	-2.08096	0.845056			leucine rich repeat family protein, expressed
Unigene46254_Zhong-531	-1.07749	0.803634			leucine rich repeat family protein, expressed
Unigene42312_Zhong-531	-1.05238	0.800673			leucine rich repeat family protein, expressed
Unigene38730_Zhong-531	1.80764	0.888031			leucine rich repeat family protein, expressed
Unigene44518_Zhong-531	2.44797	0.861142			leucine rich repeat family protein, expressed
Unigene689_Zhong-531	2.58584	0.851463			leucine rich repeat family protein, expressed
Unigene44519_Zhong-531	2.99691	0.843293			leucine rich repeat family protein, expressed
Unigene45364_Zhong-531	1.42597	0.848923			leucine-rich repeat transmembrane protein kinase, putative, expressed
Unigene38078_Zhong-531	-1.894	0.824951			putative leucine-rich repeat receptor-like kinase
Unigene7507_Zhong-531	1.77902	0.8727			putative leucine-rich repeat/receptor protein kinase

## Sheet: ZNH-vs-ZHH
Gene ID	log2Ratio(ZHH/ZNH)	Probability	KEGG Orthology	GO Process	Blast nr
Unigene8115_Zhong-531	1.90022	0.901607	abscisic acid receptor PYR/PYL family
CL919.Contig1_Zhong-531	-2.02177	0.90817	arabidopsis histidine kinase 2/3/4 (cytokinin receptor)
CL919.Contig2_Zhong-531	-2.70197	0.930434	arabidopsis histidine kinase 2/3/4 (cytokinin receptor)
Unigene32392_Zhong-531	-1.10409	0.807977	asparagine synthase (glutamine-hydrolysing)	glutamine metabolic process	glutamine-dependent asparagine synthetase 1
CL6416.Contig2_Zhong-531	-1.4448	0.841486	auxin responsive GH3 gene family	auxin mediated signaling pathway
Unigene41139_Zhong-531	-1.22976	0.807134	auxin responsive GH3 gene family	auxin mediated signaling pathway
Unigene32593_Zhong-531	1.17027	0.818256	auxin-responsive protein IAA	auxin mediated signaling pathway	auxin-responsive protein IAA17
CL6694.Contig1_Zhong-531	-1.3215	0.826089	auxin-responsive protein IAA	auxin mediated signaling pathway
CL1544.Contig2_Zhong-531	-1.77565	-1.38593	calcium-binding protein CML
Unigene7325_Zhong-531	1.48234	1.61048	cytochrome P450, family 86, subfamily A	sporopollenin biosynthetic process
Unigene42476_Zhong-531	-3.97168	1.3194	cytochrome P450, family 86, subfamily B; cytochrome P450, family 96, subfamily A
Unigene45111_Zhong-531	-2.16396	-2.14569	cytochrome P450, family 94, subfamily A
CL2270.Contig1_Zhong-531	-1.57332	-2.18204	cytochrome P450, family 94, subfamily A; cytochrome P450, family 86, subfamily A/B
CL7016.Contig3_Zhong-531	-2.51307	0.911095	cytokinin dehydrogenase
Unigene33508_Zhong-531	1.50547	1.28982	E3 ubiquitin-protein ligase RNF115/126
Unigene47169_Zhong-531	-1.95101	-1.43851	E3 ubiquitin-protein ligase RNF115/126
Unigene37055_Zhong-531	-1.32378	-1.94207	E3 ubiquitin-protein ligase RNF115/126; serine/arginine repetitive matrix protein 1
Unigene30644_Zhong-531	-1.26443	-1.45965	E3 ubiquitin-protein ligase RNF13
Unigene21162_Zhong-531	2.30396	1.63308	flavonoid 3'-monooxygenase	sporopollenin biosynthetic process
CL3970.Contig2_Zhong-531	-2.20609	0.851111	gibberellin receptor GID1
Unigene32484_Zhong-531	-3.0165	0.823533	gibberellin receptor GID1
Unigene46091_Zhong-531	2.04852	0.872258	homeobox-leucine zipper protein
Unigene44851_Zhong-531	1.35586	0.82754	light-harvesting complex II chlorophyll a/b binding protein 1
CL7301.Contig1_Zhong-531	1.24386	0.827678	light-harvesting complex II chlorophyll a/b binding protein 2
Unigene7301_Zhong-531	1.1581	0.813733	light-harvesting complex II chlorophyll a/b binding protein 5
Unigene13561_Zhong-531	-1.86168	0.868606	MFS transporter, NNP family, nitrate/nitrite transporter
Unigene23764_Zhong-531	-2.26158	-1.94614	peptidyl-prolyl isomerase G (cyclophilin G)
Unigene45103_Zhong-531	1.76061	1.68111	peptidyl-prolyl isomerase G (cyclophilin G); serine/arginine repetitive matrix protein 1	pollen exine formation; microsporogenesis
CL4695.Contig2_Zhong-531	-1.91934	-1.67685	peptidyl-prolyl isomerase G (cyclophilin G); serine/arginine repetitive matrix protein 1
Unigene46339_Zhong-531	-1.50454	-2.50233	peptidyl-prolyl isomerase G (cyclophilin G); serine/arginine repetitive matrix protein 1
Unigene5473_Zhong-531	-1.73652	-2.53809	peptidyl-prolyl isomerase G (cyclophilin G); serine/arginine repetitive matrix protein 1
CL2606.Contig1_Zhong-531	-1.39715	-1.78416	peroxidase
CL4303.Contig2_Zhong-531	-2.25367	-1.46678	peroxidase
Unigene14574_Zhong-531	1.96973	1.89841	peroxidase
Unigene14575_Zhong-531	2.30789	1.93611	peroxidase
Unigene16320_Zhong-531	1.47442	2.1141	peroxidase
Unigene23915_Zhong-531	-1.8583	-2.0986	peroxidase
Unigene25198_Zhong-531	-2.53247	1.72018	peroxidase
Unigene30037_Zhong-531	-1.35863	-1.60112	peroxidase
Unigene34652_Zhong-531	-2.06217	2.07973	peroxidase
Unigene38189_Zhong-531	-2.02277	-1.95626	peroxidase
Unigene21121_Zhong-531	1.4987	0.84918	solute carrier family 32 (vesicular inhibitory amino acid transporter)
Unigene21122_Zhong-531	1.47897	0.834088	solute carrier family 32 (vesicular inhibitory amino acid transporter)
CL4399.Contig1_Zhong-531	-2.0945	0.879532	solute carrier family 38 (sodium-coupled neutral amino acid transporter), member 2
Unigene24623_Zhong-531	-1.60672	0.873339	solute carrier family 38 (sodium-coupled neutral amino acid transporter), member 2
Unigene304_Zhong-531	-2.07129	0.90086	solute carrier family 38 (sodium-coupled neutral amino acid transporter), member 2
Unigene8193_Zhong-531	-2.0128	0.901048	solute carrier family 38 (sodium-coupled neutral amino acid transporter), member 2
Unigene7548_Zhong-531	3.60714	2.69004	ubiquitin-conjugating enzyme E2 C	protein deubiquitination; proteasomal ubiquitin-dependent protein catabolic process
Unigene39298_Zhong-531	1.58205	1.31449	ubiquitin-conjugating enzyme E2 H
Unigene41435_Zhong-531	1.81352	1.3752	ubiquitin-conjugating enzyme E2 H
CL4288.Contig1_Zhong-531	-1.4237	-1.81874	WRKY transcription factor 33	cellular heat acclimation
CL554.Contig1_Zhong-531	-1.47282	-1.59243	WRKY transcription factor 33	cellular heat acclimation
Unigene18278_Zhong-531	-1.55542	-1.51503	WRKY transcription factor 33	cellular heat acclimation
Unigene29999_Zhong-531	-1.66669	-1.45435	WRKY transcription factor 33	cellular heat acclimation
CL1348.Contig1_Zhong-531	-1.50026	-2.56406	WRKY transcription factor 33
CL4639.Contig1_Zhong-531	-2.72378	-3.03513	WRKY transcription factor 33
CL1245.Contig1_Zhong-531	-1.68044	0.866603		abscisic acid biosynthetic process
Unigene44499_Zhong-531	-1.1814	0.805799		abscisic acid mediated signaling pathway
Unigene25186_Zhong-531	-1.98357	0.869746		amino acid transport
Unigene10740_Zhong-531	-1.40728	0.842422		aromatic amino acid family catabolic process
Unigene24391_Zhong-531	1.95111	1.69732		auxin mediated signaling pathway
Unigene5944_Zhong-531	-2.03192	0.802714		auxin polar transport
Unigene27192_Zhong-531	-2.06193	0.80365		auxin polar transport; regulation of transcription, DNA-dependent
CL6349.Contig3_Zhong-531	-1.55054	0.875866		cellular response to abscisic acid stimulus
Unigene27875_Zhong-531	-1.8439	0.854995		cellular response to abscisic acid stimulus
CL107.Contig2_Zhong-531	-1.32031	0.801138		cellular response to abscisic acid stimulus; recognition of pollen
Unigene7801_Zhong-531	-1.22403	0.823228		cellular response to nitrogen levels
Unigene29557_Zhong-531	-1.20356	-1.46562		chlorophyll catabolic process
Unigene23524_Zhong-531	-2.24566	0.901397		chlorophyll catabolic process; PSII associated light-harvesting complex II catabolic process
Unigene81_Zhong-531	-2.24897	0.891226		chlorophyll catabolic process; PSII associated light-harvesting complex II catabolic process
Unigene34076_Zhong-531	-1.19623	0.801436		cytokinin metabolic process; auxin metabolic process
Unigene51863_Zhong-531	-2.58501	0.836339		cytokinin transport
Unigene19291_Zhong-531	-1.93822	0.899952		esponse to abscisic acid stimulus
Unigene19292_Zhong-531	-2.32416	0.908678		esponse to abscisic acid stimulus
Unigene16792_Zhong-531	-1.57052	0.858327		gibberellin metabolic process
Unigene46191_Zhong-531	-1.51908	0.86179		gibberellin metabolic process
Unigene45755_Zhong-531	-1.17035	0.812151		leucine biosynthetic process
Unigene45925_Zhong-531	-1.18095	0.821711		leucine catabolic process
Unigene45925_Zhong-531	-1.86701	-1.18095		leucine catabolic process
CL371.Contig1_Zhong-531	-1.28247	0.829065		negative regulation of abscisic acid mediated signaling pathway
CL371.Contig6_Zhong-531	-1.9395	0.811933		negative regulation of abscisic acid mediated signaling pathway
Unigene36373_Zhong-531	-1.80847	0.895459		negative regulation of abscisic acid mediated signaling pathway
Unigene37535_Zhong-531	1.76159	0.891364		phenylpropanoid biosynthetic process; sporopollenin biosynthetic process
CL2759.Contig1_Zhong-531	-2.00194	0.833943		phloem nitrate loading
Unigene32016_Zhong-531	1.09263	1.13163		pollen exine formation
Unigene42234_Zhong-531	1.48662	1.4432		pollen exine formation; pollen maturation
Unigene42236_Zhong-531	1.73028	1.6037		pollen exine formation; pollen maturation
Unigene45037_Zhong-531	1.49319	0.841406		positive regulation of abscisic acid biosynthetic process
Unigene8882_Zhong-531	-1.24153	0.800042		positive regulation of anthocyanin metabolic process; gibberellic acid mediated signaling pathway
CL2395.Contig2_Zhong-531	1.28058	0.805871		positive regulation of auxin metabolic process
Unigene28539_Zhong-531	-1.18798	-1.26307		protein ubiquitination
Unigene28541_Zhong-531	-1.70728	-1.28107		protein ubiquitination
Unigene7403_Zhong-531	-1.33255	-2.50623		protein ubiquitination
Unigene9379_Zhong-531	-1.33686	0.84211		PSII associated light-harvesting complex II catabolic process; chlorophyll catabolic process
Unigene23778_Zhong-531	1.88599	0.892519		regulation of anthocyanin biosynthetic process
CL4701.Contig1_Zhong-531	1.15546	0.800797		response to abscisic acid stimulus
Unigene17770_Zhong-531	-1.52019	0.855736		response to abscisic acid stimulus
Unigene17771_Zhong-531	-1.72884	0.887147		response to abscisic acid stimulus
Unigene19293_Zhong-531	-2.20208	0.913222		response to abscisic acid stimulus
Unigene25660_Zhong-531	-1.25454	0.820651		response to abscisic acid stimulus
Unigene46711_Zhong-531	-1.57892	0.803338		response to abscisic acid stimulus
Unigene16207_Zhong-531	1.15317	0.801196		response to auxin stimulus
Unigene44678_Zhong-531	1.72577	0.884715		response to auxin stimulus
Unigene15407_Zhong-531	1.41745	0.857478		response to auxin stimulus; response to abscisic acid stimulus
Unigene44671_Zhong-531	1.66	0.882748		response to auxin stimulus; response to cytokinin stimulus
Unigene38868_Zhong-531	-1.84597	0.898515		response to auxin stimulus; response to heat
CL4726.Contig3_Zhong-531	-1.18868	0.807643		response to cytokinin stimulus
CL273.Contig2_Zhong-531	-2.20376	0.832034		response to ethylene stimulus
Unigene24674_Zhong-531	1.37271	0.828375		response to ethylene stimulus; chlorophyll biosynthetic process; photosynthesis
Unigene32147_Zhong-531	1.07594	0.805327		response to ethylene stimulus; flavonoid biosynthetic process
Unigene19425_Zhong-531	1.60868	0.874508		response to gibberellin stimulus
Unigene46279_Zhong-531	-2.18113	0.878704		response to gibberellin stimulus
CL6813.Contig1_Zhong-531	-1.45363	0.800376		response to gibberellin stimulus; auxin polar transport; regulation of transcription, DNA-dependent
CL4208.Contig3_Zhong-531	-2.63399	0.805283		response to gibberellin stimulus; response to abscisic acid stimulus
CL757.Contig1_Zhong-531	-2.76327	0.900308		response to gibberellin stimulus; response to abscisic acid stimulus
CL757.Contig3_Zhong-531	-3.74721	0.84767		response to gibberellin stimulus; response to abscisic acid stimulus
CL757.Contig3_Zhong-531	-3.74721	0.84767		response to gibberellin stimulus; response to abscisic acid stimulus
Unigene11178_Zhong-531	-3.89933	0.868381		response to gibberellin stimulus; response to abscisic acid stimulus
Unigene8377_Zhong-531	-4.60523	0.891117		response to gibberellin stimulus; response to abscisic acid stimulus
Unigene8710_Zhong-531	1.31847	0.806343		response to hormone stimulus
Unigene14131_Zhong-531	-1.47126	0.813225		response to hormone stimulus; regulation of transcription, DNA-dependent
CL4930.Contig2_Zhong-531	3.36009	2.04595		sporopollenin biosynthetic process
Unigene12759_Zhong-531	3.3296	1.53529		sporopollenin biosynthetic process
Unigene23940_Zhong-531	2.32662	1.11753		sporopollenin biosynthetic process
Unigene32623_Zhong-531	1.51817	1.17901		sporopollenin biosynthetic process
Unigene37536_Zhong-531	1.15976	1.91656		sporopollenin biosynthetic process
Unigene37537_Zhong-531	1.1648	1.68839		sporopollenin biosynthetic process
Unigene43852_Zhong-531	2.44429	1.5434		sporopollenin biosynthetic process
Unigene34032_Zhong-531	1.68323	0.813327			auxin-regulated protein, putative, expressed
Unigene32429_Zhong-531	-1.13775	0.814002			auxin-repressed protein
CL867.Contig1_Zhong-531	-1.6008	-1.41717			cytochrome P450 family protein, expressed
CL4502.Contig1_Zhong-531	1.721	1.46864			expansin-B16
Unigene19807_Zhong-531	1.69332	0.88923			gibberellin-stimulated protein
Unigene16720_Zhong-531	-1.65436	0.841856			homeobox-leucine zipper protein HOX14; homeodomain transcription factor HOX14
Unigene14795_Zhong-531	1.22259	0.800565			homeobox-leucine zipper protein HOX21; homeodomain transcription factor HOX21
Unigene34720_Zhong-531	-1.90508	0.822727			hypothetical protein AMTR_s00058p00199870
Unigene38610_Zhong-531	-1.94418	0.819722			leucine rich repeat family protein, expressed
Unigene435_Zhong-531	1.2821	1.39072			meiotic serine proteinase-like protein
CL371.Contig10_Zhong-531	-1.66302	-1.53378			NAC domain transcription factor, putative, expressed
CL371.Contig9_Zhong-531	-1.70634	-1.54499			NAC domain transcription factor, putative, expressed
Unigene46043_Zhong-531	-2.10897	-1.66859			putative AP2/EREBP transcription factor superfamily protein
Unigene20481_Zhong-531	-1.21005	-2.32795			putative WRKY transcription factor 6
Unigene43080_Zhong-531	-1.17725	1.61357			zinc finger CCCH domain-containing protein 9
Unigene43085_Zhong-531	-1.20771	2.04591			zinc finger CCCH domain-containing protein 9
