# Supplementary material for: RNA-seq reveals differentially expressed genes of rice (Oryza sativa) spikelet in response to temperature interacting with nitrogen at meiosis stage
Source: BMC Genomics. 2015 Nov 17;16:959. doi: 10.1186/s12864-015-2141-9 (PMC4650392; doi:10.1186/s12864-015-2141-9)
Supplement: Additional file 16: Table S6. — The summary of differentially expressed genes (DEGs) occurred simultaneously in different samples. (XLS 438 kb) [file 12864_2015_2141_MOESM16_ESM.xls]

## Sheet: ZNN-vs-ZNH.ZHN-vs-ZHH.inter
Gene	log2Ratio(ZNN-vs-ZNH)	log2Ratio(ZHN-vs-ZHH)	KEGG Orthology	GO Component	GO Function	GO Process	Blast nr
CL4316.Contig1_Zhong-531	1.75421	2.39979	-	-	-	-	-
CL3169.Contig1_Zhong-531	1.72454	2.23809	-	-	-	-	-
Unigene10427_Zhong-531	1.89563	2.21163	-	-	-	-	-
Unigene6209_Zhong-531	2.08593	1.70217	-	-	-	-	-
Unigene22805_Zhong-531	2.06668	2.00676	-	-	-	-	-
Unigene50633_Zhong-531	1.983	2.06277	-	-	-	-	-
CL4878.Contig1_Zhong-531	2.49379	2.12432	-	-	-	-	-
Unigene46806_Zhong-531	2.3393	2.0795	-	-	-	-	-
Unigene52150_Zhong-531	2.10843	2.32553	-	-	-	-	-
Unigene16272_Zhong-531	2.17716	1.61808	-	-	-	-	-
Unigene38063_Zhong-531	1.65348	1.53618	-	-	-	-	-
Unigene41147_Zhong-531	2.3612	1.68369	-	-	-	-	-
Unigene46589_Zhong-531	2.38974	1.26988	-	-	-	-	-
Unigene22913_Zhong-531	1.17233	1.35402	-	-	-	-	-
Unigene30669_Zhong-531	1.24926	1.03886	-	-	-	-	-
CL5175.Contig1_Zhong-531	1.28993	1.29321	-	-	-	-	-
Unigene15496_Zhong-531	1.3182	1.23878	-	-	-	-	-
Unigene30670_Zhong-531	1.37444	1.17692	-	-	-	-	-
Unigene35762_Zhong-531	1.28674	1.13875	-	-	-	-	-
Unigene24266_Zhong-531	1.59974	1.20914	-	-	-	-	-
Unigene20058_Zhong-531	1.41765	1.24903	-	-	-	-	-
Unigene45942_Zhong-531	1.47595	1.24984	-	-	-	-	-
Unigene43707_Zhong-531	1.51546	1.29954	-	-	-	-	-
Unigene9936_Zhong-531	1.48165	1.40133	-	-	-	-	-
Unigene36574_Zhong-531	1.40343	1.57682	-	-	-	-	-
Unigene35891_Zhong-531	1.31348	1.75594	-	-	-	-	-
Unigene44115_Zhong-531	1.46281	1.7539	-	-	-	-	-
CL4126.Contig1_Zhong-531	1.36041	1.97736	-	-	-	-	-
Unigene630_Zhong-531	1.2814	1.96707	-	-	-	-	-
Unigene19501_Zhong-531	1.59882	2.14721	-	-	-	-	-
Unigene922_Zhong-531	1.53648	2.04261	-	-	-	-	-
Unigene24335_Zhong-531	1.41729	2.42555	-	-	-	-	-
Unigene20634_Zhong-531	2.3871	4.24177	-	-	-	-	-
Unigene2653_Zhong-531	2.16297	4.06718	-	-	-	-	-
Unigene14529_Zhong-531	2.06608	3.59972	-	-	-	-	-
Unigene50642_Zhong-531	2.62926	4.684	-	-	-	-	-
Unigene39770_Zhong-531	3.82948	4.46552	-	-	-	-	-
Unigene53634_Zhong-531	4.04716	3.6497	-	-	-	-	-
Unigene8185_Zhong-531	3.76621	3.62325	-	-	-	-	-
Unigene28658_Zhong-531	3.17598	4.12235	-	-	-	-	-
Unigene6048_Zhong-531	3.03967	3.79113	-	-	-	-	-
Unigene7439_Zhong-531	3.17894	3.04375	-	-	-	-	-
Unigene50830_Zhong-531	2.97098	3.14174	-	-	-	-	-
Unigene9744_Zhong-531	2.74403	3.14839	-	-	-	-	-
Unigene30395_Zhong-531	4.95537	4.32841	-	-	-	-	-
Unigene5043_Zhong-531	5.11818	3.67028	-	-	-	-	-
Unigene9109_Zhong-531	5.71397	3.7119	-	-	-	-	-
Unigene30394_Zhong-531	4.03542	6.14386	-	-	-	-	-
Unigene48683_Zhong-531	-1.48622	2.2982	-	-	-	-	-
Unigene15514_Zhong-531	-1.60594	1.25937	-	-	-	-	-
Unigene5862_Zhong-531	-2.2944	1.34659	-	-	-	-	-
Unigene38304_Zhong-531	-2.54669	-1.73662	-	-	-	-	-
Unigene21694_Zhong-531	-2.60361	-2.15265	-	-	-	-	-
Unigene40172_Zhong-531	-2.69639	-2.0767	-	-	-	-	-
Unigene40752_Zhong-531	-2.46652	-1.11369	-	-	-	-	-
Unigene43370_Zhong-531	-1.99582	-1.1746	-	-	-	-	-
Unigene33136_Zhong-531	-1.94287	-1.2414	-	-	-	-	-
Unigene7306_Zhong-531	-1.97255	-1.303	-	-	-	-	-
Unigene55498_Zhong-531	-2.13232	-1.35736	-	-	-	-	-
Unigene52634_Zhong-531	-1.85598	-1.50446	-	-	-	-	-
Unigene27223_Zhong-531	-2.01478	-1.63394	-	-	-	-	-
Unigene41217_Zhong-531	-2.36259	-1.56019	-	-	-	-	-
Unigene17672_Zhong-531	-1.25424	-1.11737	-	-	-	-	-
Unigene45462_Zhong-531	-1.28927	-1.08561	-	-	-	-	-
Unigene14976_Zhong-531	-1.30371	-1.03179	-	-	-	-	-
Unigene31004_Zhong-531	-1.34951	-1.04086	-	-	-	-	-
Unigene6605_Zhong-531	-1.35562	-1.08001	-	-	-	-	-
Unigene30654_Zhong-531	-1.20179	-1.20875	-	-	-	-	-
Unigene52491_Zhong-531	-1.75641	-1.28448	-	-	-	-	-
Unigene16859_Zhong-531	-1.68578	-1.2929	-	-	-	-	-
Unigene45240_Zhong-531	-1.43494	-1.19842	-	-	-	-	-
Unigene24714_Zhong-531	-1.46675	-1.08446	-	-	-	-	-
Unigene15747_Zhong-531	-1.37794	-1.1534	-	-	-	-	-
Unigene31914_Zhong-531	-1.41161	-1.11949	-	-	-	-	-
Unigene7621_Zhong-531	-1.59434	-1.11292	-	-	-	-	-
Unigene19806_Zhong-531	-1.4548	-1.72856	-	-	-	-	-
Unigene19614_Zhong-531	-1.77424	-1.62651	-	-	-	-	-
Unigene23584_Zhong-531	-1.62618	-1.67843	-	-	-	-	-
Unigene35193_Zhong-531	-1.5974	-1.70079	-	-	-	-	-
Unigene42629_Zhong-531	-1.69441	-1.73687	-	-	-	-	-
Unigene565_Zhong-531	-1.76128	-1.50441	-	-	-	-	-
Unigene47921_Zhong-531	-1.72698	-1.89489	-	-	-	-	-
Unigene39242_Zhong-531	-1.4192	-1.81554	-	-	-	-	-
Unigene32015_Zhong-531	-1.4482	-1.84314	-	-	-	-	-
Unigene45098_Zhong-531	-1.44014	-1.85381	-	-	-	-	-
Unigene42497_Zhong-531	-1.40472	-1.97854	-	-	-	-	-
Unigene10255_Zhong-531	-2.94605	-2.84321	-	-	-	-	-
Unigene8776_Zhong-531	-2.4521	-2.611	-	-	-	-	-
Unigene30023_Zhong-531	-1.96064	-3.01548	-	-	-	-	-
Unigene8877_Zhong-531	-1.90092	-3.04002	-	-	-	-	-
Unigene19686_Zhong-531	1.47766	6.90998	-	-	-	-	-
Unigene36113_Zhong-531	1.63354	5.13246	-	-	-	-	-
Unigene25511_Zhong-531	5.32547	10.2989	-	-	-	-	-
Unigene13311_Zhong-531	4.27857	9.72499	-	-	-	-	-
Unigene9110_Zhong-531	4.95211	9.38923	-	-	-	-	-
Unigene7417_Zhong-531	1.94903	1.25209	-	-	-	-	gi|115436908|ref|NP_001043165.1|/4.24698e-61/Os01g0510200 [Oryza sativa Japonica Group]
Unigene46148_Zhong-531	2.16878	2.64147	-	-	-	-	gi|115441753|ref|NP_001045156.1|/1.40499e-33/Os01g0910900 [Oryza sativa Japonica Group]
Unigene48233_Zhong-531	2.29535	3.40424	-	-	-	-	gi|115441753|ref|NP_001045156.1|/7.19791e-06/Os01g0910900 [Oryza sativa Japonica Group]
Unigene7645_Zhong-531	-1.97697	-2.82559	-	GO:0005739//mitochondrion	-	-	gi|115443627|ref|NP_001045593.1|/9.03929e-76/Os02g0101900 [Oryza sativa Japonica Group]
Unigene29469_Zhong-531	3.61193	2.36969	-	-	-	-	gi|115445401|ref|NP_001046480.1|/1.95406e-63/Os02g0259900 [Oryza sativa Japonica Group]
Unigene46241_Zhong-531	-1.38279	-1.68749	-	GO:0016023//cytoplasmic membrane-bounded vesicle	-	-	gi|115445433|ref|NP_001046496.1|/3.17162e-32/Os02g0264800 [Oryza sativa Japonica Group]
Unigene16726_Zhong-531	1.748	2.14907	-	-	-	-	gi|115454445|ref|NP_001050823.1|/2.64501e-57/Os03g0660000 [Oryza sativa Japonica Group]
Unigene9198_Zhong-531	1.8055	4.40968	-	-	-	-	gi|115457498|ref|NP_001052349.1|/1.38873e-93/Os04g0273100 [Oryza sativa Japonica Group]
Unigene39670_Zhong-531	-2.77893	-1.262	-	GO:0016023//cytoplasmic membrane-bounded vesicle;GO:0048046//apoplast	GO:0045735//nutrient reservoir activity;GO:0030145//manganese ion binding	-	gi|115462963|ref|NP_001055081.1|/3.09429e-49/Os05g0277500 [Oryza sativa Japonica Group]
Unigene11115_Zhong-531	-1.88176	-1.10842	-	GO:0016023//cytoplasmic membrane-bounded vesicle	-	-	gi|115468066|ref|NP_001057632.1|/3.15617e-25/Os06g0474500 [Oryza sativa Japonica Group]
CL3727.Contig2_Zhong-531	-1.52995	-1.12392	-	GO:0016023//cytoplasmic membrane-bounded vesicle	-	-	gi|115471099|ref|NP_001059148.1|/3.29498e-129/Os07g0205500 [Oryza sativa Japonica Group]
CL765.Contig2_Zhong-531	-3.12954	1.93345	-	-	-	-	gi|115481156|ref|NP_001064171.1|/1.76617e-07/Os10g0149800 [Oryza sativa Japonica Group]
Unigene6499_Zhong-531	1.774	8.6638	-	GO:0016023//cytoplasmic membrane-bounded vesicle	-	-	gi|115481608|ref|NP_001064397.1|/9.07279e-41/Os10g0345900 [Oryza sativa Japonica Group]
Unigene36248_Zhong-531	1.19844	1.12668	-	-	-	-	gi|115488278|ref|NP_001066626.1|/8.78277e-06/Os12g0405300 [Oryza sativa Japonica Group]
Unigene6713_Zhong-531	-1.53121	-1.712	-	GO:0005739//mitochondrion	-	-	gi|116310211|emb|CAH67221.1|/2.75155e-98/OSIGBa0145M07.3 [Oryza sativa Indica Group]
Unigene45937_Zhong-531	-2.80348	-1.97852	-	GO:0016023//cytoplasmic membrane-bounded vesicle	-	-	gi|125538710|gb|EAY85105.1|/1.30376e-39/hypothetical protein OsI_06457 [Oryza sativa Indica Group]
Unigene41709_Zhong-531	-2.62673	-1.06965	-	-	-	-	gi|125540291|gb|EAY86686.1|/4.92093e-85/hypothetical protein OsI_08068 [Oryza sativa Indica Group]
CL5577.Contig2_Zhong-531	-1.19289	-1.06945	-	GO:0005802//trans-Golgi network;GO:0005774//vacuolar membrane;GO:0016023//cytoplasmic membrane-bounded vesicle;GO:0005794//Golgi apparatus;GO:0005768//endosome;GO:0005886//plasma membrane	-	-	gi|125542130|gb|EAY88269.1|/1.23903e-29/hypothetical protein OsI_09722 [Oryza sativa Indica Group]
Unigene16982_Zhong-531	2.08732	1.37859	-	-	-	-	gi|125551327|gb|EAY97036.1|/1.06359e-20/hypothetical protein OsI_18959 [Oryza sativa Indica Group]
Unigene19296_Zhong-531	-2.89607	2.76021	-	-	-	-	gi|125554236|gb|EAY99841.1|/5.69081e-43/hypothetical protein OsI_21835 [Oryza sativa Indica Group]
Unigene8835_Zhong-531	3.34527	4.57363	-	-	-	-	gi|125559850|gb|EAZ05298.1|/4.99226e-51/hypothetical protein OsI_27503 [Oryza sativa Indica Group]
Unigene46095_Zhong-531	3.20292	-2.18208	-	-	-	-	gi|125561271|gb|EAZ06719.1|/5.61514e-59/hypothetical protein OsI_28963 [Oryza sativa Indica Group]
Unigene31821_Zhong-531	1.77748	6.75096	-	GO:0005829//cytosol;GO:0009506//plasmodesma;GO:0005794//Golgi apparatus	GO:0005507//copper ion binding;GO:0045735//nutrient reservoir activity;GO:0008270//zinc ion binding	-	gi|125573506|gb|EAZ15021.1|/5.06226e-36/hypothetical protein OsJ_04963 [Oryza sativa Japonica Group]
Unigene36192_Zhong-531	1.51097	3.26032	-	-	-	-	gi|125597402|gb|EAZ37182.1|/9.67887e-11/hypothetical protein OsJ_21523 [Oryza sativa Japonica Group]
CL5990.Contig1_Zhong-531	2.66212	4.22531	-	GO:0009536//plastid	-	-	gi|149390977|gb|ABR25506.1|/4.28252e-43/unknown [Oryza sativa Indica Group]
CL7342.Contig1_Zhong-531	1.45057	1.11212	-	-	-	-	gi|19881653|gb|AAM01054.1|AC091735_27/1.12488e-07/Putative retroelement [Oryza sativa Japonica Group]
CL796.Contig2_Zhong-531	1.86687	1.39513	-	-	-	-	gi|215741298|dbj|BAG97793.1|/1.30282e-31/unnamed protein product [Oryza sativa Japonica Group]
CL7196.Contig2_Zhong-531	-3.59448	-1.29024	-	GO:0016023//cytoplasmic membrane-bounded vesicle	-	-	gi|218184149|gb|EEC66576.1|/7.62398e-16/hypothetical protein OsI_32760 [Oryza sativa Indica Group]
Unigene20148_Zhong-531	2.2829	9.81447	-	-	-	-	gi|218185136|gb|EEC67563.1|/2.20686e-25/hypothetical protein OsI_34905 [Oryza sativa Indica Group]
CL3035.Contig2_Zhong-531	-1.41422	-1.38376	-	GO:0016023//cytoplasmic membrane-bounded vesicle;GO:0016020//membrane	-	-	gi|218191395|gb|EEC73822.1|/4.56192e-32/hypothetical protein OsI_08546 [Oryza sativa Indica Group]
Unigene1128_Zhong-531	-1.30042	-1.1388	-	GO:0005886//plasma membrane	-	-	gi|218191636|gb|EEC74063.1|/0/hypothetical protein OsI_09069 [Oryza sativa Indica Group]
Unigene24979_Zhong-531	1.33391	1.34159	-	-	-	-	gi|218192797|gb|EEC75224.1|/2.23941e-15/hypothetical protein OsI_11493 [Oryza sativa Indica Group]
Unigene46175_Zhong-531	-1.89077	-1.17947	-	GO:0016023//cytoplasmic membrane-bounded vesicle	-	-	gi|218201255|gb|EEC83682.1|/1.11177e-125/hypothetical protein OsI_29480 [Oryza sativa Indica Group]
Unigene40968_Zhong-531	1.61521	1.82096	-	GO:0016020//membrane	-	-	gi|218201958|gb|EEC84385.1|/1.43044e-24/hypothetical protein OsI_30944 [Oryza sativa Indica Group]
Unigene9139_Zhong-531	-2.09103	-1.76109	-	-	-	-	gi|222616965|gb|EEE53097.1|/7.2433e-40/hypothetical protein OsJ_35864 [Oryza sativa Japonica Group]
Unigene44262_Zhong-531	1.4954	1.41045	-	-	-	-	gi|222617311|gb|EEE53443.1|/5.64609e-21/hypothetical protein OsJ_36535 [Oryza sativa Japonica Group]
Unigene31313_Zhong-531	1.89125	1.57062	-	-	-	-	gi|222622828|gb|EEE56960.1|/4.83651e-18/hypothetical protein OsJ_06671 [Oryza sativa Japonica Group]
Unigene29273_Zhong-531	1.43209	1.3786	-	-	-	-	gi|222623710|gb|EEE57842.1|/1.79117e-12/hypothetical protein OsJ_08464 [Oryza sativa Japonica Group]
Unigene29650_Zhong-531	1.35293	1.3235	-	-	-	-	gi|222623791|gb|EEE57923.1|/3.26011e-22/hypothetical protein OsJ_08621 [Oryza sativa Japonica Group]
Unigene9283_Zhong-531	-1.90682	-1.40635	-	-	-	-	gi|222624233|gb|EEE58365.1|/1.25959e-10/hypothetical protein OsJ_09502 [Oryza sativa Japonica Group]
Unigene9141_Zhong-531	2.27199	2.9297	-	-	-	-	gi|222631560|gb|EEE63692.1|/1.16432e-27/hypothetical protein OsJ_18510 [Oryza sativa Japonica Group]
Unigene35516_Zhong-531	3.56051	4.66065	-	-	-	-	gi|222635020|gb|EEE65152.1|/6.76029e-47/hypothetical protein OsJ_20239 [Oryza sativa Japonica Group]
Unigene7227_Zhong-531	1.4143	5.65836	-	-	-	-	gi|222637396|gb|EEE67528.1|/1.56216e-08/hypothetical protein OsJ_24994 [Oryza sativa Japonica Group]
Unigene42235_Zhong-531	-1.59841	-2.08627	-	-	-	-	gi|225216857|gb|ACN85155.1|/5.35744e-09/ABC transporter-like protein [Oryza nivara]
Unigene45884_Zhong-531	1.30708	1.40183	-	-	-	-	gi|22711565|gb|AAM01182.2|AC113336_34/3.49953e-10/Hypothetical protein [Oryza sativa Japonica Group]
Unigene11768_Zhong-531	4.18301	9.08185	-	-	-	-	gi|22748430|gb|AAN05395.1|/8.8294e-20/hypothetical protein [Oryza sativa Japonica Group]
Unigene19591_Zhong-531	-1.3435	-1.92755	-	-	-	-	gi|297602660|ref|NP_001052704.2|/9.02684e-09/Os04g0404400 [Oryza sativa Japonica Group]
Unigene22064_Zhong-531	-1.97757	-1.09206	-	GO:0016023//cytoplasmic membrane-bounded vesicle;GO:0046658//anchored to plasma membrane	-	-	gi|297607699|ref|NP_001060451.2|/1.01013e-109/Os07g0645000 [Oryza sativa Japonica Group]
Unigene46913_Zhong-531	-1.48105	-1.63927	-	-	-	-	gi|297719795|ref|NP_001172259.1|/4.53574e-40/Os01g0252250 [Oryza sativa Japonica Group]
Unigene7349_Zhong-531	-3.0561	-2.11552	-	GO:0016023//cytoplasmic membrane-bounded vesicle	-	-	gi|297721009|ref|NP_001172867.1|/1.51808e-48/Os02g0230300 [Oryza sativa Japonica Group]
Unigene47448_Zhong-531	-2.43423	-1.9596	-	GO:0016023//cytoplasmic membrane-bounded vesicle	-	-	gi|297721305|ref|NP_001173015.1|/4.54473e-32/Os02g0542700 [Oryza sativa Japonica Group]
CL4648.Contig5_Zhong-531	1.71585	1.71694	-	GO:0009536//plastid	-	-	gi|297722747|ref|NP_001173737.1|/6.16511e-31/Os04g0113350 [Oryza sativa Japonica Group]
Unigene47146_Zhong-531	1.92512	3.0803	-	GO:0016023//cytoplasmic membrane-bounded vesicle	-	-	gi|297722907|ref|NP_001173817.1|/2.1475e-13/Os04g0266330 [Oryza sativa Japonica Group]
Unigene48826_Zhong-531	-2.91178	-2.14127	-	-	-	-	gi|297723917|ref|NP_001174322.1|/1.46867e-06/Os05g0286200 [Oryza sativa Japonica Group]
CL4648.Contig2_Zhong-531	1.76797	1.46503	-	-	-	-	gi|297726921|ref|NP_001175824.1|/1.48371e-13/Os09g0404300 [Oryza sativa Japonica Group]
Unigene24879_Zhong-531	-1.55951	-1.21153	-	GO:0005739//mitochondrion	-	-	gi|297727785|ref|NP_001176256.1|/6.59168e-52/Os10g0542700 [Oryza sativa Japonica Group]
Unigene6958_Zhong-531	1.54831	2.4289	-	-	-	-	gi|297728129|ref|NP_001176428.1|/1.36083e-52/Os11g0210201 [Oryza sativa Japonica Group]
Unigene33454_Zhong-531	-2.11171	-2.51829	-	GO:0016023//cytoplasmic membrane-bounded vesicle	-	-	gi|325260832|gb|ADZ04650.1|/9.96715e-24/hypothetical protein [Oryza punctata]
Unigene6309_Zhong-531	2.10085	6.68586	-	-	-	-	gi|37573026|dbj|BAC98538.1|/6.79431e-44/unknown protein [Oryza sativa Japonica Group]
CL1789.Contig1_Zhong-531	1.5811	1.54294	-	-	-	-	gi|37806036|dbj|BAC99447.1|/2.9707e-15/hypothetical protein [Oryza sativa Japonica Group]
CL3300.Contig1_Zhong-531	3.51316	5.08379	-	-	-	-	gi|38567869|emb|CAD41624.3|/1.95954e-54/OSJNBa0091D06.11 [Oryza sativa Japonica Group]
Unigene39973_Zhong-531	1.58147	1.86862	-	-	-	-	gi|38605899|emb|CAE04783.3|/7.83524e-61/OSJNBb0020O11.11 [Oryza sativa Japonica Group]
Unigene8602_Zhong-531	1.28903	1.50932	-	-	-	-	gi|38637073|dbj|BAD03330.1|/2.98901e-07/hypothetical protein [Oryza sativa Japonica Group]
Unigene21379_Zhong-531	2.05596	1.58262	-	-	GO:0051879//Hsp90 protein binding	-	gi|40539009|gb|AAR87266.1|/2.50068e-93/expressed protein [Oryza sativa Japonica Group]
Unigene45933_Zhong-531	-1.5818	-1.30763	-	GO:0016023//cytoplasmic membrane-bounded vesicle	-	-	gi|42408092|dbj|BAD09233.1|/2.78851e-47/putative osc4 protein [Oryza sativa Japonica Group]
Unigene7350_Zhong-531	-3.23386	-2.38286	-	GO:0016023//cytoplasmic membrane-bounded vesicle	-	-	gi|50236397|gb|AAT71304.1|/5.84573e-24/proline- and threonine-rich protein [Oryza sativa]
CL7081.Contig1_Zhong-531	1.17679	1.63204	-	-	-	-	gi|51038186|gb|AAT93989.1|/2.28839e-08/hypothetical protein [Oryza sativa Japonica Group]
Unigene29470_Zhong-531	3.39133	2.94177	-	-	-	-	gi|514707350|ref|XP_004951273.1|/2.84938e-26/PREDICTED: BAG family molecular chaperone regulator 6-like [Setaria italica]
CL4431.Contig2_Zhong-531	1.25433	1.05735	-	GO:0016023//cytoplasmic membrane-bounded vesicle	-	-	gi|52353481|gb|AAU44047.1|/1.4305e-49/unknown protein [Oryza sativa Japonica Group]
Unigene35515_Zhong-531	3.52725	10.4313	-	-	-	-	gi|55296131|dbj|BAD67849.1|/1.04299e-20/hypothetical protein [Oryza sativa Japonica Group]
CL6444.Contig2_Zhong-531	-2.17291	-1.41791	-	GO:0005856//cytoskeleton;GO:0005737//cytoplasm	-	-	gi|573946611|ref|XP_006655638.1|/4.28219e-30/PREDICTED: probable protein ABIL4-like [Oryza brachyantha]
Unigene17420_Zhong-531	-2.44086	-2.22268	-	GO:0016023//cytoplasmic membrane-bounded vesicle;GO:0009507//chloroplast	-	-	gi|573961110|ref|XP_006662733.1|/1.65673e-59/PREDICTED: uncharacterized protein At5g22580-like [Oryza brachyantha]
Unigene21311_Zhong-531	1.44374	6.75475	-	GO:0016023//cytoplasmic membrane-bounded vesicle	-	-	gi|607895|gb|AAA58584.1|/1.35315e-12/anther specific [Oryza sativa Indica Group]
Unigene21312_Zhong-531	1.42011	7.24858	-	GO:0016023//cytoplasmic membrane-bounded vesicle	-	-	gi|607895|gb|AAA58584.1|/6.64349e-23/anther specific [Oryza sativa Indica Group]
Unigene36397_Zhong-531	1.3559	2.00974	-	-	-	-	gi|62734090|gb|AAX96199.1|/1.51238e-12/hypothetical protein LOC_Os11g07900 [Oryza sativa Japonica Group]
Unigene35779_Zhong-531	-2.16586	-1.61644	-	-	-	-	gi|6624712|emb|CAB63874.1|/7.56426e-56/l1332.3a [Oryza sativa Indica Group]
Unigene41183_Zhong-531	2.22719	2.08931	-	-	-	-	gi|77551308|gb|ABA94105.1|/1.42157e-18/hypothetical protein LOC_Os11g33280 [Oryza sativa Japonica Group]
Unigene41718_Zhong-531	-1.392	-1.14899	-	-	-	-	gi|77554594|gb|ABA97390.1|/6.6149e-07/hypothetical protein LOC_Os12g17230 [Oryza sativa Japonica Group]
Unigene41182_Zhong-531	2.10803	1.76345	-	-	GO:0008270//zinc ion binding;GO:0003676//nucleic acid binding	-	gi|77555012|gb|ABA97808.1|/2.05002e-59/hypothetical protein LOC_Os12g20070 [Oryza sativa Japonica Group]
Unigene23112_Zhong-531	1.86561	1.97278	-	GO:0016023//cytoplasmic membrane-bounded vesicle;GO:0016020//membrane	-	-	gi|90398973|emb|CAJ86245.1|/9.41063e-54/H0801D08.3 [Oryza sativa Indica Group]
Unigene9150_Zhong-531	-2.48387	-1.49589	-	-	GO:0003964//RNA-directed DNA polymerase activity;GO:0003677//DNA binding;GO:0003723//RNA binding	GO:0006278//RNA-dependent DNA replication;GO:0006310//DNA recombination	gi|297721805|ref|NP_001173266.1|/2.30051e-12/Os03g0146900 [Oryza sativa Japonica Group]
CL1395.Contig4_Zhong-531	1.86302	2.19773	-	-	-	GO:0006355//regulation of transcription, DNA-dependent	gi|115486815|ref|NP_001068551.1|/2.06941e-21/Os11g0706000 [Oryza sativa Japonica Group]
Unigene23955_Zhong-531	1.59592	1.4697	-	GO:0005634//nucleus	-	GO:0006355//regulation of transcription, DNA-dependent	gi|125553524|gb|EAY99233.1|/3.08971e-76/hypothetical protein OsI_21192 [Oryza sativa Indica Group]
Unigene46237_Zhong-531	1.36444	1.23683	-	GO:0005634//nucleus	GO:0003700//sequence-specific DNA binding transcription factor activity;GO:0003677//DNA binding	GO:0006355//regulation of transcription, DNA-dependent	gi|169116898|gb|ACA42753.1|/2.39338e-59/submergence-1B [Oryza nivara]
Unigene17851_Zhong-531	-1.13582	-1.02601	-	GO:0005634//nucleus	GO:0046872//metal ion binding;GO:0003677//DNA binding	GO:0006355//regulation of transcription, DNA-dependent	gi|297725707|ref|NP_001175217.1|/1.92162e-72/Os07g0505200 [Oryza sativa Japonica Group]
Unigene25395_Zhong-531	2.30218	2.45411	-	-	GO:0003677//DNA binding	GO:0006355//regulation of transcription, DNA-dependent	gi|333776982|dbj|BAK23965.1|/0/transcription factor [Oryza sativa Japonica Group]
Unigene38347_Zhong-531	3.12689	3.15799	-	GO:0005634//nucleus	GO:0003700//sequence-specific DNA binding transcription factor activity;GO:0043565//sequence-specific DNA binding	GO:0006355//regulation of transcription, DNA-dependent;GO:0006950//response to stress	gi|115480265|ref|NP_001063726.1|/1.08782e-17/Os09g0526600 [Oryza sativa Japonica Group]
Unigene24954_Zhong-531	1.46441	1.85679	-	GO:0005634//nucleus	GO:0003700//sequence-specific DNA binding transcription factor activity;GO:0003677//DNA binding	GO:0006355//regulation of transcription, DNA-dependent;GO:0034059//response to anoxia	gi|115436220|ref|NP_001042868.1|/3.83131e-43/Os01g0313300 [Oryza sativa Japonica Group]
Unigene7440_Zhong-531	3.16249	2.09219	-	GO:0005634//nucleus	GO:0003746//translation elongation factor activity;GO:0046872//metal ion binding	GO:0006414//translational elongation;GO:0006355//regulation of transcription, DNA-dependent	gi|115444063|ref|NP_001045811.1|/1.47354e-58/Os02g0134300 [Oryza sativa Japonica Group]
CL615.Contig1_Zhong-531	1.39473	1.09124	-	-	GO:0005524//ATP binding;GO:0004674//protein serine/threonine kinase activity	GO:0006468//protein phosphorylation	gi|218196246|gb|EEC78673.1|/1.41828e-25/hypothetical protein OsI_18806 [Oryza sativa Indica Group]
Unigene1330_Zhong-531	1.5563	1.39381	-	-	GO:0005524//ATP binding;GO:0004674//protein serine/threonine kinase activity	GO:0006468//protein phosphorylation	gi|218196246|gb|EEC78673.1|/2.41833e-33/hypothetical protein OsI_18806 [Oryza sativa Indica Group]
CL374.Contig1_Zhong-531	-1.45123	3.56475	-	GO:0016023//cytoplasmic membrane-bounded vesicle	GO:0008233//peptidase activity	GO:0006508//proteolysis	gi|110288609|gb|ABG65912.1|/1.51737e-57/Protease inhibitor/seed storage/LTP family protein, expressed [Oryza sativa Japonica Group]
CL6798.Contig1_Zhong-531	-2.72462	-1.88058	-	GO:0016023//cytoplasmic membrane-bounded vesicle	GO:0003677//DNA binding;GO:0004190//aspartic-type endopeptidase activity	GO:0006508//proteolysis	gi|115466068|ref|NP_001056633.1|/7.79661e-45/Os06g0119600 [Oryza sativa Japonica Group]
CL3736.Contig2_Zhong-531	-2.03642	-1.03709	-	GO:0016021//integral to membrane;GO:0009506//plasmodesma	GO:0004252//serine-type endopeptidase activity	GO:0006508//proteolysis	gi|115477653|ref|NP_001062422.1|/1.29484e-69/Os08g0546700 [Oryza sativa Japonica Group]
CL374.Contig2_Zhong-531	-1.67483	2.57917	-	GO:0016023//cytoplasmic membrane-bounded vesicle	GO:0008233//peptidase activity	GO:0006508//proteolysis	gi|115481138|ref|NP_001064162.1|/3.49756e-62/Os10g0148000 [Oryza sativa Japonica Group]
Unigene11831_Zhong-531	2.51371	4.75355	-	GO:0016023//cytoplasmic membrane-bounded vesicle	GO:0008234//cysteine-type peptidase activity	GO:0006508//proteolysis	gi|125539457|gb|EAY85852.1|/2.39213e-25/hypothetical protein OsI_07214 [Oryza sativa Indica Group]
Unigene7372_Zhong-531	-2.02105	-1.74121	-	GO:0016023//cytoplasmic membrane-bounded vesicle	GO:0008233//peptidase activity;GO:0004867//serine-type endopeptidase inhibitor activity	GO:0006508//proteolysis	gi|20161478|dbj|BAB90402.1|/4.5663e-73/P0432B10.23 [Oryza sativa Japonica Group]
Unigene41035_Zhong-531	-3.40928	-1.77389	-	GO:0016023//cytoplasmic membrane-bounded vesicle	GO:0003677//DNA binding;GO:0004190//aspartic-type endopeptidase activity	GO:0006508//proteolysis	gi|218197465|gb|EEC79892.1|/2.73195e-45/hypothetical protein OsI_21411 [Oryza sativa Indica Group]
Unigene26593_Zhong-531	-2.72248	2.10977	-	GO:0016023//cytoplasmic membrane-bounded vesicle	GO:0042802//identical protein binding;GO:0004252//serine-type endopeptidase activity	GO:0006508//proteolysis;GO:0043086//negative regulation of catalytic activity	gi|125552067|gb|EAY97776.1|/2.10285e-45/hypothetical protein OsI_19688 [Oryza sativa Indica Group]
Unigene50881_Zhong-531	1.97057	2.91607	-	-	GO:0004806//triglyceride lipase activity	GO:0006629//lipid metabolic process	gi|222624921|gb|EEE59053.1|/1.38397e-53/hypothetical protein OsJ_10831 [Oryza sativa Japonica Group]
CL1974.Contig1_Zhong-531	-1.70052	-1.53611	-	GO:0016023//cytoplasmic membrane-bounded vesicle;GO:0005618//cell wall;GO:0009534//chloroplast thylakoid;GO:0005634//nucleus;GO:0048046//apoplast	GO:0016788//hydrolase activity, acting on ester bonds	GO:0006629//lipid metabolic process	gi|222632247|gb|EEE64379.1|/2.18758e-50/hypothetical protein OsJ_19221 [Oryza sativa Japonica Group]
Unigene24783_Zhong-531	-1.57041	-1.64472	-	GO:0009536//plastid	-	GO:0006633//fatty acid biosynthetic process	gi|125564534|gb|EAZ09914.1|/2.88517e-10/hypothetical protein OsI_32210 [Oryza sativa Indica Group]
Unigene51373_Zhong-531	-2.04658	-1.59427	-	GO:0016023//cytoplasmic membrane-bounded vesicle;GO:0009505//plant-type cell wall;GO:0005576//extracellular region;GO:0009506//plasmodesma	GO:0008289//lipid binding;GO:0008233//peptidase activity	GO:0006865//amino acid transport;GO:0019684//photosynthesis, light reaction;GO:0009697//salicylic acid biosynthetic process;GO:0010363//regulation of plant-type hypersensitive response;GO:0006869//lipid transport;GO:0009651//response to salt stress;GO:0015706//nitrate transport;GO:0006612//protein targeting to membrane;GO:0050832//defense response to fungus;GO:0042742//defense response to bacteri…	gi|115483312|ref|NP_001065326.1|/1.46749e-41/Os10g0551700 [Oryza sativa Japonica Group]
Unigene7271_Zhong-531	-1.82769	-2.7835	-	-	GO:0030598//rRNA N-glycosylase activity	GO:0006952//defense response;GO:0017148//negative regulation of translation	gi|125558778|gb|EAZ04314.1|/1.00059e-167/hypothetical protein OsI_26454 [Oryza sativa Indica Group]
Unigene8934_Zhong-531	-1.45231	-1.3999	-	-	GO:0030598//rRNA N-glycosylase activity	GO:0006952//defense response;GO:0017148//negative regulation of translation	gi|218193416|gb|EEC75843.1|/3.56454e-76/hypothetical protein OsI_12841 [Oryza sativa Indica Group]
Unigene6542_Zhong-531	-1.44863	-1.5137	-	-	GO:0030598//rRNA N-glycosylase activity	GO:0006952//defense response;GO:0017148//negative regulation of translation	gi|297722407|ref|NP_001173567.1|/6.5177e-112/Os03g0653900 [Oryza sativa Japonica Group]
CL680.Contig2_Zhong-531	-1.45951	1.85042	-	GO:0005819//spindle;GO:0009536//plastid;GO:0005874//microtubule	-	GO:0007067//mitosis	gi|573956586|ref|XP_006660522.1|/2.87262e-99/PREDICTED: protein TPX2-like [Oryza brachyantha]
Unigene39069_Zhong-531	-1.44185	-1.09319	-	GO:0009536//plastid	GO:0016747//transferase activity, transferring acyl groups other than amino-acyl groups	GO:0008152//metabolic process	gi|115438576|ref|NP_001043573.1|/2.86719e-81/Os01g0615300 [Oryza sativa Japonica Group]
Unigene30025_Zhong-531	-2.14288	-2.61704	-	GO:0009570//chloroplast stroma	GO:0016740//transferase activity	GO:0008152//metabolic process	gi|125536016|gb|EAY82504.1|/5.22829e-41/hypothetical protein OsI_37721 [Oryza sativa Indica Group]
Unigene24568_Zhong-531	-2.06203	-1.66371	-	-	GO:0016884//carbon-nitrogen ligase activity, with glutamine as amido-N-donor	GO:0008152//metabolic process	gi|218185324|gb|EEC67751.1|/1.49011e-58/hypothetical protein OsI_35272 [Oryza sativa Indica Group]
Unigene43716_Zhong-531	-2.32231	-1.50163	-	GO:0009505//plant-type cell wall;GO:0016023//cytoplasmic membrane-bounded vesicle;GO:0031012//extracellular matrix;GO:0005634//nucleus;GO:0048046//apoplast	GO:0045735//nutrient reservoir activity;GO:0030145//manganese ion binding	GO:0009409//response to cold	gi|2961201|gb|AAC05682.1|/4.12197e-41/germin-like protein [Oryza sativa Japonica Group]
CL3271.Contig1_Zhong-531	-1.30202	2.02665	-	GO:0016023//cytoplasmic membrane-bounded vesicle;GO:0043668//exine	-	GO:0009555//pollen development	gi|4091010|gb|AAC99621.1|/3.70583e-26/anther-specific protein [Oryza sativa]
Unigene23778_Zhong-531	-1.32095	-1.63744	-	GO:0005773//vacuole;GO:0009506//plasmodesma;GO:0005618//cell wall;GO:0016020//membrane	-	GO:0009627//systemic acquired resistance;GO:0010224//response to UV-B;GO:0046686//response to cadmium ion;GO:0031540//regulation of anthocyanin biosynthetic process;GO:0009615//response to virus	gi|125547180|gb|EAY93002.1|/1.04321e-36/hypothetical protein OsI_14801 [Oryza sativa Indica Group]
Unigene1187_Zhong-531	1.3267	7.4936	-	GO:0016023//cytoplasmic membrane-bounded vesicle;GO:0009505//plant-type cell wall	-	GO:0009737//response to abscisic acid stimulus;GO:0009741//response to brassinosteroid stimulus;GO:0009739//response to gibberellin stimulus	gi|115464061|ref|NP_001055630.1|/4.22067e-52/Os05g0432200 [Oryza sativa Japonica Group]
Unigene19807_Zhong-531	-1.51095	-1.70188	-	GO:0009506//plasmodesma	-	GO:0009751//response to salicylic acid stimulus;GO:0010286//heat acclimation	gi|48375076|gb|AAT42201.1|/1.25731e-18/gibberellin-stimulated protein [Oryza sativa Japonica Group]
CL6687.Contig1_Zhong-531	-1.74421	2.26242	-	GO:0016023//cytoplasmic membrane-bounded vesicle;GO:0005886//plasma membrane;GO:0005774//vacuolar membrane;GO:0031225//anchored to membrane	-	GO:0010215//cellulose microfibril organization;GO:0009834//secondary cell wall biogenesis;GO:0016049//cell growth	gi|125586664|gb|EAZ27328.1|/6.14528e-58/hypothetical protein OsJ_11270 [Oryza sativa Japonica Group]
Unigene37527_Zhong-531	-1.58295	2.00399	-	GO:0016023//cytoplasmic membrane-bounded vesicle;GO:0005886//plasma membrane;GO:0005774//vacuolar membrane;GO:0031225//anchored to membrane	-	GO:0010215//cellulose microfibril organization;GO:0009834//secondary cell wall biogenesis;GO:0016049//cell growth	gi|125586664|gb|EAZ27328.1|/6.91977e-17/hypothetical protein OsJ_11270 [Oryza sativa Japonica Group]
Unigene26983_Zhong-531	-1.57942	-1.19945	-	GO:0016020//membrane	GO:0015095//magnesium ion transmembrane transporter activity	GO:0015693//magnesium ion transport	gi|125552403|gb|EAY98112.1|/1.223e-21/hypothetical protein OsI_20028 [Oryza sativa Indica Group]
Unigene26692_Zhong-531	-1.84853	-1.70536	-	GO:0005773//vacuole;GO:0009506//plasmodesma;GO:0016021//integral to membrane;GO:0005634//nucleus	GO:0015145//monosaccharide transmembrane transporter activity;GO:0005351//sugar:hydrogen symporter activity	GO:0015749//monosaccharide transport;GO:0055085//transmembrane transport	gi|115472765|ref|NP_001059981.1|/8.73784e-28/Os07g0559700 [Oryza sativa Japonica Group]
CL5575.Contig2_Zhong-531	-1.43424	1.54721	-	GO:0005773//vacuole;GO:0016023//cytoplasmic membrane-bounded vesicle;GO:0009506//plasmodesma;GO:0016021//integral to membrane;GO:0005634//nucleus	GO:0015145//monosaccharide transmembrane transporter activity;GO:0005351//sugar:hydrogen symporter activity	GO:0015749//monosaccharide transport;GO:0055085//transmembrane transport	gi|125526478|gb|EAY74592.1|/2.32022e-44/hypothetical protein OsI_02482 [Oryza sativa Indica Group]
Unigene32416_Zhong-531	-1.28455	-1.11027	-	GO:0030663//COPI-coated vesicle membrane;GO:0005886//plasma membrane	-	GO:0016192//vesicle-mediated transport;GO:0015031//protein transport	gi|218190590|gb|EEC73017.1|/8.93785e-53/hypothetical protein OsI_06944 [Oryza sativa Indica Group]
Unigene7389_Zhong-531	1.37259	1.78789	-	GO:0016023//cytoplasmic membrane-bounded vesicle;GO:0005773//vacuole	GO:0003993//acid phosphatase activity	GO:0016311//dephosphorylation	gi|125534717|gb|EAY81265.1|/3.11254e-17/hypothetical protein OsI_36444 [Oryza sativa Indica Group]
Unigene31840_Zhong-531	-1.44659	-1.09486	-	GO:0005768//endosome;GO:0005773//vacuole;GO:0016328//lateral plasma membrane;GO:0043674//columella;GO:0016021//integral to membrane	GO:0005452//inorganic anion exchanger activity;GO:0080139//borate efflux transmembrane transporter activity	GO:0035445//borate transmembrane transport;GO:0010036//response to boron-containing substance	gi|218187087|gb|EEC69514.1|/7.49099e-27/hypothetical protein OsI_38753 [Oryza sativa Indica Group]
Unigene23292_Zhong-531	-1.84866	-2.04017	-	GO:0016023//cytoplasmic membrane-bounded vesicle	GO:0016788//hydrolase activity, acting on ester bonds	GO:0042538//hyperosmotic salinity response;GO:0006629//lipid metabolic process;GO:0009751//response to salicylic acid stimulus;GO:0010226//response to lithium ion	gi|115449617|ref|NP_001048510.1|/1.75121e-60/Os02g0816200 [Oryza sativa Japonica Group]
Unigene37175_Zhong-531	-2.74908	-1.32037	-	GO:0005773//vacuole	-	GO:0042546//cell wall biogenesis	gi|115469016|ref|NP_001058107.1|/5.60035e-41/Os06g0624700 [Oryza sativa Japonica Group]
Unigene38752_Zhong-531	1.88089	1.4098	-	-	GO:0016740//transferase activity	GO:0042752//regulation of circadian rhythm;GO:0008152//metabolic process	gi|42408989|dbj|BAD10244.1|/5.06597e-15/N-acetyltransferase and Transcription factor-like protein [Oryza sativa Japonica Group]
Unigene24790_Zhong-531	-1.27565	1.2642	-	GO:0046658//anchored to plasma membrane;GO:0016023//cytoplasmic membrane-bounded vesicle;GO:0005618//cell wall;GO:0005774//vacuolar membrane	-	GO:0048367//shoot system development;GO:0048364//root development	gi|115478142|ref|NP_001062666.1|/5.08675e-36/Os09g0248100 [Oryza sativa Japonica Group]
Unigene1557_Zhong-531	-2.58635	-1.48596	-	GO:0005622//intracellular;GO:0005886//plasma membrane	GO:0003677//DNA binding;GO:0008270//zinc ion binding	GO:0048579//negative regulation of long-day photoperiodism, flowering;GO:0007623//circadian rhythm	gi|215704348|dbj|BAG93782.1|/4.81042e-16/unnamed protein product [Oryza sativa Japonica Group]
Unigene38413_Zhong-531	-1.24726	-1.07813	-	GO:0005634//nucleus	GO:0046872//metal ion binding;GO:0003677//DNA binding	GO:0048856//anatomical structure development;GO:0006355//regulation of transcription, DNA-dependent;GO:0007275//multicellular organismal development	gi|115469800|ref|NP_001058499.1|/5.40241e-92/Os06g0703500 [Oryza sativa Japonica Group]
Unigene38411_Zhong-531	-1.18159	-1.21131	-	GO:0005634//nucleus	GO:0046872//metal ion binding;GO:0003677//DNA binding	GO:0048856//anatomical structure development;GO:0006355//regulation of transcription, DNA-dependent;GO:0007275//multicellular organismal development	gi|160184941|sp|A2YGR5.1|SPL12_ORYSI/3.30022e-121/RecName: Full=Squamosa promoter-binding-like protein 12
Unigene26256_Zhong-531	-2.79326	-3.61496	-	-	-	GO:0050896//response to stimulus	gi|125533814|gb|EAY80362.1|/8.40323e-108/hypothetical protein OsI_35535 [Oryza sativa Indica Group]
Unigene40107_Zhong-531	-1.72395	-1.47012	-	GO:0016021//integral to membrane	GO:0022891//substrate-specific transmembrane transporter activity	GO:0055085//transmembrane transport	gi|115472765|ref|NP_001059981.1|/1.61638e-21/Os07g0559700 [Oryza sativa Japonica Group]
CL1673.Contig1_Zhong-531	-2.14815	-1.66783	-	GO:0009505//plant-type cell wall;GO:0016023//cytoplasmic membrane-bounded vesicle;GO:0048046//apoplast	GO:0045735//nutrient reservoir activity;GO:0030145//manganese ion binding;GO:0004784//superoxide dismutase activity	GO:0055114//oxidation-reduction process	gi|115462963|ref|NP_001055081.1|/8.18516e-13/Os05g0277500 [Oryza sativa Japonica Group]
CL1784.Contig1_Zhong-531	1.70381	3.98352	-	-	-	GO:0071732//cellular response to nitric oxide;GO:0071281//cellular response to iron ion;GO:0071369//cellular response to ethylene stimulus	gi|115468306|ref|NP_001057752.1|/1.0652e-50/Os06g0523300 [Oryza sativa Japonica Group]
CL1673.Contig2_Zhong-531	-2.39527	-1.82318	-	GO:0009505//plant-type cell wall;GO:0009506//plasmodesma;GO:0016023//cytoplasmic membrane-bounded vesicle;GO:0048046//apoplast	GO:0045735//nutrient reservoir activity;GO:0030145//manganese ion binding	GO:2000280//regulation of root development;GO:0010497//plasmodesmata-mediated intercellular transport	gi|115462963|ref|NP_001055081.1|/9.1673e-25/Os05g0277500 [Oryza sativa Japonica Group]
Unigene32922_Zhong-531	-1.46207	-1.23446	K00128|1|0.0|988|osa:4336538|aldehyde dehydrogenase (NAD+) [EC:1.2.1.3]	GO:0016020//membrane;GO:0005783//endoplasmic reticulum	GO:0004030//aldehyde dehydrogenase [NAD(P)+] activity	GO:0006081//cellular aldehyde metabolic process;GO:0055114//oxidation-reduction process	gi|115459684|ref|NP_001053442.1|/0/Os04g0540600 [Oryza sativa Japonica Group]
Unigene577_Zhong-531	-1.53413	-1.09756	K00261|1|0.0|704|osa:4334405|glutamate dehydrogenase (NAD(P)+) [EC:1.4.1.3]	GO:0005739//mitochondrion	GO:0005507//copper ion binding;GO:0008270//zinc ion binding;GO:0050897//cobalt ion binding;GO:0004353//glutamate dehydrogenase [NAD(P)+] activity;GO:0005524//ATP binding	GO:0009646//response to absence of light;GO:0055114//oxidation-reduction process;GO:0009651//response to salt stress;GO:0006520//cellular amino acid metabolic process;GO:0051171//regulation of nitrogen compound metabolic process;GO:0046686//response to cadmium ion	gi|115455879|ref|NP_001051540.1|/0/Os03g0794500 [Oryza sativa Japonica Group]
Unigene15825_Zhong-531	1.91902	1.98781	K00264|1|2e-23|105|bdi:100832857|glutamate synthase (NADPH/NADH) [EC:1.4.1.13 1.4.1.14]	GO:0009570//chloroplast stroma	GO:0051538//3 iron, 4 sulfur cluster binding;GO:0050660//flavin adenine dinucleotide binding;GO:0015036//disulfide oxidoreductase activity;GO:0005506//iron ion binding;GO:0010181//FMN binding;GO:0016040//glutamate synthase (NADH) activity	GO:0019676//ammonia assimilation cycle;GO:0022900//electron transport chain;GO:0048589//developmental growth;GO:0097054//L-glutamate biosynthetic process;GO:0046686//response to cadmium ion;GO:0060359//response to ammonium ion	gi|222632506|gb|EEE64638.1|/4.78706e-34/hypothetical protein OsJ_19492 [Oryza sativa Japonica Group]
CL5437.Contig2_Zhong-531	1.60192	3.21874	K00264|1|2e-40|161|sbi:SORBI_09g027910|glutamate synthase (NADPH/NADH) [EC:1.4.1.13 1.4.1.14]	GO:0009570//chloroplast stroma	GO:0051538//3 iron, 4 sulfur cluster binding;GO:0050660//flavin adenine dinucleotide binding;GO:0015036//disulfide oxidoreductase activity;GO:0005506//iron ion binding;GO:0010181//FMN binding;GO:0016040//glutamate synthase (NADH) activity	GO:0019676//ammonia assimilation cycle;GO:0022900//electron transport chain;GO:0048589//developmental growth;GO:0097054//L-glutamate biosynthetic process;GO:0046686//response to cadmium ion;GO:0060359//response to ammonium ion	gi|222632506|gb|EEE64638.1|/1.24432e-45/hypothetical protein OsJ_19492 [Oryza sativa Japonica Group]
CL3590.Contig2_Zhong-531	1.97947	2.07616	K00264|1|4e-150|528|sbi:SORBI_09g027910|glutamate synthase (NADPH/NADH) [EC:1.4.1.13 1.4.1.14]	GO:0009570//chloroplast stroma	GO:0051538//3 iron, 4 sulfur cluster binding;GO:0050660//flavin adenine dinucleotide binding;GO:0015036//disulfide oxidoreductase activity;GO:0005506//iron ion binding;GO:0010181//FMN binding;GO:0016040//glutamate synthase (NADH) activity	GO:0019676//ammonia assimilation cycle;GO:0022900//electron transport chain;GO:0048589//developmental growth;GO:0097054//L-glutamate biosynthetic process;GO:0046686//response to cadmium ion;GO:0060359//response to ammonium ion	gi|218197243|gb|EEC79670.1|/0/hypothetical protein OsI_20922 [Oryza sativa Indica Group]
CL5437.Contig1_Zhong-531	1.52595	2.75638	K00264|1|4e-40|160|sbi:SORBI_09g027910|glutamate synthase (NADPH/NADH) [EC:1.4.1.13 1.4.1.14]	GO:0009941//chloroplast envelope;GO:0005829//cytosol;GO:0009570//chloroplast stroma;GO:0005886//plasma membrane;GO:0005739//mitochondrion	GO:0050660//flavin adenine dinucleotide binding;GO:0016040//glutamate synthase (NADH) activity;GO:0051538//3 iron, 4 sulfur cluster binding;GO:0005506//iron ion binding;GO:0005351//sugar:hydrogen symporter activity;GO:0010181//FMN binding	GO:0006094//gluconeogenesis;GO:0048589//developmental growth;GO:0009651//response to salt stress;GO:0042128//nitrate assimilation;GO:0006096//glycolysis;GO:0097054//L-glutamate biosynthetic process;GO:0046686//response to cadmium ion;GO:0055114//oxidation-reduction process;GO:0019676//ammonia assimilation cycle	gi|222632506|gb|EEE64638.1|/1.68084e-42/hypothetical protein OsJ_19492 [Oryza sativa Japonica Group]
Unigene43571_Zhong-531	-1.4645	-1.65863	K00423|1|1e-41|167|aly:ARALYDRAFT_892557|L-ascorbate oxidase [EC:1.10.3.3]	GO:0009505//plant-type cell wall;GO:0016023//cytoplasmic membrane-bounded vesicle	GO:0005507//copper ion binding;GO:0008447//L-ascorbate oxidase activity	GO:0055114//oxidation-reduction process;GO:0080167//response to karrikin	gi|115470345|ref|NP_001058771.1|/1.42975e-71/Os07g0119400 [Oryza sativa Japonica Group]
CL6491.Contig2_Zhong-531	-1.83936	-1.78236	K00423|1|1e-63|241|aly:ARALYDRAFT_892557|L-ascorbate oxidase [EC:1.10.3.3]	GO:0009506//plasmodesma;GO:0046658//anchored to plasma membrane;GO:0009505//plant-type cell wall;GO:0005774//vacuolar membrane;GO:0016023//cytoplasmic membrane-bounded vesicle;GO:0048046//apoplast	GO:0005507//copper ion binding;GO:0008447//L-ascorbate oxidase activity	GO:0055114//oxidation-reduction process;GO:0009932//cell tip growth	gi|218184854|gb|EEC67281.1|/0/hypothetical protein OsI_34261 [Oryza sativa Indica Group]
Unigene40190_Zhong-531	-2.15265	-1.66961	K00423|1|2e-36|150|aly:ARALYDRAFT_892557|L-ascorbate oxidase [EC:1.10.3.3]	GO:0009505//plant-type cell wall;GO:0009506//plasmodesma;GO:0016023//cytoplasmic membrane-bounded vesicle;GO:0016020//membrane	GO:0016491//oxidoreductase activity;GO:0005507//copper ion binding	GO:0055114//oxidation-reduction process	gi|222637118|gb|EEE67250.1|/2.25709e-83/hypothetical protein OsJ_24405 [Oryza sativa Japonica Group]
Unigene42631_Zhong-531	-1.36439	-1.65026	K00423|1|3e-39|158|ath:AT1G55570|L-ascorbate oxidase [EC:1.10.3.3]	GO:0009506//plasmodesma;GO:0046658//anchored to plasma membrane;GO:0009505//plant-type cell wall;GO:0005774//vacuolar membrane;GO:0016023//cytoplasmic membrane-bounded vesicle;GO:0048046//apoplast	GO:0005507//copper ion binding;GO:0016491//oxidoreductase activity	GO:0055114//oxidation-reduction process;GO:0009932//cell tip growth	gi|222613111|gb|EEE51243.1|/3.7272e-79/hypothetical protein OsJ_32106 [Oryza sativa Japonica Group]
Unigene40194_Zhong-531	-2.43294	-1.73895	K00423|1|3e-56|215|aly:ARALYDRAFT_892557|L-ascorbate oxidase [EC:1.10.3.3];K01115|3|6e-16|82.0|vcn:VOLCADRAFT_99471|phospholipase D [EC:3.1.4.4]	GO:0016020//membrane;GO:0009506//plasmodesma;GO:0009505//plant-type cell wall	GO:0005507//copper ion binding;GO:0008447//L-ascorbate oxidase activity	GO:0055114//oxidation-reduction process	gi|222637118|gb|EEE67250.1|/1.85463e-109/hypothetical protein OsJ_24405 [Oryza sativa Japonica Group]
Unigene43577_Zhong-531	-1.59959	-1.60414	K00423|1|6e-115|412|aly:ARALYDRAFT_892557|L-ascorbate oxidase [EC:1.10.3.3]	GO:0009505//plant-type cell wall;GO:0016023//cytoplasmic membrane-bounded vesicle	GO:0016491//oxidoreductase activity;GO:0005507//copper ion binding	GO:0055114//oxidation-reduction process;GO:0080167//response to karrikin	gi|115470345|ref|NP_001058771.1|/0/Os07g0119400 [Oryza sativa Japonica Group]
Unigene16320_Zhong-531	-2.5708	-1.93112	K00430|1|0.0|678|osa:4326874|peroxidase [EC:1.11.1.7]	GO:0009505//plant-type cell wall;GO:0016023//cytoplasmic membrane-bounded vesicle;GO:0005576//extracellular region	GO:0046872//metal ion binding;GO:0004601//peroxidase activity;GO:0020037//heme binding	GO:0006979//response to oxidative stress;GO:0055114//oxidation-reduction process;GO:0080001//mucilage extrusion from seed coat;GO:0044347;GO:0009809//lignin biosynthetic process	gi|125526325|gb|EAY74439.1|/0/hypothetical protein OsI_02330 [Oryza sativa Indica Group]
Unigene26082_Zhong-531	-2.14144	-1.11041	K00430|1|1e-12|69.3|mtr:MTR_4g114210|peroxidase [EC:1.11.1.7]	GO:0016023//cytoplasmic membrane-bounded vesicle	GO:0046872//metal ion binding;GO:0020037//heme binding;GO:0004601//peroxidase activity	GO:0006979//response to oxidative stress;GO:0055114//oxidation-reduction process	gi|221327777|gb|ACM17593.1|/3.15328e-33/peroxidase [Oryza sativa Indica Group]
CL1536.Contig1_Zhong-531	-1.96077	-1.18721	K00430|1|1e-52|204|vvi:100262758|peroxidase [EC:1.11.1.7]	GO:0016023//cytoplasmic membrane-bounded vesicle	GO:0046872//metal ion binding;GO:0020037//heme binding;GO:0004601//peroxidase activity	GO:0006979//response to oxidative stress;GO:0055114//oxidation-reduction process	gi|221327795|gb|ACM17610.1|/7.71638e-118/peroxidase [Oryza nivara]
Unigene38180_Zhong-531	-2.84578	-1.21974	K00430|1|2e-18|88.6|bdi:100835377|peroxidase [EC:1.11.1.7]	GO:0005794//Golgi apparatus;GO:0016023//cytoplasmic membrane-bounded vesicle	GO:0046872//metal ion binding;GO:0020037//heme binding;GO:0004601//peroxidase activity	GO:0006979//response to oxidative stress;GO:0050832//defense response to fungus;GO:0055114//oxidation-reduction process	gi|125535203|gb|EAY81751.1|/8.51681e-23/hypothetical protein OsI_36925 [Oryza sativa Indica Group]
Unigene53392_Zhong-531	2.44144	9.57249	K00430|1|2e-25|112|bdi:100826951|peroxidase [EC:1.11.1.7]	GO:0016023//cytoplasmic membrane-bounded vesicle	GO:0046872//metal ion binding;GO:0020037//heme binding;GO:0004601//peroxidase activity	GO:0006979//response to oxidative stress;GO:0055114//oxidation-reduction process	gi|125538747|gb|EAY85142.1|/2.37051e-49/hypothetical protein OsI_06497 [Oryza sativa Indica Group]
CL5810.Contig1_Zhong-531	-2.46465	-1.11621	K00430|1|3e-14|74.7|vvi:100262758|peroxidase [EC:1.11.1.7]	GO:0016023//cytoplasmic membrane-bounded vesicle	GO:0046872//metal ion binding;GO:0020037//heme binding;GO:0004601//peroxidase activity	GO:0006979//response to oxidative stress;GO:0055114//oxidation-reduction process	gi|221327777|gb|ACM17593.1|/7.49932e-27/peroxidase [Oryza sativa Indica Group]
Unigene14575_Zhong-531	-1.55653	-1.92831	K00430|1|3e-152|535|osa:4345222|peroxidase [EC:1.11.1.7]	GO:0016023//cytoplasmic membrane-bounded vesicle	GO:0046872//metal ion binding;GO:0020037//heme binding;GO:0004601//peroxidase activity	GO:0006979//response to oxidative stress;GO:0055114//oxidation-reduction process	gi|115475802|ref|NP_001061497.1|/6.48168e-151/Os08g0302000 [Oryza sativa Japonica Group]
Unigene24620_Zhong-531	-1.91764	-1.07315	K00430|1|4e-43|172|mtr:MTR_3g094670|peroxidase [EC:1.11.1.7]	GO:0005739//mitochondrion	GO:0020037//heme binding;GO:0046872//metal ion binding;GO:0004601//peroxidase activity	GO:0055114//oxidation-reduction process;GO:0006979//response to oxidative stress	gi|55700921|tpe|CAH69269.1|/1.12231e-69/TPA: class III peroxidase 27 precursor [Oryza sativa Japonica Group]
Unigene41090_Zhong-531	-1.95827	2.30291	K00430|1|5e-06|47.4|sbi:SORBI_03g046760|peroxidase [EC:1.11.1.7]	-	GO:0020037//heme binding;GO:0046872//metal ion binding;GO:0004601//peroxidase activity	GO:0055114//oxidation-reduction process;GO:0006979//response to oxidative stress	gi|115461949|ref|NP_001054574.1|/9.63843e-35/Os05g0135500 [Oryza sativa Japonica Group]
Unigene25198_Zhong-531	-1.82541	2.42724	K00430|1|6e-24|107|osa:4341861|peroxidase [EC:1.11.1.7]	GO:0016023//cytoplasmic membrane-bounded vesicle	GO:0046872//metal ion binding;GO:0020037//heme binding;GO:0004601//peroxidase activity	GO:0042538//hyperosmotic salinity response;GO:0009269//response to desiccation;GO:0009409//response to cold;GO:0006979//response to oxidative stress;GO:0055114//oxidation-reduction process	gi|55701045|tpe|CAH69331.1|/1.48002e-22/TPA: class III peroxidase 89 precursor [Oryza sativa Japonica Group]
Unigene34652_Zhong-531	-2.05356	2.08834	K00430|1|6e-29|123|osa:4351300|peroxidase [EC:1.11.1.7]	-	GO:0020037//heme binding;GO:0046872//metal ion binding;GO:0004601//peroxidase activity	GO:0055114//oxidation-reduction process;GO:0006979//response to oxidative stress	gi|115486968|ref|NP_001065971.1|/1.50258e-27/Os12g0112000 [Oryza sativa Japonica Group]
Unigene14574_Zhong-531	-1.83074	-1.90206	K00430|1|9e-52|199|osa:4345222|peroxidase [EC:1.11.1.7]	GO:0016023//cytoplasmic membrane-bounded vesicle	GO:0046872//metal ion binding;GO:0020037//heme binding;GO:0004601//peroxidase activity	GO:0006979//response to oxidative stress;GO:0055114//oxidation-reduction process	gi|222628285|gb|EEE60417.1|/2.1503e-50/hypothetical protein OsJ_13611 [Oryza sativa Japonica Group]
Unigene30542_Zhong-531	-2.70322	-1.39929	K00514|1|2e-11|67.4|rcu:RCOM_1428040|zeta-carotene desaturase [EC:1.3.5.6];K01206|2|2e-11|67.4|ath:AT1G67830|alpha-L-fucosidase [EC:3.2.1.51];K14306|4|1e-07|55.1|vvi:100265039|nuclear pore complex protein Nup62	GO:0016023//cytoplasmic membrane-bounded vesicle	GO:0016788//hydrolase activity, acting on ester bonds	GO:0006629//lipid metabolic process	gi|47848444|dbj|BAD22300.1|/4.76207e-128/GDSL-motif lipase/hydrolase-like [Oryza sativa Japonica Group]
CL1682.Contig2_Zhong-531	-2.24026	-1.10732	K00514|1|5e-45|180|rcu:RCOM_1428040|zeta-carotene desaturase [EC:1.3.5.6];K01206|2|1e-34|145|ath:AT1G67830|alpha-L-fucosidase [EC:3.2.1.51];K14306|4|6e-16|83.6|ath:AT2G45000|nuclear pore complex protein Nup62	GO:0016023//cytoplasmic membrane-bounded vesicle	GO:0016788//hydrolase activity, acting on ester bonds	GO:0006629//lipid metabolic process	gi|115466512|ref|NP_001056855.1|/0/Os06g0156600 [Oryza sativa Japonica Group]
Unigene42480_Zhong-531	-1.58185	3.69937	K00517|1|1e-08|56.2|ath:AT5G52320|[EC:1.14.-.-];K15405|3|1e-07|52.8|aly:ARALYDRAFT_474859|cytochrome P450, family 96, subfamily A, polypeptide 15 (midchain alkane hydroxylase);K15398|5|4e-07|51.2|bdi:100838392|cytochrome P450, family 86, subfamily A, polypeptide 2/4/7/8 (fatty acid omega-hydroxylase) [EC:1.14.-.-]	-	GO:0020037//heme binding;GO:0016705//oxidoreductase activity, acting on paired donors, with incorporation or reduction of molecular oxygen;GO:0004497//monooxygenase activity;GO:0005506//iron ion binding	GO:0022900//electron transport chain	gi|218196206|gb|EEC78633.1|/5.11692e-36/hypothetical protein OsI_18702 [Oryza sativa Indica Group]
CL867.Contig4_Zhong-531	4.30691	4.154	K00517|1|2e-22|101|osa:4334183|[EC:1.14.-.-];K05280|2|1e-13|72.8|sbi:SORBI_04g024750|flavonoid 3'-monooxygenase [EC:1.14.13.21]	GO:0016023//cytoplasmic membrane-bounded vesicle	GO:0004497//monooxygenase activity;GO:0005506//iron ion binding;GO:0020037//heme binding;GO:0016705//oxidoreductase activity, acting on paired donors, with incorporation or reduction of molecular oxygen	GO:0055114//oxidation-reduction process	gi|222625837|gb|EEE59969.1|/5.90871e-24/hypothetical protein OsJ_12667 [Oryza sativa Japonica Group]
CL2270.Contig1_Zhong-531	-1.87331	-2.48202	K00517|1|8e-13|71.2|ath:AT3G56630|[EC:1.14.-.-];K13407|3|5e-12|68.6|vvi:100259592|cytochrome P450, family 94, subfamily A, polypeptide 1 (fatty acid omega-hydroxylase) [EC:1.14.-.-];K15401|4|1e-11|67.0|bdi:100833251|cytochrome P450, family 86, subfamily A, polypeptide 1 (fatty acid omega-hydroxylase) [EC:1.14.-.-];K15402|5|2e-11|66.6|bdi:100824104|cytochrome P450, family 86, subfamily B, polypept…	GO:0016023//cytoplasmic membrane-bounded vesicle	GO:0004497//monooxygenase activity;GO:0005506//iron ion binding;GO:0020037//heme binding;GO:0016705//oxidoreductase activity, acting on paired donors, with incorporation or reduction of molecular oxygen	GO:0055114//oxidation-reduction process	gi|125529130|gb|EAY77244.1|/4.83989e-46/hypothetical protein OsI_05218 [Oryza sativa Indica Group]
CL182.Contig2_Zhong-531	-2.88892	-1.4129	K00558|1|1e-07|56.2|cre:CHLREDRAFT_15852|DNA (cytosine-5-)-methyltransferase [EC:2.1.1.37]	GO:0005576//extracellular region;GO:0016020//membrane;GO:0016023//cytoplasmic membrane-bounded vesicle;GO:0005618//cell wall	-	GO:0019953//sexual reproduction	gi|115483362|ref|NP_001065351.1|/2.75302e-159/Os10g0555900 [Oryza sativa Japonica Group]
Unigene37537_Zhong-531	-1.91186	-1.38827	K00660|1|2e-42|170|ppp:PHYPADRAFT_100508|chalcone synthase [EC:2.3.1.74];K13232|5|9e-41|164|vvi:100259169|stilbene synthase [EC:2.3.1.95]	GO:0005783//endoplasmic reticulum	GO:0090439//tetraketide alpha-pyrone synthase activity;GO:0016210//naringenin-chalcone synthase activity	GO:0030639//polyketide biosynthetic process;GO:0080110//sporopollenin biosynthetic process	gi|125532408|gb|EAY78973.1|/1.24402e-105/hypothetical protein OsI_34081 [Oryza sativa Indica Group]
Unigene37535_Zhong-531	-1.95702	-1.42332	K00660|1|5e-09|58.5|pop:POPTR_814872|chalcone synthase [EC:2.3.1.74]	GO:0005783//endoplasmic reticulum	GO:0090439//tetraketide alpha-pyrone synthase activity;GO:0016210//naringenin-chalcone synthase activity	GO:0009699//phenylpropanoid biosynthetic process;GO:0030639//polyketide biosynthetic process;GO:0080110//sporopollenin biosynthetic process	gi|115482596|ref|NP_001064891.1|/8.74149e-31/Os10g0484800 [Oryza sativa Japonica Group]
CL1405.Contig2_Zhong-531	-2.52227	-1.07279	K00695|1|2e-116|415|osa:4333062|sucrose synthase [EC:2.4.1.13]	GO:0009941//chloroplast envelope;GO:0005773//vacuole;GO:0000124//SAGA complex;GO:0005829//cytosol;GO:0005643//nuclear pore;GO:0070390//transcription export complex 2;GO:0071819//DUBm complex;GO:0009506//plasmodesma;GO:0005886//plasma membrane	GO:0016157//sucrose synthase activity;GO:0003713//transcription coactivator activity	GO:0045893//positive regulation of transcription, DNA-dependent;GO:0009749//response to glucose stimulus;GO:0009414//response to water deprivation;GO:0009413//response to flooding;GO:0006406//mRNA export from nucleus;GO:0015031//protein transport;GO:0009744//response to sucrose stimulus;GO:0006970//response to osmotic stress;GO:0005985//sucrose metabolic process;GO:0001666//response to hypoxia;GO…	gi|115453437|ref|NP_001050319.1|/4.0542e-115/Os03g0401300 [Oryza sativa Japonica Group]
Unigene41765_Zhong-531	-2.48504	-1.30759	K00695|1|8e-19|90.5|osa:4333062|sucrose synthase [EC:2.4.1.13]	GO:0009941//chloroplast envelope;GO:0005773//vacuole;GO:0000124//SAGA complex;GO:0005829//cytosol;GO:0005643//nuclear pore;GO:0070390//transcription export complex 2;GO:0071819//DUBm complex;GO:0009506//plasmodesma;GO:0005886//plasma membrane	GO:0016157//sucrose synthase activity;GO:0003713//transcription coactivator activity	GO:0045893//positive regulation of transcription, DNA-dependent;GO:0009749//response to glucose stimulus;GO:0009414//response to water deprivation;GO:0009413//response to flooding;GO:0006406//mRNA export from nucleus;GO:0015031//protein transport;GO:0009744//response to sucrose stimulus;GO:0006970//response to osmotic stress;GO:0005985//sucrose metabolic process;GO:0001666//response to hypoxia;GO…	gi|115453437|ref|NP_001050319.1|/1.43014e-17/Os03g0401300 [Oryza sativa Japonica Group]
CL7113.Contig1_Zhong-531	2.09292	2.01322	K00799|1|2e-65|176|bdi:100838684|glutathione S-transferase [EC:2.5.1.18]	GO:0005739//mitochondrion	-	-	gi|125527333|gb|EAY75447.1|/1.62754e-96/hypothetical protein OsI_03348 [Oryza sativa Indica Group]
CL2625.Contig1_Zhong-531	1.60197	1.79222	K00799|1|3e-17|84.7|bdi:100838684|glutathione S-transferase [EC:2.5.1.18]	-	GO:0004364//glutathione transferase activity	GO:0008152//metabolic process	gi|125527333|gb|EAY75447.1|/2.84174e-26/hypothetical protein OsI_03348 [Oryza sativa Indica Group]
CL2032.Contig2_Zhong-531	-2.08721	-1.2643	K00844|1|1e-150|530|sbi:SORBI_09g005840|hexokinase [EC:2.7.1.1]	GO:0005774//vacuolar membrane;GO:0009536//plastid;GO:0031307//integral to mitochondrial outer membrane	GO:0004340//glucokinase activity;GO:0008270//zinc ion binding;GO:0008865//fructokinase activity;GO:0005524//ATP binding	GO:0046835//carbohydrate phosphorylation;GO:0090332//stomatal closure;GO:0010148//transpiration;GO:0012501//programmed cell death;GO:0019320//hexose catabolic process;GO:0051156//glucose 6-phosphate metabolic process;GO:0006096//glycolysis;GO:0009747//hexokinase-dependent signaling;GO:0010255//glucose mediated signaling pathway	gi|110808554|sp|Q1WM16.2|HXK7_ORYSJ/9.03481e-171/RecName: Full=Hexokinase-7; AltName: Full=Hexokinase-6 [Oryza sativa Japonica Group]
Unigene14648_Zhong-531	-2.93084	-1.29315	K00850|1|5e-07|52.0|osa:4336113|6-phosphofructokinase [EC:2.7.1.11]	GO:0016023//cytoplasmic membrane-bounded vesicle	GO:0005507//copper ion binding;GO:0009055//electron carrier activity	-	gi|222626013|gb|EEE60145.1|/2.01465e-76/hypothetical protein OsJ_13039 [Oryza sativa Japonica Group]
CL2332.Contig1_Zhong-531	-1.85952	-1.21745	K00856|1|0.0|715|osa:4330032|adenosine kinase [EC:2.7.1.20]	GO:0005829//cytosol;GO:0009506//plasmodesma;GO:0009507//chloroplast;GO:0005886//plasma membrane;GO:0048046//apoplast	GO:0004001//adenosine kinase activity;GO:0005507//copper ion binding;GO:0016773//phosphotransferase activity, alcohol group as acceptor	GO:0006166//purine ribonucleoside salvage;GO:0006167//AMP biosynthetic process;GO:0016310//phosphorylation;GO:0080094//response to trehalose-6-phosphate stimulus;GO:0046686//response to cadmium ion	gi|297599626|ref|NP_001047479.2|/0/Os02g0625500 [Oryza sativa Japonica Group]
Unigene29271_Zhong-531	-1.97758	-1.42787	K00861|1|7e-12|69.3|vcn:VOLCADRAFT_103251|riboflavin kinase [EC:2.7.1.26]	GO:0016021//integral to membrane;GO:0016023//cytoplasmic membrane-bounded vesicle;GO:0009506//plasmodesma;GO:0005886//plasma membrane	-	-	gi|125524983|gb|EAY73097.1|/1.14114e-81/hypothetical protein OsI_00974 [Oryza sativa Indica Group]
CL6216.Contig3_Zhong-531	-1.78391	-1.05597	K00924|1|0.0|706|ath:AT1G75820|[EC:2.7.1.-]	GO:0016021//integral to membrane;GO:0016023//cytoplasmic membrane-bounded vesicle	GO:0004674//protein serine/threonine kinase activity;GO:0033612//receptor serine/threonine kinase binding;GO:0043621//protein self-association;GO:0005524//ATP binding	GO:0006468//protein phosphorylation;GO:0010075//regulation of meristem growth;GO:0048229//gametophyte development;GO:0009934//regulation of meristem structural organization;GO:0010480//microsporocyte differentiation	gi|34393421|dbj|BAC82955.1|/0/putative OsLRK1(receptor-type protein kinase) [Oryza sativa Japonica Group]
Unigene41708_Zhong-531	-2.42572	-1.20363	K00924|1|1e-16|85.5|aly:ARALYDRAFT_489442|[EC:2.7.1.-]	-	-	-	gi|125540291|gb|EAY86686.1|/4.03022e-163/hypothetical protein OsI_08068 [Oryza sativa Indica Group]
CL83.Contig3_Zhong-531	-2.99128	-1.78487	K00924|1|1e-19|95.1|aly:ARALYDRAFT_489138|[EC:2.7.1.-];K14325|3|4e-08|57.0|vvi:100267894|RNA-binding protein with serine-rich domain 1	GO:0016023//cytoplasmic membrane-bounded vesicle	GO:0003677//DNA binding;GO:0004190//aspartic-type endopeptidase activity	GO:0006508//proteolysis	gi|218197465|gb|EEC79892.1|/6.50565e-180/hypothetical protein OsI_21411 [Oryza sativa Indica Group]
CL5403.Contig1_Zhong-531	-1.87345	-1.48133	K00924|1|2e-71|267|ath:AT1G75820|[EC:2.7.1.-];K08286|3|1e-46|184|ath:AT4G28490|protein-serine/threonine kinase [EC:2.7.11.-]	GO:0016021//integral to membrane;GO:0016023//cytoplasmic membrane-bounded vesicle	GO:0004674//protein serine/threonine kinase activity;GO:0033612//receptor serine/threonine kinase binding;GO:0043621//protein self-association;GO:0005524//ATP binding	GO:0006468//protein phosphorylation;GO:0010075//regulation of meristem growth;GO:0048229//gametophyte development;GO:0009934//regulation of meristem structural organization;GO:0010480//microsporocyte differentiation	gi|125557146|gb|EAZ02682.1|/1.46949e-125/hypothetical protein OsI_24796 [Oryza sativa Indica Group]
Unigene1503_Zhong-531	-1.76397	-1.31769	K00924|1|4e-16|84.0|ath:AT5G22850|[EC:2.7.1.-];K03006|3|5e-11|67.0|cre:CHLREDRAFT_196948|DNA-directed RNA polymerase II subunit RPB1 [EC:2.7.7.6];K13171|5|1e-10|65.9|ath:AT2G29210|serine/arginine repetitive matrix protein 1	GO:0016020//membrane	GO:0004190//aspartic-type endopeptidase activity	GO:0006508//proteolysis	gi|125548492|gb|EAY94314.1|/1.40751e-175/hypothetical protein OsI_16081 [Oryza sativa Indica Group]
Unigene24978_Zhong-531	1.23479	1.23454	K00924|1|5e-98|355|ath:AT1G30270|[EC:2.7.1.-];K07198|3|1e-61|234|gmx:100806916|5'-AMP-activated protein kinase, catalytic alpha subunit [EC:2.7.11.11]	-	GO:0005524//ATP binding;GO:0004674//protein serine/threonine kinase activity	GO:0006468//protein phosphorylation;GO:0007165//signal transduction	gi|222624897|gb|EEE59029.1|/1.62505e-136/hypothetical protein OsJ_10776 [Oryza sativa Japonica Group]
CL2190.Contig4_Zhong-531	-1.5184	-1.17835	K01051|1|0.0|858|osa:4327285|pectinesterase [EC:3.1.1.11]	GO:0005618//cell wall	GO:0030599//pectinesterase activity;GO:0045330;GO:0004857//enzyme inhibitor activity	GO:0042545//cell wall modification;GO:0043086//negative regulation of catalytic activity	gi|222618293|gb|EEE54425.1|/0/hypothetical protein OsJ_01485 [Oryza sativa Japonica Group]
Unigene40174_Zhong-531	-2.33245	-1.90188	K01051|1|1e-62|238|ppp:PHYPADRAFT_135307|pectinesterase [EC:3.1.1.11]	GO:0009505//plant-type cell wall;GO:0005576//extracellular region	GO:0030599//pectinesterase activity;GO:0045330	GO:0016572//histone phosphorylation;GO:0042545//cell wall modification	gi|115459816|ref|NP_001053508.1|/2.3029e-122/Os04g0553500 [Oryza sativa Japonica Group]
Unigene29181_Zhong-531	1.3681	2.08415	K01057|1|1e-17|86.3|osa:4333117|6-phosphogluconolactonase [EC:3.1.1.31]	-	GO:0017057//6-phosphogluconolactonase activity	GO:0006098//pentose-phosphate shunt	gi|158513209|sp|A2XI04.2|6PGL1_ORYSI/2.6616e-16/RecName: Full=Probable 6-phosphogluconolactonase 1; Short=6PGL 1
Unigene23781_Zhong-531	2.80855	2.54717	K01078|1|3e-113|406|rcu:RCOM_1150260|acid phosphatase [EC:3.1.3.2];K03509|3|1e-06|52.8|vcn:VOLCADRAFT_116690|DNA polymerase eta subunit [EC:2.7.7.7];K14306|4|1e-06|52.8|ppp:PHYPADRAFT_166175|nuclear pore complex protein Nup62	GO:0005773//vacuole;GO:0016023//cytoplasmic membrane-bounded vesicle	GO:0003993//acid phosphatase activity	GO:0016311//dephosphorylation;GO:0030643//cellular phosphate ion homeostasis;GO:0042542//response to hydrogen peroxide	gi|125534716|gb|EAY81264.1|/0/hypothetical protein OsI_36442 [Oryza sativa Indica Group]
Unigene7388_Zhong-531	1.46305	2.00361	K01078|1|8e-84|308|rcu:RCOM_1150260|acid phosphatase [EC:3.1.3.2];K01051|3|2e-07|54.7|gmx:100776781|pectinesterase [EC:3.1.1.11];K01115|4|8e-07|52.8|vcn:VOLCADRAFT_99471|phospholipase D [EC:3.1.4.4]	GO:0005773//vacuole;GO:0016023//cytoplasmic membrane-bounded vesicle	GO:0003993//acid phosphatase activity	GO:0016311//dephosphorylation	gi|297728453|ref|NP_001176590.1|/6.57103e-164/Os11g0549620 [Oryza sativa Japonica Group]
Unigene39321_Zhong-531	-2.12507	-1.51221	K01082|1|7e-06|47.0|osa:4331065|3'(2'), 5'-bisphosphate nucleotidase [EC:3.1.3.7]	GO:0016023//cytoplasmic membrane-bounded vesicle	GO:0003993//acid phosphatase activity	GO:0016311//dephosphorylation	gi|115462493|ref|NP_001054846.1|/3.16473e-17/Os05g0189300 [Oryza sativa Japonica Group]
Unigene46680_Zhong-531	-2.17937	-1.26043	K01115|1|1e-09|59.3|vcn:VOLCADRAFT_99471|phospholipase D [EC:3.1.4.4]	GO:0016023//cytoplasmic membrane-bounded vesicle	GO:0008233//peptidase activity;GO:0004867//serine-type endopeptidase inhibitor activity;GO:0043167//ion binding	GO:0006508//proteolysis	gi|297720515|ref|NP_001172619.1|/4.243e-30/Os01g0814100 [Oryza sativa Japonica Group]
Unigene46426_Zhong-531	-1.81901	1.84806	K01115|1|1e-11|67.8|vcn:VOLCADRAFT_99471|phospholipase D [EC:3.1.4.4];K14709|4|3e-09|60.1|vcn:VOLCADRAFT_104214|solute carrier family 39 (zinc transporter), member 1/2/3	GO:0016023//cytoplasmic membrane-bounded vesicle	-	-	gi|297728629|ref|NP_001176678.1|/1.02841e-84/Os11g0644750 [Oryza sativa Japonica Group]
Unigene32065_Zhong-531	-1.50194	-2.46454	K01115|1|2e-10|62.4|vcn:VOLCADRAFT_99471|phospholipase D [EC:3.1.4.4]	-	GO:0003824//catalytic activity	-	gi|77556332|gb|ABA99128.1|/4.53455e-64/expressed protein [Oryza sativa Japonica Group]
Unigene39244_Zhong-531	-1.58483	-1.99813	K01115|1|2e-14|79.0|vcn:VOLCADRAFT_99471|phospholipase D [EC:3.1.4.4]	GO:0016023//cytoplasmic membrane-bounded vesicle	GO:0016788//hydrolase activity, acting on ester bonds	GO:0006629//lipid metabolic process	gi|115443735|ref|NP_001045647.1|/0/Os02g0110000 [Oryza sativa Japonica Group]
Unigene19590_Zhong-531	-1.31426	-1.73399	K01115|1|3e-09|58.2|vcn:VOLCADRAFT_99471|phospholipase D [EC:3.1.4.4]	GO:0016023//cytoplasmic membrane-bounded vesicle	-	-	gi|297602660|ref|NP_001052704.2|/3.11203e-65/Os04g0404400 [Oryza sativa Japonica Group]
Unigene24631_Zhong-531	1.28649	1.1526	K01115|1|3e-09|60.5|vcn:VOLCADRAFT_99471|phospholipase D [EC:3.1.4.4]	GO:0043234//protein complex;GO:0009941//chloroplast envelope	-	GO:0080153//negative regulation of reductive pentose-phosphate cycle;GO:0009628//response to abiotic stimulus;GO:0033554//cellular response to stress;GO:0009744//response to sucrose stimulus	gi|125543561|gb|EAY89700.1|/5.82941e-65/hypothetical protein OsI_11237 [Oryza sativa Indica Group]
CL102.Contig1_Zhong-531	-1.73617	2.72546	K01115|1|3e-18|91.3|vcn:VOLCADRAFT_99471|phospholipase D [EC:3.1.4.4];K03006|5|8e-17|86.3|sbi:SORBI_07g003680|DNA-directed RNA polymerase II subunit RPB1 [EC:2.7.7.6]	GO:0016023//cytoplasmic membrane-bounded vesicle;GO:0005886//plasma membrane;GO:0005774//vacuolar membrane;GO:0031225//anchored to membrane	-	GO:0010215//cellulose microfibril organization;GO:0009834//secondary cell wall biogenesis;GO:0016049//cell growth	gi|115453531|ref|NP_001050366.1|/0/Os03g0416200 [Oryza sativa Japonica Group]
Unigene15407_Zhong-531	-2.20641	-1.40908	K01115|1|5e-24|109|vcn:VOLCADRAFT_99471|phospholipase D [EC:3.1.4.4]	GO:0009506//plasmodesma;GO:0009505//plant-type cell wall;GO:0016023//cytoplasmic membrane-bounded vesicle	-	GO:0010102//lateral root morphogenesis;GO:0009733//response to auxin stimulus;GO:0009651//response to salt stress;GO:0009409//response to cold;GO:0009627//systemic acquired resistance;GO:0050832//defense response to fungus;GO:0009737//response to abscisic acid stimulus	gi|193788021|dbj|BAG50511.1|/6.72646e-105/qLTG-3-1 [Oryza sativa Japonica Group]
CL3811.Contig2_Zhong-531	-2.24165	2.13824	K01115|1|6e-07|40.4|vcn:VOLCADRAFT_99471|phospholipase D [EC:3.1.4.4];K15559|5|4e-06|49.7|vcn:VOLCADRAFT_98220|regulator of Ty1 transposition protein 103	GO:0016023//cytoplasmic membrane-bounded vesicle	-	-	gi|125547431|gb|EAY93253.1|/1.03235e-102/hypothetical protein OsI_15059 [Oryza sativa Indica Group]
Unigene23766_Zhong-531	-1.43201	-1.79262	K01115|1|6e-15|80.1|vcn:VOLCADRAFT_99471|phospholipase D [EC:3.1.4.4]	GO:0032578;GO:0009536//plastid	-	-	gi|218202302|gb|EEC84729.1|/1.32007e-66/hypothetical protein OsI_31714 [Oryza sativa Indica Group]
Unigene43712_Zhong-531	-2.0867	-1.28796	K01115|1|7e-08|54.7|vcn:VOLCADRAFT_99471|phospholipase D [EC:3.1.4.4];K10601|3|2e-07|53.5|cme:CMG190C|E3 ubiquitin-protein ligase synoviolin [EC:6.3.2.19];K01051|4|3e-06|49.3|gmx:100776781|pectinesterase [EC:3.1.1.11];K14325|5|8e-06|47.8|rcu:RCOM_1576190|RNA-binding protein with serine-rich domain 1	GO:0009505//plant-type cell wall;GO:0016023//cytoplasmic membrane-bounded vesicle;GO:0031012//extracellular matrix;GO:0005634//nucleus;GO:0048046//apoplast	GO:0045735//nutrient reservoir activity;GO:0030145//manganese ion binding	GO:0009409//response to cold	gi|4239821|dbj|BAA74702.1|/1.63223e-71/germin-like protein 1 [Oryza sativa]
Unigene31823_Zhong-531	1.72496	7.82827	K01115|1|9e-13|72.8|vcn:VOLCADRAFT_99471|phospholipase D [EC:3.1.4.4]	GO:0005829//cytosol;GO:0009506//plasmodesma;GO:0005794//Golgi apparatus	GO:0005507//copper ion binding;GO:0045735//nutrient reservoir activity;GO:0008270//zinc ion binding	-	gi|125529320|gb|EAY77434.1|/1.12571e-176/hypothetical protein OsI_05427 [Oryza sativa Indica Group]
Unigene8502_Zhong-531	-1.55816	-1.0947	K01183|1|2e-10|63.2|rcu:RCOM_0701150|chitinase [EC:3.2.1.14]	GO:0016023//cytoplasmic membrane-bounded vesicle	GO:0004568//chitinase activity	GO:0005975//carbohydrate metabolic process;GO:0006032//chitin catabolic process	gi|115485441|ref|NP_001067864.1|/2.4238e-81/Os11g0462100 [Oryza sativa Japonica Group]
Unigene25530_Zhong-531	-1.19963	-3.06303	K01183|1|2e-11|65.9|mtr:MTR_1g099320|chitinase [EC:3.2.1.14]	GO:0016023//cytoplasmic membrane-bounded vesicle;GO:0005576//extracellular region	GO:0004553//hydrolase activity, hydrolyzing O-glycosyl compounds	GO:0005975//carbohydrate metabolic process;GO:0006952//defense response	gi|115486767|ref|NP_001068527.1|/8.17574e-42/Os11g0701800 [Oryza sativa Japonica Group]
Unigene10472_Zhong-531	-2.34037	-1.61333	K01193|1|0.0|1301|osa:4328018|beta-fructofuranosidase [EC:3.2.1.26]	GO:0000325//plant-type vacuole;GO:0009505//plant-type cell wall	GO:0004575//sucrose alpha-glucosidase activity	GO:0005975//carbohydrate metabolic process;GO:0071370//cellular response to gibberellin stimulus;GO:0009617//response to bacterium;GO:0080022//primary root development	gi|115443693|ref|NP_001045626.1|/0/Os02g0106100 [Oryza sativa Japonica Group]
Unigene19967_Zhong-531	-2.28865	-1.31634	K01193|1|3e-13|71.2|osa:4328018|beta-fructofuranosidase [EC:3.2.1.26]	-	GO:0004575//sucrose alpha-glucosidase activity	GO:0005975//carbohydrate metabolic process	gi|9392665|gb|AAF87246.1|AF276704_1/8.70002e-12/vacuolar acid invertase [Oryza sativa]
Unigene45952_Zhong-531	-2.20584	-1.35247	K01206|1|1e-10|64.3|ath:AT1G67830|alpha-L-fucosidase [EC:3.2.1.51];K00514|3|1e-09|60.8|rcu:RCOM_1428040|zeta-carotene desaturase [EC:1.3.5.6]	GO:0016023//cytoplasmic membrane-bounded vesicle	GO:0016788//hydrolase activity, acting on ester bonds	GO:0006629//lipid metabolic process	gi|115466512|ref|NP_001056855.1|/9.1024e-52/Os06g0156600 [Oryza sativa Japonica Group]
CL3159.Contig3_Zhong-531	-2.03696	-1.84241	K01206|1|8e-28|123|ath:AT1G67830|alpha-L-fucosidase [EC:3.2.1.51];K00514|3|7e-24|110|rcu:RCOM_1428040|zeta-carotene desaturase [EC:1.3.5.6];K14306|4|1e-11|70.1|gmx:100803385|nuclear pore complex protein Nup62	GO:0016023//cytoplasmic membrane-bounded vesicle;GO:0005618//cell wall;GO:0009534//chloroplast thylakoid;GO:0005634//nucleus;GO:0048046//apoplast	GO:0016788//hydrolase activity, acting on ester bonds	GO:0006629//lipid metabolic process	gi|115463949|ref|NP_001055574.1|/2.18481e-164/Os05g0419800 [Oryza sativa Japonica Group]
Unigene26630_Zhong-531	3.87299	4.02449	K01322|1|0.0|1474|osa:4336657|prolyl oligopeptidase [EC:3.4.21.26]	GO:0016020//membrane	GO:0070008//serine-type exopeptidase activity;GO:0004252//serine-type endopeptidase activity	GO:0006508//proteolysis;GO:0055085//transmembrane transport	gi|218195370|gb|EEC77797.1|/0/hypothetical protein OsI_16976 [Oryza sativa Indica Group]
CL4497.Contig1_Zhong-531	-2.00397	-1.07723	K01365|1|1e-46|183|mtr:MTR_3g116080|cathepsin L [EC:3.4.22.15];K15272|2|7e-45|177|vvi:100248746|solute carrier family 35 (UDP-sugar transporter), member A1/2/3;K01376|3|2e-44|176|ath:AT4G35350|[EC:3.4.22.-]	GO:0000325//plant-type vacuole;GO:0016023//cytoplasmic membrane-bounded vesicle;GO:0005618//cell wall;GO:0005634//nucleus	GO:0004197//cysteine-type endopeptidase activity;GO:0005215//transporter activity	GO:0006810//transport;GO:0006508//proteolysis;GO:0010623//developmental programmed cell death	gi|115461667|ref|NP_001054433.1|/1.85437e-95/Os05g0108600 [Oryza sativa Japonica Group]
Unigene7309_Zhong-531	1.76983	5.12414	K01365|1|3e-79|294|rcu:RCOM_1043090|cathepsin L [EC:3.4.22.15]	GO:0016023//cytoplasmic membrane-bounded vesicle	GO:0008234//cysteine-type peptidase activity	GO:0006508//proteolysis	gi|115478933|ref|NP_001063060.1|/0/Os09g0381400 [Oryza sativa Japonica Group]
Unigene26264_Zhong-531	-3.21106	-1.87951	K01507|1|2e-13|72.0|osa:4337608|inorganic pyrophosphatase [EC:3.6.1.1]	GO:0005829//cytosol	GO:0004427//inorganic diphosphatase activity;GO:0000287//magnesium ion binding	GO:0046686//response to cadmium ion;GO:0006796//phosphate-containing compound metabolic process	gi|115461719|ref|NP_001054459.1|/5.19524e-12/Os05g0114000 [Oryza sativa Japonica Group]
Unigene48067_Zhong-531	-1.54974	3.11637	K01507|1|2e-23|105|osa:4337864|inorganic pyrophosphatase [EC:3.6.1.1]	GO:0016023//cytoplasmic membrane-bounded vesicle;GO:0016020//membrane	GO:0009678//hydrogen-translocating pyrophosphatase activity;GO:0004427//inorganic diphosphatase activity	GO:0055085//transmembrane transport;GO:0015992//proton transport;GO:0008152//metabolic process	gi|593023926|gb|AHL67376.1|/1.25439e-26/Chalk5 [Oryza sativa Indica Group]
CL770.Contig13_Zhong-531	-3.64845	-1.68706	K01507|1|3e-38|154|osa:4337608|inorganic pyrophosphatase [EC:3.6.1.1]	GO:0005829//cytosol	GO:0004427//inorganic diphosphatase activity;GO:0000287//magnesium ion binding	GO:0046686//response to cadmium ion;GO:0006796//phosphate-containing compound metabolic process	gi|115461719|ref|NP_001054459.1|/7.91754e-37/Os05g0114000 [Oryza sativa Japonica Group]
Unigene26263_Zhong-531	-2.98022	-1.83791	K01507|1|9e-41|163|osa:4337608|inorganic pyrophosphatase [EC:3.6.1.1]	GO:0005829//cytosol	GO:0004427//inorganic diphosphatase activity;GO:0000287//magnesium ion binding	GO:0046686//response to cadmium ion;GO:0006796//phosphate-containing compound metabolic process	gi|115461719|ref|NP_001054459.1|/1.29093e-39/Os05g0114000 [Oryza sativa Japonica Group]
Unigene32456_Zhong-531	1.42502	1.34735	K01535|1|7e-47|146|bdi:100830974|H+-transporting ATPase [EC:3.6.3.6]	GO:0009507//chloroplast;GO:0016021//integral to membrane;GO:0009506//plasmodesma	GO:0019829//cation-transporting ATPase activity;GO:0046872//metal ion binding;GO:0005524//ATP binding	GO:0007033//vacuole organization;GO:0010023//proanthocyanidin biosynthetic process;GO:0007035//vacuolar acidification;GO:0006754//ATP biosynthetic process;GO:0006812//cation transport;GO:0006200//ATP catabolic process	gi|15217290|gb|AAK92634.1|AC079633_14/3.82335e-68/Putative plasma membrane proton ATPase [Oryza sativa Japonica Group]
Unigene42490_Zhong-531	-1.5498	-1.88282	K01611|1|4e-39|157|osa:4347103|S-adenosylmethionine decarboxylase [EC:4.1.1.50]	-	GO:0004014//adenosylmethionine decarboxylase activity	GO:0019079//viral genome replication;GO:0006557//S-adenosylmethioninamine biosynthetic process;GO:0008295//spermidine biosynthetic process;GO:0016458//gene silencing;GO:0006597//spermine biosynthetic process	gi|125563769|gb|EAZ09149.1|/3.20503e-38/hypothetical protein OsI_31419 [Oryza sativa Indica Group]
Unigene42495_Zhong-531	-1.65204	-2.1037	K01611|1|5e-36|147|osa:4347103|S-adenosylmethionine decarboxylase [EC:4.1.1.50]	-	GO:0004014//adenosylmethionine decarboxylase activity	GO:0019079//viral genome replication;GO:0006557//S-adenosylmethioninamine biosynthetic process;GO:0008295//spermidine biosynthetic process;GO:0016458//gene silencing;GO:0006597//spermine biosynthetic process	gi|125563769|gb|EAZ09149.1|/2.55447e-35/hypothetical protein OsI_31419 [Oryza sativa Indica Group]
Unigene42493_Zhong-531	-1.42674	-1.86252	K01611|1|7e-60|227|osa:4347103|S-adenosylmethionine decarboxylase [EC:4.1.1.50]	-	GO:0004014//adenosylmethionine decarboxylase activity	GO:0019079//viral genome replication;GO:0006557//S-adenosylmethioninamine biosynthetic process;GO:0008295//spermidine biosynthetic process;GO:0016458//gene silencing;GO:0006597//spermine biosynthetic process	gi|115479247|ref|NP_001063217.1|/1.27036e-58/Os09g0424300 [Oryza sativa Japonica Group]
Unigene42491_Zhong-531	-1.23466	-1.9344	K01611|1|8e-89|324|osa:4347103|S-adenosylmethionine decarboxylase [EC:4.1.1.50]	-	GO:0004014//adenosylmethionine decarboxylase activity	GO:0019079//viral genome replication;GO:0006557//S-adenosylmethioninamine biosynthetic process;GO:0008295//spermidine biosynthetic process;GO:0016458//gene silencing;GO:0006597//spermine biosynthetic process	gi|115479247|ref|NP_001063217.1|/1.58297e-87/Os09g0424300 [Oryza sativa Japonica Group]
Unigene1438_Zhong-531	-1.32864	-1.53654	K01620|1|2e-175|613|osa:4336402|threonine aldolase [EC:4.1.2.5]	-	GO:0030170//pyridoxal phosphate binding;GO:0004793//threonine aldolase activity	GO:0006567//threonine catabolic process	gi|115459428|ref|NP_001053314.1|/3.76828e-174/Os04g0516600 [Oryza sativa Japonica Group]
Unigene30024_Zhong-531	-2.08993	-2.0428	K01637|1|8e-10|62.8|smo:SELMODRAFT_420727|isocitrate lyase [EC:4.1.3.1]	GO:0009570//chloroplast stroma	GO:0016787//hydrolase activity;GO:0004451//isocitrate lyase activity	GO:0019761//glucosinolate biosynthetic process	gi|77553225|gb|ABA96021.1|/7.26263e-158/Carboxyvinyl-carboxyphosphonate phosphorylmutase, putative, expressed [Oryza sativa Japonica Group]
Unigene24767_Zhong-531	-1.18877	-1.09804	K01648|1|0.0|1152|osa:4325777|ATP citrate (pro-S)-lyase [EC:2.3.3.8]	GO:0009346//citrate lyase complex;GO:0005886//plasma membrane;GO:0005829//cytosol	GO:0046872//metal ion binding;GO:0003878//ATP citrate synthase activity;GO:0005524//ATP binding;GO:0004775//succinate-CoA ligase (ADP-forming) activity;GO:0048037//cofactor binding;GO:0016829//lyase activity	GO:0006629//lipid metabolic process;GO:0044262//cellular carbohydrate metabolic process	gi|115436118|ref|NP_001042817.1|/0/Os01g0300200 [Oryza sativa Japonica Group]
CL767.Contig1_Zhong-531	-1.514	-1.799	K01648|1|1e-120|431|zma:100273868|ATP citrate (pro-S)-lyase [EC:2.3.3.8]	GO:0005829//cytosol	GO:0003878//ATP citrate synthase activity;GO:0005524//ATP binding;GO:0004775//succinate-CoA ligase (ADP-forming) activity	GO:0006629//lipid metabolic process	gi|122248711|sp|Q2QZ86.2|ACLA2_ORYSJ/1.37605e-125/RecName: Full=ATP-citrate synthase alpha chain protein 2; Short=ATP-citrate synthase A-2; AltName: Full=ATP-citrate lyase A-2; AltName: Full=Citrate cleavage enzyme A-2 [Oryza sativa Japonica Group]
Unigene32245_Zhong-531	-1.79343	-1.78221	K01648|1|1e-60|228|zma:100273868|ATP citrate (pro-S)-lyase [EC:2.3.3.8]	GO:0005829//cytosol	GO:0003878//ATP citrate synthase activity;GO:0005524//ATP binding	GO:0006629//lipid metabolic process	gi|122248711|sp|Q2QZ86.2|ACLA2_ORYSJ/1.23557e-61/RecName: Full=ATP-citrate synthase alpha chain protein 2; Short=ATP-citrate synthase A-2; AltName: Full=ATP-citrate lyase A-2; AltName: Full=Citrate cleavage enzyme A-2 [Oryza sativa Japonica Group]
Unigene24766_Zhong-531	-1.11078	-1.25787	K01648|1|2e-14|75.5|mtr:MTR_2g034090|ATP citrate (pro-S)-lyase [EC:2.3.3.8]	GO:0009346//citrate lyase complex;GO:0005886//plasma membrane;GO:0005829//cytosol	GO:0003878//ATP citrate synthase activity;GO:0004775//succinate-CoA ligase (ADP-forming) activity;GO:0048037//cofactor binding	GO:0006085//acetyl-CoA biosynthetic process;GO:0044262//cellular carbohydrate metabolic process	gi|629095295|gb|KCW61290.1|/4.71532e-13/hypothetical protein EUGRSUZ_H04045 [Eucalyptus grandis]
Unigene30213_Zhong-531	-2.44152	-1.15923	K01728|1|9e-16|79.7|osa:4335013|pectate lyase [EC:4.2.2.2]	-	-	-	gi|115457006|ref|NP_001052103.1|/2.54443e-14/Os04g0137100 [Oryza sativa Japonica Group]
Unigene32513_Zhong-531	-1.70141	-1.30786	K01792|1|2e-49|191|osa:4327164|glucose-6-phosphate 1-epimerase [EC:5.1.3.15]	-	GO:0030246//carbohydrate binding;GO:0016853//isomerase activity	GO:0005975//carbohydrate metabolic process	gi|55773732|dbj|BAD72415.1|/4.45779e-48/Aldose 1-epimerase-like [Oryza sativa Japonica Group]
CL1654.Contig3_Zhong-531	-1.70179	-1.65074	K01792|1|8e-84|306|osa:4327164|glucose-6-phosphate 1-epimerase [EC:5.1.3.15]	-	GO:0030246//carbohydrate binding;GO:0016853//isomerase activity	GO:0005975//carbohydrate metabolic process	gi|573917037|ref|XP_006646164.1|/1.23767e-82/PREDICTED: putative glucose-6-phosphate 1-epimerase-like [Oryza brachyantha]
CL4133.Contig1_Zhong-531	1.4102	1.25115	K01802|1|6e-125|444|osa:4329388|peptidylprolyl isomerase [EC:5.2.1.8];K09571|4|3e-109|392|zma:100283417|FK506-binding protein 4/5 [EC:5.2.1.8]	GO:0005829//cytosol;GO:0071944//cell periphery;GO:0005773//vacuole;GO:0016020//membrane;GO:0005634//nucleus	GO:0032266//phosphatidylinositol-3-phosphate binding;GO:0003755//peptidyl-prolyl cis-trans isomerase activity;GO:0005528//FK506 binding;GO:0080025//phosphatidylinositol-3,5-bisphosphate binding	GO:0009845//seed germination;GO:0000413//protein peptidyl-prolyl isomerization;GO:0006457//protein folding;GO:0009611//response to wounding;GO:0006970//response to osmotic stress;GO:0070370//cellular heat acclimation;GO:0046686//response to cadmium ion	gi|115457870|ref|NP_001052535.1|/1.62595e-125/Os04g0352400 [Oryza sativa Japonica Group]
Unigene39388_Zhong-531	-1.61956	-1.03522	K01897|1|1e-97|353|osa:4350728|long-chain acyl-CoA synthetase [EC:6.2.1.3]	GO:0009506//plasmodesma	GO:0031957//very long-chain fatty acid-CoA ligase activity	GO:0010025//wax biosynthetic process;GO:0010143//cutin biosynthetic process;GO:0050832//defense response to fungus;GO:0010311//lateral root formation	gi|218185931|gb|EEC68358.1|/8.54856e-97/hypothetical protein OsI_36493 [Oryza sativa Indica Group]
Unigene32623_Zhong-531	-1.6301	-1.96926	K01904|1|0.0|934|zma:100283944|4-coumarate--CoA ligase [EC:6.2.1.12]	GO:0005737//cytoplasm	GO:0031956//medium-chain fatty acid-CoA ligase activity;GO:0005524//ATP binding;GO:0047077;GO:0004467//long-chain fatty acid-CoA ligase activity	GO:0055114//oxidation-reduction process;GO:0080110//sporopollenin biosynthetic process;GO:0001676//long-chain fatty acid metabolic process;GO:0046949//fatty-acyl-CoA biosynthetic process	gi|75296548|sp|Q7XXL2.2|4CLL9_ORYSJ/0/RecName: Full=4-coumarate--CoA ligase-like 9 [Oryza sativa Japonica Group]
Unigene7107_Zhong-531	-2.66208	-1.73382	K01922|1|2e-43|172|osa:4329749|phosphopantothenate-cysteine ligase [EC:6.3.2.5]	-	GO:0016874//ligase activity	GO:0008152//metabolic process	gi|218191034|gb|EEC73461.1|/3.07663e-43/hypothetical protein OsI_07771 [Oryza sativa Indica Group]
CL4633.Contig1_Zhong-531	-1.85364	-1.41961	K02433|1|1e-38|159|smo:SELMODRAFT_269599|aspartyl-tRNA(Asn)/glutamyl-tRNA (Gln) amidotransferase subunit A [EC:6.3.5.6 6.3.5.7]	-	GO:0016884//carbon-nitrogen ligase activity, with glutamine as amido-N-donor	GO:0008152//metabolic process	gi|297611309|ref|NP_001065856.2|/0/Os11g0170000 [Oryza sativa Japonica Group]
CL4238.Contig1_Zhong-531	-1.77143	-1.25706	K02433|1|3e-22|104|bdi:100823644|aspartyl-tRNA(Asn)/glutamyl-tRNA (Gln) amidotransferase subunit A [EC:6.3.5.6 6.3.5.7]	-	GO:0016884//carbon-nitrogen ligase activity, with glutamine as amido-N-donor	GO:0008152//metabolic process	gi|77553129|gb|ABA95925.1|/1.12588e-172/Amidase family protein, expressed [Oryza sativa Japonica Group]
CL2057.Contig1_Zhong-531	-1.9719	-1.36701	K02866|1|1e-17|86.7|osa:4332737|large subunit ribosomal protein L10e	GO:0016023//cytoplasmic membrane-bounded vesicle;GO:0005739//mitochondrion	GO:0003993//acid phosphatase activity	GO:0016311//dephosphorylation	gi|125536454|gb|EAY82942.1|/1.14715e-83/hypothetical protein OsI_38160 [Oryza sativa Indica Group]
CL2057.Contig2_Zhong-531	-2.1346	-1.43929	K02866|1|6e-17|86.7|osa:4332737|large subunit ribosomal protein L10e;K13171|2|4e-07|53.9|ath:AT2G29210|serine/arginine repetitive matrix protein 1	GO:0016023//cytoplasmic membrane-bounded vesicle	GO:0003993//acid phosphatase activity	GO:0016311//dephosphorylation	gi|115462497|ref|NP_001054848.1|/1.51595e-122/Os05g0190500 [Oryza sativa Japonica Group]
Unigene34187_Zhong-531	1.82215	-1.48073	K03094|1|1e-22|102|osa:4343000|S-phase kinase-associated protein 1	GO:0005634//nucleus	GO:0005515//protein binding;GO:0004842//ubiquitin-protein ligase activity	GO:0009793//embryo development ending in seed dormancy;GO:0006511//ubiquitin-dependent protein catabolic process	gi|125558051|gb|EAZ03587.1|/5.48099e-22/hypothetical protein OsI_25723 [Oryza sativa Indica Group]
Unigene31641_Zhong-531	-2.85322	-2.75151	K03094|1|1e-90|330|osa:4345419|S-phase kinase-associated protein 1	-	-	GO:0006511//ubiquitin-dependent protein catabolic process	gi|125561352|gb|EAZ06800.1|/8.96496e-90/hypothetical protein OsI_29044 [Oryza sativa Indica Group]
Unigene34966_Zhong-531	-2.13904	-3.42596	K03094|1|3e-40|160|osa:4346586|S-phase kinase-associated protein 1	GO:0005737//cytoplasm;GO:0005730//nucleolus	-	GO:0009793//embryo development ending in seed dormancy;GO:0006511//ubiquitin-dependent protein catabolic process	gi|49387820|dbj|BAD26413.1|/3.48503e-40/putative SKP1 [Oryza sativa Japonica Group]
CL7361.Contig2_Zhong-531	2.12091	2.05155	K03283|1|0.0|871|osa:4327388|heat shock 70kDa protein 1/8	-	GO:0032440//2-alkenal reductase [NAD(P)] activity;GO:0005524//ATP binding	GO:0006950//response to stress;GO:0055114//oxidation-reduction process	gi|115440955|ref|NP_001044757.1|/0/Os01g0840100 [Oryza sativa Japonica Group]
Unigene19547_Zhong-531	2.20978	2.02008	K03283|1|2e-08|57.0|ota:Ot17g02270|heat shock 70kDa protein 1/8	-	GO:0005524//ATP binding;GO:0032440//2-alkenal reductase [NAD(P)] activity	GO:0009644//response to high light intensity;GO:0042542//response to hydrogen peroxide;GO:0009408//response to heat;GO:0055114//oxidation-reduction process	gi|125542923|gb|EAY89062.1|/1.97431e-51/hypothetical protein OsI_10547 [Oryza sativa Indica Group]
Unigene41145_Zhong-531	2.40374	2.21781	K03283|1|2e-23|105|sbi:SORBI_01g039390|heat shock 70kDa protein 1/8	GO:0005774//vacuolar membrane;GO:0009941//chloroplast envelope;GO:0048046//apoplast;GO:0022626//cytosolic ribosome;GO:0005618//cell wall;GO:0005794//Golgi apparatus;GO:0005730//nucleolus;GO:0009506//plasmodesma;GO:0005886//plasma membrane;GO:0005739//mitochondrion	GO:0031625//ubiquitin protein ligase binding;GO:0002020//protease binding;GO:0016887//ATPase activity;GO:0005524//ATP binding	GO:0009615//response to virus;GO:0042542//response to hydrogen peroxide;GO:0090332//stomatal closure;GO:0080167//response to karrikin;GO:0050832//defense response to fungus;GO:0042742//defense response to bacterium;GO:0016567//protein ubiquitination;GO:0009644//response to high light intensity;GO:0046686//response to cadmium ion;GO:0009409//response to cold;GO:0009408//response to heat;GO:0010187…	gi|226530579|ref|NP_001140835.1|/5.63966e-22/uncharacterized protein LOC100272911 [Zea mays]
Unigene41142_Zhong-531	3.47995	3.73458	K03283|1|2e-44|174|sbi:SORBI_01g039390|heat shock 70kDa protein 1/8	GO:0005829//cytosol;GO:0005618//cell wall;GO:0005739//mitochondrion;GO:0005774//vacuolar membrane;GO:0005794//Golgi apparatus;GO:0005886//plasma membrane;GO:0048046//apoplast	GO:0031625//ubiquitin protein ligase binding;GO:0005524//ATP binding	GO:0009615//response to virus;GO:0009408//response to heat;GO:0009617//response to bacterium;GO:0016567//protein ubiquitination;GO:0046686//response to cadmium ion;GO:0009644//response to high light intensity;GO:0042542//response to hydrogen peroxide	gi|213959111|gb|ACJ54890.1|/2.52355e-43/heat shock protein 70 [Oryza sativa Japonica Group]
Unigene41141_Zhong-531	3.36411	4.62242	K03283|1|4e-27|117|osa:4332420|heat shock 70kDa protein 1/8	GO:0005794//Golgi apparatus;GO:0005886//plasma membrane;GO:0005618//cell wall;GO:0005829//cytosol	GO:0005524//ATP binding	GO:0009617//response to bacterium;GO:0046686//response to cadmium ion;GO:0009408//response to heat;GO:0009615//response to virus	gi|297600719|ref|NP_001049719.2|/1.06844e-25/Os03g0277300 [Oryza sativa Japonica Group]
CL588.Contig3_Zhong-531	2.09089	1.89999	K03283|1|4e-32|134|osa:4327388|heat shock 70kDa protein 1/8	-	GO:0005524//ATP binding	GO:0006950//response to stress	gi|629083870|gb|KCW50227.1|/2.9419e-31/hypothetical protein EUGRSUZ_J00025 [Eucalyptus grandis]
Unigene41143_Zhong-531	2.60296	2.66072	K03283|1|5e-28|120|osa:4332420|heat shock 70kDa protein 1/8	GO:0009941//chloroplast envelope;GO:0005794//Golgi apparatus;GO:0005886//plasma membrane;GO:0005618//cell wall;GO:0005829//cytosol	GO:0005524//ATP binding	GO:0009617//response to bacterium;GO:0046686//response to cadmium ion;GO:0009408//response to heat;GO:0009615//response to virus	gi|297600719|ref|NP_001049719.2|/1.26842e-26/Os03g0277300 [Oryza sativa Japonica Group]
Unigene19548_Zhong-531	2.15213	1.85277	K03283|1|8e-68|256|rcu:RCOM_1442270|heat shock 70kDa protein 1/8	-	GO:0005524//ATP binding	GO:0009644//response to high light intensity;GO:0042542//response to hydrogen peroxide;GO:0009408//response to heat	gi|125542923|gb|EAY89062.1|/0/hypothetical protein OsI_10547 [Oryza sativa Indica Group]
Unigene46216_Zhong-531	2.55516	2.9469	K03627|1|4e-32|134|osa:4341420|putative transcription factor	-	GO:0043565//sequence-specific DNA binding;GO:0016740//transferase activity;GO:0003713//transcription coactivator activity	GO:0009414//response to water deprivation;GO:0009408//response to heat;GO:2001141//regulation of RNA biosynthetic process;GO:0009737//response to abscisic acid stimulus	gi|115468750|ref|NP_001057974.1|/1.12152e-30/Os06g0592500 [Oryza sativa Japonica Group]
Unigene9114_Zhong-531	2.30215	2.52662	K03627|1|7e-35|144|osa:4341420|putative transcription factor	-	GO:0003713//transcription coactivator activity;GO:0043565//sequence-specific DNA binding	GO:0009414//response to water deprivation;GO:0009408//response to heat;GO:0009737//response to abscisic acid stimulus;GO:2001141//regulation of RNA biosynthetic process	gi|115468750|ref|NP_001057974.1|/1.07422e-33/Os06g0592500 [Oryza sativa Japonica Group]
Unigene7007_Zhong-531	1.89654	1.51544	K03687|1|3e-105|380|sbi:SORBI_02g019590|molecular chaperone GrpE	GO:0005759//mitochondrial matrix	GO:0005507//copper ion binding;GO:0000774//adenyl-nucleotide exchange factor activity;GO:0051087//chaperone binding;GO:0005524//ATP binding;GO:0042803//protein homodimerization activity	GO:0009411//response to UV;GO:0006457//protein folding;GO:0010286//heat acclimation;GO:0050790//regulation of catalytic activity	gi|115478362|ref|NP_001062776.1|/1.43244e-141/Os09g0284400 [Oryza sativa Japonica Group]
Unigene21580_Zhong-531	2.62526	1.54451	K03695|1|3e-153|538|bdi:100825913|ATP-dependent Clp protease ATP-binding subunit ClpB	GO:0005829//cytosol;GO:0009941//chloroplast envelope;GO:0009570//chloroplast stroma;GO:0005634//nucleus	GO:0017111//nucleoside-triphosphatase activity;GO:0005524//ATP binding	GO:0045727//positive regulation of translation;GO:0043335//protein unfolding;GO:0034605//cellular response to heat;GO:0009644//response to high light intensity;GO:0042542//response to hydrogen peroxide	gi|115464933|ref|NP_001056066.1|/1.33371e-160/Os05g0519700 [Oryza sativa Japonica Group]
Unigene16858_Zhong-531	-1.68688	-1.11336	K03809|1|6e-101|365|rcu:RCOM_0906830|Trp repressor binding protein	GO:0009506//plasmodesma;GO:0016023//cytoplasmic membrane-bounded vesicle;GO:0005886//plasma membrane	GO:0016491//oxidoreductase activity;GO:0010181//FMN binding	GO:0055114//oxidation-reduction process;GO:0045892//negative regulation of transcription, DNA-dependent	gi|115474739|ref|NP_001060966.1|/8.55693e-113/Os08g0139200 [Oryza sativa Japonica Group]
Unigene24411_Zhong-531	-1.37663	3.21618	K03921|1|1e-52|202|osa:4329432|acyl-[acyl-carrier-protein] desaturase [EC:1.14.19.2]	GO:0009507//chloroplast;GO:0005739//mitochondrion	GO:0046872//metal ion binding;GO:0045300//acyl-[acyl-carrier-protein] desaturase activity	GO:0006633//fatty acid biosynthetic process;GO:0006952//defense response;GO:0055114//oxidation-reduction process	gi|313471479|sp|B9F058.1|STAD3_ORYSJ/3.33906e-51/RecName: Full=Acyl-[acyl-carrier-protein] desaturase 3, chloroplastic; AltName: Full=Stearoyl-ACP desaturase 3; Flags: Precursor
Unigene31455_Zhong-531	-2.25492	-1.54936	K03921|1|2e-171|600|osa:4333144|acyl-[acyl-carrier-protein] desaturase [EC:1.14.19.2]	GO:0009507//chloroplast	GO:0046872//metal ion binding;GO:0045300//acyl-[acyl-carrier-protein] desaturase activity	GO:0006633//fatty acid biosynthetic process;GO:0055114//oxidation-reduction process	gi|115453585|ref|NP_001050393.1|/3.37453e-170/Os03g0423300 [Oryza sativa Japonica Group]
Unigene24410_Zhong-531	-1.51576	3.59049	K03921|1|3e-80|295|osa:4329432|acyl-[acyl-carrier-protein] desaturase [EC:1.14.19.2]	GO:0009507//chloroplast	GO:0046872//metal ion binding;GO:0045300//acyl-[acyl-carrier-protein] desaturase activity	GO:0006633//fatty acid biosynthetic process;GO:0055114//oxidation-reduction process	gi|313471479|sp|B9F058.1|STAD3_ORYSJ/4.72085e-79/RecName: Full=Acyl-[acyl-carrier-protein] desaturase 3, chloroplastic; AltName: Full=Stearoyl-ACP desaturase 3; Flags: Precursor
Unigene24409_Zhong-531	-1.22146	3.26912	K03921|1|4e-72|269|sbi:SORBI_04g020500|acyl-[acyl-carrier-protein] desaturase [EC:1.14.19.2]	GO:0009507//chloroplast	GO:0046872//metal ion binding;GO:0045300//acyl-[acyl-carrier-protein] desaturase activity	GO:0006633//fatty acid biosynthetic process;GO:0055114//oxidation-reduction process	gi|313471479|sp|B9F058.1|STAD3_ORYSJ/6.38566e-96/RecName: Full=Acyl-[acyl-carrier-protein] desaturase 3, chloroplastic; AltName: Full=Stearoyl-ACP desaturase 3; Flags: Precursor
CL4275.Contig2_Zhong-531	1.67466	1.54722	K04043|1|0.0|669|vvi:100250929|molecular chaperone DnaK	GO:0005618//cell wall;GO:0005739//mitochondrion;GO:0005774//vacuolar membrane;GO:0009507//chloroplast	GO:0005524//ATP binding;GO:0051082//unfolded protein binding	GO:0009615//response to virus;GO:0006457//protein folding;GO:0009651//response to salt stress;GO:0009408//response to heat;GO:0046686//response to cadmium ion	gi|218202373|gb|EEC84800.1|/0/hypothetical protein OsI_31865 [Oryza sativa Indica Group]
Unigene44193_Zhong-531	1.539	1.427	K04043|1|0.0|757|zma:100285374|molecular chaperone DnaK	GO:0005618//cell wall;GO:0005774//vacuolar membrane;GO:0009507//chloroplast	GO:0008270//zinc ion binding;GO:0005524//ATP binding;GO:0051082//unfolded protein binding	GO:0009615//response to virus;GO:0006457//protein folding;GO:0009651//response to salt stress;GO:0009408//response to heat;GO:0046686//response to cadmium ion	gi|297727109|ref|NP_001175918.1|/0/Os09g0491772 [Oryza sativa Japonica Group]
Unigene44192_Zhong-531	1.64649	1.3707	K04043|1|1e-144|511|osa:4331379|molecular chaperone DnaK	GO:0005618//cell wall;GO:0005774//vacuolar membrane;GO:0005739//mitochondrion	GO:0005524//ATP binding;GO:0051082//unfolded protein binding;GO:0008270//zinc ion binding	GO:0006457//protein folding;GO:0046686//response to cadmium ion;GO:0009651//response to salt stress	gi|27476086|gb|AAO17017.1|/2.15172e-143/Putative heat shock 70 KD protein, mitochondrial precursor [Oryza sativa Japonica Group]
CL1050.Contig2_Zhong-531	2.12256	1.52013	K04043|1|5e-46|180|osa:4331379|molecular chaperone DnaK	GO:0005618//cell wall;GO:0005774//vacuolar membrane;GO:0005739//mitochondrion	GO:0005524//ATP binding;GO:0051082//unfolded protein binding;GO:0008270//zinc ion binding	GO:0006457//protein folding;GO:0046686//response to cadmium ion;GO:0009651//response to salt stress	gi|125542121|gb|EAY88260.1|/1.36399e-44/hypothetical protein OsI_09713 [Oryza sativa Indica Group]
CL2322.Contig3_Zhong-531	1.25473	1.16625	K04079|1|3e-151|532|osa:4347405|molecular chaperone HtpG	GO:0005829//cytosol;GO:0005618//cell wall;GO:0005730//nucleolus;GO:0005774//vacuolar membrane;GO:0009570//chloroplast stroma;GO:0005794//Golgi apparatus;GO:0005886//plasma membrane;GO:0048046//apoplast	GO:0005524//ATP binding;GO:0051082//unfolded protein binding	GO:0006457//protein folding;GO:0009408//response to heat;GO:0071277//cellular response to calcium ion	gi|39104468|dbj|BAD04054.1|/2.94039e-150/heat shock protein 90 [Oryza sativa Japonica Group]
Unigene25513_Zhong-531	5.26433	5.02601	K04079|1|3e-65|244|zma:100196928|molecular chaperone HtpG	GO:0005829//cytosol;GO:0005618//cell wall;GO:0005886//plasma membrane	GO:0005524//ATP binding;GO:0051082//unfolded protein binding	GO:0006457//protein folding;GO:0009408//response to heat;GO:0046685//response to arsenic-containing substance;GO:0009644//response to high light intensity;GO:0042542//response to hydrogen peroxide;GO:0009816//defense response to bacterium, incompatible interaction	gi|125546956|gb|EAY92778.1|/9.01978e-73/hypothetical protein OsI_14582 [Oryza sativa Indica Group]
Unigene25510_Zhong-531	5.20913	4.58042	K04079|1|5e-57|216|bdi:100824256|molecular chaperone HtpG	-	GO:0005524//ATP binding;GO:0051082//unfolded protein binding	GO:0006457//protein folding;GO:0006950//response to stress	gi|294717840|gb|ADF31772.1|/7.01601e-57/heat shock protein 90 [Triticum urartu]
Unigene25512_Zhong-531	6.36044	4.26003	K04079|1|6e-08|53.9|rcu:RCOM_1582180|molecular chaperone HtpG	-	-	-	gi|38345312|emb|CAE02770.2|/2.81657e-10/OSJNBb0085F13.17 [Oryza sativa Japonica Group]
CL1095.Contig1_Zhong-531	5.20942	4.60387	K04079|1|9e-157|550|sbi:SORBI_06g000660|molecular chaperone HtpG	GO:0005737//cytoplasm	GO:0005524//ATP binding;GO:0051082//unfolded protein binding	GO:0006457//protein folding;GO:0009816//defense response to bacterium, incompatible interaction	gi|38345312|emb|CAE02770.2|/2.16324e-166/OSJNBb0085F13.17 [Oryza sativa Japonica Group]
Unigene15170_Zhong-531	1.54099	1.17954	K04460|1|6e-17|86.7|zma:100283669|protein phosphatase 5 [EC:3.1.3.16]	-	-	-	gi|115461897|ref|NP_001054548.1|/3.2476e-157/Os05g0129900 [Oryza sativa Japonica Group]
Unigene26018_Zhong-531	-2.21811	-2.57173	K04505|1|2e-06|49.7|cre:CHLREDRAFT_206031|presenilin 1 [EC:3.4.23.-];K00850|2|3e-06|49.3|osa:4336113|6-phosphofructokinase [EC:2.7.1.11];K14826|3|8e-06|47.8|ota:Ot13g01130|FK506-binding nuclear protein [EC:5.2.1.8]	GO:0016023//cytoplasmic membrane-bounded vesicle	-	GO:0009817//defense response to fungus, incompatible interaction;GO:0009651//response to salt stress	gi|115454453|ref|NP_001050827.1|/2.3678e-89/Os03g0661600 [Oryza sativa Japonica Group]
Unigene21162_Zhong-531	-1.63345	-2.30433	K05280|1|3e-100|364|vvi:100232999|flavonoid 3'-monooxygenase [EC:1.14.13.21];K09755|5|7e-94|343|ath:AT4G36220|ferulate-5-hydroxylase [EC:1.14.-.-]	-	GO:0005506//iron ion binding;GO:0016709//oxidoreductase activity, acting on paired donors, with incorporation or reduction of molecular oxygen, NAD(P)H as one donor, and incorporation of one atom of oxygen;GO:0020037//heme binding	GO:0051792//medium-chain fatty acid biosynthetic process;GO:0080110//sporopollenin biosynthetic process;GO:0055114//oxidation-reduction process	gi|115474661|ref|NP_001060927.1|/0/Os08g0131100 [Oryza sativa Japonica Group]
CL7207.Contig2_Zhong-531	-1.36702	-1.29918	K05350|1|1e-149|526|zma:100274288|beta-glucosidase [EC:3.2.1.21]	GO:0022626//cytosolic ribosome;GO:0009505//plant-type cell wall;GO:0016023//cytoplasmic membrane-bounded vesicle;GO:0005576//extracellular region;GO:0005739//mitochondrion	GO:0050224;GO:0004338//glucan exo-1,3-beta-glucosidase activity;GO:0047701;GO:0080079//cellobiose glucosidase activity;GO:0033907;GO:0047668//amygdalin beta-glucosidase activity;GO:0004567//beta-mannosidase activity;GO:0042973//glucan endo-1,3-beta-D-glucosidase activity;GO:0080082//esculin beta-glucosidase activity;GO:0080081//4-methylumbelliferyl-beta-D-glucopyranoside beta-glucosidase activity…	GO:0005975//carbohydrate metabolic process	gi|218193596|gb|EEC76023.1|/0/hypothetical protein OsI_13187 [Oryza sativa Indica Group]
Unigene35194_Zhong-531	-1.43121	-1.55707	K05350|1|3e-13|71.2|rcu:RCOM_1071830|beta-glucosidase [EC:3.2.1.21]	GO:0005739//mitochondrion	GO:0004338//glucan exo-1,3-beta-glucosidase activity;GO:0047701;GO:0080079//cellobiose glucosidase activity;GO:0033907;GO:0004567//beta-mannosidase activity;GO:0004565//beta-galactosidase activity;GO:0080083//beta-gentiobiose beta-glucosidase activity	GO:0005975//carbohydrate metabolic process	gi|218193596|gb|EEC76023.1|/1.16164e-48/hypothetical protein OsI_13187 [Oryza sativa Indica Group]
CL4625.Contig2_Zhong-531	-1.52362	-1.42634	K05350|1|8e-47|182|sbi:SORBI_01g010830|beta-glucosidase [EC:3.2.1.21]	GO:0022626//cytosolic ribosome;GO:0009505//plant-type cell wall;GO:0016023//cytoplasmic membrane-bounded vesicle;GO:0005576//extracellular region;GO:0005739//mitochondrion	GO:0050224;GO:0004338//glucan exo-1,3-beta-glucosidase activity;GO:0047701;GO:0080079//cellobiose glucosidase activity;GO:0033907;GO:0047668//amygdalin beta-glucosidase activity;GO:0004567//beta-mannosidase activity;GO:0042973//glucan endo-1,3-beta-D-glucosidase activity;GO:0080082//esculin beta-glucosidase activity;GO:0080081//4-methylumbelliferyl-beta-D-glucopyranoside beta-glucosidase activity…	GO:0005975//carbohydrate metabolic process	gi|218193596|gb|EEC76023.1|/1.07279e-57/hypothetical protein OsI_13187 [Oryza sativa Indica Group]
Unigene39174_Zhong-531	-1.91806	-1.14541	K05658|1|6e-49|190|osa:4330390|ATP-binding cassette, subfamily B (MDR/TAP), member 1	GO:0016021//integral to membrane;GO:0005886//plasma membrane;GO:0005739//mitochondrion	GO:0010329//auxin efflux transmembrane transporter activity;GO:0042626//ATPase activity, coupled to transmembrane movement of substances;GO:0005524//ATP binding	GO:0010541//acropetal auxin transport;GO:0010540//basipetal auxin transport;GO:0010315//auxin efflux;GO:0055085//transmembrane transport;GO:0006200//ATP catabolic process	gi|218191397|gb|EEC73824.1|/1.01178e-47/hypothetical protein OsI_08549 [Oryza sativa Indica Group]
Unigene42231_Zhong-531	-1.59199	-1.8296	K05681|1|5e-12|69.3|cme:CMS467C|ATP-binding cassette, subfamily G (WHITE), member 2;K14325|2|1e-08|58.2|ath:AT1G16610|RNA-binding protein with serine-rich domain 1	GO:0005886//plasma membrane;GO:0005634//nucleus	GO:0042626//ATPase activity, coupled to transmembrane movement of substances;GO:0005524//ATP binding	GO:0010584//pollen exine formation;GO:0010152//pollen maturation;GO:0006200//ATP catabolic process	gi|225216857|gb|ACN85155.1|/8.92622e-123/ABC transporter-like protein [Oryza nivara]
Unigene42236_Zhong-531	-1.73395	-1.86053	K05681|1|9e-56|215|cme:CMS467C|ATP-binding cassette, subfamily G (WHITE), member 2;K12843|2|4e-51|200|vvi:100248403|U4/U6 small nuclear ribonucleoprotein PRP3;K02065|4|3e-17|87.8|pop:POPTR_246085|putative ABC transport system ATP-binding protein	GO:0005886//plasma membrane	GO:0016887//ATPase activity;GO:0005524//ATP binding	GO:0010584//pollen exine formation;GO:0010152//pollen maturation;GO:0006200//ATP catabolic process	gi|225216857|gb|ACN85155.1|/0/ABC transporter-like protein [Oryza nivara]
Unigene1074_Zhong-531	-1.15478	-1.12057	K05768|1|0.0|860|vvi:100254775|gelsolin	GO:0005884//actin filament	GO:0051015//actin filament binding	GO:0051014//actin filament severing;GO:0051017//actin filament bundle assembly	gi|108708245|gb|ABF96040.1|/0/Villin-3, putative, expressed [Oryza sativa Japonica Group]
CL1532.Contig2_Zhong-531	1.36658	1.50527	K06072|1|6e-151|531|bdi:100823998|deoxyhypusine monooxygenase [EC:1.14.99.29]	GO:0005829//cytosol	GO:0046872//metal ion binding;GO:0019135//deoxyhypusine monooxygenase activity	GO:0008612//peptidyl-lysine modification to hypusine;GO:0055114//oxidation-reduction process	gi|218187287|gb|EEC69714.1|/2.33575e-161/hypothetical protein OsI_39196 [Oryza sativa Indica Group]
CL1403.Contig2_Zhong-531	1.91853	2.01602	K06617|1|2e-31|132|sbi:SORBI_01g004130|raffinose synthase [EC:2.4.1.82]	GO:0009506//plasmodesma	GO:0052692//raffinose alpha-galactosidase activity;GO:0047268//galactinol-raffinose galactosyltransferase activity	GO:0006979//response to oxidative stress;GO:0034484//raffinose catabolic process;GO:0080167//response to karrikin	gi|125546144|gb|EAY92283.1|/1.15673e-35/hypothetical protein OsI_14005 [Oryza sativa Indica Group]
CL1403.Contig1_Zhong-531	1.88965	1.80363	K06617|1|2e-46|181|sbi:SORBI_01g004130|raffinose synthase [EC:2.4.1.82]	GO:0009506//plasmodesma	GO:0052692//raffinose alpha-galactosidase activity;GO:0047274//galactinol-sucrose galactosyltransferase activity	GO:0006979//response to oxidative stress;GO:0034484//raffinose catabolic process;GO:0080167//response to karrikin	gi|125546144|gb|EAY92283.1|/2.88063e-47/hypothetical protein OsI_14005 [Oryza sativa Indica Group]
Unigene46573_Zhong-531	1.73015	1.64568	K06617|1|3e-36|147|sbi:SORBI_01g004130|raffinose synthase [EC:2.4.1.82]	GO:0009506//plasmodesma	GO:0052692//raffinose alpha-galactosidase activity;GO:0047274//galactinol-sucrose galactosyltransferase activity	GO:0006979//response to oxidative stress;GO:0034484//raffinose catabolic process;GO:0080167//response to karrikin	gi|222626018|gb|EEE60150.1|/5.17725e-36/hypothetical protein OsJ_13050 [Oryza sativa Japonica Group]
Unigene18958_Zhong-531	-1.86326	-1.41331	K07025|1|4e-90|328|bdi:100821281|putative hydrolase of the HAD superfamily	-	GO:0016787//hydrolase activity	GO:0008152//metabolic process	gi|125559287|gb|EAZ04823.1|/1.99216e-135/hypothetical protein OsI_27001 [Oryza sativa Indica Group]
Unigene7228_Zhong-531	1.5671	6.0543	K07964|1|1e-147|521|pop:POPTR_805321|heparanase 1 [EC:3.2.1.166]	GO:0016020//membrane;GO:0016023//cytoplasmic membrane-bounded vesicle	GO:0016798//hydrolase activity, acting on glycosyl bonds	GO:0005975//carbohydrate metabolic process	gi|115473167|ref|NP_001060182.1|/0/Os07g0598400 [Oryza sativa Japonica Group]
CL3791.Contig2_Zhong-531	-1.597	-1.29836	K07976|1|6e-72|268|osa:4324623|Rab family, other	GO:0005774//vacuolar membrane;GO:0032588//trans-Golgi network membrane;GO:0005829//cytosol;GO:0009506//plasmodesma;GO:0005886//plasma membrane;GO:0005634//nucleus	GO:0005525//GTP binding;GO:0003677//DNA binding;GO:0003924//GTPase activity	GO:0015031//protein transport;GO:0006184//GTP catabolic process;GO:0009733//response to auxin stimulus;GO:0042538//hyperosmotic salinity response;GO:0007264//small GTPase mediated signal transduction	gi|125552993|gb|EAY98702.1|/1.47429e-80/hypothetical protein OsI_20633 [Oryza sativa Indica Group]
Unigene15795_Zhong-531	-2.79125	-1.70194	K07977|1|3e-13|71.2|osa:4326208|Arf/Sar family, other	-	-	-	gi|242056935|ref|XP_002457613.1|/8.91725e-12/hypothetical protein SORBIDRAFT_03g010350 [Sorghum bicolor]
CL4421.Contig1_Zhong-531	-2.69882	-1.6032	K07977|1|6e-42|166|aly:ARALYDRAFT_888339|Arf/Sar family, other	GO:0005773//vacuole;GO:0005794//Golgi apparatus;GO:0009506//plasmodesma;GO:0005886//plasma membrane;GO:0009536//plastid	GO:0005525//GTP binding	GO:0046686//response to cadmium ion;GO:0007264//small GTPase mediated signal transduction	gi|629089749|gb|KCW56002.1|/1.56853e-40/hypothetical protein EUGRSUZ_I01779 [Eucalyptus grandis]
Unigene26691_Zhong-531	-1.61292	-1.59146	K08150|1|9e-06|46.6|smo:SELMODRAFT_170396|MFS transporter, SP family, solute carrier family 2 (myo-inositol transporter), member 13	GO:0005773//vacuole;GO:0009506//plasmodesma;GO:0016021//integral to membrane;GO:0005634//nucleus	GO:0015145//monosaccharide transmembrane transporter activity;GO:0005351//sugar:hydrogen symporter activity	GO:0015749//monosaccharide transport;GO:0055085//transmembrane transport	gi|115472765|ref|NP_001059981.1|/1.64254e-26/Os07g0559700 [Oryza sativa Japonica Group]
Unigene40807_Zhong-531	-2.57835	-1.3135	K08235|1|3e-51|198|osa:4349281|xyloglucan:xyloglucosyl transferase [EC:2.4.1.207]	GO:0016023//cytoplasmic membrane-bounded vesicle;GO:0005618//cell wall;GO:0048046//apoplast	GO:0016762//xyloglucan:xyloglucosyl transferase activity;GO:0033946//xyloglucan-specific endo-beta-1,4-glucanase activity	GO:0006073//cellular glucan metabolic process;GO:0016998//cell wall macromolecule catabolic process	gi|24476042|gb|AAN62784.1|/7.06885e-69/Putative cellulase [Oryza sativa Japonica Group]
CL2801.Contig1_Zhong-531	-2.7283	-1.10211	K08235|1|9e-65|244|osa:4349281|xyloglucan:xyloglucosyl transferase [EC:2.4.1.207]	GO:0016023//cytoplasmic membrane-bounded vesicle;GO:0005618//cell wall;GO:0048046//apoplast	GO:0016762//xyloglucan:xyloglucosyl transferase activity;GO:0004553//hydrolase activity, hydrolyzing O-glycosyl compounds	GO:0006073//cellular glucan metabolic process	gi|115450197|ref|NP_001048699.1|/1.28107e-97/Os03g0108300 [Oryza sativa Japonica Group]
Unigene38398_Zhong-531	1.63237	1.26218	K08695|1|1e-24|110|sbi:SORBI_06g029590|anthocyanidin reductase [EC:1.3.1.77]	-	GO:0003824//catalytic activity;GO:0050662//coenzyme binding	GO:0044237//cellular metabolic process	gi|90399298|emb|CAJ86218.1|/4.25901e-67/H0323C08.10 [Oryza sativa Indica Group]
Unigene38529_Zhong-531	-1.43494	-1.3722	K08818|1|5e-13|72.8|vvi:100246062|cell division cycle 2-like [EC:2.7.11.22]	GO:0005886//plasma membrane	-	-	gi|115448895|ref|NP_001048227.1|/2.93579e-53/Os02g0767000 [Oryza sativa Japonica Group]
Unigene14132_Zhong-531	1.92345	1.76831	K09286|1|3e-10|61.6|gmx:100170723|EREBP-like factor	GO:0005634//nucleus	GO:0003700//sequence-specific DNA binding transcription factor activity;GO:0003677//DNA binding	GO:0006355//regulation of transcription, DNA-dependent;GO:0034059//response to anoxia	gi|125525607|gb|EAY73721.1|/8.27145e-34/hypothetical protein OsI_01597 [Oryza sativa Indica Group]
Unigene29274_Zhong-531	1.32063	1.17676	K09510|1|4e-17|85.1|cre:CHLREDRAFT_298|DnaJ homolog subfamily B member 4;K09517|2|2e-15|79.7|ppp:PHYPADRAFT_131806|DnaJ homolog subfamily B member 11	-	-	-	gi|47497362|dbj|BAD19401.1|/1.54483e-59/DNAJ heat shock N-terminal domain-containing protein-like [Oryza sativa Japonica Group]
Unigene21378_Zhong-531	2.12472	1.87427	K09553|1|7e-12|68.9|sbi:SORBI_06g023830|stress-induced-phosphoprotein 1	-	GO:0051879//Hsp90 protein binding	-	gi|40539009|gb|AAR87266.1|/4.28961e-116/expressed protein [Oryza sativa Japonica Group]
Unigene45103_Zhong-531	-1.6212	-1.70069	K09566|1|1e-20|99.8|rcu:RCOM_0924670|peptidyl-prolyl isomerase G (cyclophilin G) [EC:5.2.1.8];K13171|4|1e-19|96.3|vvi:100262120|serine/arginine repetitive matrix protein 1	GO:0005739//mitochondrion	-	GO:0009556//microsporogenesis;GO:0010584//pollen exine formation	gi|218195556|gb|EEC77983.1|/0/hypothetical protein OsI_17366 [Oryza sativa Indica Group]
Unigene29549_Zhong-531	-2.12117	-1.38669	K09566|1|4e-10|64.7|gmx:100800303|peptidyl-prolyl isomerase G (cyclophilin G) [EC:5.2.1.8];K14325|2|7e-10|53.1|mtr:MTR_2g069490|RNA-binding protein with serine-rich domain 1;K03006|4|1e-08|59.7|sbi:SORBI_07g003680|DNA-directed RNA polymerase II subunit RPB1 [EC:2.7.7.6]	GO:0005739//mitochondrion	GO:0004553//hydrolase activity, hydrolyzing O-glycosyl compounds	GO:0005975//carbohydrate metabolic process	gi|218192424|gb|EEC74851.1|/0/hypothetical protein OsI_10717 [Oryza sativa Indica Group]
CL4133.Contig2_Zhong-531	4.75625	4.8318	K09571|1|0.0|872|zma:100283417|FK506-binding protein 4/5 [EC:5.2.1.8]	GO:0005829//cytosol;GO:0071944//cell periphery;GO:0016020//membrane;GO:0005634//nucleus	GO:0032266//phosphatidylinositol-3-phosphate binding;GO:0003755//peptidyl-prolyl cis-trans isomerase activity;GO:0005528//FK506 binding;GO:0080025//phosphatidylinositol-3,5-bisphosphate binding	GO:0009845//seed germination;GO:0000413//protein peptidyl-prolyl isomerization;GO:0006457//protein folding;GO:0009611//response to wounding;GO:0009408//response to heat;GO:0006970//response to osmotic stress;GO:0046686//response to cadmium ion	gi|115457870|ref|NP_001052535.1|/0/Os04g0352400 [Oryza sativa Japonica Group]
Unigene43852_Zhong-531	-2.1202	-3.02109	K09753|1|1e-61|235|pop:POPTR_813757|cinnamoyl-CoA reductase [EC:1.2.1.44]	GO:0005829//cytosol	GO:0016491//oxidoreductase activity;GO:0050662//coenzyme binding	GO:0080110//sporopollenin biosynthetic process	gi|115434292|ref|NP_001041904.1|/0/Os01g0127500 [Oryza sativa Japonica Group]
Unigene8198_Zhong-531	-1.56767	-1.03383	K09753|1|2e-29|127|sbi:SORBI_07g021680|cinnamoyl-CoA reductase [EC:1.2.1.44]	-	GO:0050662//coenzyme binding;GO:0003824//catalytic activity	GO:0044237//cellular metabolic process;GO:0080167//response to karrikin	gi|115483634|ref|NP_001065487.1|/5.08204e-139/Os10g0576900 [Oryza sativa Japonica Group]
Unigene8197_Zhong-531	-1.49566	-1.0822	K09753|1|5e-07|51.6|smo:SELMODRAFT_450552|cinnamoyl-CoA reductase [EC:1.2.1.44]	-	GO:0050662//coenzyme binding;GO:0003824//catalytic activity	GO:0044237//cellular metabolic process;GO:0080167//response to karrikin	gi|222613327|gb|EEE51459.1|/1.58025e-45/hypothetical protein OsJ_32578 [Oryza sativa Japonica Group]
Unigene23940_Zhong-531	-1.33661	-2.5457	K09753|1|5e-29|124|rcu:RCOM_0470860|cinnamoyl-CoA reductase [EC:1.2.1.44];K13082|3|2e-28|122|pop:POPTR_710083|bifunctional dihydroflavonol 4-reductase/flavanone 4-reductase [EC:1.1.1.219 1.1.1.234]	GO:0005783//endoplasmic reticulum	GO:0050662//coenzyme binding;GO:0003824//catalytic activity	GO:0048316//seed development;GO:0080110//sporopollenin biosynthetic process	gi|222640860|gb|EEE68992.1|/1.10431e-78/hypothetical protein OsJ_27928 [Oryza sativa Japonica Group]
Unigene23941_Zhong-531	-1.14829	-2.53787	K09753|1|6e-06|47.8|zma:542463|cinnamoyl-CoA reductase [EC:1.2.1.44]	GO:0005783//endoplasmic reticulum	GO:0050662//coenzyme binding;GO:0003824//catalytic activity	GO:0048316//seed development;GO:0080110//sporopollenin biosynthetic process	gi|222640860|gb|EEE68992.1|/1.65707e-34/hypothetical protein OsJ_27928 [Oryza sativa Japonica Group]
Unigene1327_Zhong-531	2.37403	3.58858	K09873|1|2e-37|152|osa:4324303|aquaporin TIP	GO:0005774//vacuolar membrane;GO:0016021//integral to membrane	GO:0015204//urea transmembrane transporter activity	GO:0006833//water transport;GO:0071918//urea transmembrane transport	gi|115442565|ref|NP_001045562.1|/3.10187e-36/Os01g0975900 [Oryza sativa Japonica Group]
Unigene29900_Zhong-531	-1.59022	-2.02398	K09873|1|5e-41|163|osa:4324276|aquaporin TIP	GO:0016021//integral to membrane;GO:0042807//central vacuole;GO:0009705//plant-type vacuole membrane	GO:0005215//transporter activity	GO:0006810//transport	gi|115435484|ref|NP_001042500.1|/1.32055e-39/Os01g0232000 [Oryza sativa Japonica Group]
Unigene43576_Zhong-531	-2.13651	-1.43056	K09874|1|5e-154|542|osa:4326119|aquaporin NIP	GO:0016021//integral to membrane	GO:0046715//borate transmembrane transporter activity	GO:0035445//borate transmembrane transport	gi|218187378|gb|EEC69805.1|/1.12945e-161/hypothetical protein OsI_00109 [Oryza sativa Indica Group]
Unigene7366_Zhong-531	-1.19479	-1.08244	K10258|1|2e-81|298|osa:4324516|enoyl reductase [EC:1.3.1.-]	GO:0005737//cytoplasm;GO:0005886//plasma membrane;GO:0016021//integral to membrane	GO:0003865//3-oxo-5-alpha-steroid 4-dehydrogenase activity;GO:0019166//trans-2-enoyl-CoA reductase (NADPH) activity;GO:0009922//fatty acid elongase activity	GO:0006665//sphingolipid metabolic process;GO:0010025//wax biosynthetic process;GO:0055114//oxidation-reduction process	gi|115434544|ref|NP_001042030.1|/4.068e-80/Os01g0150000 [Oryza sativa Japonica Group]
Unigene44671_Zhong-531	-2.26548	-1.70761	K10355|1|2e-108|390|osa:4349087|actin, other eukaryote;K05692|5|6e-107|384|mtr:MTR_7g026230|actin beta/gamma 1	GO:0005829//cytosol;GO:0005618//cell wall;GO:0005856//cytoskeleton;GO:0005739//mitochondrion;GO:0005730//nucleolus;GO:0009506//plasmodesma;GO:0009941//chloroplast envelope;GO:0009570//chloroplast stroma;GO:0005773//vacuole;GO:0005886//plasma membrane	GO:0005507//copper ion binding;GO:0005524//ATP binding	GO:0048768//root hair cell tip growth;GO:0009733//response to auxin stimulus;GO:0009845//seed germination;GO:0010114//response to red light;GO:0009651//response to salt stress;GO:0009611//response to wounding;GO:0051301//cell division;GO:0010218//response to far red light;GO:0009735//response to cytokinin stimulus;GO:0009644//response to high light intensity	gi|115482882|ref|NP_001065034.1|/3.02109e-107/Os10g0510000 [Oryza sativa Japonica Group]
Unigene224_Zhong-531	-2.39613	-2.06276	K10355|1|3e-17|84.7|osa:4349087|actin, other eukaryote;K05692|3|4e-16|80.9|mtr:MTR_2g008050|actin beta/gamma 1	GO:0005829//cytosol;GO:0005618//cell wall;GO:0005856//cytoskeleton;GO:0005739//mitochondrion;GO:0009506//plasmodesma;GO:0009941//chloroplast envelope;GO:0009570//chloroplast stroma;GO:0005773//vacuole;GO:0005634//nucleus;GO:0005886//plasma membrane;GO:0048046//apoplast	GO:0005507//copper ion binding;GO:0005524//ATP binding	GO:0048768//root hair cell tip growth;GO:0009651//response to salt stress	gi|293331813|ref|NP_001167929.1|/7.84759e-16/putative actin family protein [Zea mays]
Unigene44678_Zhong-531	-2.21293	-1.84575	K10355|1|6e-63|236|osa:4349087|actin, other eukaryote	GO:0009941//chloroplast envelope;GO:0005773//vacuole;GO:0005618//cell wall;GO:0005730//nucleolus;GO:0005829//cytosol;GO:0009570//chloroplast stroma;GO:0005856//cytoskeleton;GO:0009506//plasmodesma;GO:0005886//plasma membrane;GO:0005739//mitochondrion	GO:0005515//protein binding;GO:0005507//copper ion binding;GO:0005524//ATP binding;GO:0005200//structural constituent of cytoskeleton	GO:0007010//cytoskeleton organization;GO:0006094//gluconeogenesis;GO:0009611//response to wounding;GO:0006007//glucose catabolic process;GO:0009651//response to salt stress;GO:0010498//proteasomal protein catabolic process;GO:0051301//cell division;GO:0009733//response to auxin stimulus;GO:0032880//regulation of protein localization;GO:0009845//seed germination;GO:0009416//response to light stimu…	gi|115482882|ref|NP_001065034.1|/1.5871e-61/Os10g0510000 [Oryza sativa Japonica Group]
Unigene44677_Zhong-531	-1.12718	-1.09416	K10355|1|9e-80|293|osa:4333919|actin, other eukaryote;K05692|2|3e-79|291|bdi:100841760|actin beta/gamma 1	GO:0005856//cytoskeleton;GO:0005739//mitochondrion	GO:0005524//ATP binding	-	gi|115454971|ref|NP_001051086.1|/1.43703e-78/Os03g0718100 [Oryza sativa Japonica Group]
Unigene16544_Zhong-531	-1.56401	-1.42257	K10398|1|2e-20|95.1|osa:9268593|kinesin family member 11	GO:0005886//plasma membrane;GO:0005871//kinesin complex;GO:0005874//microtubule	GO:0008017//microtubule binding;GO:0005524//ATP binding;GO:0003777//microtubule motor activity	GO:0007018//microtubule-based movement;GO:0008152//metabolic process	gi|125550610|gb|EAY96319.1|/2.52405e-19/hypothetical protein OsI_18221 [Oryza sativa Indica Group]
Unigene7024_Zhong-531	2.74827	7.53231	K10523|1|4e-15|80.1|zma:100191647|speckle-type POZ protein	-	-	-	gi|125552055|gb|EAY97764.1|/3.06466e-127/hypothetical protein OsI_19676 [Oryza sativa Indica Group]
Unigene41216_Zhong-531	-2.47863	-2.20248	K10576|1|5e-19|90.5|vvi:100250088|ubiquitin-conjugating enzyme E2 H [EC:6.3.2.19];K13415|2|1e-11|66.2|osa:4324691|protein brassinosteroid insensitive 1 [EC:2.7.10.1 2.7.11.1]	GO:0016021//integral to membrane;GO:0009536//plastid;GO:0005576//extracellular region	GO:0004674//protein serine/threonine kinase activity;GO:0005524//ATP binding	GO:0006468//protein phosphorylation;GO:0007169//transmembrane receptor protein tyrosine kinase signaling pathway	gi|53792169|dbj|BAD52802.1|/6.60193e-52/putative atypical receptor-like kinase MARK [Oryza sativa Japonica Group]
Unigene30979_Zhong-531	-1.71886	-1.08669	K10576|1|9e-31|132|vvi:100250088|ubiquitin-conjugating enzyme E2 H [EC:6.3.2.19];K13420|2|2e-25|115|sbi:SORBI_06g028760|LRR receptor-like serine/threonine-protein kinase FLS2 [EC:2.7.11.1]	GO:0016023//cytoplasmic membrane-bounded vesicle;GO:0005886//plasma membrane;GO:0016021//integral to membrane	GO:0004672//protein kinase activity;GO:0005524//ATP binding	GO:0006468//protein phosphorylation	gi|218188631|gb|EEC71058.1|/3.94574e-168/hypothetical protein OsI_02797 [Oryza sativa Indica Group]
CL3862.Contig2_Zhong-531	1.21057	1.27115	K10609|1|0.0|761|osa:4344771|cullin 4;K03869|2|0.0|677|zma:100384196|cullin 3	GO:0005829//cytosol;GO:0031461//cullin-RING ubiquitin ligase complex	GO:0031625//ubiquitin protein ligase binding	GO:0006511//ubiquitin-dependent protein catabolic process;GO:0009960//endosperm development;GO:0009911//positive regulation of flower development;GO:0009639//response to red or far red light;GO:0009793//embryo development ending in seed dormancy	gi|115474995|ref|NP_001061094.1|/0/Os08g0170900 [Oryza sativa Japonica Group]
Unigene42557_Zhong-531	1.52288	1.47611	K10609|1|3e-39|157|osa:4344771|cullin 4;K03869|2|2e-29|125|osa:4330720|cullin 3	GO:0005829//cytosol;GO:0031461//cullin-RING ubiquitin ligase complex	GO:0031625//ubiquitin protein ligase binding	GO:0006511//ubiquitin-dependent protein catabolic process;GO:0009960//endosperm development;GO:0009911//positive regulation of flower development;GO:0009639//response to red or far red light;GO:0009793//embryo development ending in seed dormancy	gi|218200547|gb|EEC82974.1|/7.07693e-38/hypothetical protein OsI_27981 [Oryza sativa Indica Group]
Unigene42552_Zhong-531	1.3842	1.53126	K10609|1|4e-38|154|osa:4344771|cullin 4;K03869|2|2e-27|118|zma:100384196|cullin 3	GO:0005829//cytosol;GO:0031461//cullin-RING ubiquitin ligase complex	GO:0031625//ubiquitin protein ligase binding	GO:0006511//ubiquitin-dependent protein catabolic process;GO:0009960//endosperm development;GO:0009911//positive regulation of flower development;GO:0009639//response to red or far red light;GO:0009793//embryo development ending in seed dormancy	gi|218200547|gb|EEC82974.1|/1.02799e-36/hypothetical protein OsI_27981 [Oryza sativa Indica Group]
Unigene44018_Zhong-531	-1.37616	-1.3788	K10703|1|3e-30|127|osa:4335343|3-hydroxy acyl-CoA dehydratase [EC:4.2.1.-]	GO:0005789//endoplasmic reticulum membrane;GO:0016021//integral to membrane	GO:0016829//lyase activity	GO:0006633//fatty acid biosynthetic process;GO:0007275//multicellular organismal development	gi|218194482|gb|EEC76909.1|/6.03202e-29/hypothetical protein OsI_15146 [Oryza sativa Indica Group]
CL1058.Contig2_Zhong-531	-1.48001	-1.10769	K10703|1|3e-99|359|osa:4324518|3-hydroxy acyl-CoA dehydratase [EC:4.2.1.-]	GO:0005789//endoplasmic reticulum membrane;GO:0016021//integral to membrane	GO:0016829//lyase activity	GO:0006633//fatty acid biosynthetic process;GO:0007275//multicellular organismal development	gi|218187527|gb|EEC69954.1|/2.28867e-98/hypothetical protein OsI_00412 [Oryza sativa Indica Group]
Unigene25774_Zhong-531	2.76147	3.87513	K10717|1|1e-16|82.8|sbi:SORBI_07g020940|cytokinin trans-hydroxylase	GO:0009506//plasmodesma;GO:0016023//cytoplasmic membrane-bounded vesicle	GO:0016705//oxidoreductase activity, acting on paired donors, with incorporation or reduction of molecular oxygen;GO:0004497//monooxygenase activity;GO:0020037//heme binding;GO:0005506//iron ion binding	GO:0055114//oxidation-reduction process;GO:0033466//trans-zeatin biosynthetic process	gi|25553701|dbj|BAC24945.1|/2.35632e-20/putative cytochrome P450 monooxygenase [Oryza sativa Japonica Group]
Unigene350_Zhong-531	-1.77994	-1.53971	K10730|1|1e-07|55.8|osa:4336217|ATP-dependent DNA helicase Q4 [EC:3.6.4.12];K01115|2|2e-07|55.1|vcn:VOLCADRAFT_99471|phospholipase D [EC:3.1.4.4];K13171|3|2e-07|55.1|ath:AT2G29210|serine/arginine repetitive matrix protein 1	-	-	-	gi|125533148|gb|EAY79696.1|/5.84363e-115/hypothetical protein OsI_34845 [Oryza sativa Indica Group]
Unigene8777_Zhong-531	-2.47402	-2.5869	K10802|1|3e-38|155|gmx:100499704|high mobility group protein B1	-	-	-	gi|115480551|ref|NP_001063869.1|/4.43148e-68/Os09g0551600 [Oryza sativa Japonica Group]
Unigene45976_Zhong-531	-2.16097	-3.66004	K10990|1|1e-10|65.5|sbi:SORBI_06g014000|RecQ-mediated genome instability protein 1;K14325|2|7e-10|63.2|rcu:RCOM_1576190|RNA-binding protein with serine-rich domain 1;K01115|3|1e-09|62.4|vcn:VOLCADRAFT_99471|phospholipase D [EC:3.1.4.4]	GO:0016023//cytoplasmic membrane-bounded vesicle	-	-	gi|125535340|gb|EAY81888.1|/9.54423e-130/hypothetical protein OsI_37053 [Oryza sativa Indica Group]
Unigene43112_Zhong-531	-1.56344	1.62925	K10999|1|0.0|713|osa:4348853|cellulose synthase A [EC:2.4.1.12]	GO:0016021//integral to membrane;GO:0005886//plasma membrane	GO:0008270//zinc ion binding;GO:0016760//cellulose synthase (UDP-forming) activity	GO:0030244//cellulose biosynthetic process;GO:0042742//defense response to bacterium;GO:0009834//secondary cell wall biogenesis;GO:0050832//defense response to fungus	gi|218184709|gb|EEC67136.1|/0/hypothetical protein OsI_33963 [Oryza sativa Indica Group]
Unigene45037_Zhong-531	-1.30379	1.98338	K10999|1|0.0|894|osa:4324625|cellulose synthase A [EC:2.4.1.12]	GO:0005618//cell wall;GO:0016021//integral to membrane;GO:0005886//plasma membrane	GO:0008270//zinc ion binding;GO:0016760//cellulose synthase (UDP-forming) activity	GO:0009414//response to water deprivation;GO:0050832//defense response to fungus;GO:0042742//defense response to bacterium;GO:0006970//response to osmotic stress;GO:0009834//secondary cell wall biogenesis;GO:0030244//cellulose biosynthetic process;GO:0010116//positive regulation of abscisic acid biosynthetic process	gi|172044097|sp|A2WV32.2|CESA4_ORYSI/0/RecName: Full=Cellulose synthase A catalytic subunit 4 [UDP-forming]; AltName: Full=OsCesA4
Unigene43107_Zhong-531	-1.6511	1.33645	K10999|1|1e-158|556|osa:4348853|cellulose synthase A [EC:2.4.1.12]	GO:0016021//integral to membrane;GO:0005886//plasma membrane	GO:0008270//zinc ion binding;GO:0016760//cellulose synthase (UDP-forming) activity	GO:0030244//cellulose biosynthetic process;GO:0042742//defense response to bacterium;GO:0009834//secondary cell wall biogenesis;GO:0050832//defense response to fungus	gi|222612976|gb|EEE51108.1|/2.07513e-157/hypothetical protein OsJ_31839 [Oryza sativa Japonica Group]
CL6198.Contig1_Zhong-531	-1.4316	1.2828	K10999|1|9e-134|474|osa:4348853|cellulose synthase A [EC:2.4.1.12]	GO:0016021//integral to membrane;GO:0009507//chloroplast;GO:0005886//plasma membrane	GO:0008270//zinc ion binding;GO:0016760//cellulose synthase (UDP-forming) activity	GO:0030244//cellulose biosynthetic process;GO:0042742//defense response to bacterium;GO:0009834//secondary cell wall biogenesis;GO:0010400//rhamnogalacturonan I side chain metabolic process;GO:0050832//defense response to fungus	gi|222612976|gb|EEE51108.1|/1.81067e-132/hypothetical protein OsJ_31839 [Oryza sativa Japonica Group]
Unigene45595_Zhong-531	-2.0261	-1.81826	K11086|1|3e-13|54.7|vcn:VOLCADRAFT_107252|small nuclear ribonucleoprotein B and B'	GO:0016023//cytoplasmic membrane-bounded vesicle	-	-	gi|7106524|dbj|BAA92209.1|/1.85315e-62/putative structural protein [Oryza sativa Japonica Group]
CL1081.Contig1_Zhong-531	1.96262	1.69855	K11137|1|5e-13|70.9|osa:4329880|telomere length regulation protein	-	-	-	gi|573922449|ref|XP_006648808.1|/8.91958e-12/PREDICTED: telomere length regulation protein TEL2 homolog [Oryza brachyantha]
Unigene21958_Zhong-531	-1.64238	-2.5732	K11251|1|2e-14|75.5|osa:4332433|histone H2A	GO:0000786//nucleosome;GO:0005634//nucleus	GO:0003677//DNA binding;GO:0046982//protein heterodimerization activity	GO:0006334//nucleosome assembly	gi|115436786|ref|NP_001043136.1|/4.65609e-13/Os01g0502700 [Oryza sativa Japonica Group]
Unigene6848_Zhong-531	-2.0901	-2.76701	K11251|1|2e-25|112|osa:4337607|histone H2A	GO:0000786//nucleosome;GO:0005634//nucleus	GO:0003677//DNA binding;GO:0046982//protein heterodimerization activity	GO:0006334//nucleosome assembly	gi|218195973|gb|EEC78400.1|/4.46029e-24/hypothetical protein OsI_18189 [Oryza sativa Indica Group]
CL2189.Contig1_Zhong-531	-2.26812	-2.49042	K11251|1|4e-28|120|osa:4339022|histone H2A	GO:0000786//nucleosome;GO:0005634//nucleus	GO:0003677//DNA binding;GO:0046982//protein heterodimerization activity	GO:0006334//nucleosome assembly	gi|115464325|ref|NP_001055762.1|/9.68445e-27/Os05g0461400 [Oryza sativa Japonica Group]
Unigene29762_Zhong-531	-2.05597	-2.00361	K11253|1|7e-16|80.1|ota:Ot11g02340|histone H3	GO:0000786//nucleosome;GO:0005634//nucleus	GO:0003677//DNA binding;GO:0046982//protein heterodimerization activity	GO:0006334//nucleosome assembly	gi|413953368|gb|AFW86017.1|/9.98807e-16/histone H3 [Zea mays]
Unigene29468_Zhong-531	3.14074	2.39605	K11294|1|1e-07|56.6|pop:POPTR_818339|nucleolin;K11984|3|1e-06|53.5|ppp:PHYPADRAFT_233757|U4/U6.U5 tri-snRNP-associated protein 1;K03243|4|4e-06|52.0|sbi:SORBI_09g030590|translation initiation factor 5B;K09506|5|8e-06|50.8|aly:ARALYDRAFT_339622|DnaJ homolog subfamily A member 5	-	-	-	gi|573919018|ref|XP_006647132.1|/0/PREDICTED: BAG family molecular chaperone regulator 6-like isoform X1 [Oryza brachyantha]
Unigene29467_Zhong-531	3.19723	2.30208	K11294|1|9e-06|49.7|ath:AT3G18610|nucleolin	-	-	-	gi|218190444|gb|EEC72871.1|/0/hypothetical protein OsI_06641 [Oryza sativa Indica Group]
Unigene8778_Zhong-531	-1.68745	1.9699	K11323|1|2e-13|75.5|vcn:VOLCADRAFT_121342|histone arginine demethylase JMJD6 [EC:1.14.11.-]	GO:0016020//membrane	-	-	gi|125527080|gb|EAY75194.1|/0/hypothetical protein OsI_03086 [Oryza sativa Indica Group]
Unigene42234_Zhong-531	-1.53279	-1.57621	K11323|1|4e-11|64.7|vcn:VOLCADRAFT_121342|histone arginine demethylase JMJD6 [EC:1.14.11.-]	GO:0005886//plasma membrane	GO:0005524//ATP binding;GO:0016887//ATPase activity	GO:0006200//ATP catabolic process;GO:0010584//pollen exine formation;GO:0010152//pollen maturation	gi|225216857|gb|ACN85155.1|/6.97961e-73/ABC transporter-like protein [Oryza nivara]
Unigene37501_Zhong-531	1.82008	6.93067	K11323|1|5e-12|67.8|vcn:VOLCADRAFT_121342|histone arginine demethylase JMJD6 [EC:1.14.11.-]	GO:0016021//integral to membrane	GO:0015172//acidic amino acid transmembrane transporter activity;GO:0015175//neutral amino acid transmembrane transporter activity	GO:0015804//neutral amino acid transport;GO:0015800//acidic amino acid transport	gi|125536241|gb|EAY82729.1|/4.60532e-77/hypothetical protein OsI_37940 [Oryza sativa Indica Group]
Unigene34709_Zhong-531	-1.3225	-1.40477	K11498|1|6e-08|53.9|smo:SELMODRAFT_83012|centromeric protein E	-	-	-	gi|169730530|gb|ACA64831.1|/3.20902e-09/SKIP interacting protein 13 [Oryza sativa]
Unigene256_Zhong-531	-1.2177	-1.10221	K11596|1|0.0|1080|osa:4342138|argonaute	GO:0005739//mitochondrion	GO:0003676//nucleic acid binding	GO:0031047//gene silencing by RNA	gi|218198923|gb|EEC81350.1|/0/hypothetical protein OsI_24539 [Oryza sativa Indica Group]
Unigene31614_Zhong-531	1.25731	1.7889	K11596|1|3e-06|47.8|osa:4342603|argonaute;K06640|3|6e-06|50.8|vcn:VOLCADRAFT_88866|serine/threonine-protein kinase ATR [EC:2.7.11.1];K14325|4|8e-06|50.4|aly:ARALYDRAFT_471861|RNA-binding protein with serine-rich domain 1	-	GO:0008289//lipid binding	-	gi|218199205|gb|EEC81632.1|/0/hypothetical protein OsI_25162 [Oryza sativa Indica Group]
Unigene42904_Zhong-531	1.27276	1.16606	K11838|1|2e-11|65.5|ppp:PHYPADRAFT_180457|ubiquitin carboxyl-terminal hydrolase 7 [EC:3.1.2.15]	-	-	-	gi|125527896|gb|EAY76010.1|/2.48294e-38/hypothetical protein OsI_03935 [Oryza sativa Indica Group]
CL1676.Contig2_Zhong-531	1.28844	1.27969	K11968|1|0.0|672|sbi:SORBI_07g025570|ariadne-1	GO:0016020//membrane;GO:0005739//mitochondrion	GO:0003676//nucleic acid binding;GO:0008270//zinc ion binding	-	gi|115477573|ref|NP_001062382.1|/0/Os08g0540300 [Oryza sativa Japonica Group]
Unigene42404_Zhong-531	1.21211	1.1989	K11968|1|4e-16|83.2|sbi:SORBI_07g025570|ariadne-1	GO:0005739//mitochondrion	GO:0003676//nucleic acid binding;GO:0008270//zinc ion binding	-	gi|218201538|gb|EEC83965.1|/1.87516e-33/hypothetical protein OsI_30081 [Oryza sativa Indica Group]
Unigene42405_Zhong-531	1.26049	1.21601	K11968|1|8e-82|300|sbi:SORBI_07g025570|ariadne-1	GO:0005739//mitochondrion	GO:0003676//nucleic acid binding;GO:0008270//zinc ion binding	-	gi|218201538|gb|EEC83965.1|/1.3373e-93/hypothetical protein OsI_30081 [Oryza sativa Indica Group]
Unigene38015_Zhong-531	-2.00512	-1.37527	K12309|1|0.0|951|ath:AT3G52840|beta-galactosidase [EC:3.2.1.23];K01190|3|1e-63|243|cme:CMP078C|beta-galactosidase [EC:3.2.1.23]	GO:0016023//cytoplasmic membrane-bounded vesicle;GO:0048046//apoplast	GO:0030246//carbohydrate binding;GO:0004565//beta-galactosidase activity	GO:0005975//carbohydrate metabolic process	gi|115450935|ref|NP_001049068.1|/0/Os03g0165400 [Oryza sativa Japonica Group]
CL1462.Contig1_Zhong-531	-1.98398	-1.13118	K12309|1|3e-112|402|aly:ARALYDRAFT_485655|beta-galactosidase [EC:3.2.1.23];K01190|3|2e-22|104|cme:CMP078C|beta-galactosidase [EC:3.2.1.23]	GO:0048046//apoplast;GO:0005618//cell wall;GO:0009536//plastid	GO:0004565//beta-galactosidase activity	GO:0005975//carbohydrate metabolic process	gi|75134155|sp|Q6Z6K4.1|BGAL4_ORYSJ/0/RecName: Full=Beta-galactosidase 4; Short=Lactase 4; Flags: Precursor [Oryza sativa Japonica Group]
CL7236.Contig1_Zhong-531	-1.86153	-1.17873	K12309|1|7e-30|126|ath:AT3G52840|beta-galactosidase [EC:3.2.1.23]	GO:0016023//cytoplasmic membrane-bounded vesicle;GO:0048046//apoplast;GO:0009536//plastid	GO:0004565//beta-galactosidase activity	GO:0005975//carbohydrate metabolic process	gi|75134155|sp|Q6Z6K4.1|BGAL4_ORYSJ/2.47827e-54/RecName: Full=Beta-galactosidase 4; Short=Lactase 4; Flags: Precursor [Oryza sativa Japonica Group]
Unigene33138_Zhong-531	-1.75462	-1.23345	K12309|1|9e-22|99.8|aly:ARALYDRAFT_485655|beta-galactosidase [EC:3.2.1.23]	GO:0016023//cytoplasmic membrane-bounded vesicle;GO:0048046//apoplast;GO:0009536//plastid	GO:0004565//beta-galactosidase activity	GO:0005975//carbohydrate metabolic process	gi|125581329|gb|EAZ22260.1|/3.59811e-38/hypothetical protein OsJ_05915 [Oryza sativa Japonica Group]
Unigene19640_Zhong-531	-1.62048	-1.31184	K12393|1|1e-89|326|osa:4339486|AP-1 complex subunit mu	GO:0005829//cytosol;GO:0030131//clathrin adaptor complex	-	GO:0016192//vesicle-mediated transport;GO:0006886//intracellular protein transport	gi|115465203|ref|NP_001056201.1|/2.00447e-88/Os05g0543100 [Oryza sativa Japonica Group]
Unigene19638_Zhong-531	-1.79669	-1.42981	K12393|1|2e-30|128|osa:4339486|AP-1 complex subunit mu	GO:0030125//clathrin vesicle coat;GO:0005829//cytosol;GO:0030131//clathrin adaptor complex	-	GO:0016192//vesicle-mediated transport;GO:0006886//intracellular protein transport	gi|115465203|ref|NP_001056201.1|/4.61817e-29/Os05g0543100 [Oryza sativa Japonica Group]
Unigene34986_Zhong-531	-2.93388	1.72952	K12811|1|2e-06|48.9|vvi:100262258|ATP-dependent RNA helicase DDX46/PRP5 [EC:3.6.4.13]	GO:0016023//cytoplasmic membrane-bounded vesicle	-	-	gi|218191490|gb|EEC73917.1|/2.93091e-55/hypothetical protein OsI_08758 [Oryza sativa Indica Group]
Unigene31739_Zhong-531	1.91587	2.19372	K12890|1|3e-06|48.9|bdi:100842985|splicing factor, arginine/serine-rich 1/9	GO:0019013;GO:0030529//ribonucleoprotein complex	GO:0003676//nucleic acid binding;GO:0000166//nucleotide binding	GO:0009644//response to high light intensity;GO:0043484//regulation of RNA splicing	gi|125543223|gb|EAY89362.1|/2.52876e-35/hypothetical protein OsI_10866 [Oryza sativa Indica Group]
Unigene42042_Zhong-531	2.10948	1.47597	K12890|1|5e-107|385|zma:100284054|splicing factor, arginine/serine-rich 1/9	GO:0005730//nucleolus;GO:0005829//cytosol;GO:0005739//mitochondrion	GO:0003676//nucleic acid binding;GO:0000166//nucleotide binding	-	gi|222631305|gb|EEE63437.1|/1.43944e-138/hypothetical protein OsJ_18250 [Oryza sativa Japonica Group]
Unigene32301_Zhong-531	1.70329	1.18235	K12890|1|6e-17|84.0|cre:CHLREDRAFT_195849|splicing factor, arginine/serine-rich 1/9;K11596|5|7e-16|80.5|cre:CHLREDRAFT_18730|argonaute	GO:0005829//cytosol;GO:0005777//peroxisome;GO:0009506//plasmodesma;GO:0009507//chloroplast;GO:0048046//apoplast	GO:0003729//mRNA binding;GO:0003690//double-stranded DNA binding;GO:0000166//nucleotide binding;GO:0003697//single-stranded DNA binding	GO:0010501//RNA secondary structure unwinding;GO:0032508//DNA duplex unwinding;GO:0009414//response to water deprivation;GO:0009651//response to salt stress;GO:0009409//response to cold;GO:0010119//regulation of stomatal movement;GO:0010228//vegetative to reproductive phase transition of meristem;GO:0000380//alternative mRNA splicing, via spliceosome;GO:0006406//mRNA export from nucleus;GO:001004…	gi|18103931|emb|CAC83314.1|/2.65398e-42/glycine rich RNA binding protein [Oryza sativa Indica Group]
Unigene23939_Zhong-531	-1.20443	-2.48635	K13082|1|7e-33|137|aly:ARALYDRAFT_494741|bifunctional dihydroflavonol 4-reductase/flavanone 4-reductase [EC:1.1.1.219 1.1.1.234]	GO:0005783//endoplasmic reticulum	GO:0050662//coenzyme binding;GO:0003824//catalytic activity	GO:0048316//seed development;GO:0080110//sporopollenin biosynthetic process	gi|222640860|gb|EEE68992.1|/9.9147e-70/hypothetical protein OsJ_27928 [Oryza sativa Japonica Group]
Unigene33508_Zhong-531	-1.41816	-1.63381	K13148|1|4e-22|103|rcu:RCOM_0598050|integrator complex subunit 11 [EC:3.1.27.-];K11982|3|3e-09|61.2|sbi:SORBI_03g011120|E3 ubiquitin-protein ligase RNF115/126 [EC:6.3.2.19];K05283|5|4e-09|60.8|aly:ARALYDRAFT_354960|phosphatidylinositol glycan, class W [EC:2.3.-.-]	-	GO:0008270//zinc ion binding	-	gi|125527404|gb|EAY75518.1|/0/hypothetical protein OsI_03422 [Oryza sativa Indica Group]
CL6925.Contig2_Zhong-531	-2.89536	-1.6719	K13171|1|1e-07|53.1|vvi:100262120|serine/arginine repetitive matrix protein 1	GO:0009505//plant-type cell wall;GO:0009506//plasmodesma;GO:0016023//cytoplasmic membrane-bounded vesicle;GO:0016020//membrane	GO:0003677//DNA binding;GO:0004190//aspartic-type endopeptidase activity	GO:0006508//proteolysis;GO:0080167//response to karrikin	gi|125553531|gb|EAY99240.1|/7.77799e-69/hypothetical protein OsI_21202 [Oryza sativa Indica Group]
Unigene142_Zhong-531	-2.25979	-1.3231	K13171|1|2e-09|62.0|vvi:100262120|serine/arginine repetitive matrix protein 1;K14325|2|1e-08|58.9|ath:AT1G16610|RNA-binding protein with serine-rich domain 1	GO:0016023//cytoplasmic membrane-bounded vesicle;GO:0005618//cell wall;GO:0005576//extracellular region;GO:0016020//membrane	-	GO:0009664//plant-type cell wall organization;GO:0006949//syncytium formation;GO:0080167//response to karrikin	gi|125556106|gb|EAZ01712.1|/1.59477e-153/hypothetical protein OsI_23736 [Oryza sativa Indica Group]
Unigene24974_Zhong-531	-1.76509	-1.67271	K13171|1|2e-10|63.9|vvi:100262120|serine/arginine repetitive matrix protein 1;K14325|3|2e-09|60.8|gmx:100804778|RNA-binding protein with serine-rich domain 1	GO:0016023//cytoplasmic membrane-bounded vesicle;GO:0005618//cell wall	-	-	gi|115484453|ref|NP_001065888.1|/3.04161e-83/Os11g0178800 [Oryza sativa Japonica Group]
Unigene150_Zhong-531	-2.57794	-1.23075	K13171|1|2e-22|104|ath:AT2G29210|serine/arginine repetitive matrix protein 1	-	-	-	gi|297723341|ref|NP_001174034.1|/1.01375e-148/Os04g0545250 [Oryza sativa Japonica Group]
Unigene47494_Zhong-531	-1.75975	-2.64866	K13171|1|3e-07|52.0|vvi:100262120|serine/arginine repetitive matrix protein 1;K14325|4|4e-06|48.1|pop:POPTR_823076|RNA-binding protein with serine-rich domain 1	GO:0016023//cytoplasmic membrane-bounded vesicle;GO:0005618//cell wall	GO:0042802//identical protein binding;GO:0004252//serine-type endopeptidase activity	GO:0006508//proteolysis;GO:0043086//negative regulation of catalytic activity	gi|115464093|ref|NP_001055646.1|/9.87356e-64/Os05g0435800 [Oryza sativa Japonica Group]
Unigene27135_Zhong-531	-2.11998	-4.64419	K13171|1|3e-11|65.9|ath:AT2G29210|serine/arginine repetitive matrix protein 1	-	-	-	gi|297729383|ref|NP_001177055.1|/4.55705e-78/Os12g0610100 [Oryza sativa Japonica Group]
Unigene26596_Zhong-531	-3.15101	1.80146	K13171|1|3e-12|70.5|vvi:100262120|serine/arginine repetitive matrix protein 1	GO:0016023//cytoplasmic membrane-bounded vesicle	GO:0042802//identical protein binding;GO:0004252//serine-type endopeptidase activity	GO:0006508//proteolysis;GO:0043086//negative regulation of catalytic activity	gi|47777389|gb|AAT38023.1|/4.71272e-169/putative serine protease [Oryza sativa Japonica Group]
Unigene39700_Zhong-531	-2.89384	-2.2018	K13171|1|4e-06|50.4|ath:AT2G29210|serine/arginine repetitive matrix protein 1	GO:0016023//cytoplasmic membrane-bounded vesicle	-	-	gi|125543093|gb|EAY89232.1|/3.64438e-140/hypothetical protein OsI_10729 [Oryza sativa Indica Group]
Unigene23870_Zhong-531	-1.40957	-1.0482	K13171|1|4e-16|83.6|ath:AT2G29210|serine/arginine repetitive matrix protein 1	GO:0016023//cytoplasmic membrane-bounded vesicle	-	-	gi|297608863|ref|NP_001062287.2|/3.87681e-122/Os08g0524400 [Oryza sativa Japonica Group]
Unigene18701_Zhong-531	-2.22392	-1.26345	K13171|1|4e-18|91.3|ath:AT2G29210|serine/arginine repetitive matrix protein 1	GO:0005768//endosome;GO:0005802//trans-Golgi network;GO:0005794//Golgi apparatus	-	-	gi|125527612|gb|EAY75726.1|/0/hypothetical protein OsI_03637 [Oryza sativa Indica Group]
Unigene21508_Zhong-531	1.62475	3.03363	K13171|1|5e-07|52.0|aly:ARALYDRAFT_901882|serine/arginine repetitive matrix protein 1;K14325|2|9e-07|51.2|gmx:100804778|RNA-binding protein with serine-rich domain 1	-	GO:0008270//zinc ion binding	-	gi|115447707|ref|NP_001047633.1|/6.94854e-70/Os02g0658200 [Oryza sativa Japonica Group]
Unigene30311_Zhong-531	-2.10353	-1.43727	K13171|1|5e-10|62.4|ath:AT2G29210|serine/arginine repetitive matrix protein 1;K01115|2|2e-09|60.1|vcn:VOLCADRAFT_99471|phospholipase D [EC:3.1.4.4]	GO:0009505//plant-type cell wall;GO:0009506//plasmodesma;GO:0016023//cytoplasmic membrane-bounded vesicle;GO:0016020//membrane	GO:0003677//DNA binding;GO:0004190//aspartic-type endopeptidase activity	GO:0006508//proteolysis;GO:0080167//response to karrikin	gi|115465771|ref|NP_001056485.1|/7.01585e-77/Os05g0590000 [Oryza sativa Japonica Group]
CL1996.Contig2_Zhong-531	2.6229	1.93521	K13171|1|5e-15|80.1|aly:ARALYDRAFT_901882|serine/arginine repetitive matrix protein 1	-	-	-	gi|115465191|ref|NP_001056195.1|/2.00011e-104/Os05g0542500 [Oryza sativa Japonica Group]
Unigene40080_Zhong-531	-1.65868	-1.39406	K13171|1|7e-06|47.0|vvi:100262120|serine/arginine repetitive matrix protein 1	GO:0005654//nucleoplasm;GO:0009536//plastid	GO:0005515//protein binding	GO:0009799//specification of symmetry;GO:0009944//polarity specification of adaxial/abaxial axis;GO:0048441//petal development;GO:0009954//proximal/distal pattern formation	gi|156069002|gb|ABU44494.1|/8.56215e-63/LOB domain protein 6 [Oryza sativa Japonica Group]
Unigene36031_Zhong-531	1.29876	3.07324	K13171|1|7e-06|48.5|vvi:100262120|serine/arginine repetitive matrix protein 1	-	-	-	gi|297720685|ref|NP_001172704.1|/3.41887e-57/Os01g0910800 [Oryza sativa Japonica Group]
Unigene14396_Zhong-531	-2.74058	-2.26661	K13171|1|8e-08|53.5|aly:ARALYDRAFT_901882|serine/arginine repetitive matrix protein 1	-	-	-	gi|32490264|emb|CAE05553.1|/1.48398e-51/OSJNBb0116K07.6 [Oryza sativa Japonica Group]
Unigene29139_Zhong-531	-1.15365	2.50296	K13171|1|9e-06|47.8|ath:AT2G29210|serine/arginine repetitive matrix protein 1	GO:0016023//cytoplasmic membrane-bounded vesicle	-	-	gi|115438136|ref|NP_001043466.1|/1.02393e-93/Os01g0594900 [Oryza sativa Japonica Group]
Unigene37536_Zhong-531	-2.07372	-1.31692	K13232|1|2e-16|82.8|vvi:100259169|stilbene synthase [EC:2.3.1.95]	GO:0005783//endoplasmic reticulum	GO:0090439//tetraketide alpha-pyrone synthase activity	GO:0030639//polyketide biosynthetic process;GO:0080110//sporopollenin biosynthetic process	gi|115482596|ref|NP_001064891.1|/2.43339e-75/Os10g0484800 [Oryza sativa Japonica Group]
Unigene24225_Zhong-531	1.44835	1.24103	K13263|1|7e-22|101|gmx:100101902|isoflavone 7-O-glucosyltransferase [EC:2.4.1.170];K12356|2|6e-21|98.2|vvi:100265092|coniferyl-alcohol glucosyltransferase [EC:2.4.1.111];K13691|4|8e-18|87.8|osa:4347593|pathogen-inducible salicylic acid glucosyltransferase [EC:2.4.1.-]	-	GO:0016758//transferase activity, transferring hexosyl groups	GO:0008152//metabolic process	gi|115439775|ref|NP_001044167.1|/5.30777e-58/Os01g0734800 [Oryza sativa Japonica Group]
Unigene14767_Zhong-531	1.32115	1.25668	K13281|1|3e-08|54.7|vcn:VOLCADRAFT_116697|UV DNA damage endonuclease [EC:3.-.-.-];K01115|2|1e-07|53.1|vcn:VOLCADRAFT_99471|phospholipase D [EC:3.1.4.4]	-	-	-	gi|115469874|ref|NP_001058536.1|/5.22465e-49/Os06g0708600 [Oryza sativa Japonica Group]
CL4417.Contig1_Zhong-531	-1.69669	-1.10318	K13356|1|2e-62|236|osa:4331746|fatty acyl-CoA reductase [EC:1.2.1.-]	GO:0009536//plastid	GO:0080019//fatty-acyl-CoA reductase (alcohol-forming) activity	GO:0010584//pollen exine formation;GO:0055114//oxidation-reduction process	gi|115450965|ref|NP_001049083.1|/4.20838e-61/Os03g0167600 [Oryza sativa Japonica Group]
Unigene32017_Zhong-531	-1.49583	-2.10855	K13356|1|2e-96|348|osa:4331746|fatty acyl-CoA reductase [EC:1.2.1.-]	GO:0009536//plastid	GO:0080019//fatty-acyl-CoA reductase (alcohol-forming) activity	GO:0010584//pollen exine formation;GO:0055114//oxidation-reduction process	gi|218192161|gb|EEC74588.1|/3.2442e-95/hypothetical protein OsI_10168 [Oryza sativa Indica Group]
Unigene32014_Zhong-531	-1.65615	-2.02389	K13356|1|5e-115|411|osa:4331746|fatty acyl-CoA reductase [EC:1.2.1.-]	GO:0009536//plastid	GO:0080019//fatty-acyl-CoA reductase (alcohol-forming) activity	GO:0010584//pollen exine formation;GO:0055114//oxidation-reduction process	gi|115450965|ref|NP_001049083.1|/9.00172e-114/Os03g0167600 [Oryza sativa Japonica Group]
Unigene32018_Zhong-531	-1.52767	-1.91053	K13356|1|6e-32|133|osa:4331746|fatty acyl-CoA reductase [EC:1.2.1.-]	GO:0009536//plastid	GO:0080019//fatty-acyl-CoA reductase (alcohol-forming) activity	GO:0010584//pollen exine formation;GO:0055114//oxidation-reduction process	gi|218192161|gb|EEC74588.1|/1.4274e-30/hypothetical protein OsI_10168 [Oryza sativa Indica Group]
Unigene32016_Zhong-531	-1.87313	-1.83413	K13356|1|6e-39|156|osa:4331746|fatty acyl-CoA reductase [EC:1.2.1.-]	GO:0009536//plastid	GO:0080019//fatty-acyl-CoA reductase (alcohol-forming) activity	GO:0010584//pollen exine formation;GO:0055114//oxidation-reduction process	gi|218192161|gb|EEC74588.1|/1.63288e-37/hypothetical protein OsI_10168 [Oryza sativa Indica Group]
Unigene45111_Zhong-531	-2.09236	-2.07409	K13407|1|7e-32|135|rcu:RCOM_0992750|cytochrome P450, family 94, subfamily A, polypeptide 1 (fatty acid omega-hydroxylase) [EC:1.14.-.-];K00517|4|4e-26|116|ath:AT3G56630|[EC:1.14.-.-]	GO:0016023//cytoplasmic membrane-bounded vesicle	GO:0005488//binding;GO:0016491//oxidoreductase activity	-	gi|125529130|gb|EAY77244.1|/2.82747e-108/hypothetical protein OsI_05218 [Oryza sativa Indica Group]
Unigene7653_Zhong-531	-1.42438	-1.24716	K13415|1|3e-27|122|sbi:SORBI_03g032990|protein brassinosteroid insensitive 1 [EC:2.7.10.1 2.7.11.1]	GO:0016023//cytoplasmic membrane-bounded vesicle	-	-	gi|125555345|gb|EAZ00951.1|/0/hypothetical protein OsI_22981 [Oryza sativa Indica Group]
Unigene24368_Zhong-531	-1.32539	-1.06751	K13416|1|4e-33|140|rcu:RCOM_1534760|brassinosteroid insensitive 1-associated receptor kinase 1 [EC:2.7.10.1 2.7.11.1];K13418|4|5e-32|136|pop:POPTR_913861|somatic embryogenesis receptor kinase 1 [EC:2.7.10.1 2.7.11.1];K13417|5|1e-31|134|aly:ARALYDRAFT_899604|somatic embryogenesis receptor kinase 4 [EC:2.7.10.1 2.7.11.1]	GO:0016021//integral to membrane;GO:0005739//mitochondrion;GO:0016023//cytoplasmic membrane-bounded vesicle;GO:0005886//plasma membrane	GO:0004672//protein kinase activity;GO:0005524//ATP binding;GO:0032440//2-alkenal reductase [NAD(P)] activity	GO:0006468//protein phosphorylation;GO:0055114//oxidation-reduction process	gi|115435376|ref|NP_001042446.1|/1.4036e-128/Os01g0223600 [Oryza sativa Japonica Group]
Unigene7603_Zhong-531	-2.20622	-2.53044	K13449|1|5e-46|181|vvi:100258414|pathogenesis-related protein 1;K14325|5|4e-09|59.3|sbi:SORBI_03g046480|RNA-binding protein with serine-rich domain 1	GO:0005576//extracellular region;GO:0016023//cytoplasmic membrane-bounded vesicle	-	-	gi|115470419|ref|NP_001058808.1|/8.28024e-99/Os07g0124900 [Oryza sativa Japonica Group]
Unigene40880_Zhong-531	-1.89601	-1.38483	K13459|1|3e-13|75.1|vvi:100254298|disease resistance protein RPS2;K06685|3|1e-10|66.2|ath:AT4G19050|maintenance of ploidy protein MOB1 (MPS1 binder 1)	-	-	-	gi|297722797|ref|NP_001173762.1|/0/Os04g0165900 [Oryza sativa Japonica Group]
Unigene23502_Zhong-531	-1.55821	2.77927	K13496|1|2e-59|228|ath:AT3G53160|UDP-glucosyl transferase 73C [EC:2.4.1.-]	-	GO:0016758//transferase activity, transferring hexosyl groups	GO:0008152//metabolic process	gi|115454493|ref|NP_001050847.1|/0/Os03g0666600 [Oryza sativa Japonica Group]
Unigene38303_Zhong-531	-2.54613	-1.97379	K13508|1|0.0|707|osa:4338997|glycerol-3-phosphate acyltransferase [EC:2.3.1.15]	-	-	GO:0010345//suberin biosynthetic process	gi|125552591|gb|EAY98300.1|/0/hypothetical protein OsI_20208 [Oryza sativa Indica Group]
Unigene38302_Zhong-531	-1.86258	-1.46215	K13508|1|5e-74|275|aly:ARALYDRAFT_478480|glycerol-3-phosphate acyltransferase [EC:2.3.1.15]	-	GO:0016746//transferase activity, transferring acyl groups	GO:0008152//metabolic process	gi|115481996|ref|NP_001064591.1|/7.21531e-118/Os10g0413400 [Oryza sativa Japonica Group]
Unigene5315_Zhong-531	4.21133	5.57111	K13993|1|1e-24|111|ppp:PHYPADRAFT_81689|HSP20 family protein	GO:0009507//chloroplast	-	GO:0009644//response to high light intensity;GO:0042542//response to hydrogen peroxide;GO:0009408//response to heat	gi|125543097|gb|EAY89236.1|/1.09114e-110/hypothetical protein OsI_10733 [Oryza sativa Indica Group]
Unigene47969_Zhong-531	1.98908	2.08757	K13993|1|2e-27|120|sbi:SORBI_03g003530|HSP20 family protein	GO:0005737//cytoplasm	-	GO:0009644//response to high light intensity;GO:0042542//response to hydrogen peroxide;GO:0009408//response to heat	gi|218191697|gb|EEC74124.1|/9.19329e-94/hypothetical protein OsI_09186 [Oryza sativa Indica Group]
Unigene9201_Zhong-531	4.93529	4.07567	K13993|1|2e-70|263|sbi:SORBI_03g003530|HSP20 family protein	GO:0005737//cytoplasm	GO:0051082//unfolded protein binding	GO:0006457//protein folding;GO:0009644//response to high light intensity;GO:0006972//hyperosmotic response;GO:0042542//response to hydrogen peroxide;GO:0009408//response to heat	gi|115434946|ref|NP_001042231.1|/1.77478e-89/Os01g0184100 [Oryza sativa Japonica Group]
Unigene24821_Zhong-531	2.93017	3.33325	K13993|1|2e-77|287|sbi:SORBI_01g039990|HSP20 family protein	GO:0005737//cytoplasm;GO:0005634//nucleus	-	GO:0006457//protein folding;GO:0009644//response to high light intensity;GO:0046688//response to copper ion;GO:0046686//response to cadmium ion;GO:0046685//response to arsenic-containing substance;GO:0045471//response to ethanol;GO:0042542//response to hydrogen peroxide;GO:0051259//protein oligomerization;GO:0009408//response to heat;GO:0009651//response to salt stress	gi|115452113|ref|NP_001049657.1|/5.15434e-88/Os03g0266300 [Oryza sativa Japonica Group]
Unigene5314_Zhong-531	4.74918	5.62344	K13993|1|4e-07|51.2|smo:SELMODRAFT_79678|HSP20 family protein	GO:0009507//chloroplast	-	GO:0009644//response to high light intensity;GO:0042542//response to hydrogen peroxide;GO:0009408//response to heat	gi|224035847|gb|ACN36999.1|/1.68518e-18/unknown [Zea mays]
Unigene24300_Zhong-531	2.49083	3.79302	K13993|1|4e-35|146|vvi:100248906|HSP20 family protein	GO:0005739//mitochondrion	-	GO:0006970//response to osmotic stress;GO:0009408//response to heat	gi|115448791|ref|NP_001048175.1|/5.66794e-120/Os02g0758000 [Oryza sativa Japonica Group]
CL3468.Contig1_Zhong-531	4.37411	5.24951	K13993|1|6e-44|173|sbi:SORBI_03g006890|HSP20 family protein	GO:0005737//cytoplasm	-	GO:0009644//response to high light intensity;GO:0051259//protein oligomerization;GO:0042542//response to hydrogen peroxide;GO:0010286//heat acclimation	gi|1763972|gb|AAB39856.1|/7.00584e-49/heat shock protein [Oryza sativa Japonica Group]
Unigene8034_Zhong-531	5.28214	7.62119	K14007|1|2e-09|61.2|vcn:VOLCADRAFT_72688|protein transport protein SEC24;K11095|4|3e-09|60.5|osa:4328958|U1 small nuclear ribonucleoprotein C	GO:0016023//cytoplasmic membrane-bounded vesicle	-	-	gi|125545923|gb|EAY92062.1|/1.41342e-79/hypothetical protein OsI_13760 [Oryza sativa Indica Group]
Unigene22997_Zhong-531	-1.55754	-1.06722	K14306|1|1e-09|62.4|ath:AT2G45000|nuclear pore complex protein Nup62;K11323|2|1e-08|59.3|vcn:VOLCADRAFT_121342|histone arginine demethylase JMJD6 [EC:1.14.11.-]	GO:0016023//cytoplasmic membrane-bounded vesicle;GO:0009506//plasmodesma;GO:0005886//plasma membrane	-	-	gi|115471963|ref|NP_001059580.1|/4.3691e-100/Os07g0462200 [Oryza sativa Japonica Group]
Unigene38870_Zhong-531	-2.2041	-1.93876	K14325|1|1e-06|51.2|gmx:100783566|RNA-binding protein with serine-rich domain 1	-	-	-	gi|77551999|gb|ABA94796.1|/1.41742e-92/expressed protein [Oryza sativa Japonica Group]
Unigene29270_Zhong-531	-1.9291	-1.13622	K14325|1|1e-07|53.5|ppp:PHYPADRAFT_105411|RNA-binding protein with serine-rich domain 1;K12896|3|2e-06|49.3|cre:CHLREDRAFT_195844|splicing factor, arginine/serine-rich 7	GO:0071458//integral to cytosolic side of endoplasmic reticulum membrane;GO:0005773//vacuole;GO:0071782//endoplasmic reticulum tubular network;GO:0009506//plasmodesma;GO:0005886//plasma membrane	-	GO:0071786//endoplasmic reticulum tubular network organization	gi|125524983|gb|EAY73097.1|/2.53877e-59/hypothetical protein OsI_00974 [Oryza sativa Indica Group]
CL1673.Contig6_Zhong-531	-3.3733	-1.61673	K14325|1|1e-09|62.4|aly:ARALYDRAFT_471861|RNA-binding protein with serine-rich domain 1;K12878|2|2e-09|61.6|olu:OSTLU_14373|THO complex subunit 1;K12896|3|2e-08|58.2|cre:CHLREDRAFT_195844|splicing factor, arginine/serine-rich 7	GO:0009505//plant-type cell wall;GO:0009506//plasmodesma;GO:0016023//cytoplasmic membrane-bounded vesicle;GO:0005634//nucleus;GO:0048046//apoplast	GO:0045735//nutrient reservoir activity;GO:0030145//manganese ion binding	GO:0009409//response to cold;GO:2000280//regulation of root development;GO:0010497//plasmodesmata-mediated intercellular transport	gi|115442273|ref|NP_001045416.1|/2.8114e-124/Os01g0952000 [Oryza sativa Japonica Group]
Unigene7377_Zhong-531	-1.49009	-1.83393	K14325|1|1e-10|65.1|osa:4325394|RNA-binding protein with serine-rich domain 1;K01051|3|6e-10|62.8|gmx:100776781|pectinesterase [EC:3.1.1.11];K11275|5|2e-09|61.2|gmx:100795994|histone H1/5	GO:0016020//membrane;GO:0016023//cytoplasmic membrane-bounded vesicle;GO:0009506//plasmodesma	-	-	gi|115469644|ref|NP_001058421.1|/4.06663e-95/Os06g0691200 [Oryza sativa Japonica Group]
Unigene32008_Zhong-531	-1.27579	-2.4068	K14325|1|1e-10|65.9|aly:ARALYDRAFT_471861|RNA-binding protein with serine-rich domain 1	GO:0016023//cytoplasmic membrane-bounded vesicle	GO:0030598//rRNA N-glycosylase activity	GO:0017148//negative regulation of translation	gi|297722445|ref|NP_001173586.1|/1.15825e-150/Os03g0683500 [Oryza sativa Japonica Group]
Unigene44746_Zhong-531	-1.65118	-1.15581	K14325|1|1e-14|78.2|gmx:100804778|RNA-binding protein with serine-rich domain 1	-	GO:0016747//transferase activity, transferring acyl groups other than amino-acyl groups;GO:0005524//ATP binding;GO:0004674//protein serine/threonine kinase activity	GO:0006468//protein phosphorylation	gi|115460472|ref|NP_001053836.1|/8.06496e-87/Os04g0611200 [Oryza sativa Japonica Group]
CL7067.Contig1_Zhong-531	1.23738	1.07616	K14325|1|1e-14|80.1|mtr:MTR_2g069490|RNA-binding protein with serine-rich domain 1	-	-	-	gi|218193894|gb|EEC76321.1|/0/hypothetical protein OsI_13877 [Oryza sativa Indica Group]
Unigene38350_Zhong-531	1.48692	2.11543	K14325|1|2e-09|61.2|mtr:MTR_2g069490|RNA-binding protein with serine-rich domain 1	GO:0005634//nucleus	GO:0003700//sequence-specific DNA binding transcription factor activity;GO:0043565//sequence-specific DNA binding	GO:0006355//regulation of transcription, DNA-dependent;GO:0006950//response to stress	gi|52077317|dbj|BAD46358.1|/8.58685e-117/putative heat shock factor [Oryza sativa Japonica Group]
Unigene46012_Zhong-531	-1.2964	-1.41064	K14325|1|2e-12|71.2|osa:4325394|RNA-binding protein with serine-rich domain 1;K13171|3|3e-12|70.5|vvi:100262120|serine/arginine repetitive matrix protein 1	GO:0046658//anchored to plasma membrane	-	-	gi|115477144|ref|NP_001062168.1|/1.75405e-136/Os08g0502400 [Oryza sativa Japonica Group]
Unigene46103_Zhong-531	-1.43108	-1.92491	K14325|1|3e-06|49.7|ppp:PHYPADRAFT_105411|RNA-binding protein with serine-rich domain 1;K13171|2|4e-06|49.3|aly:ARALYDRAFT_901882|serine/arginine repetitive matrix protein 1	GO:0016023//cytoplasmic membrane-bounded vesicle	-	-	gi|125548166|gb|EAY93988.1|/7.16682e-87/hypothetical protein OsI_15765 [Oryza sativa Indica Group]
Unigene25913_Zhong-531	-1.9539	-2.53607	K14325|1|3e-07|51.6|osa:4325394|RNA-binding protein with serine-rich domain 1;K13171|2|5e-07|50.8|aly:ARALYDRAFT_901882|serine/arginine repetitive matrix protein 1	GO:0016023//cytoplasmic membrane-bounded vesicle	-	-	gi|297722591|ref|NP_001173659.1|/6.27804e-50/Os03g0781600 [Oryza sativa Japonica Group]
Unigene13495_Zhong-531	-2.32325	-1.76891	K14325|1|3e-08|56.6|bdi:100845778|RNA-binding protein with serine-rich domain 1;K13171|4|4e-08|56.2|aly:ARALYDRAFT_901882|serine/arginine repetitive matrix protein 1	GO:0005829//cytosol	-	-	gi|6624712|emb|CAB63874.1|/6.56826e-58/l1332.3a [Oryza sativa Indica Group]
Unigene45904_Zhong-531	-2.15414	1.8132	K14325|1|4e-06|50.4|mtr:MTR_2g069490|RNA-binding protein with serine-rich domain 1	GO:0016023//cytoplasmic membrane-bounded vesicle	GO:0008233//peptidase activity	GO:0006508//proteolysis	gi|115486029|ref|NP_001068158.1|/8.098e-70/Os11g0582500 [Oryza sativa Japonica Group]
Unigene17589_Zhong-531	2.2837	6.90547	K14325|1|4e-07|52.8|gmx:100783566|RNA-binding protein with serine-rich domain 1	GO:0016023//cytoplasmic membrane-bounded vesicle	-	-	gi|115444069|ref|NP_001045814.1|/9.69834e-47/Os02g0135000 [Oryza sativa Japonica Group]
Unigene46845_Zhong-531	-2.39738	3.32825	K14325|1|4e-09|59.7|pop:POPTR_823076|RNA-binding protein with serine-rich domain 1;K13171|2|5e-09|59.3|ath:AT2G29210|serine/arginine repetitive matrix protein 1	GO:0016023//cytoplasmic membrane-bounded vesicle	-	-	gi|46390716|dbj|BAD16216.1|/1.48949e-117/putative fasciclin-like arabinogalactan-protein [Oryza sativa Japonica Group]
Unigene435_Zhong-531	-1.94746	-1.83884	K14325|1|4e-15|82.4|osa:4325394|RNA-binding protein with serine-rich domain 1;K13171|3|1e-14|80.9|vvi:100262120|serine/arginine repetitive matrix protein 1	GO:0016023//cytoplasmic membrane-bounded vesicle;GO:0005618//cell wall;GO:0016020//membrane	GO:0042802//identical protein binding;GO:0004252//serine-type endopeptidase activity	GO:0042335//cuticle development;GO:0006508//proteolysis;GO:0043086//negative regulation of catalytic activity	gi|51449867|gb|AAU01906.1|/0/meiotic serine proteinase-like protein [Oryza sativa Indica Group]
Unigene7607_Zhong-531	-1.5574	-1.09808	K14325|1|5e-09|59.7|ppp:PHYPADRAFT_105411|RNA-binding protein with serine-rich domain 1	GO:0016020//membrane	GO:0004190//aspartic-type endopeptidase activity	GO:0006508//proteolysis	gi|115458646|ref|NP_001052923.1|/1.88985e-86/Os04g0448500 [Oryza sativa Japonica Group]
Unigene40578_Zhong-531	2.00053	3.42074	K14327|1|6e-10|60.5|vvi:100258101|regulator of nonsense transcripts 2;K13511|2|6e-10|60.5|vvi:100241559|monolysocardiolipin acyltransferase [EC:2.3.1.-];K13148|3|3e-08|55.1|vvi:100261060|integrator complex subunit 11 [EC:3.1.27.-];K12619|4|2e-07|52.4|vvi:100260845|5'-3' exoribonuclease 2 [EC:3.1.13.-]	-	GO:0003676//nucleic acid binding	-	gi|222617256|gb|EEE53388.1|/5.8052e-48/hypothetical protein OsJ_36435 [Oryza sativa Japonica Group]
CL218.Contig1_Zhong-531	1.11739	1.34106	K14376|1|2e-69|258|osa:9268632|poly(A) polymerase [EC:2.7.7.19]	GO:0005634//nucleus	GO:0003723//RNA binding;GO:0004652//polynucleotide adenylyltransferase activity	GO:0043631//RNA polyadenylation	gi|58220767|gb|AAW68015.1|/3.91319e-68/putative polynucleotide adenylyltransferase [Oryza sativa Indica Group]
Unigene33456_Zhong-531	-2.39505	-2.55195	K14489|1|5e-06|48.1|vvi:100263145|arabidopsis histidine kinase 2/3/4 (cytokinin receptor) [EC:2.7.13.3]	GO:0016023//cytoplasmic membrane-bounded vesicle;GO:0005886//plasma membrane	-	GO:0009736//cytokinin mediated signaling pathway	gi|125560060|gb|EAZ05508.1|/1.12125e-38/hypothetical protein OsI_27724 [Oryza sativa Indica Group]
Unigene42113_Zhong-531	1.34848	1.36479	K14536|1|0.0|1478|osa:4333588|ribosome assembly protein 1 [EC:3.6.5.-]	-	GO:0003746//translation elongation factor activity;GO:0003924//GTPase activity;GO:0005525//GTP binding	GO:0006414//translational elongation;GO:0006184//GTP catabolic process	gi|115454371|ref|NP_001050786.1|/0/Os03g0650700 [Oryza sativa Japonica Group]
Unigene42114_Zhong-531	1.2752	1.14152	K14536|1|8e-95|344|osa:4333588|ribosome assembly protein 1 [EC:3.6.5.-]	GO:0005829//cytosol	GO:0003746//translation elongation factor activity;GO:0003924//GTPase activity;GO:0005525//GTP binding	GO:0006414//translational elongation;GO:0006184//GTP catabolic process	gi|115454371|ref|NP_001050786.1|/1.41079e-93/Os03g0650700 [Oryza sativa Japonica Group]
Unigene41995_Zhong-531	-1.87713	-1.34445	K14641|1|2e-161|567|zma:100381419|apyrase [EC:3.6.1.5]	GO:0016023//cytoplasmic membrane-bounded vesicle	GO:0016787//hydrolase activity;GO:0000166//nucleotide binding	GO:0008152//metabolic process	gi|125550683|gb|EAY96392.1|/0/hypothetical protein OsI_18291 [Oryza sativa Indica Group]
Unigene7408_Zhong-531	-1.92077	-1.59616	K14709|1|1e-24|110|vcn:VOLCADRAFT_104214|solute carrier family 39 (zinc transporter), member 1/2/3	-	-	-	gi|125540528|gb|EAY86923.1|/3.74899e-71/hypothetical protein OsI_08307 [Oryza sativa Indica Group]
Unigene34985_Zhong-531	-2.43644	1.72658	K14709|1|2e-06|50.1|vcn:VOLCADRAFT_104214|solute carrier family 39 (zinc transporter), member 1/2/3;K01051|3|3e-06|49.7|gmx:100776781|pectinesterase [EC:3.1.1.11];K13095|4|7e-06|48.5|gmx:100800982|splicing factor 1	GO:0016023//cytoplasmic membrane-bounded vesicle	-	-	gi|218191490|gb|EEC73917.1|/6.41827e-97/hypothetical protein OsI_08758 [Oryza sativa Indica Group]
CL6915.Contig1_Zhong-531	-1.1115	2.36553	K14709|1|2e-15|80.5|vcn:VOLCADRAFT_104214|solute carrier family 39 (zinc transporter), member 1/2/3	GO:0009506//plasmodesma;GO:0016023//cytoplasmic membrane-bounded vesicle;GO:0005886//plasma membrane	GO:0005388//calcium-transporting ATPase activity;GO:0043621//protein self-association	GO:0009624//response to nematode	gi|115438136|ref|NP_001043466.1|/2.1486e-54/Os01g0594900 [Oryza sativa Japonica Group]
Unigene7588_Zhong-531	-1.69689	-1.67016	K14709|1|2e-35|148|vcn:VOLCADRAFT_104214|solute carrier family 39 (zinc transporter), member 1/2/3	-	-	-	gi|125600922|gb|EAZ40498.1|/4.64086e-100/hypothetical protein OsJ_24953 [Oryza sativa Japonica Group]
Unigene884_Zhong-531	-1.93025	-1.06078	K14709|1|9e-19|92.8|vcn:VOLCADRAFT_104214|solute carrier family 39 (zinc transporter), member 1/2/3	GO:0016023//cytoplasmic membrane-bounded vesicle;GO:0016020//membrane	-	-	gi|218195691|gb|EEC78118.1|/4.23336e-150/hypothetical protein OsI_17654 [Oryza sativa Indica Group]
Unigene7863_Zhong-531	-2.24154	-1.36497	K14788|1|3e-12|70.1|bdi:100823293|ribosome biogenesis protein ENP2;K12418|3|3e-12|70.1|cre:CHLREDRAFT_32523|fatty acid desaturase (delta-4 desaturase) [EC:1.14.19.-];K11294|5|7e-12|68.9|gmx:100779929|nucleolin	-	-	-	gi|218191282|gb|EEC73709.1|/2.28161e-47/hypothetical protein OsI_08308 [Oryza sativa Indica Group]
Unigene26016_Zhong-531	-2.13406	-3.21967	K14943|1|7e-06|47.0|bdi:100842813|muscleblind	GO:0016023//cytoplasmic membrane-bounded vesicle	-	GO:0009817//defense response to fungus, incompatible interaction;GO:0009651//response to salt stress	gi|115454453|ref|NP_001050827.1|/4.44489e-48/Os03g0661600 [Oryza sativa Japonica Group]
Unigene1072_Zhong-531	2.02258	6.67591	K15015|1|2e-12|70.5|aly:ARALYDRAFT_486994|solute carrier family 32 (vesicular inhibitory amino acid transporter)	GO:0005886//plasma membrane;GO:0016021//integral to membrane	GO:0015175//neutral amino acid transmembrane transporter activity;GO:0015172//acidic amino acid transmembrane transporter activity;GO:0005275//amine transmembrane transporter activity	GO:0015800//acidic amino acid transport;GO:0015804//neutral amino acid transport	gi|125536241|gb|EAY82729.1|/1.92102e-108/hypothetical protein OsI_37940 [Oryza sativa Indica Group]
Unigene21122_Zhong-531	-2.85046	1.72951	K15015|1|8e-36|148|pop:POPTR_770032|solute carrier family 32 (vesicular inhibitory amino acid transporter)	GO:0016021//integral to membrane	-	-	gi|115467218|ref|NP_001057208.1|/8.22179e-78/Os06g0228500 [Oryza sativa Japonica Group]
Unigene21121_Zhong-531	-2.86407	1.74361	K15015|1|8e-97|351|vvi:100256814|solute carrier family 32 (vesicular inhibitory amino acid transporter)	GO:0016021//integral to membrane	-	-	gi|115467218|ref|NP_001057208.1|/6.75145e-150/Os06g0228500 [Oryza sativa Japonica Group]
Unigene44025_Zhong-531	-1.64375	-1.26214	K15285|1|1e-90|331|osa:4330044|solute carrier family 35, member E3	GO:0016021//integral to membrane;GO:0016023//cytoplasmic membrane-bounded vesicle	-	-	gi|115447415|ref|NP_001047487.1|/2.03697e-89/Os02g0628200 [Oryza sativa Japonica Group]
CL3911.Contig3_Zhong-531	-1.51465	-1.34407	K15285|1|1e-95|347|osa:4330044|solute carrier family 35, member E3	GO:0016021//integral to membrane;GO:0016023//cytoplasmic membrane-bounded vesicle	-	-	gi|115447415|ref|NP_001047487.1|/2.03906e-94/Os02g0628200 [Oryza sativa Japonica Group]
Unigene7156_Zhong-531	-1.39713	-1.402	K15289|1|7e-178|622|osa:4337195|solute carrier family 35, member F5	GO:0016020//membrane;GO:0016023//cytoplasmic membrane-bounded vesicle	-	-	gi|115460932|ref|NP_001054066.1|/1.58726e-176/Os04g0645600 [Oryza sativa Japonica Group]
Unigene7325_Zhong-531	-1.93437	-1.80622	K15398|1|3e-106|384|vvi:100247907|cytochrome P450, family 86, subfamily A, polypeptide 2/4/7/8 (fatty acid omega-hydroxylase) [EC:1.14.-.-]	-	GO:0005506//iron ion binding;GO:0020037//heme binding;GO:0018685//alkane 1-monooxygenase activity;GO:0070330//aromatase activity	GO:0080110//sporopollenin biosynthetic process;GO:0055114//oxidation-reduction process	gi|108706389|gb|ABF94184.1|/0/Cytochrome P450 family protein, expressed [Oryza sativa Japonica Group]
Unigene42477_Zhong-531	-1.83476	3.1577	K15402|1|2e-45|180|mtr:MTR_4g075110|cytochrome P450, family 86, subfamily B, polypeptide 1 (fatty acid omega-hydroxylase) [EC:1.14.-.-]	-	GO:0020037//heme binding;GO:0016705//oxidoreductase activity, acting on paired donors, with incorporation or reduction of molecular oxygen;GO:0004497//monooxygenase activity;GO:0005506//iron ion binding	GO:0022900//electron transport chain	gi|218196206|gb|EEC78633.1|/1.83787e-101/hypothetical protein OsI_18702 [Oryza sativa Indica Group]
Unigene42476_Zhong-531	-2.0718	3.21927	K15402|1|9e-21|97.8|osa:4348947|cytochrome P450, family 86, subfamily B, polypeptide 1 (fatty acid omega-hydroxylase) [EC:1.14.-.-];K00517|2|8e-20|94.7|aly:ARALYDRAFT_495302|[EC:1.14.-.-];K15405|3|1e-19|94.4|aly:ARALYDRAFT_474859|cytochrome P450, family 96, subfamily A, polypeptide 15 (midchain alkane hydroxylase)	-	GO:0020037//heme binding;GO:0016705//oxidoreductase activity, acting on paired donors, with incorporation or reduction of molecular oxygen;GO:0004497//monooxygenase activity;GO:0005506//iron ion binding	GO:0022900//electron transport chain	gi|222630418|gb|EEE62550.1|/2.13658e-101/hypothetical protein OsJ_17349 [Oryza sativa Japonica Group]
Unigene42759_Zhong-531	-2.53297	-2.56237	K15403|1|1e-86|318|vvi:100246317|fatty acid omega-hydroxy dehydrogenase [EC:1.1.-.-]	GO:0016023//cytoplasmic membrane-bounded vesicle	GO:0050660//flavin adenine dinucleotide binding;GO:0016829//lyase activity;GO:0008812//choline dehydrogenase activity	GO:0006066//alcohol metabolic process;GO:0055114//oxidation-reduction process	gi|115460024|ref|NP_001053612.1|/7.48086e-171/Os04g0573100 [Oryza sativa Japonica Group]
Unigene7209_Zhong-531	-1.8841	-1.44044	K15920|1|0.0|650|osa:4337166|beta-D-xylosidase 4 [EC:3.2.1.37]	GO:0016023//cytoplasmic membrane-bounded vesicle;GO:0005618//cell wall;GO:0048046//apoplast	GO:0004553//hydrolase activity, hydrolyzing O-glycosyl compounds	GO:0031222//arabinan catabolic process;GO:0045493//xylan catabolic process	gi|115460876|ref|NP_001054038.1|/0/Os04g0640700 [Oryza sativa Japonica Group]
Unigene40161_Zhong-531	-1.78119	-1.30855	K15920|1|0.0|725|osa:4337166|beta-D-xylosidase 4 [EC:3.2.1.37]	GO:0016023//cytoplasmic membrane-bounded vesicle;GO:0005618//cell wall;GO:0048046//apoplast	GO:0009044//xylan 1,4-beta-xylosidase activity	GO:0031222//arabinan catabolic process;GO:0045493//xylan catabolic process	gi|115460876|ref|NP_001054038.1|/0/Os04g0640700 [Oryza sativa Japonica Group]

## Sheet: ZNN-vs-ZHN.ZNH-vs-ZHH.inter
Gene	log2Ratio(ZNN-vs-ZHN)	log2Ratio(ZNH-vs-ZHH)	KEGG Orthology	GO Component	GO Function	GO Process	Blast nr
CL163.Contig2_Zhong-531	-2.64233	-2.29404	-	-	-	-	-
Unigene33644_Zhong-531	-2.70097	-3.06501	-	-	-	-	-
Unigene42586_Zhong-531	-1.6245	-2.81912	-	-	-	-	-
CL4878.Contig1_Zhong-531	-2.15605	-2.52552	-	-	-	-	-
Unigene30023_Zhong-531	-2.07727	-3.13211	-	-	-	-	-
Unigene11974_Zhong-531	-2.25106	-2.0743	-	-	-	-	-
CL3739.Contig1_Zhong-531	-1.82952	-2.1086	-	-	-	-	-
Unigene50197_Zhong-531	-1.97927	-2.10523	-	-	-	-	-
Unigene16853_Zhong-531	-2.07033	-2.08519	-	-	-	-	-
Unigene15696_Zhong-531	-2.23149	-1.44158	-	-	-	-	-
Unigene24335_Zhong-531	-2.22631	-1.21805	-	-	-	-	-
CL2166.Contig1_Zhong-531	-1.87293	-1.37005	-	-	-	-	-
Unigene7321_Zhong-531	-1.90744	-1.54804	-	-	-	-	-
Unigene49118_Zhong-531	-1.99736	-1.6337	-	-	-	-	-
Unigene7867_Zhong-531	-2.20608	-1.68281	-	-	-	-	-
Unigene11359_Zhong-531	-1.73506	-1.92512	-	-	-	-	-
Unigene33647_Zhong-531	-1.90846	-1.95996	-	-	-	-	-
Unigene46723_Zhong-531	-1.84136	-1.90498	-	-	-	-	-
Unigene25178_Zhong-531	-1.6038	-1.93694	-	-	-	-	-
Unigene44379_Zhong-531	-1.42489	-1.79929	-	-	-	-	-
Unigene48007_Zhong-531	-1.45306	-1.87191	-	-	-	-	-
Unigene45942_Zhong-531	-1.55948	-1.78559	-	-	-	-	-
Unigene48221_Zhong-531	-1.62216	-1.82406	-	-	-	-	-
Unigene49336_Zhong-531	-1.65146	-1.67893	-	-	-	-	-
Unigene34823_Zhong-531	-1.40319	-1.67862	-	-	-	-	-
Unigene6674_Zhong-531	-1.39222	-1.71576	-	-	-	-	-
Unigene24266_Zhong-531	-1.32436	-1.71497	-	-	-	-	-
Unigene1215_Zhong-531	-1.23909	-1.89646	-	-	-	-	-
Unigene30331_Zhong-531	-1.25288	-1.90758	-	-	-	-	-
Unigene7373_Zhong-531	-1.29698	-2.05808	-	-	-	-	-
CL3670.Contig2_Zhong-531	-1.66276	-2.17055	-	-	-	-	-
Unigene45175_Zhong-531	-1.74104	-2.23246	-	-	-	-	-
Unigene20539_Zhong-531	-1.5403	-2.31761	-	-	-	-	-
Unigene40106_Zhong-531	-1.54209	-2.33729	-	-	-	-	-
Unigene19749_Zhong-531	-1.36475	-2.58411	-	-	-	-	-
Unigene37689_Zhong-531	-1.35438	-2.57185	-	-	-	-	-
Unigene30404_Zhong-531	-1.53556	-1.56111	-	-	-	-	-
Unigene6673_Zhong-531	-1.49772	-1.5233	-	-	-	-	-
Unigene21885_Zhong-531	-1.57923	-1.6673	-	-	-	-	-
Unigene30911_Zhong-531	-1.71589	-1.58663	-	-	-	-	-
Unigene19498_Zhong-531	-1.80405	-1.42749	-	-	-	-	-
Unigene35299_Zhong-531	-1.38501	-1.42242	-	-	-	-	-
Unigene33643_Zhong-531	-1.42445	-1.43958	-	-	-	-	-
Unigene36712_Zhong-531	-1.35146	-1.28466	-	-	-	-	-
Unigene41165_Zhong-531	-1.31541	-1.30337	-	-	-	-	-
Unigene36374_Zhong-531	-1.46561	-1.30424	-	-	-	-	-
Unigene18279_Zhong-531	-1.13169	-1.56918	-	-	-	-	-
CL3233.Contig1_Zhong-531	-1.30199	-1.45252	-	-	-	-	-
Unigene36853_Zhong-531	-1.2632	-1.50343	-	-	-	-	-
Unigene41179_Zhong-531	-1.13715	-1.3507	-	-	-	-	-
Unigene30248_Zhong-531	-1.30797	-1.11477	-	-	-	-	-
Unigene32174_Zhong-531	-1.17867	-1.21404	-	-	-	-	-
Unigene30420_Zhong-531	-1.0924	-1.13673	-	-	-	-	-
Unigene14529_Zhong-531	-3.04947	-1.51583	-	-	-	-	-
Unigene49534_Zhong-531	-2.92667	-1.46159	-	-	-	-	-
Unigene5862_Zhong-531	-2.03246	1.60853	-	-	-	-	-
Unigene43116_Zhong-531	-1.66207	1.53731	-	-	-	-	-
Unigene15514_Zhong-531	-1.48095	1.38435	-	-	-	-	-
Unigene15391_Zhong-531	2.77365	3.78603	-	-	-	-	-
Unigene21694_Zhong-531	2.91996	3.37092	-	-	-	-	-
Unigene5552_Zhong-531	3.96658	3.6422	-	-	-	-	-
Unigene33319_Zhong-531	2.63821	1.6392	-	-	-	-	-
Unigene8726_Zhong-531	2.56295	1.98221	-	-	-	-	-
Unigene19806_Zhong-531	2.16701	1.89326	-	-	-	-	-
Unigene47921_Zhong-531	2.30493	2.13702	-	-	-	-	-
Unigene46262_Zhong-531	2.19142	1.63156	-	-	-	-	-
Unigene46534_Zhong-531	2.18857	1.71215	-	-	-	-	-
Unigene31359_Zhong-531	2.04919	1.55193	-	-	-	-	-
Unigene34537_Zhong-531	2.01197	1.55217	-	-	-	-	-
Unigene34536_Zhong-531	2.06799	1.87118	-	-	-	-	-
Unigene42629_Zhong-531	1.83578	1.79332	-	-	-	-	-
Unigene1130_Zhong-531	1.4901	1.17561	-	-	-	-	-
Unigene39242_Zhong-531	1.74281	1.34646	-	-	-	-	-
Unigene45098_Zhong-531	1.84217	1.42849	-	-	-	-	-
Unigene46027_Zhong-531	1.9026	1.4874	-	-	-	-	-
Unigene52634_Zhong-531	1.44707	1.79859	-	-	-	-	-
Unigene12642_Zhong-531	1.48497	1.88149	-	-	-	-	-
Unigene23584_Zhong-531	1.58411	1.53186	-	-	-	-	-
Unigene39056_Zhong-531	1.53313	1.55117	-	-	-	-	-
Unigene14794_Zhong-531	1.21663	1.62083	-	-	-	-	-
Unigene42636_Zhong-531	1.18991	1.64139	-	-	-	-	-
Unigene49280_Zhong-531	1.13883	1.60463	-	-	-	-	-
Unigene33564_Zhong-531	1.22487	1.2816	-	-	-	-	-
Unigene42322_Zhong-531	1.29169	1.11925	-	-	-	-	-
Unigene43645_Zhong-531	1.06694	1.20253	-	-	-	-	-
Unigene899_Zhong-531	1.09266	1.3007	-	-	-	-	-
Unigene45240_Zhong-531	1.16339	1.39991	-	-	-	-	-
Unigene44494_Zhong-531	1.1633	1.38212	-	-	-	-	-
Unigene21668_Zhong-531	1.41828	1.40448	-	-	-	-	-
Unigene38339_Zhong-531	-2.73525	-2.34579	-	-	-	-	gi|108706417|gb|ABF94212.1|/7.23968e-14/sucrose transporter, putative, expressed [Oryza sativa Japonica Group]
Unigene6792_Zhong-531	1.20745	1.36599	-	-	-	-	gi|108706796|gb|ABF94591.1|/7.90329e-92/cp protein, putative [Oryza sativa Japonica Group]
Unigene34032_Zhong-531	1.55236	1.68323	-	GO:0005886//plasma membrane	-	-	gi|108710515|gb|ABF98310.1|/7.34524e-22/auxin-regulated protein, putative, expressed [Oryza sativa Japonica Group]
Unigene46592_Zhong-531	1.44469	1.33933	-	-	-	-	gi|108711935|gb|ABF99730.1|/1.0647e-09/expressed protein [Oryza sativa Japonica Group]
Unigene32540_Zhong-531	-1.64251	-2.35394	-	GO:0005634//nucleus	-	-	gi|108863925|gb|ABG22337.1|/5.54444e-30/expressed protein [Oryza sativa Japonica Group]
Unigene30645_Zhong-531	-1.51121	-1.31303	-	-	GO:0008270//zinc ion binding	-	gi|115434650|ref|NP_001042083.1|/5.56678e-80/Os01g0159300 [Oryza sativa Japonica Group]
Unigene47562_Zhong-531	-2.1513	-1.51993	-	GO:0016023//cytoplasmic membrane-bounded vesicle	-	-	gi|115435262|ref|NP_001042389.1|/1.50347e-19/Os01g0214500 [Oryza sativa Japonica Group]
CL1673.Contig3_Zhong-531	-1.28387	-1.89198	-	GO:0016023//cytoplasmic membrane-bounded vesicle;GO:0048046//apoplast	GO:0045735//nutrient reservoir activity;GO:0030145//manganese ion binding	-	gi|115436024|ref|NP_001042770.1|/5.35929e-25/Os01g0284500 [Oryza sativa Japonica Group]
Unigene41053_Zhong-531	-1.74948	-2.28561	-	GO:0009536//plastid	-	-	gi|115436686|ref|NP_001043101.1|/2.20127e-26/Os01g0386500 [Oryza sativa Japonica Group]
Unigene7417_Zhong-531	-1.29217	-1.9891	-	-	-	-	gi|115436908|ref|NP_001043165.1|/4.24698e-61/Os01g0510200 [Oryza sativa Japonica Group]
Unigene20538_Zhong-531	-2.02154	-2.35846	-	GO:0016023//cytoplasmic membrane-bounded vesicle	-	-	gi|115437470|ref|NP_001043303.1|/3.49476e-179/Os01g0550800 [Oryza sativa Japonica Group]
Unigene15800_Zhong-531	-1.1907	-1.52154	-	-	-	-	gi|115438833|ref|NP_001043696.1|/5.11604e-66/Os01g0644000 [Oryza sativa Japonica Group]
CL1726.Contig1_Zhong-531	1.24945	1.32693	-	GO:0016023//cytoplasmic membrane-bounded vesicle;GO:0005886//plasma membrane	-	-	gi|115440019|ref|NP_001044289.1|/0/Os01g0756600 [Oryza sativa Japonica Group]
Unigene46241_Zhong-531	2.06044	1.75574	-	GO:0016023//cytoplasmic membrane-bounded vesicle	-	-	gi|115445433|ref|NP_001046496.1|/3.17162e-32/Os02g0264800 [Oryza sativa Japonica Group]
Unigene5888_Zhong-531	-1.46146	-1.48766	-	-	-	-	gi|115446281|ref|NP_001046920.1|/2.87886e-10/Os02g0506600 [Oryza sativa Japonica Group]
Unigene30294_Zhong-531	-1.25489	-1.46024	-	GO:0016023//cytoplasmic membrane-bounded vesicle	-	-	gi|115447691|ref|NP_001047625.1|/2.27273e-31/Os02g0656400 [Oryza sativa Japonica Group]
CL5656.Contig2_Zhong-531	-1.97759	-1.2842	-	GO:0005739//mitochondrion	GO:0005509//calcium ion binding	-	gi|115448521|ref|NP_001048040.1|/1.50229e-138/Os02g0734600 [Oryza sativa Japonica Group]
Unigene23724_Zhong-531	-1.39359	-1.31555	-	GO:0009535//chloroplast thylakoid membrane;GO:0005739//mitochondrion	-	-	gi|115452335|ref|NP_001049768.1|/1.29785e-61/Os03g0285100 [Oryza sativa Japonica Group]
Unigene33646_Zhong-531	-1.69097	-1.81467	-	GO:0016023//cytoplasmic membrane-bounded vesicle	-	-	gi|115462623|ref|NP_001054911.1|/1.42117e-41/Os05g0209500 [Oryza sativa Japonica Group]
Unigene24967_Zhong-531	-1.63463	-1.73317	-	GO:0016021//integral to membrane;GO:0005886//plasma membrane	-	-	gi|115463309|ref|NP_001055254.1|/1.20051e-32/Os05g0344400 [Oryza sativa Japonica Group]
CL7205.Contig1_Zhong-531	-1.76706	-1.90135	-	GO:0016023//cytoplasmic membrane-bounded vesicle	-	-	gi|115464563|ref|NP_001055881.1|/1.32228e-23/Os05g0487300 [Oryza sativa Japonica Group]
Unigene47026_Zhong-531	-1.71585	-1.70829	-	-	-	-	gi|115465063|ref|NP_001056131.1|/2.89277e-63/Os05g0531100 [Oryza sativa Japonica Group]
Unigene14602_Zhong-531	-1.98991	-2.58019	-	-	-	-	gi|115467000|ref|NP_001057099.1|/1.66166e-42/Os06g0207200 [Oryza sativa Japonica Group]
Unigene5732_Zhong-531	-2.45508	-2.63697	-	GO:0016023//cytoplasmic membrane-bounded vesicle;GO:0048046//apoplast	GO:0045735//nutrient reservoir activity;GO:0030145//manganese ion binding	-	gi|115475119|ref|NP_001061156.1|/6.10957e-122/Os08g0189100 [Oryza sativa Japonica Group]
CL3171.Contig2_Zhong-531	-2.50709	-2.28223	-	GO:0016023//cytoplasmic membrane-bounded vesicle;GO:0048046//apoplast	GO:0045735//nutrient reservoir activity;GO:0030145//manganese ion binding	-	gi|115475121|ref|NP_001061157.1|/5.46722e-126/Os08g0189200 [Oryza sativa Japonica Group]
CL3171.Contig1_Zhong-531	-2.13108	-2.64306	-	GO:0016023//cytoplasmic membrane-bounded vesicle;GO:0048046//apoplast	GO:0045735//nutrient reservoir activity;GO:0030145//manganese ion binding	-	gi|115475123|ref|NP_001061158.1|/4.0372e-57/Os08g0189300 [Oryza sativa Japonica Group]
Unigene6717_Zhong-531	-1.63918	-1.71989	-	GO:0016020//membrane	-	-	gi|115476172|ref|NP_001061682.1|/2.53632e-145/Os08g0377500 [Oryza sativa Japonica Group]
CL3384.Contig1_Zhong-531	-1.45711	-2.18368	-	GO:0016023//cytoplasmic membrane-bounded vesicle	GO:0005507//copper ion binding;GO:0009055//electron carrier activity	-	gi|115476948|ref|NP_001062070.1|/1.81908e-94/Os08g0482600 [Oryza sativa Japonica Group]
Unigene30579_Zhong-531	1.29763	1.2124	-	GO:0016020//membrane	-	-	gi|115477833|ref|NP_001062512.1|/1.9923e-27/Os08g0561500 [Oryza sativa Japonica Group]
Unigene41185_Zhong-531	-1.76069	-2.10781	-	-	-	-	gi|115478404|ref|NP_001062797.1|/1.65031e-10/Os09g0295200 [Oryza sativa Japonica Group]
CL765.Contig2_Zhong-531	-2.85992	2.20307	-	-	-	-	gi|115481156|ref|NP_001064171.1|/1.76617e-07/Os10g0149800 [Oryza sativa Japonica Group]
Unigene46080_Zhong-531	-1.32876	-1.76194	-	-	-	-	gi|115481702|ref|NP_001064444.1|/8.84433e-39/Os10g0364900 [Oryza sativa Japonica Group]
CL2409.Contig5_Zhong-531	-1.8066	-2.33423	-	-	-	-	gi|115489076|ref|NP_001067025.1|/9.1225e-40/Os12g0562000 [Oryza sativa Japonica Group]
CL3295.Contig1_Zhong-531	-2.5881	-1.88032	-	GO:0016023//cytoplasmic membrane-bounded vesicle	-	-	gi|115489698|ref|NP_001067336.1|/2.59378e-64/Os12g0630200 [Oryza sativa Japonica Group]
Unigene46398_Zhong-531	-2.32137	-1.92055	-	GO:0005739//mitochondrion	-	-	gi|116309654|emb|CAH66704.1|/3.49761e-45/OSIGBa0147J19.8 [Oryza sativa Indica Group]
Unigene6713_Zhong-531	1.93859	1.7578	-	GO:0005739//mitochondrion	-	-	gi|116310211|emb|CAH67221.1|/2.75155e-98/OSIGBa0145M07.3 [Oryza sativa Indica Group]
Unigene41054_Zhong-531	-1.72693	-2.48782	-	-	-	-	gi|125526605|gb|EAY74719.1|/2.26601e-15/hypothetical protein OsI_02610 [Oryza sativa Indica Group]
Unigene16159_Zhong-531	-1.65433	-1.46522	-	GO:0016021//integral to membrane	GO:0015116//sulfate transmembrane transporter activity	-	gi|125527049|gb|EAY75163.1|/1.17594e-19/hypothetical protein OsI_03055 [Oryza sativa Indica Group]
Unigene43351_Zhong-531	-1.72065	-1.43392	-	-	-	-	gi|125528256|gb|EAY76370.1|/1.59421e-61/hypothetical protein OsI_04301 [Oryza sativa Indica Group]
Unigene12041_Zhong-531	4.06695	3.78439	-	-	-	-	gi|125533811|gb|EAY80359.1|/8.69347e-15/hypothetical protein OsI_35531 [Oryza sativa Indica Group]
Unigene4577_Zhong-531	-1.85349	-1.74155	-	-	-	-	gi|125541168|gb|EAY87563.1|/6.70751e-52/hypothetical protein OsI_08975 [Oryza sativa Indica Group]
Unigene16867_Zhong-531	-1.83326	-1.74019	-	-	-	-	gi|125541380|gb|EAY87775.1|/1.16251e-74/hypothetical protein OsI_09193 [Oryza sativa Indica Group]
Unigene10670_Zhong-531	-1.46609	-1.87153	-	-	-	-	gi|125541380|gb|EAY87775.1|/2.38617e-131/hypothetical protein OsI_09193 [Oryza sativa Indica Group]
Unigene28873_Zhong-531	-1.35738	-1.15666	-	-	-	-	gi|125542356|gb|EAY88495.1|/4.65059e-153/hypothetical protein OsI_09966 [Oryza sativa Indica Group]
Unigene19296_Zhong-531	-3.10879	2.54749	-	-	-	-	gi|125554236|gb|EAY99841.1|/5.69081e-43/hypothetical protein OsI_21835 [Oryza sativa Indica Group]
Unigene6668_Zhong-531	-1.99577	-2.1392	-	-	-	-	gi|125554705|gb|EAZ00311.1|/2.19827e-10/hypothetical protein OsI_22328 [Oryza sativa Indica Group]
Unigene7048_Zhong-531	-2.23293	-2.30462	-	GO:0005576//extracellular region;GO:0016023//cytoplasmic membrane-bounded vesicle	-	-	gi|125558568|gb|EAZ04104.1|/2.30222e-28/hypothetical protein OsI_26248 [Oryza sativa Indica Group]
CL4918.Contig1_Zhong-531	-2.62202	-2.00469	-	GO:0016023//cytoplasmic membrane-bounded vesicle	-	-	gi|125558569|gb|EAZ04105.1|/2.15401e-34/hypothetical protein OsI_26249 [Oryza sativa Indica Group]
Unigene46095_Zhong-531	7.89393	2.50893	-	-	-	-	gi|125561271|gb|EAZ06719.1|/5.61514e-59/hypothetical protein OsI_28963 [Oryza sativa Indica Group]
Unigene20537_Zhong-531	-2.56234	-2.49464	-	GO:0016023//cytoplasmic membrane-bounded vesicle	-	-	gi|125570778|gb|EAZ12293.1|/2.60229e-64/hypothetical protein OsJ_02185 [Oryza sativa Japonica Group]
Unigene43354_Zhong-531	-1.44264	-1.43388	-	-	-	-	gi|125572516|gb|EAZ14031.1|/4.44996e-32/hypothetical protein OsJ_03957 [Oryza sativa Japonica Group]
CL4648.Contig1_Zhong-531	-1.96899	-1.99765	-	-	-	-	gi|13129479|gb|AAK13137.1|AC083945_12/1.4861e-11/Hypothetical protein [Oryza sativa Japonica Group]
CL1911.Contig2_Zhong-531	-1.80984	-2.29034	-	-	-	-	gi|158513205|sp|A2WPN7.2|SALT_ORYSI/1.62254e-79/RecName: Full=Salt stress-induced protein; Short=Salt protein; AltName: Full=Protein lectin-like; AltName: Full=Protein mannose-binding lectin
CL7342.Contig1_Zhong-531	-1.74676	-2.08521	-	-	-	-	gi|19881653|gb|AAM01054.1|AC091735_27/1.12488e-07/Putative retroelement [Oryza sativa Japonica Group]
CL796.Contig2_Zhong-531	-2.0513	-2.52305	-	-	-	-	gi|215741298|dbj|BAG97793.1|/1.30282e-31/unnamed protein product [Oryza sativa Japonica Group]
Unigene30184_Zhong-531	-1.63514	-1.43392	-	GO:0005739//mitochondrion	-	-	gi|218184695|gb|EEC67122.1|/6.89424e-44/hypothetical protein OsI_33929 [Oryza sativa Indica Group]
Unigene43408_Zhong-531	1.09063	1.45558	-	GO:0005886//plasma membrane	-	-	gi|218185682|gb|EEC68109.1|/2.75159e-29/hypothetical protein OsI_36011 [Oryza sativa Indica Group]
Unigene7142_Zhong-531	-1.73427	-1.90918	-	GO:0009536//plastid	GO:0046872//metal ion binding	-	gi|218186220|gb|EEC68647.1|/2.53575e-43/hypothetical protein OsI_37083 [Oryza sativa Indica Group]
Unigene46250_Zhong-531	-1.75252	-2.56538	-	-	-	-	gi|218188018|gb|EEC70445.1|/6.16951e-48/hypothetical protein OsI_01471 [Oryza sativa Indica Group]
Unigene41238_Zhong-531	-1.5201	-1.76221	-	-	-	-	gi|218188092|gb|EEC70519.1|/7.53071e-06/hypothetical protein OsI_01625 [Oryza sativa Indica Group]
Unigene1128_Zhong-531	1.25368	1.4153	-	GO:0005886//plasma membrane	-	-	gi|218191636|gb|EEC74063.1|/0/hypothetical protein OsI_09069 [Oryza sativa Indica Group]
Unigene37064_Zhong-531	-1.74154	1.40033	-	-	-	-	gi|218191811|gb|EEC74238.1|/0/hypothetical protein OsI_09437 [Oryza sativa Indica Group]
Unigene38727_Zhong-531	1.46844	1.54955	-	-	-	-	gi|218192717|gb|EEC75144.1|/4.67002e-34/hypothetical protein OsI_11342 [Oryza sativa Indica Group]
Unigene19426_Zhong-531	2.04816	1.50191	-	-	-	-	gi|218198924|gb|EEC81351.1|/4.52523e-48/hypothetical protein OsI_24540 [Oryza sativa Indica Group]
Unigene17503_Zhong-531	-2.04873	-1.22134	-	-	-	-	gi|218199823|gb|EEC82250.1|/2.4295e-17/hypothetical protein OsI_26434 [Oryza sativa Indica Group]
CL1690.Contig1_Zhong-531	-1.46493	-1.38348	-	-	-	-	gi|218200659|gb|EEC83086.1|/5.71779e-47/hypothetical protein OsI_28219 [Oryza sativa Indica Group]
Unigene557_Zhong-531	-1.30473	-1.5032	-	GO:0016021//integral to membrane;GO:0016023//cytoplasmic membrane-bounded vesicle	-	-	gi|218201092|gb|EEC83519.1|/3.79523e-27/hypothetical protein OsI_29108 [Oryza sativa Indica Group]
Unigene42463_Zhong-531	-1.38957	-1.14957	-	-	-	-	gi|222615915|gb|EEE52047.1|/2.83084e-10/hypothetical protein OsJ_33777 [Oryza sativa Japonica Group]
Unigene40642_Zhong-531	-1.08029	-1.72941	-	-	-	-	gi|222623699|gb|EEE57831.1|/2.30344e-44/hypothetical protein OsJ_08433 [Oryza sativa Japonica Group]
Unigene38732_Zhong-531	2.21152	1.38208	-	GO:0016020//membrane	GO:0016772//transferase activity, transferring phosphorus-containing groups	-	gi|222624832|gb|EEE58964.1|/8.2682e-26/hypothetical protein OsJ_10651 [Oryza sativa Japonica Group]
Unigene44281_Zhong-531	-1.20731	-1.12507	-	GO:0009506//plasmodesma	-	-	gi|222628919|gb|EEE61051.1|/3.21922e-62/hypothetical protein OsJ_14907 [Oryza sativa Japonica Group]
Unigene46299_Zhong-531	-2.37149	-1.75654	-	-	-	-	gi|222631638|gb|EEE63770.1|/5.11039e-07/hypothetical protein OsJ_18591 [Oryza sativa Japonica Group]
Unigene37827_Zhong-531	-1.37847	-1.37754	-	-	-	-	gi|222634979|gb|EEE65111.1|/2.36055e-90/hypothetical protein OsJ_20170 [Oryza sativa Japonica Group]
Unigene219_Zhong-531	-1.59917	-1.63098	-	GO:0005634//nucleus;GO:0009507//chloroplast	-	-	gi|222634979|gb|EEE65111.1|/6.35946e-26/hypothetical protein OsJ_20170 [Oryza sativa Japonica Group]
Unigene5474_Zhong-531	-1.57696	-2.54877	-	-	-	-	gi|222637330|gb|EEE67462.1|/1.45034e-38/hypothetical protein OsJ_24853 [Oryza sativa Japonica Group]
Unigene14633_Zhong-531	-1.55418	-3.09753	-	GO:0009507//chloroplast	-	-	gi|222637330|gb|EEE67462.1|/7.8818e-54/hypothetical protein OsJ_24853 [Oryza sativa Japonica Group]
Unigene29046_Zhong-531	-1.14499	-1.30385	-	-	-	-	gi|222641005|gb|EEE69137.1|/3.11358e-09/hypothetical protein OsJ_28260 [Oryza sativa Japonica Group]
Unigene32429_Zhong-531	-1.28861	-1.13775	-	-	-	-	gi|226528822|ref|NP_001150581.1|/8.63838e-07/auxin-repressed protein [Zea mays]
CL5422.Contig2_Zhong-531	2.12572	1.60942	-	GO:0016023//cytoplasmic membrane-bounded vesicle;GO:0005783//endoplasmic reticulum;GO:0005794//Golgi apparatus	-	-	gi|254679805|gb|ACT78555.1|/1.0613e-82/HRL protein [Oryza sativa Japonica Group]
Unigene7655_Zhong-531	-2.13834	-2.04623	-	GO:0016023//cytoplasmic membrane-bounded vesicle	-	-	gi|297597775|ref|NP_001044512.2|/1.95744e-35/Os01g0795600 [Oryza sativa Japonica Group]
Unigene33864_Zhong-531	-1.7646	-1.75513	-	GO:0009536//plastid	-	-	gi|297598875|ref|NP_001046362.2|/2.6496e-24/Os02g0229800 [Oryza sativa Japonica Group]
Unigene19591_Zhong-531	1.80962	1.22557	-	-	-	-	gi|297602660|ref|NP_001052704.2|/9.02684e-09/Os04g0404400 [Oryza sativa Japonica Group]
Unigene28159_Zhong-531	-1.70001	-2.27203	-	-	-	-	gi|297613067|ref|NP_001066655.2|/7.06125e-11/Os12g0418600 [Oryza sativa Japonica Group]
Unigene24148_Zhong-531	-1.92235	-1.23743	-	-	-	-	gi|297719619|ref|NP_001172171.1|/1.62364e-35/Os01g0143900 [Oryza sativa Japonica Group]
Unigene41055_Zhong-531	-1.88758	-2.5333	-	-	-	-	gi|297720137|ref|NP_001172430.1|/3.86493e-07/Os01g0573200 [Oryza sativa Japonica Group]
Unigene47448_Zhong-531	1.66647	2.1411	-	GO:0016023//cytoplasmic membrane-bounded vesicle	-	-	gi|297721305|ref|NP_001173015.1|/4.54473e-32/Os02g0542700 [Oryza sativa Japonica Group]
CL4648.Contig5_Zhong-531	-2.15334	-2.15225	-	GO:0009536//plastid	-	-	gi|297722747|ref|NP_001173737.1|/6.16511e-31/Os04g0113350 [Oryza sativa Japonica Group]
Unigene47146_Zhong-531	-2.30408	-1.1489	-	GO:0016023//cytoplasmic membrane-bounded vesicle	-	-	gi|297722907|ref|NP_001173817.1|/2.1475e-13/Os04g0266330 [Oryza sativa Japonica Group]
CL2525.Contig2_Zhong-531	-1.57052	-2.32027	-	GO:0009536//plastid	-	-	gi|297726303|ref|NP_001175515.1|/1.44081e-67/Os08g0314933 [Oryza sativa Japonica Group]
CL4648.Contig2_Zhong-531	-1.7951	-2.09803	-	-	-	-	gi|297726921|ref|NP_001175824.1|/1.48371e-13/Os09g0404300 [Oryza sativa Japonica Group]
Unigene45341_Zhong-531	-2.00651	-2.58356	-	-	-	-	gi|297727287|ref|NP_001176007.1|/6.04084e-13/Os10g0112800 [Oryza sativa Japonica Group]
Unigene39553_Zhong-531	-1.92387	-1.2803	-	-	-	-	gi|297728803|ref|NP_001176765.1|/2.52799e-06/Os12g0124500 [Oryza sativa Japonica Group]
Unigene9983_Zhong-531	-1.95654	-2.74405	-	-	-	-	gi|297729241|ref|NP_001176984.1|/5.05423e-23/Os12g0522600 [Oryza sativa Japonica Group]
Unigene46261_Zhong-531	-1.27907	-1.22552	-	-	-	-	gi|323455450|gb|EGB11318.1|/6.85867e-06/hypothetical protein AURANDRAFT_70859, partial [Aureococcus anophagefferens]
Unigene6964_Zhong-531	-1.69703	-1.44741	-	-	-	-	gi|38346584|emb|CAE04648.2|/2.774e-33/OSJNBa0061G20.4 [Oryza sativa Japonica Group]
Unigene46368_Zhong-531	8.03237	2.95737	-	-	-	-	gi|38637569|dbj|BAD03820.1|/1.12844e-35/hypothetical protein [Oryza sativa Japonica Group]
Unigene34822_Zhong-531	-1.61846	-1.68485	-	GO:0016021//integral to membrane;GO:0016023//cytoplasmic membrane-bounded vesicle	-	-	gi|40253413|dbj|BAD05342.1|/1.44177e-60/unknown protein [Oryza sativa Japonica Group]
CL1681.Contig1_Zhong-531	-2.1629	-1.77807	-	-	-	-	gi|46389883|dbj|BAD15484.1|/7.19597e-19/hypothetical protein [Oryza sativa Japonica Group]
Unigene15363_Zhong-531	-2.14348	-1.89091	-	GO:0005739//mitochondrion	-	-	gi|46390986|dbj|BAD16521.1|/1.14386e-51/unknown protein [Oryza sativa Japonica Group]
CL1292.Contig1_Zhong-531	-2.18082	-2.78393	-	-	-	-	gi|46390986|dbj|BAD16521.1|/1.5507e-08/unknown protein [Oryza sativa Japonica Group]
Unigene33550_Zhong-531	2.98872	2.9045	-	-	-	-	gi|47497872|dbj|BAD20056.1|/7.55743e-27/putative embryogenic callus protein 98b [Oryza sativa Japonica Group]
Unigene37067_Zhong-531	-1.9559	1.40156	-	-	-	-	gi|47848182|dbj|BAD22009.1|/4.72243e-58/CLIP-associating protein-like [Oryza sativa Japonica Group]
Unigene7662_Zhong-531	-1.4507	-1.29805	-	-	-	-	gi|48475109|gb|AAT44178.1|/1.60084e-28/hypothetical protein [Oryza sativa Japonica Group]
Unigene7350_Zhong-531	1.12259	1.9736	-	GO:0016023//cytoplasmic membrane-bounded vesicle	-	-	gi|50236397|gb|AAT71304.1|/5.84573e-24/proline- and threonine-rich protein [Oryza sativa]
Unigene46109_Zhong-531	-1.79632	-1.49196	-	GO:0009536//plastid	GO:0005509//calcium ion binding	-	gi|50251460|dbj|BAD28525.1|/1.05572e-28/unknown protein [Oryza sativa Japonica Group]
Unigene6820_Zhong-531	-1.49609	-1.78427	-	GO:0016023//cytoplasmic membrane-bounded vesicle	-	-	gi|55168276|gb|AAV44142.1|/1.9276e-51/unknown protein [Oryza sativa Japonica Group]
Unigene32254_Zhong-531	-1.76169	-1.83687	-	-	-	-	gi|56201593|dbj|BAD73006.1|/9.38595e-14/putative esterase [Oryza sativa Japonica Group]
Unigene38967_Zhong-531	-1.91069	-2.47639	-	GO:0009536//plastid	-	-	gi|573912143|ref|XP_006643787.1|/3.06592e-41/PREDICTED: uncharacterized protein LOC102702045 [Oryza brachyantha]
Unigene23688_Zhong-531	-1.43585	-1.62539	-	-	-	-	gi|573924671|ref|XP_006649897.1|/1.06065e-20/PREDICTED: metallothionein-like protein 1B-like [Oryza brachyantha]
Unigene17420_Zhong-531	1.94934	2.16752	-	GO:0016023//cytoplasmic membrane-bounded vesicle;GO:0009507//chloroplast	-	-	gi|573961110|ref|XP_006662733.1|/1.65673e-59/PREDICTED: uncharacterized protein At5g22580-like [Oryza brachyantha]
Unigene35779_Zhong-531	1.09516	1.64457	-	-	-	-	gi|6624712|emb|CAB63874.1|/7.56426e-56/l1332.3a [Oryza sativa Indica Group]
Unigene41183_Zhong-531	-2.15384	-2.29173	-	-	-	-	gi|77551308|gb|ABA94105.1|/1.42157e-18/hypothetical protein LOC_Os11g33280 [Oryza sativa Japonica Group]
CL2141.Contig2_Zhong-531	-2.00794	-2.20823	-	GO:0009536//plastid	-	-	gi|77551308|gb|ABA94105.1|/6.6312e-29/hypothetical protein LOC_Os11g33280 [Oryza sativa Japonica Group]
Unigene41182_Zhong-531	-1.98337	-2.32795	-	-	GO:0008270//zinc ion binding;GO:0003676//nucleic acid binding	-	gi|77555012|gb|ABA97808.1|/2.05002e-59/hypothetical protein LOC_Os12g20070 [Oryza sativa Japonica Group]
Unigene42193_Zhong-531	-1.47486	-2.34755	-	-	-	-	gi|77555975|gb|ABA98771.1|/1.86754e-22/hypothetical protein LOC_Os12g33750 [Oryza sativa Japonica Group]
Unigene23765_Zhong-531	-2.63834	-2.46802	-	-	GO:0004568//chitinase activity;GO:0008061//chitin binding	GO:0000272//polysaccharide catabolic process;GO:0006032//chitin catabolic process	gi|115482030|ref|NP_001064608.1|/4.80634e-26/Os10g0416800 [Oryza sativa Japonica Group]
CL371.Contig1_Zhong-531	-1.76731	-1.28247	-	GO:0009507//chloroplast;GO:0005634//nucleus	GO:0003677//DNA binding;GO:0043424//protein histidine kinase binding	GO:0001666//response to hypoxia;GO:0009751//response to salicylic acid stimulus;GO:0009753//response to jasmonic acid stimulus;GO:0009620//response to fungus;GO:0009416//response to light stimulus;GO:0009611//response to wounding;GO:0006355//regulation of transcription, DNA-dependent;GO:0008361//regulation of cell size;GO:0009744//response to sucrose stimulus;GO:0009788//negative regulation of ab…	gi|115441473|ref|NP_001045016.1|/4.13898e-70/Os01g0884300 [Oryza sativa Japonica Group]
CL371.Contig6_Zhong-531	-1.54755	-1.9395	-	GO:0009507//chloroplast;GO:0005634//nucleus	GO:0003677//DNA binding;GO:0043424//protein histidine kinase binding	GO:0001666//response to hypoxia;GO:0009751//response to salicylic acid stimulus;GO:0009753//response to jasmonic acid stimulus;GO:0009620//response to fungus;GO:0009416//response to light stimulus;GO:0009611//response to wounding;GO:0006355//regulation of transcription, DNA-dependent;GO:0008361//regulation of cell size;GO:0009744//response to sucrose stimulus;GO:0009788//negative regulation of ab…	gi|218200275|gb|EEC82702.1|/1.33455e-60/hypothetical protein OsI_27367 [Oryza sativa Indica Group]
Unigene46462_Zhong-531	-1.72309	-1.95377	-	-	GO:0016298//lipase activity	GO:0002213//defense response to insect;GO:0016042//lipid catabolic process	gi|115477451|ref|NP_001062321.1|/1.63282e-26/Os08g0529800 [Oryza sativa Japonica Group]
Unigene41072_Zhong-531	-1.57675	-2.08559	-	-	GO:0016298//lipase activity	GO:0002213//defense response to insect;GO:0016042//lipid catabolic process	gi|125562304|gb|EAZ07752.1|/2.59638e-178/hypothetical protein OsI_30006 [Oryza sativa Indica Group]
CL4815.Contig2_Zhong-531	-2.79333	-2.63808	-	GO:0016023//cytoplasmic membrane-bounded vesicle	GO:0004553//hydrolase activity, hydrolyzing O-glycosyl compounds	GO:0005975//carbohydrate metabolic process	gi|115472569|ref|NP_001059883.1|/1.84072e-170/Os07g0539100 [Oryza sativa Japonica Group]
Unigene24829_Zhong-531	-1.93412	-1.53645	-	GO:0016023//cytoplasmic membrane-bounded vesicle	GO:0004568//chitinase activity	GO:0005975//carbohydrate metabolic process	gi|115477318|ref|NP_001062255.1|/3.46051e-32/Os08g0518900 [Oryza sativa Japonica Group]
Unigene7260_Zhong-531	1.9789	1.75992	-	GO:0071944//cell periphery	GO:0004553//hydrolase activity, hydrolyzing O-glycosyl compounds	GO:0005975//carbohydrate metabolic process	gi|222612472|gb|EEE50604.1|/6.41453e-31/hypothetical protein OsJ_30791 [Oryza sativa Japonica Group]
Unigene30914_Zhong-531	1.33939	1.43335	-	-	GO:0004553//hydrolase activity, hydrolyzing O-glycosyl compounds;GO:0030674//protein binding, bridging;GO:0051015//actin filament binding	GO:0005975//carbohydrate metabolic process	gi|222630835|gb|EEE62967.1|/3.25502e-127/hypothetical protein OsJ_17774 [Oryza sativa Japonica Group]
Unigene30032_Zhong-531	-2.60904	-2.59454	-	GO:0016023//cytoplasmic membrane-bounded vesicle	GO:0004553//hydrolase activity, hydrolyzing O-glycosyl compounds	GO:0005975//carbohydrate metabolic process	gi|222637204|gb|EEE67336.1|/3.53906e-08/hypothetical protein OsJ_24592 [Oryza sativa Japonica Group]
Unigene37422_Zhong-531	-1.98426	-2.19591	-	-	GO:0003677//DNA binding	GO:0006355//regulation of transcription, DNA-dependent	gi|115449461|ref|NP_001048472.1|/1.03375e-20/Os02g0810900 [Oryza sativa Japonica Group]
Unigene24687_Zhong-531	-1.53647	-2.0098	-	-	GO:0003677//DNA binding	GO:0006355//regulation of transcription, DNA-dependent	gi|115482528|ref|NP_001064857.1|/0/Os10g0477600 [Oryza sativa Japonica Group]
Unigene34298_Zhong-531	-1.60386	-1.92951	-	GO:0009536//plastid	GO:0003700//sequence-specific DNA binding transcription factor activity;GO:0043565//sequence-specific DNA binding	GO:0006355//regulation of transcription, DNA-dependent	gi|125553129|gb|EAY98838.1|/2.26855e-15/hypothetical protein OsI_20783 [Oryza sativa Indica Group]
Unigene46018_Zhong-531	-1.19148	-2.27945	-	-	GO:0003677//DNA binding	GO:0006355//regulation of transcription, DNA-dependent	gi|20160717|dbj|BAB89659.1|/6.86876e-76/P0482D04.6 [Oryza sativa Japonica Group]
Unigene25561_Zhong-531	2.73167	1.43244	-	GO:0005634//nucleus	GO:0046872//metal ion binding;GO:0003677//DNA binding	GO:0006355//regulation of transcription, DNA-dependent	gi|218198687|gb|EEC81114.1|/8.58292e-27/hypothetical protein OsI_23979 [Oryza sativa Indica Group]
Unigene17851_Zhong-531	1.26896	1.37877	-	GO:0005634//nucleus	GO:0046872//metal ion binding;GO:0003677//DNA binding	GO:0006355//regulation of transcription, DNA-dependent	gi|297725707|ref|NP_001175217.1|/1.92162e-72/Os07g0505200 [Oryza sativa Japonica Group]
CL371.Contig9_Zhong-531	-1.70634	-1.54499	-	-	GO:0003677//DNA binding	GO:0006355//regulation of transcription, DNA-dependent	gi|77552909|gb|ABA95705.1|/0/NAC domain transcription factor, putative, expressed [Oryza sativa Japonica Group]
Unigene28131_Zhong-531	-1.21203	-1.66531	-	-	GO:0003677//DNA binding	GO:0006355//regulation of transcription, DNA-dependent;GO:0048367//shoot system development;GO:0043067//regulation of programmed cell death;GO:0010089//xylem development	gi|115446685|ref|NP_001047122.1|/1.20227e-26/Os02g0555300 [Oryza sativa Japonica Group]
Unigene28132_Zhong-531	-1.54473	-1.82835	-	-	GO:0003677//DNA binding	GO:0006355//regulation of transcription, DNA-dependent;GO:0048367//shoot system development;GO:0043067//regulation of programmed cell death;GO:0010089//xylem development	gi|115446685|ref|NP_001047122.1|/1.27563e-86/Os02g0555300 [Oryza sativa Japonica Group]
Unigene47945_Zhong-531	-1.29838	-2.31174	-	-	GO:0003677//DNA binding	GO:0006355//regulation of transcription, DNA-dependent;GO:0048367//shoot system development;GO:0043067//regulation of programmed cell death;GO:0010089//xylem development	gi|297602789|ref|NP_001052856.2|/2.0195e-115/Os04g0437000 [Oryza sativa Japonica Group]
CL736.Contig7_Zhong-531	-2.40667	-2.26232	-	GO:0016023//cytoplasmic membrane-bounded vesicle	GO:0005524//ATP binding;GO:0004674//protein serine/threonine kinase activity	GO:0006468//protein phosphorylation	gi|115457584|ref|NP_001052392.1|/1.2224e-53/Os04g0291900 [Oryza sativa Japonica Group]
Unigene5112_Zhong-531	2.6199	2.39574	-	GO:0005886//plasma membrane	GO:0004672//protein kinase activity;GO:0005524//ATP binding	GO:0006468//protein phosphorylation	gi|125578488|gb|EAZ19634.1|/6.77334e-20/hypothetical protein OsJ_35210 [Oryza sativa Japonica Group]
CL232.Contig1_Zhong-531	-1.58868	-1.74049	-	GO:0009536//plastid;GO:0016020//membrane	GO:0003723//RNA binding;GO:0004674//protein serine/threonine kinase activity;GO:0003964//RNA-directed DNA polymerase activity;GO:0005524//ATP binding	GO:0006468//protein phosphorylation;GO:0006278//RNA-dependent DNA replication	gi|38344107|emb|CAE01714.2|/5.43425e-41/OSJNBb0050O03.4 [Oryza sativa Japonica Group]
Unigene26593_Zhong-531	-2.9066	1.92565	-	GO:0016023//cytoplasmic membrane-bounded vesicle	GO:0042802//identical protein binding;GO:0004252//serine-type endopeptidase activity	GO:0006508//proteolysis;GO:0043086//negative regulation of catalytic activity	gi|125552067|gb|EAY97776.1|/2.10285e-45/hypothetical protein OsI_19688 [Oryza sativa Indica Group]
Unigene41472_Zhong-531	-1.32447	1.66537	-	GO:0016023//cytoplasmic membrane-bounded vesicle	GO:0016788//hydrolase activity, acting on ester bonds	GO:0006629//lipid metabolic process	gi|222635941|gb|EEE66073.1|/1.05487e-41/hypothetical protein OsJ_22086 [Oryza sativa Japonica Group]
Unigene32252_Zhong-531	-1.97892	-1.6444	-	GO:0016023//cytoplasmic membrane-bounded vesicle	GO:0016788//hydrolase activity, acting on ester bonds	GO:0006629//lipid metabolic process	gi|573912388|ref|XP_006643906.1|/1.51074e-35/PREDICTED: GDSL esterase/lipase At5g45910-like [Oryza brachyantha]
CL5044.Contig1_Zhong-531	-1.80978	-1.16579	-	GO:0005743//mitochondrial inner membrane	-	GO:0006850//mitochondrial pyruvate transport	gi|222637252|gb|EEE67384.1|/1.9339e-54/hypothetical protein OsJ_24690 [Oryza sativa Japonica Group]
Unigene25186_Zhong-531	-1.51387	-1.98357	-	GO:0016021//integral to membrane	GO:0005275//amine transmembrane transporter activity	GO:0006865//amino acid transport	gi|116310864|emb|CAH67806.1|/2.21481e-31/OSIGBa0132E09-OSIGBa0108L24.20 [Oryza sativa Indica Group]
CL3617.Contig1_Zhong-531	-2.64703	2.39755	-	GO:0016023//cytoplasmic membrane-bounded vesicle	GO:0008289//lipid binding	GO:0006869//lipid transport	gi|29027784|dbj|BAC65920.1|/1.13855e-35/hypothetical protein [Oryza sativa Japonica Group]
Unigene23571_Zhong-531	-1.81028	-2.09432	-	GO:0005737//cytoplasm	-	GO:0006950//response to stress;GO:0009415//response to water stimulus	gi|125534265|gb|EAY80813.1|/7.94081e-37/hypothetical protein OsI_35993 [Oryza sativa Indica Group]
Unigene16792_Zhong-531	-1.48833	-1.57052	-	GO:0005634//nucleus	GO:0043565//sequence-specific DNA binding;GO:0003700//sequence-specific DNA binding transcription factor activity	GO:0006952//defense response;GO:0006355//regulation of transcription, DNA-dependent;GO:0009685//gibberellin metabolic process	gi|46394396|tpg|DAA05136.1|/6.64146e-69/TPA_exp: WRKY transcription factor 71 [Oryza sativa (indica cultivar-group)]
Unigene46191_Zhong-531	-1.22443	-1.51908	-	GO:0005634//nucleus	GO:0043565//sequence-specific DNA binding;GO:0003700//sequence-specific DNA binding transcription factor activity	GO:0006952//defense response;GO:0006355//regulation of transcription, DNA-dependent;GO:0009685//gibberellin metabolic process	gi|604038073|gb|AHU87067.1|/2.2081e-31/pathogensis-related transcription factor [Oryza sativa Indica Group]
Unigene8934_Zhong-531	1.46132	1.51373	-	-	GO:0030598//rRNA N-glycosylase activity	GO:0006952//defense response;GO:0017148//negative regulation of translation	gi|218193416|gb|EEC75843.1|/3.56454e-76/hypothetical protein OsI_12841 [Oryza sativa Indica Group]
Unigene6542_Zhong-531	1.40843	1.34336	-	-	GO:0030598//rRNA N-glycosylase activity	GO:0006952//defense response;GO:0017148//negative regulation of translation	gi|297722407|ref|NP_001173567.1|/6.5177e-112/Os03g0653900 [Oryza sativa Japonica Group]
Unigene41533_Zhong-531	1.79192	1.41427	-	GO:0005871//kinesin complex;GO:0005874//microtubule	GO:0008017//microtubule binding;GO:0005524//ATP binding;GO:0003777//microtubule motor activity	GO:0007018//microtubule-based movement;GO:0008152//metabolic process	gi|222641957|gb|EEE70089.1|/1.39572e-103/hypothetical protein OsJ_30085 [Oryza sativa Japonica Group]
Unigene41536_Zhong-531	1.83709	1.25042	-	GO:0005871//kinesin complex;GO:0005874//microtubule	GO:0008017//microtubule binding;GO:0005524//ATP binding;GO:0003777//microtubule motor activity	GO:0007018//microtubule-based movement;GO:0008152//metabolic process	gi|222641957|gb|EEE70089.1|/5.25731e-97/hypothetical protein OsJ_30085 [Oryza sativa Japonica Group]
CL680.Contig2_Zhong-531	-1.63435	1.67558	-	GO:0005819//spindle;GO:0009536//plastid;GO:0005874//microtubule	-	GO:0007067//mitosis	gi|573956586|ref|XP_006660522.1|/2.87262e-99/PREDICTED: protein TPX2-like [Oryza brachyantha]
Unigene30025_Zhong-531	-2.24886	-2.72303	-	GO:0009570//chloroplast stroma	GO:0016740//transferase activity	GO:0008152//metabolic process	gi|125536016|gb|EAY82504.1|/5.22829e-41/hypothetical protein OsI_37721 [Oryza sativa Indica Group]
Unigene24568_Zhong-531	1.76255	2.16088	-	-	GO:0016884//carbon-nitrogen ligase activity, with glutamine as amido-N-donor	GO:0008152//metabolic process	gi|218185324|gb|EEC67751.1|/1.49011e-58/hypothetical protein OsI_35272 [Oryza sativa Indica Group]
Unigene46925_Zhong-531	-1.74095	-1.78939	-	-	GO:0016747//transferase activity, transferring acyl groups other than amino-acyl groups	GO:0008152//metabolic process	gi|222617852|gb|EEE53984.1|/7.35835e-19/hypothetical protein OsJ_00608 [Oryza sativa Japonica Group]
Unigene11358_Zhong-531	-1.88085	-2.25346	-	GO:0005783//endoplasmic reticulum	-	GO:0009061//anaerobic respiration	gi|125541317|gb|EAY87712.1|/4.51312e-48/hypothetical protein OsI_09126 [Oryza sativa Indica Group]
Unigene43716_Zhong-531	1.12449	1.94516	-	GO:0009505//plant-type cell wall;GO:0016023//cytoplasmic membrane-bounded vesicle;GO:0031012//extracellular matrix;GO:0005634//nucleus;GO:0048046//apoplast	GO:0045735//nutrient reservoir activity;GO:0030145//manganese ion binding	GO:0009409//response to cold	gi|2961201|gb|AAC05682.1|/4.12197e-41/germin-like protein [Oryza sativa Japonica Group]
CL273.Contig2_Zhong-531	-2.89342	-2.20376	-	GO:0016023//cytoplasmic membrane-bounded vesicle	GO:0004540//ribonuclease activity	GO:0009615//response to virus;GO:0009626//plant-type hypersensitive response;GO:0009651//response to salt stress;GO:0031640//killing of cells of other organism;GO:0042742//defense response to bacterium;GO:0009723//response to ethylene stimulus;GO:0080027//response to herbivore;GO:0009627//systemic acquired resistance;GO:0009817//defense response to fungus, incompatible interaction	gi|115486089|ref|NP_001068188.1|/5.11916e-86/Os11g0592000 [Oryza sativa Japonica Group]
Unigene36180_Zhong-531	-1.66594	-1.85597	-	GO:0016023//cytoplasmic membrane-bounded vesicle;GO:0016021//integral to membrane	GO:0030599//pectinesterase activity;GO:0004857//enzyme inhibitor activity	GO:0009624//response to nematode;GO:0043086//negative regulation of catalytic activity	gi|115460182|ref|NP_001053691.1|/1.87693e-90/Os04g0587400 [Oryza sativa Japonica Group]
Unigene40606_Zhong-531	-1.29659	-2.4103	-	GO:0016023//cytoplasmic membrane-bounded vesicle;GO:0016021//integral to membrane	-	GO:0009624//response to nematode;GO:0055085//transmembrane transport	gi|115487194|ref|NP_001066084.1|/1.00977e-55/Os12g0132800 [Oryza sativa Japonica Group]
Unigene40604_Zhong-531	-1.80147	-2.29882	-	GO:0016023//cytoplasmic membrane-bounded vesicle;GO:0016021//integral to membrane	-	GO:0009624//response to nematode;GO:0055085//transmembrane transport	gi|115487194|ref|NP_001066084.1|/1.81246e-171/Os12g0132800 [Oryza sativa Japonica Group]
Unigene23778_Zhong-531	2.20249	1.88599	-	GO:0005773//vacuole;GO:0009506//plasmodesma;GO:0005618//cell wall;GO:0016020//membrane	-	GO:0009627//systemic acquired resistance;GO:0010224//response to UV-B;GO:0046686//response to cadmium ion;GO:0031540//regulation of anthocyanin biosynthetic process;GO:0009615//response to virus	gi|125547180|gb|EAY93002.1|/1.04321e-36/hypothetical protein OsI_14801 [Oryza sativa Indica Group]
Unigene19425_Zhong-531	2.29103	1.60868	-	GO:0005576//extracellular region;GO:0071944//cell periphery	-	GO:0009739//response to gibberellin stimulus	gi|218198924|gb|EEC81351.1|/4.94871e-23/hypothetical protein OsI_24540 [Oryza sativa Indica Group]
Unigene32704_Zhong-531	-1.75578	-1.52158	-	GO:0009505//plant-type cell wall;GO:0005794//Golgi apparatus	-	GO:0009741//response to brassinosteroid stimulus;GO:0040007//growth;GO:0001666//response to hypoxia	gi|297721585|ref|NP_001173155.1|/4.67508e-45/Os02g0756850 [Oryza sativa Japonica Group]
Unigene19807_Zhong-531	1.88425	1.69332	-	GO:0009506//plasmodesma	-	GO:0009751//response to salicylic acid stimulus;GO:0010286//heat acclimation	gi|48375076|gb|AAT42201.1|/1.25731e-18/gibberellin-stimulated protein [Oryza sativa Japonica Group]
CL6687.Contig1_Zhong-531	-2.22391	1.78272	-	GO:0016023//cytoplasmic membrane-bounded vesicle;GO:0005886//plasma membrane;GO:0005774//vacuolar membrane;GO:0031225//anchored to membrane	-	GO:0010215//cellulose microfibril organization;GO:0009834//secondary cell wall biogenesis;GO:0016049//cell growth	gi|125586664|gb|EAZ27328.1|/6.14528e-58/hypothetical protein OsJ_11270 [Oryza sativa Japonica Group]
CL4403.Contig1_Zhong-531	-1.89921	-2.71793	-	GO:0016023//cytoplasmic membrane-bounded vesicle;GO:0005576//extracellular region	GO:0008233//peptidase activity;GO:0004867//serine-type endopeptidase inhibitor activity	GO:0010951//negative regulation of endopeptidase activity	gi|115434342|ref|NP_001041929.1|/7.25552e-54/Os01g0132000 [Oryza sativa Japonica Group]
Unigene46758_Zhong-531	-1.5902	-2.47027	-	GO:0016023//cytoplasmic membrane-bounded vesicle;GO:0005576//extracellular region	GO:0004867//serine-type endopeptidase inhibitor activity	GO:0010951//negative regulation of endopeptidase activity	gi|53791569|dbj|BAD52691.1|/2.86165e-42/putative Bowman Birk trypsin inhibitor [Oryza sativa Japonica Group]
Unigene8703_Zhong-531	-2.16906	-2.23112	-	GO:0005886//plasma membrane;GO:0030658//transport vesicle membrane;GO:0016021//integral to membrane	-	GO:0015031//protein transport	gi|115453919|ref|NP_001050560.1|/2.6236e-137/Os03g0582200 [Oryza sativa Japonica Group]
Unigene49103_Zhong-531	-1.62295	-1.70517	-	GO:0005886//plasma membrane;GO:0030658//transport vesicle membrane;GO:0016021//integral to membrane	-	GO:0015031//protein transport	gi|115453919|ref|NP_001050560.1|/3.2212e-30/Os03g0582200 [Oryza sativa Japonica Group]
Unigene41212_Zhong-531	-1.46987	-2.22383	-	-	GO:0003676//nucleic acid binding;GO:0008270//zinc ion binding	GO:0015074//DNA integration	gi|222640791|gb|EEE68923.1|/1.97351e-27/hypothetical protein OsJ_27787 [Oryza sativa Japonica Group]
Unigene18892_Zhong-531	-1.54539	-1.10149	-	GO:0009536//plastid	GO:0003824//catalytic activity	GO:0015969//guanosine tetraphosphate metabolic process	gi|222637445|gb|EEE67577.1|/2.30063e-125/hypothetical protein OsJ_25106 [Oryza sativa Japonica Group]
Unigene7389_Zhong-531	-2.07992	-1.66462	-	GO:0016023//cytoplasmic membrane-bounded vesicle;GO:0005773//vacuole	GO:0003993//acid phosphatase activity	GO:0016311//dephosphorylation	gi|125534717|gb|EAY81265.1|/3.11254e-17/hypothetical protein OsI_36444 [Oryza sativa Indica Group]
Unigene29634_Zhong-531	1.4902	1.16016	-	-	-	GO:0016998//cell wall macromolecule catabolic process	gi|115480519|ref|NP_001063853.1|/8.04676e-46/Os09g0548200 [Oryza sativa Japonica Group]
Unigene34390_Zhong-531	1.83273	1.78996	-	GO:0044464//cell part	-	GO:0016998//cell wall macromolecule catabolic process	gi|218191645|gb|EEC74072.1|/6.43889e-39/hypothetical protein OsI_09086 [Oryza sativa Indica Group]
Unigene46536_Zhong-531	-1.37575	-1.79472	-	-	GO:0046872//metal ion binding	GO:0030001//metal ion transport	gi|115476332|ref|NP_001061762.1|/1.1019e-16/Os08g0403300 [Oryza sativa Japonica Group]
Unigene23292_Zhong-531	2.25103	2.05952	-	GO:0016023//cytoplasmic membrane-bounded vesicle	GO:0016788//hydrolase activity, acting on ester bonds	GO:0042538//hyperosmotic salinity response;GO:0006629//lipid metabolic process;GO:0009751//response to salicylic acid stimulus;GO:0010226//response to lithium ion	gi|115449617|ref|NP_001048510.1|/1.75121e-60/Os02g0816200 [Oryza sativa Japonica Group]
Unigene28541_Zhong-531	-1.70728	-1.28107	-	-	GO:0004842//ubiquitin-protein ligase activity;GO:0008270//zinc ion binding	GO:0042742//defense response to bacterium;GO:0009611//response to wounding;GO:0009867//jasmonic acid mediated signaling pathway;GO:0016567//protein ubiquitination	gi|222619914|gb|EEE56046.1|/6.76734e-44/hypothetical protein OsJ_04843 [Oryza sativa Japonica Group]
Unigene45793_Zhong-531	-2.11982	-1.46657	-	GO:0016023//cytoplasmic membrane-bounded vesicle	GO:0046556//alpha-N-arabinofuranosidase activity	GO:0046373//L-arabinose metabolic process	gi|218186366|gb|EEC68793.1|/3.41344e-16/hypothetical protein OsI_37345 [Oryza sativa Indica Group]
Unigene46975_Zhong-531	-2.38579	-1.3687	-	GO:0016023//cytoplasmic membrane-bounded vesicle	-	GO:0050832//defense response to fungus;GO:0042742//defense response to bacterium	gi|125535003|gb|EAY81551.1|/5.39358e-70/hypothetical protein OsI_36717 [Oryza sativa Indica Group]
Unigene38205_Zhong-531	-1.18664	-1.08019	-	GO:0008287//protein serine/threonine phosphatase complex;GO:0009505//plant-type cell wall;GO:0005829//cytosol	GO:0046872//metal ion binding;GO:0003993//acid phosphatase activity;GO:0004722//protein serine/threonine phosphatase activity	GO:0055062//phosphate ion homeostasis;GO:0006470//protein dephosphorylation	gi|218198636|gb|EEC81063.1|/1.15667e-64/hypothetical protein OsI_23873 [Oryza sativa Indica Group]
Unigene35785_Zhong-531	-1.64505	-1.43247	-	GO:0005774//vacuolar membrane;GO:0016021//integral to membrane	GO:0008324//cation transmembrane transporter activity	GO:0055085//transmembrane transport;GO:0006812//cation transport	gi|226496017|ref|NP_001150936.1|/1.69619e-15/metal tolerance protein C3 [Zea mays]
Unigene32176_Zhong-531	-1.53068	-1.27405	-	GO:0005739//mitochondrion	GO:0016706//oxidoreductase activity, acting on paired donors, with incorporation or reduction of molecular oxygen, 2-oxoglutarate as one donor, and incorporation of one atom each of oxygen into both donors	GO:0055114//oxidation-reduction process	gi|218197244|gb|EEC79671.1|/0/hypothetical protein OsI_20925 [Oryza sativa Indica Group]
Unigene27740_Zhong-531	-2.25228	-2.64172	-	-	GO:0050660//flavin adenine dinucleotide binding;GO:0008762//UDP-N-acetylmuramate dehydrogenase activity	GO:0055114//oxidation-reduction process	gi|297605997|ref|NP_001057830.2|/8.58116e-91/Os06g0549300 [Oryza sativa Japonica Group]
Unigene20516_Zhong-531	-1.42422	-2.04517	-	GO:0016021//integral to membrane	GO:0015079//potassium ion transmembrane transporter activity	GO:0071805//potassium ion transmembrane transport;GO:0006814//sodium ion transport	gi|75163415|sp|Q93XI5.1|HKT2_ORYSI/1.08436e-62/RecName: Full=Cation transporter HKT2; Short=OsHKT2; AltName: Full=Po-OsHKT2
Unigene20517_Zhong-531	-1.91808	-2.21616	-	GO:0016021//integral to membrane	GO:0015079//potassium ion transmembrane transporter activity	GO:0071805//potassium ion transmembrane transport;GO:0006814//sodium ion transport	gi|75163415|sp|Q93XI5.1|HKT2_ORYSI/1.21113e-61/RecName: Full=Cation transporter HKT2; Short=OsHKT2; AltName: Full=Po-OsHKT2
Unigene19843_Zhong-531	-1.36107	-1.74881	-	GO:0016023//cytoplasmic membrane-bounded vesicle	GO:0004519//endonuclease activity;GO:0003676//nucleic acid binding	GO:0090305//nucleic acid phosphodiester bond hydrolysis;GO:0006308//DNA catabolic process	gi|115434304|ref|NP_001041910.1|/0/Os01g0128200 [Oryza sativa Japonica Group]
Unigene15076_Zhong-531	-1.69929	-1.15715	K00128|1|0.0|1092|osa:4330612|aldehyde dehydrogenase (NAD+) [EC:1.2.1.3]	GO:0009507//chloroplast;GO:0005739//mitochondrion	GO:0004029//aldehyde dehydrogenase (NAD) activity;GO:0005524//ATP binding	GO:0046686//response to cadmium ion;GO:0055114//oxidation-reduction process	gi|218191509|gb|EEC73936.1|/0/hypothetical protein OsI_08800 [Oryza sativa Indica Group]
Unigene36023_Zhong-531	-1.38789	-1.22435	K00166|1|1e-25|112|osa:4351684|2-oxoisovalerate dehydrogenase E1 component, alpha subunit [EC:1.2.4.4]	-	GO:0016624//oxidoreductase activity, acting on the aldehyde or oxo group of donors, disulfide as acceptor	GO:0009744//response to sucrose stimulus;GO:0009646//response to absence of light;GO:0043617//cellular response to sucrose starvation;GO:0055114//oxidation-reduction process	gi|222616745|gb|EEE52877.1|/3.41017e-24/hypothetical protein OsJ_35450 [Oryza sativa Japonica Group]
Unigene7801_Zhong-531	-1.37563	-1.22402	K00207|1|0.0|827|osa:4330657|dihydropyrimidine dehydrogenase (NADP+) [EC:1.3.1.2]	GO:0009570//chloroplast stroma	GO:0004158//dihydroorotate oxidase activity;GO:0017113//dihydropyrimidine dehydrogenase (NADP+) activity	GO:0055114//oxidation-reduction process;GO:0006212//uracil catabolic process;GO:0006222//UMP biosynthetic process;GO:0043562//cellular response to nitrogen levels	gi|115448547|ref|NP_001048053.1|/0/Os02g0736400 [Oryza sativa Japonica Group]
Unigene33387_Zhong-531	1.485	1.1763	K00227|1|3e-28|121|osa:4325687|lathosterol oxidase [EC:1.14.21.6]	GO:0016021//integral to membrane	GO:0016491//oxidoreductase activity;GO:0005506//iron ion binding	GO:0006633//fatty acid biosynthetic process;GO:0055114//oxidation-reduction process	gi|115434372|ref|NP_001041944.1|/7.41512e-27/Os01g0134500 [Oryza sativa Japonica Group]
Unigene31518_Zhong-531	-1.27258	-1.39979	K00232|1|2e-37|151|osa:4337904|acyl-CoA oxidase [EC:1.3.3.6]	-	GO:0050660//flavin adenine dinucleotide binding;GO:0003995//acyl-CoA dehydrogenase activity	GO:0009793//embryo development ending in seed dormancy;GO:0006635//fatty acid beta-oxidation	gi|218196154|gb|EEC78581.1|/5.11411e-36/hypothetical protein OsI_18581 [Oryza sativa Indica Group]
Unigene45925_Zhong-531	-1.86701	-1.18095	K00253|1|0.0|822|osa:4337676|isovaleryl-CoA dehydrogenase [EC:1.3.8.4]	GO:0005759//mitochondrial matrix	GO:0005524//ATP binding;GO:0008470//isovaleryl-CoA dehydrogenase activity;GO:0050660//flavin adenine dinucleotide binding	GO:0055114//oxidation-reduction process;GO:0006552//leucine catabolic process	gi|115461843|ref|NP_001054521.1|/0/Os05g0125500 [Oryza sativa Japonica Group]
CL6491.Contig2_Zhong-531	1.60904	1.66603	K00423|1|1e-63|241|aly:ARALYDRAFT_892557|L-ascorbate oxidase [EC:1.10.3.3]	GO:0009506//plasmodesma;GO:0046658//anchored to plasma membrane;GO:0009505//plant-type cell wall;GO:0005774//vacuolar membrane;GO:0016023//cytoplasmic membrane-bounded vesicle;GO:0048046//apoplast	GO:0005507//copper ion binding;GO:0008447//L-ascorbate oxidase activity	GO:0055114//oxidation-reduction process;GO:0009932//cell tip growth	gi|218184854|gb|EEC67281.1|/0/hypothetical protein OsI_34261 [Oryza sativa Indica Group]
Unigene35644_Zhong-531	2.15674	1.43676	K00423|1|3e-08|55.1|aly:ARALYDRAFT_892557|L-ascorbate oxidase [EC:1.10.3.3]	GO:0046658//anchored to plasma membrane;GO:0009506//plasmodesma;GO:0016023//cytoplasmic membrane-bounded vesicle	GO:0016491//oxidoreductase activity;GO:0005507//copper ion binding	GO:0055114//oxidation-reduction process	gi|222639931|gb|EEE68063.1|/7.8774e-29/hypothetical protein OsJ_26072 [Oryza sativa Japonica Group]
Unigene42631_Zhong-531	1.77795	1.49207	K00423|1|3e-39|158|ath:AT1G55570|L-ascorbate oxidase [EC:1.10.3.3]	GO:0009506//plasmodesma;GO:0046658//anchored to plasma membrane;GO:0009505//plant-type cell wall;GO:0005774//vacuolar membrane;GO:0016023//cytoplasmic membrane-bounded vesicle;GO:0048046//apoplast	GO:0005507//copper ion binding;GO:0016491//oxidoreductase activity	GO:0055114//oxidation-reduction process;GO:0009932//cell tip growth	gi|222613111|gb|EEE51243.1|/3.7272e-79/hypothetical protein OsJ_32106 [Oryza sativa Japonica Group]
CL1480.Contig1_Zhong-531	-1.25771	1.1723	K00423|1|3e-67|254|ppp:PHYPADRAFT_163787|L-ascorbate oxidase [EC:1.10.3.3]	GO:0016023//cytoplasmic membrane-bounded vesicle;GO:0048046//apoplast	GO:0005507//copper ion binding;GO:0052716//hydroquinone:oxygen oxidoreductase activity	GO:0046274//lignin catabolic process;GO:0055114//oxidation-reduction process	gi|115464295|ref|NP_001055747.1|/0/Os05g0458600 [Oryza sativa Japonica Group]
Unigene16320_Zhong-531	1.47442	2.1141	K00430|1|0.0|678|osa:4326874|peroxidase [EC:1.11.1.7]	GO:0009505//plant-type cell wall;GO:0016023//cytoplasmic membrane-bounded vesicle;GO:0005576//extracellular region	GO:0046872//metal ion binding;GO:0004601//peroxidase activity;GO:0020037//heme binding	GO:0006979//response to oxidative stress;GO:0055114//oxidation-reduction process;GO:0080001//mucilage extrusion from seed coat;GO:0044347;GO:0009809//lignin biosynthetic process	gi|125526325|gb|EAY74439.1|/0/hypothetical protein OsI_02330 [Oryza sativa Indica Group]
Unigene38189_Zhong-531	-2.02277	-1.95626	K00430|1|1e-11|65.9|aly:ARALYDRAFT_494031|peroxidase [EC:1.11.1.7]	GO:0016023//cytoplasmic membrane-bounded vesicle	GO:0046872//metal ion binding;GO:0020037//heme binding;GO:0004601//peroxidase activity	GO:0006979//response to oxidative stress;GO:0055114//oxidation-reduction process	gi|115462257|ref|NP_001054728.1|/2.05332e-32/Os05g0162000 [Oryza sativa Japonica Group]
CL2606.Contig1_Zhong-531	-1.39715	-1.78416	K00430|1|2e-91|332|bdi:100824844|peroxidase [EC:1.11.1.7]	GO:0016023//cytoplasmic membrane-bounded vesicle	GO:0046872//metal ion binding;GO:0020037//heme binding;GO:0004601//peroxidase activity	GO:0006979//response to oxidative stress;GO:0009651//response to salt stress;GO:0055114//oxidation-reduction process	gi|115455519|ref|NP_001051360.1|/2.55364e-102/Os03g0762400 [Oryza sativa Japonica Group]
Unigene14575_Zhong-531	2.30789	1.93611	K00430|1|3e-152|535|osa:4345222|peroxidase [EC:1.11.1.7]	GO:0016023//cytoplasmic membrane-bounded vesicle	GO:0046872//metal ion binding;GO:0020037//heme binding;GO:0004601//peroxidase activity	GO:0006979//response to oxidative stress;GO:0055114//oxidation-reduction process	gi|115475802|ref|NP_001061497.1|/6.48168e-151/Os08g0302000 [Oryza sativa Japonica Group]
Unigene30037_Zhong-531	-1.35863	-1.60112	K00430|1|4e-22|102|sbi:SORBI_01g007230|peroxidase [EC:1.11.1.7]	GO:0016023//cytoplasmic membrane-bounded vesicle	GO:0046872//metal ion binding;GO:0020037//heme binding;GO:0004601//peroxidase activity	GO:0006979//response to oxidative stress;GO:0009651//response to salt stress;GO:0055114//oxidation-reduction process	gi|115455519|ref|NP_001051360.1|/1.18452e-29/Os03g0762400 [Oryza sativa Japonica Group]
Unigene25198_Zhong-531	-2.53247	1.72018	K00430|1|6e-24|107|osa:4341861|peroxidase [EC:1.11.1.7]	GO:0016023//cytoplasmic membrane-bounded vesicle	GO:0046872//metal ion binding;GO:0020037//heme binding;GO:0004601//peroxidase activity	GO:0042538//hyperosmotic salinity response;GO:0009269//response to desiccation;GO:0009409//response to cold;GO:0006979//response to oxidative stress;GO:0055114//oxidation-reduction process	gi|55701045|tpe|CAH69331.1|/1.48002e-22/TPA: class III peroxidase 89 precursor [Oryza sativa Japonica Group]
Unigene34652_Zhong-531	-2.06217	2.07973	K00430|1|6e-29|123|osa:4351300|peroxidase [EC:1.11.1.7]	-	GO:0020037//heme binding;GO:0046872//metal ion binding;GO:0004601//peroxidase activity	GO:0055114//oxidation-reduction process;GO:0006979//response to oxidative stress	gi|115486968|ref|NP_001065971.1|/1.50258e-27/Os12g0112000 [Oryza sativa Japonica Group]
CL4303.Contig2_Zhong-531	-2.25367	-1.46678	K00430|1|6e-43|171|pop:POPTR_714789|peroxidase [EC:1.11.1.7]	GO:0016023//cytoplasmic membrane-bounded vesicle	GO:0046872//metal ion binding;GO:0020037//heme binding;GO:0004601//peroxidase activity	GO:0006979//response to oxidative stress;GO:0055114//oxidation-reduction process	gi|125550947|gb|EAY96656.1|/1.30297e-103/hypothetical protein OsI_18569 [Oryza sativa Indica Group]
Unigene23915_Zhong-531	-1.8583	-2.0986	K00430|1|7e-11|63.5|osa:4342251|peroxidase [EC:1.11.1.7]	GO:0016023//cytoplasmic membrane-bounded vesicle	GO:0046872//metal ion binding;GO:0020037//heme binding;GO:0004601//peroxidase activity	GO:0006979//response to oxidative stress;GO:0055114//oxidation-reduction process	gi|115455517|ref|NP_001051359.1|/3.26189e-38/Os03g0762200 [Oryza sativa Japonica Group]
Unigene14574_Zhong-531	1.96973	1.89841	K00430|1|9e-52|199|osa:4345222|peroxidase [EC:1.11.1.7]	GO:0016023//cytoplasmic membrane-bounded vesicle	GO:0046872//metal ion binding;GO:0020037//heme binding;GO:0004601//peroxidase activity	GO:0006979//response to oxidative stress;GO:0055114//oxidation-reduction process	gi|222628285|gb|EEE60417.1|/2.1503e-50/hypothetical protein OsJ_13611 [Oryza sativa Japonica Group]
Unigene10740_Zhong-531	-2.18205	-1.40728	K00457|1|7e-46|179|zma:606444|4-hydroxyphenylpyruvate dioxygenase [EC:1.13.11.27]	GO:0009536//plastid	GO:0042802//identical protein binding;GO:0046872//metal ion binding;GO:0003868//4-hydroxyphenylpyruvate dioxygenase activity	GO:0009074//aromatic amino acid family catabolic process;GO:0055114//oxidation-reduction process	gi|49387760|dbj|BAD26248.1|/3.13339e-65/putative 4-hydroxyphenylpyruvate dioxygenase [Oryza sativa Japonica Group]
CL156.Contig2_Zhong-531	-1.69715	-2.37314	K00514|1|1e-27|122|rcu:RCOM_1428040|zeta-carotene desaturase [EC:1.3.5.6];K01206|2|2e-23|107|ath:AT1G67830|alpha-L-fucosidase [EC:3.2.1.51]	GO:0016023//cytoplasmic membrane-bounded vesicle	GO:0016788//hydrolase activity, acting on ester bonds	GO:0006629//lipid metabolic process	gi|573944534|ref|XP_006654615.1|/1.17169e-135/PREDICTED: GDSL esterase/lipase At5g45910-like [Oryza brachyantha]
Unigene32253_Zhong-531	-2.04118	-1.87346	K00514|1|2e-24|109|rcu:RCOM_1428040|zeta-carotene desaturase [EC:1.3.5.6];K01206|2|2e-18|90.1|aly:ARALYDRAFT_475890|alpha-L-fucosidase [EC:3.2.1.51];K14325|4|1e-05|47.8|gmx:100804778|RNA-binding protein with serine-rich domain 1	GO:0016023//cytoplasmic membrane-bounded vesicle;GO:0005739//mitochondrion	GO:0016788//hydrolase activity, acting on ester bonds	GO:0006629//lipid metabolic process	gi|115435266|ref|NP_001042391.1|/2.40159e-104/Os01g0214800 [Oryza sativa Japonica Group]
Unigene1099_Zhong-531	-1.90429	-2.08894	K00514|1|2e-53|208|rcu:RCOM_1428040|zeta-carotene desaturase [EC:1.3.5.6];K01206|2|6e-43|173|aly:ARALYDRAFT_475890|alpha-L-fucosidase [EC:3.2.1.51];K14306|4|3e-15|81.6|ath:AT2G45000|nuclear pore complex protein Nup62	GO:0016023//cytoplasmic membrane-bounded vesicle	GO:0016788//hydrolase activity, acting on ester bonds	GO:0006629//lipid metabolic process	gi|222634989|gb|EEE65121.1|/0/hypothetical protein OsJ_20187 [Oryza sativa Japonica Group]
CL1682.Contig1_Zhong-531	-1.59469	-1.59253	K00514|1|5e-50|197|rcu:RCOM_1428040|zeta-carotene desaturase [EC:1.3.5.6];K01206|2|2e-39|162|aly:ARALYDRAFT_475890|alpha-L-fucosidase [EC:3.2.1.51];K14306|4|2e-10|65.9|ath:AT2G45000|nuclear pore complex protein Nup62	GO:0016023//cytoplasmic membrane-bounded vesicle	GO:0016788//hydrolase activity, acting on ester bonds	GO:0006629//lipid metabolic process	gi|297604050|ref|NP_001054912.2|/0/Os05g0209600 [Oryza sativa Japonica Group]
CL867.Contig1_Zhong-531	-1.6008	-1.41717	K00517|1|0.0|701|osa:4334183|[EC:1.14.-.-]	GO:0016023//cytoplasmic membrane-bounded vesicle	GO:0004497//monooxygenase activity;GO:0005506//iron ion binding;GO:0020037//heme binding;GO:0016705//oxidoreductase activity, acting on paired donors, with incorporation or reduction of molecular oxygen	GO:0055114//oxidation-reduction process	gi|108711202|gb|ABF98997.1|/0/Cytochrome P450 family protein, expressed [Oryza sativa Japonica Group]
Unigene43726_Zhong-531	-1.22506	-1.51393	K00517|1|2e-87|319|osa:4334183|[EC:1.14.-.-]	GO:0016023//cytoplasmic membrane-bounded vesicle	GO:0004497//monooxygenase activity;GO:0005506//iron ion binding;GO:0020037//heme binding;GO:0016705//oxidoreductase activity, acting on paired donors, with incorporation or reduction of molecular oxygen	GO:0055114//oxidation-reduction process	gi|222625839|gb|EEE59971.1|/2.98833e-86/hypothetical protein OsJ_12669 [Oryza sativa Japonica Group]
Unigene33838_Zhong-531	-1.58155	-1.63092	K00517|1|3e-19|93.2|osa:4334183|[EC:1.14.-.-]	GO:0016023//cytoplasmic membrane-bounded vesicle	GO:0004497//monooxygenase activity;GO:0005506//iron ion binding;GO:0020037//heme binding;GO:0016705//oxidoreductase activity, acting on paired donors, with incorporation or reduction of molecular oxygen	GO:0055114//oxidation-reduction process	gi|297722569|ref|NP_001173648.1|/3.70776e-62/Os03g0760401 [Oryza sativa Japonica Group]
Unigene33840_Zhong-531	-2.03174	-1.72792	K00517|1|4e-42|167|osa:4334183|[EC:1.14.-.-]	-	GO:0020037//heme binding;GO:0016705//oxidoreductase activity, acting on paired donors, with incorporation or reduction of molecular oxygen;GO:0004497//monooxygenase activity;GO:0005506//iron ion binding	GO:0022900//electron transport chain	gi|125587995|gb|EAZ28659.1|/2.95324e-76/hypothetical protein OsJ_12670 [Oryza sativa Japonica Group]
CL2270.Contig1_Zhong-531	-1.57332	-2.18204	K00517|1|8e-13|71.2|ath:AT3G56630|[EC:1.14.-.-];K13407|3|5e-12|68.6|vvi:100259592|cytochrome P450, family 94, subfamily A, polypeptide 1 (fatty acid omega-hydroxylase) [EC:1.14.-.-];K15401|4|1e-11|67.0|bdi:100833251|cytochrome P450, family 86, subfamily A, polypeptide 1 (fatty acid omega-hydroxylase) [EC:1.14.-.-];K15402|5|2e-11|66.6|bdi:100824104|cytochrome P450, family 86, subfamily B, polypept…	GO:0016023//cytoplasmic membrane-bounded vesicle	GO:0004497//monooxygenase activity;GO:0005506//iron ion binding;GO:0020037//heme binding;GO:0016705//oxidoreductase activity, acting on paired donors, with incorporation or reduction of molecular oxygen	GO:0055114//oxidation-reduction process	gi|125529130|gb|EAY77244.1|/4.83989e-46/hypothetical protein OsI_05218 [Oryza sativa Indica Group]
CL37.Contig4_Zhong-531	-1.3938	-1.38715	K00558|1|6e-08|57.0|cre:CHLREDRAFT_15852|DNA (cytosine-5-)-methyltransferase [EC:2.1.1.37];K03006|2|6e-07|53.5|vvi:100264310|DNA-directed RNA polymerase II subunit RPB1 [EC:2.7.7.6];K13171|5|3e-06|51.2|mtr:MTR_4g064740|serine/arginine repetitive matrix protein 1	GO:0005737//cytoplasm	GO:0042973//glucan endo-1,3-beta-D-glucosidase activity	GO:0005975//carbohydrate metabolic process;GO:0006952//defense response	gi|125529079|gb|EAY77193.1|/4.72269e-178/hypothetical protein OsI_05162 [Oryza sativa Indica Group]
Unigene15_Zhong-531	-1.71624	-2.11378	K00640|1|1e-54|209|osa:4331861|serine O-acetyltransferase [EC:2.3.1.30]	GO:0005737//cytoplasm;GO:0005634//nucleus	GO:0008270//zinc ion binding;GO:0009001//serine O-acetyltransferase activity	GO:0009409//response to cold;GO:0009970//cellular response to sulfate starvation;GO:0006535//cysteine biosynthetic process from serine;GO:0046686//response to cadmium ion	gi|125585186|gb|EAZ25850.1|/1.61563e-53/hypothetical protein OsJ_09690 [Oryza sativa Japonica Group]
Unigene37537_Zhong-531	1.1648	1.68839	K00660|1|2e-42|170|ppp:PHYPADRAFT_100508|chalcone synthase [EC:2.3.1.74];K13232|5|9e-41|164|vvi:100259169|stilbene synthase [EC:2.3.1.95]	GO:0005783//endoplasmic reticulum	GO:0090439//tetraketide alpha-pyrone synthase activity;GO:0016210//naringenin-chalcone synthase activity	GO:0030639//polyketide biosynthetic process;GO:0080110//sporopollenin biosynthetic process	gi|125532408|gb|EAY78973.1|/1.24402e-105/hypothetical protein OsI_34081 [Oryza sativa Indica Group]
Unigene12759_Zhong-531	3.3296	1.53529	K00660|1|2e-80|298|smo:SELMODRAFT_270496|chalcone synthase [EC:2.3.1.74]	GO:0005783//endoplasmic reticulum	GO:0090439//tetraketide alpha-pyrone synthase activity	GO:0030639//polyketide biosynthetic process;GO:0080110//sporopollenin biosynthetic process	gi|218199476|gb|EEC81903.1|/0/hypothetical protein OsI_25733 [Oryza sativa Indica Group]
Unigene37535_Zhong-531	1.22788	1.76159	K00660|1|5e-09|58.5|pop:POPTR_814872|chalcone synthase [EC:2.3.1.74]	GO:0005783//endoplasmic reticulum	GO:0090439//tetraketide alpha-pyrone synthase activity;GO:0016210//naringenin-chalcone synthase activity	GO:0009699//phenylpropanoid biosynthetic process;GO:0030639//polyketide biosynthetic process;GO:0080110//sporopollenin biosynthetic process	gi|115482596|ref|NP_001064891.1|/8.74149e-31/Os10g0484800 [Oryza sativa Japonica Group]
Unigene48290_Zhong-531	-1.62862	-1.61442	K00681|1|2e-47|185|osa:4324525|gamma-glutamyltranspeptidase [EC:2.3.2.2];K14325|5|2e-07|52.4|bdi:100845778|RNA-binding protein with serine-rich domain 1	-	GO:0003840//gamma-glutamyltransferase activity	GO:0006749//glutathione metabolic process	gi|218187536|gb|EEC69963.1|/8.33886e-47/hypothetical protein OsI_00423 [Oryza sativa Indica Group]
Unigene16158_Zhong-531	-1.75269	-1.42983	K00850|1|2e-07|52.4|osa:4336113|6-phosphofructokinase [EC:2.7.1.11];K01051|2|6e-07|50.8|gmx:100776781|pectinesterase [EC:3.1.1.11];K03006|4|8e-07|50.4|smo:SELMODRAFT_128226|DNA-directed RNA polymerase II subunit RPB1 [EC:2.7.7.6]	GO:0016021//integral to membrane	GO:0015116//sulfate transmembrane transporter activity	-	gi|125527049|gb|EAY75163.1|/1.31314e-55/hypothetical protein OsI_03055 [Oryza sativa Indica Group]
Unigene13915_Zhong-531	-1.87642	-1.92237	K00850|1|3e-07|52.8|osa:4336113|6-phosphofructokinase [EC:2.7.1.11];K14306|2|5e-07|52.0|aly:ARALYDRAFT_483630|nuclear pore complex protein Nup62;K10839|3|6e-07|51.6|cre:CHLREDRAFT_80907|UV excision repair protein RAD23;K12418|4|6e-07|51.6|cre:CHLREDRAFT_32523|fatty acid desaturase (delta-4 desaturase) [EC:1.14.19.-];K01051|5|8e-07|51.2|gmx:100776781|pectinesterase [EC:3.1.1.11]	GO:0009506//plasmodesma;GO:0005886//plasma membrane	GO:0004674//protein serine/threonine kinase activity;GO:0005524//ATP binding	GO:0046777//protein autophosphorylation;GO:0010193//response to ozone;GO:0009628//response to abiotic stimulus	gi|514777837|ref|XP_004968954.1|/2.26553e-52/PREDICTED: cysteine-rich receptor-like protein kinase 2-like [Setaria italica]
Unigene30131_Zhong-531	-1.95195	-2.13263	K00850|1|4e-06|47.8|osa:4336113|6-phosphofructokinase [EC:2.7.1.11]	-	GO:0004197//cysteine-type endopeptidase activity	GO:0006508//proteolysis	gi|115484037|ref|NP_001065680.1|/1.43731e-46/Os11g0134700 [Oryza sativa Japonica Group]
Unigene8873_Zhong-531	-1.87428	-2.53157	K00850|1|5e-06|47.4|osa:4336113|6-phosphofructokinase [EC:2.7.1.11]	GO:0016023//cytoplasmic membrane-bounded vesicle;GO:0005576//extracellular region;GO:0009536//plastid	GO:0004867//serine-type endopeptidase inhibitor activity	GO:0010951//negative regulation of endopeptidase activity	gi|53791569|dbj|BAD52691.1|/8.58636e-68/putative Bowman Birk trypsin inhibitor [Oryza sativa Japonica Group]
Unigene29271_Zhong-531	1.08082	1.63053	K00861|1|7e-12|69.3|vcn:VOLCADRAFT_103251|riboflavin kinase [EC:2.7.1.26]	GO:0016021//integral to membrane;GO:0016023//cytoplasmic membrane-bounded vesicle;GO:0009506//plasmodesma;GO:0005886//plasma membrane	-	-	gi|125524983|gb|EAY73097.1|/1.14114e-81/hypothetical protein OsI_00974 [Oryza sativa Indica Group]
Unigene17961_Zhong-531	-2.66893	-2.53506	K00924|1|1e-06|49.7|ath:AT5G25930|[EC:2.7.1.-];K13428|3|5e-06|47.4|aly:ARALYDRAFT_488953|LRR receptor-like serine/threonine-protein kinase EFR [EC:2.7.11.1];K13415|4|7e-06|47.0|sbi:SORBI_03g032990|protein brassinosteroid insensitive 1 [EC:2.7.10.1 2.7.11.1]	GO:0016023//cytoplasmic membrane-bounded vesicle;GO:0016021//integral to membrane	GO:0005524//ATP binding;GO:0004674//protein serine/threonine kinase activity	GO:0006468//protein phosphorylation	gi|125553031|gb|EAY98740.1|/1.07378e-25/hypothetical protein OsI_20670 [Oryza sativa Indica Group]
Unigene41427_Zhong-531	1.74626	1.52261	K00924|1|1e-08|56.2|ath:AT5G25930|[EC:2.7.1.-];K13415|3|3e-08|55.1|pop:POPTR_650846|protein brassinosteroid insensitive 1 [EC:2.7.10.1 2.7.11.1]	GO:0016023//cytoplasmic membrane-bounded vesicle;GO:0016021//integral to membrane	GO:0004672//protein kinase activity;GO:0005524//ATP binding	GO:0006468//protein phosphorylation	gi|222636426|gb|EEE66558.1|/1.10301e-54/hypothetical protein OsJ_23077 [Oryza sativa Japonica Group]
Unigene46245_Zhong-531	1.28004	1.49247	K00924|1|1e-29|129|ath:AT5G22850|[EC:2.7.1.-]	GO:0016023//cytoplasmic membrane-bounded vesicle	GO:0003677//DNA binding;GO:0004190//aspartic-type endopeptidase activity	GO:0006508//proteolysis	gi|125533812|gb|EAY80360.1|/0/hypothetical protein OsI_35532 [Oryza sativa Indica Group]
Unigene38610_Zhong-531	-2.08096	-1.94418	K00924|1|1e-35|147|aly:ARALYDRAFT_476729|[EC:2.7.1.-];K04733|3|2e-34|143|smo:SELMODRAFT_230241|interleukin-1 receptor-associated kinase 4 [EC:2.7.11.1]	GO:0016023//cytoplasmic membrane-bounded vesicle;GO:0016020//membrane	GO:0004713//protein tyrosine kinase activity;GO:0005524//ATP binding	GO:0018108//peptidyl-tyrosine phosphorylation	gi|31432588|gb|AAP54203.1|/1.81089e-119/Leucine Rich Repeat family protein, expressed [Oryza sativa Japonica Group]
Unigene8748_Zhong-531	-1.9433	-1.58487	K00924|1|2e-29|128|aly:ARALYDRAFT_486409|[EC:2.7.1.-];K08286|3|4e-28|124|aly:ARALYDRAFT_491919|protein-serine/threonine kinase [EC:2.7.11.-];K04733|4|1e-27|122|smo:SELMODRAFT_230241|interleukin-1 receptor-associated kinase 4 [EC:2.7.11.1]	GO:0016023//cytoplasmic membrane-bounded vesicle;GO:0016020//membrane	GO:0004672//protein kinase activity;GO:0005524//ATP binding	GO:0006468//protein phosphorylation;GO:0048765//root hair cell differentiation	gi|125553293|gb|EAY99002.1|/0/hypothetical protein OsI_20961 [Oryza sativa Indica Group]
Unigene43465_Zhong-531	1.24717	1.31946	K00924|1|2e-31|135|aly:ARALYDRAFT_473063|[EC:2.7.1.-]	GO:0005576//extracellular region;GO:0016023//cytoplasmic membrane-bounded vesicle;GO:0005739//mitochondrion	-	GO:0007165//signal transduction	gi|115463833|ref|NP_001055516.1|/0/Os05g0406800 [Oryza sativa Japonica Group]
Unigene44393_Zhong-531	-1.6513	-2.57826	K00924|1|7e-08|55.8|aly:ARALYDRAFT_489138|[EC:2.7.1.-];K14325|3|8e-07|52.4|osa:4325394|RNA-binding protein with serine-rich domain 1;K03006|4|2e-06|50.8|cre:CHLREDRAFT_196948|DNA-directed RNA polymerase II subunit RPB1 [EC:2.7.7.6];K13171|5|9e-06|48.9|ath:AT2G29210|serine/arginine repetitive matrix protein 1	GO:0016023//cytoplasmic membrane-bounded vesicle	GO:0003677//DNA binding;GO:0004190//aspartic-type endopeptidase activity	GO:0006508//proteolysis	gi|125540928|gb|EAY87323.1|/5.07406e-84/hypothetical protein OsI_08727 [Oryza sativa Indica Group]
Unigene44399_Zhong-531	-1.76713	-2.41617	K00924|1|8e-21|99.4|ath:AT5G22850|[EC:2.7.1.-];K13171|3|8e-08|56.2|aly:ARALYDRAFT_901882|serine/arginine repetitive matrix protein 1;K14325|4|4e-07|53.9|mtr:MTR_2g069490|RNA-binding protein with serine-rich domain 1	GO:0016023//cytoplasmic membrane-bounded vesicle	GO:0004190//aspartic-type endopeptidase activity	GO:0006508//proteolysis	gi|125540928|gb|EAY87323.1|/5.27579e-180/hypothetical protein OsI_08727 [Oryza sativa Indica Group]
Unigene7610_Zhong-531	-1.26918	-1.73809	K01051|1|1e-07|55.1|gmx:100776781|pectinesterase [EC:3.1.1.11];K14318|3|1e-06|51.6|bdi:100822200|nuclear pore complex protein Nup88;K13171|4|1e-06|51.2|ath:AT2G29210|serine/arginine repetitive matrix protein 1;K08592|5|2e-06|50.4|bdi:100831337|sentrin-specific protease 1 [EC:3.4.22.-]	-	GO:0003677//DNA binding	GO:0006355//regulation of transcription, DNA-dependent	gi|218200275|gb|EEC82702.1|/5.85336e-104/hypothetical protein OsI_27367 [Oryza sativa Indica Group]
Unigene40174_Zhong-531	1.62612	2.05669	K01051|1|1e-62|238|ppp:PHYPADRAFT_135307|pectinesterase [EC:3.1.1.11]	GO:0009505//plant-type cell wall;GO:0005576//extracellular region	GO:0030599//pectinesterase activity;GO:0045330	GO:0016572//histone phosphorylation;GO:0042545//cell wall modification	gi|115459816|ref|NP_001053508.1|/2.3029e-122/Os04g0553500 [Oryza sativa Japonica Group]
Unigene23127_Zhong-531	-1.82873	-1.81886	K01051|1|2e-07|52.8|gmx:100776781|pectinesterase [EC:3.1.1.11];K01115|4|2e-07|52.8|vcn:VOLCADRAFT_99471|phospholipase D [EC:3.1.4.4]	GO:0005783//endoplasmic reticulum;GO:0009705//plant-type vacuole membrane	-	-	gi|125544047|gb|EAY90186.1|/1.04608e-61/hypothetical protein OsI_11750 [Oryza sativa Indica Group]
Unigene43489_Zhong-531	-2.37054	-1.30847	K01051|1|2e-09|60.8|gmx:100776781|pectinesterase [EC:3.1.1.11];K03006|2|3e-08|56.6|bdi:100841250|DNA-directed RNA polymerase II subunit RPB1 [EC:2.7.7.6]	GO:0016023//cytoplasmic membrane-bounded vesicle	GO:0042973//glucan endo-1,3-beta-D-glucosidase activity	GO:0005975//carbohydrate metabolic process;GO:0006952//defense response	gi|125529069|gb|EAY77183.1|/1.98863e-102/hypothetical protein OsI_05153 [Oryza sativa Indica Group]
Unigene14222_Zhong-531	-1.24277	-1.6746	K01051|1|4e-07|39.3|gmx:100776781|pectinesterase [EC:3.1.1.11]	-	GO:0003677//DNA binding	GO:0006355//regulation of transcription, DNA-dependent	gi|115441953|ref|NP_001045256.1|/2.5891e-56/Os01g0925400 [Oryza sativa Japonica Group]
Unigene23126_Zhong-531	-1.7875	-1.82792	K01051|1|6e-06|48.5|gmx:100776781|pectinesterase [EC:3.1.1.11]	GO:0005783//endoplasmic reticulum;GO:0009705//plant-type vacuole membrane	-	-	gi|125544047|gb|EAY90186.1|/1.53594e-39/hypothetical protein OsI_11750 [Oryza sativa Indica Group]
Unigene23781_Zhong-531	-1.61271	-1.87409	K01078|1|3e-113|406|rcu:RCOM_1150260|acid phosphatase [EC:3.1.3.2];K03509|3|1e-06|52.8|vcn:VOLCADRAFT_116690|DNA polymerase eta subunit [EC:2.7.7.7];K14306|4|1e-06|52.8|ppp:PHYPADRAFT_166175|nuclear pore complex protein Nup62	GO:0005773//vacuole;GO:0016023//cytoplasmic membrane-bounded vesicle	GO:0003993//acid phosphatase activity	GO:0016311//dephosphorylation;GO:0030643//cellular phosphate ion homeostasis;GO:0042542//response to hydrogen peroxide	gi|125534716|gb|EAY81264.1|/0/hypothetical protein OsI_36442 [Oryza sativa Indica Group]
Unigene7388_Zhong-531	-2.41536	-1.8748	K01078|1|8e-84|308|rcu:RCOM_1150260|acid phosphatase [EC:3.1.3.2];K01051|3|2e-07|54.7|gmx:100776781|pectinesterase [EC:3.1.1.11];K01115|4|8e-07|52.8|vcn:VOLCADRAFT_99471|phospholipase D [EC:3.1.4.4]	GO:0005773//vacuole;GO:0016023//cytoplasmic membrane-bounded vesicle	GO:0003993//acid phosphatase activity	GO:0016311//dephosphorylation	gi|297728453|ref|NP_001176590.1|/6.57103e-164/Os11g0549620 [Oryza sativa Japonica Group]
Unigene39554_Zhong-531	-2.09968	-2.10457	K01114|1|3e-149|525|osa:4334815|phospholipase C [EC:3.1.4.3]	GO:0005829//cytosol;GO:0009506//plasmodesma;GO:0005773//vacuole;GO:0005886//plasma membrane	GO:0004629//phospholipase C activity;GO:0052642//lysophosphatidic acid phosphatase activity	GO:0009395//phospholipid catabolic process;GO:0016311//dephosphorylation;GO:0009247//glycolipid biosynthetic process;GO:0016036//cellular response to phosphate starvation	gi|125546483|gb|EAY92622.1|/1.87083e-148/hypothetical protein OsI_14367 [Oryza sativa Indica Group]
Unigene39548_Zhong-531	-1.93178	-1.89713	K01114|1|5e-167|585|osa:4334815|phospholipase C [EC:3.1.4.3]	GO:0005829//cytosol;GO:0009506//plasmodesma;GO:0005773//vacuole;GO:0005886//plasma membrane	GO:0004629//phospholipase C activity;GO:0052642//lysophosphatidic acid phosphatase activity	GO:0009395//phospholipid catabolic process;GO:0016311//dephosphorylation;GO:0009247//glycolipid biosynthetic process;GO:0016036//cellular response to phosphate starvation	gi|115456653|ref|NP_001051927.1|/9.56138e-166/Os03g0852800 [Oryza sativa Japonica Group]
Unigene46426_Zhong-531	-1.43162	2.23545	K01115|1|1e-11|67.8|vcn:VOLCADRAFT_99471|phospholipase D [EC:3.1.4.4];K14709|4|3e-09|60.1|vcn:VOLCADRAFT_104214|solute carrier family 39 (zinc transporter), member 1/2/3	GO:0016023//cytoplasmic membrane-bounded vesicle	-	-	gi|297728629|ref|NP_001176678.1|/1.02841e-84/Os11g0644750 [Oryza sativa Japonica Group]
CL5185.Contig1_Zhong-531	-1.90083	1.22864	K01115|1|1e-12|70.1|vcn:VOLCADRAFT_99471|phospholipase D [EC:3.1.4.4]	GO:0016023//cytoplasmic membrane-bounded vesicle	-	-	gi|115473185|ref|NP_001060191.1|/2.0321e-73/Os07g0599600 [Oryza sativa Japonica Group]
Unigene29749_Zhong-531	-1.3775	-1.58461	K01115|1|1e-16|86.3|vcn:VOLCADRAFT_99471|phospholipase D [EC:3.1.4.4];K14325|3|3e-13|75.5|sbi:SORBI_03g046480|RNA-binding protein with serine-rich domain 1;K03514|5|1e-12|73.2|cre:CHLREDRAFT_17066|DNA polymerase sigma subunit [EC:2.7.7.7]	-	GO:0016757//transferase activity, transferring glycosyl groups	GO:0008152//metabolic process	gi|115434208|ref|NP_001041862.1|/0/Os01g0118700 [Oryza sativa Japonica Group]
Unigene6669_Zhong-531	-1.98455	-2.03053	K01115|1|2e-06|39.7|vcn:VOLCADRAFT_99471|phospholipase D [EC:3.1.4.4]	-	-	-	gi|125554705|gb|EAZ00311.1|/3.44851e-32/hypothetical protein OsI_22328 [Oryza sativa Indica Group]
Unigene21078_Zhong-531	-2.06669	-1.8104	K01115|1|2e-08|55.5|vcn:VOLCADRAFT_99471|phospholipase D [EC:3.1.4.4]	-	GO:0016787//hydrolase activity	GO:0009987//cellular process	gi|125532602|gb|EAY79167.1|/4.09934e-09/hypothetical protein OsI_34275 [Oryza sativa Indica Group]
CL4388.Contig2_Zhong-531	1.61269	1.47203	K01115|1|2e-09|61.2|vcn:VOLCADRAFT_99471|phospholipase D [EC:3.1.4.4]	GO:0016023//cytoplasmic membrane-bounded vesicle	GO:0008289//lipid binding	GO:0006869//lipid transport	gi|77548411|gb|ABA91208.1|/2.52725e-85/expressed protein [Oryza sativa Japonica Group]
Unigene36373_Zhong-531	-1.81974	-1.80847	K01115|1|2e-14|68.2|vcn:VOLCADRAFT_99471|phospholipase D [EC:3.1.4.4]	GO:0009507//chloroplast;GO:0005634//nucleus	GO:0003677//DNA binding;GO:0043424//protein histidine kinase binding	GO:0001666//response to hypoxia;GO:0009751//response to salicylic acid stimulus;GO:0009753//response to jasmonic acid stimulus;GO:0009620//response to fungus;GO:0009416//response to light stimulus;GO:0009611//response to wounding;GO:0006355//regulation of transcription, DNA-dependent;GO:0008361//regulation of cell size;GO:0009744//response to sucrose stimulus;GO:0009788//negative regulation of ab…	gi|125528621|gb|EAY76735.1|/6.89183e-81/hypothetical protein OsI_04690 [Oryza sativa Indica Group]
Unigene39244_Zhong-531	1.62898	1.21568	K01115|1|2e-14|79.0|vcn:VOLCADRAFT_99471|phospholipase D [EC:3.1.4.4]	GO:0016023//cytoplasmic membrane-bounded vesicle	GO:0016788//hydrolase activity, acting on ester bonds	GO:0006629//lipid metabolic process	gi|115443735|ref|NP_001045647.1|/0/Os02g0110000 [Oryza sativa Japonica Group]
Unigene7401_Zhong-531	-2.01017	-2.08466	K01115|1|3e-06|48.1|vcn:VOLCADRAFT_99471|phospholipase D [EC:3.1.4.4]	GO:0016023//cytoplasmic membrane-bounded vesicle	GO:0016788//hydrolase activity, acting on ester bonds	GO:0006629//lipid metabolic process	gi|222634989|gb|EEE65121.1|/1.2121e-29/hypothetical protein OsJ_20187 [Oryza sativa Japonica Group]
Unigene19590_Zhong-531	1.62221	1.20248	K01115|1|3e-09|58.2|vcn:VOLCADRAFT_99471|phospholipase D [EC:3.1.4.4]	GO:0016023//cytoplasmic membrane-bounded vesicle	-	-	gi|297602660|ref|NP_001052704.2|/3.11203e-65/Os04g0404400 [Oryza sativa Japonica Group]
CL6542.Contig1_Zhong-531	-1.64617	-2.14577	K01115|1|3e-11|65.9|vcn:VOLCADRAFT_99471|phospholipase D [EC:3.1.4.4]	-	-	-	gi|297727741|ref|NP_001176234.1|/1.94584e-37/Os10g0509401 [Oryza sativa Japonica Group]
CL102.Contig1_Zhong-531	-2.91187	1.54976	K01115|1|3e-18|91.3|vcn:VOLCADRAFT_99471|phospholipase D [EC:3.1.4.4];K03006|5|8e-17|86.3|sbi:SORBI_07g003680|DNA-directed RNA polymerase II subunit RPB1 [EC:2.7.7.6]	GO:0016023//cytoplasmic membrane-bounded vesicle;GO:0005886//plasma membrane;GO:0005774//vacuolar membrane;GO:0031225//anchored to membrane	-	GO:0010215//cellulose microfibril organization;GO:0009834//secondary cell wall biogenesis;GO:0016049//cell growth	gi|115453531|ref|NP_001050366.1|/0/Os03g0416200 [Oryza sativa Japonica Group]
Unigene23947_Zhong-531	-1.88428	-1.21058	K01115|1|4e-07|52.8|vcn:VOLCADRAFT_99471|phospholipase D [EC:3.1.4.4];K01051|2|6e-06|48.9|gmx:100776781|pectinesterase [EC:3.1.1.11];K15174|3|1e-05|48.1|pop:POPTR_751858|RNA polymerase II-associated factor 1	-	-	-	gi|218187556|gb|EEC69983.1|/3.2823e-11/hypothetical protein OsI_00490 [Oryza sativa Indica Group]
Unigene4872_Zhong-531	-2.07745	-1.75442	K01115|1|4e-09|58.5|vcn:VOLCADRAFT_99471|phospholipase D [EC:3.1.4.4]	GO:0009536//plastid	GO:0046872//metal ion binding	-	gi|115456235|ref|NP_001051718.1|/3.17371e-70/Os03g0820300 [Oryza sativa Japonica Group]
Unigene48805_Zhong-531	-2.48987	-1.78411	K01115|1|5e-09|57.4|vcn:VOLCADRAFT_99471|phospholipase D [EC:3.1.4.4];K02519|5|4e-07|51.2|olu:OSTLU_118781|translation initiation factor IF-2	-	-	-	gi|222624991|gb|EEE59123.1|/1.22619e-53/hypothetical protein OsJ_11009 [Oryza sativa Japonica Group]
Unigene35019_Zhong-531	-3.05455	-1.39405	K01115|1|5e-10|62.4|vcn:VOLCADRAFT_99471|phospholipase D [EC:3.1.4.4]	GO:0016023//cytoplasmic membrane-bounded vesicle	GO:0046872//metal ion binding;GO:0003993//acid phosphatase activity	GO:0016311//dephosphorylation	gi|125537551|gb|EAY84039.1|/5.44509e-107/hypothetical protein OsI_39269 [Oryza sativa Indica Group]
Unigene46560_Zhong-531	-1.39225	1.29092	K01115|1|9e-08|54.7|vcn:VOLCADRAFT_99471|phospholipase D [EC:3.1.4.4];K14709|3|4e-06|49.3|vcn:VOLCADRAFT_104214|solute carrier family 39 (zinc transporter), member 1/2/3;K12447|5|9e-06|48.1|cre:CHLREDRAFT_32796|UDP-sugar pyrophosphorylase [EC:2.7.7.64]	-	-	-	gi|215766527|dbj|BAG98835.1|/1.9846e-76/unnamed protein product [Oryza sativa Japonica Group]
Unigene35004_Zhong-531	-1.31432	-1.2247	K01115|1|9e-16|79.7|vcn:VOLCADRAFT_99471|phospholipase D [EC:3.1.4.4]	GO:0016023//cytoplasmic membrane-bounded vesicle	-	-	gi|38605837|emb|CAE02917.3|/6.31537e-50/OSJNBb0108J11.9 [Oryza sativa Japonica Group]
CL2710.Contig2_Zhong-531	-1.92789	-2.26319	K01177|1|3e-117|419|sbi:SORBI_01g047500|beta-amylase [EC:3.2.1.2]	GO:0005634//nucleus;GO:0005829//cytosol;GO:0009536//plastid	GO:0016161//beta-amylase activity	GO:0009414//response to water deprivation;GO:0005983//starch catabolic process	gi|115482410|ref|NP_001064798.1|/5.14813e-137/Os10g0465700 [Oryza sativa Japonica Group]
Unigene24343_Zhong-531	-3.02534	-1.88174	K01179|1|1e-14|76.3|osa:4335944|endoglucanase [EC:3.2.1.4]	GO:0016023//cytoplasmic membrane-bounded vesicle;GO:0005576//extracellular region	GO:0008810//cellulase activity	GO:0030245//cellulose catabolic process	gi|115476234|ref|NP_001061713.1|/1.25986e-21/Os08g0387400 [Oryza sativa Japonica Group]
Unigene10433_Zhong-531	-2.1834	-1.61885	K01183|1|1e-22|103|osa:4336265|chitinase [EC:3.2.1.14]	GO:0005618//cell wall;GO:0016023//cytoplasmic membrane-bounded vesicle	GO:0008061//chitin binding;GO:0004568//chitinase activity	GO:0006952//defense response;GO:0051707//response to other organism;GO:0006032//chitin catabolic process;GO:0016998//cell wall macromolecule catabolic process;GO:0000272//polysaccharide catabolic process	gi|297602970|ref|NP_001053185.2|/1.87313e-49/Os04g0493600 [Oryza sativa Japonica Group]
Unigene24711_Zhong-531	-2.67331	-2.25274	K01183|1|1e-48|192|osa:4325067|chitinase [EC:3.2.1.14]	GO:0016023//cytoplasmic membrane-bounded vesicle;GO:0005576//extracellular region	GO:0004553//hydrolase activity, hydrolyzing O-glycosyl compounds	GO:0006952//defense response;GO:0045493//xylan catabolic process	gi|573949364|ref|XP_006656981.1|/3.77262e-148/PREDICTED: xylanase inhibitor protein 1-like [Oryza brachyantha]
Unigene30405_Zhong-531	-1.74131	-1.89345	K01183|1|2e-09|58.9|vvi:100263797|chitinase [EC:3.2.1.14]	GO:0016023//cytoplasmic membrane-bounded vesicle	GO:0004568//chitinase activity	GO:0005975//carbohydrate metabolic process	gi|115477318|ref|NP_001062255.1|/3.3558e-35/Os08g0518900 [Oryza sativa Japonica Group]
Unigene25530_Zhong-531	-1.27904	-3.14244	K01183|1|2e-11|65.9|mtr:MTR_1g099320|chitinase [EC:3.2.1.14]	GO:0016023//cytoplasmic membrane-bounded vesicle;GO:0005576//extracellular region	GO:0004553//hydrolase activity, hydrolyzing O-glycosyl compounds	GO:0005975//carbohydrate metabolic process;GO:0006952//defense response	gi|115486767|ref|NP_001068527.1|/8.17574e-42/Os11g0701800 [Oryza sativa Japonica Group]
Unigene25531_Zhong-531	-1.29419	-3.33312	K01183|1|2e-12|68.6|zma:100284575|chitinase [EC:3.2.1.14]	GO:0005576//extracellular region;GO:0016023//cytoplasmic membrane-bounded vesicle	GO:0004568//chitinase activity	GO:0005975//carbohydrate metabolic process;GO:0006952//defense response	gi|115486767|ref|NP_001068527.1|/4.38369e-43/Os11g0701800 [Oryza sativa Japonica Group]
CL2309.Contig2_Zhong-531	-1.66328	-1.50162	K01183|1|2e-14|76.3|ath:AT5G24090|chitinase [EC:3.2.1.14]	GO:0016023//cytoplasmic membrane-bounded vesicle	GO:0004568//chitinase activity	GO:0005975//carbohydrate metabolic process	gi|115477318|ref|NP_001062255.1|/3.24167e-93/Os08g0518900 [Oryza sativa Japonica Group]
CL3168.Contig1_Zhong-531	-1.64755	-3.1143	K01183|1|2e-14|76.6|gmx:100785900|chitinase [EC:3.2.1.14]	GO:0005576//extracellular region;GO:0016023//cytoplasmic membrane-bounded vesicle	GO:0004553//hydrolase activity, hydrolyzing O-glycosyl compounds	GO:0005975//carbohydrate metabolic process;GO:0006952//defense response	gi|125535330|gb|EAY81878.1|/2.54554e-60/hypothetical protein OsI_37043 [Oryza sativa Indica Group]
Unigene14832_Zhong-531	-1.96158	-2.99745	K01183|1|2e-33|140|gmx:100785900|chitinase [EC:3.2.1.14]	GO:0016023//cytoplasmic membrane-bounded vesicle	GO:0004568//chitinase activity	GO:0005975//carbohydrate metabolic process	gi|125535334|gb|EAY81882.1|/1.16457e-126/hypothetical protein OsI_37046 [Oryza sativa Indica Group]
Unigene37068_Zhong-531	-2.31258	-1.4131	K01183|1|2e-41|168|gmx:100794579|chitinase [EC:3.2.1.14]	GO:0005576//extracellular region;GO:0016023//cytoplasmic membrane-bounded vesicle	GO:0004553//hydrolase activity, hydrolyzing O-glycosyl compounds	GO:0005975//carbohydrate metabolic process;GO:0006952//defense response	gi|42408507|dbj|BAD09686.1|/5.11798e-176/putative chitinase [Oryza sativa Japonica Group]
CL2309.Contig3_Zhong-531	-2.24886	-1.35472	K01183|1|2e-50|197|osa:4325067|chitinase [EC:3.2.1.14]	GO:0016023//cytoplasmic membrane-bounded vesicle	GO:0004568//chitinase activity	GO:0005975//carbohydrate metabolic process	gi|125535324|gb|EAY81872.1|/2.67058e-163/hypothetical protein OsI_37037 [Oryza sativa Indica Group]
CL2572.Contig1_Zhong-531	-2.60688	-1.95451	K01183|1|3e-52|204|osa:4325067|chitinase [EC:3.2.1.14]	GO:0016023//cytoplasmic membrane-bounded vesicle	GO:0004553//hydrolase activity, hydrolyzing O-glycosyl compounds	GO:0005975//carbohydrate metabolic process	gi|297604125|ref|NP_001055017.2|/3.93483e-172/Os05g0247100 [Oryza sativa Japonica Group]
CL1841.Contig2_Zhong-531	-2.33311	-1.75869	K01183|1|4e-132|469|osa:4336263|chitinase [EC:3.2.1.14]	GO:0009505//plant-type cell wall;GO:0016023//cytoplasmic membrane-bounded vesicle;GO:0005886//plasma membrane;GO:0048046//apoplast	GO:0008061//chitin binding;GO:0004568//chitinase activity	GO:0006952//defense response;GO:0051707//response to other organism;GO:0006032//chitin catabolic process;GO:0016998//cell wall macromolecule catabolic process;GO:0010262//somatic embryogenesis;GO:0000272//polysaccharide catabolic process	gi|115459168|ref|NP_001053184.1|/8.43709e-131/Os04g0493400 [Oryza sativa Japonica Group]
Unigene29_Zhong-531	-1.7271	-2.99679	K01183|1|5e-07|50.8|osa:4325067|chitinase [EC:3.2.1.14]	GO:0016023//cytoplasmic membrane-bounded vesicle;GO:0005576//extracellular region	GO:0004553//hydrolase activity, hydrolyzing O-glycosyl compounds	GO:0006952//defense response;GO:0045493//xylan catabolic process	gi|77552683|gb|ABA95480.1|/2.24677e-41/Xylanase inhibitor protein 2 precursor, putative, expressed [Oryza sativa Japonica Group]
CL2309.Contig1_Zhong-531	-1.40099	-2.80751	K01183|1|6e-07|50.4|gmx:100781240|chitinase [EC:3.2.1.14]	GO:0005576//extracellular region;GO:0016023//cytoplasmic membrane-bounded vesicle	GO:0004568//chitinase activity	GO:0005975//carbohydrate metabolic process;GO:0006952//defense response	gi|115486767|ref|NP_001068527.1|/3.72108e-34/Os11g0701800 [Oryza sativa Japonica Group]
Unigene24642_Zhong-531	-1.82055	-2.75084	K01183|1|7e-06|47.0|mtr:MTR_1g099320|chitinase [EC:3.2.1.14]	GO:0016023//cytoplasmic membrane-bounded vesicle	GO:0004568//chitinase activity	GO:0005975//carbohydrate metabolic process	gi|125535334|gb|EAY81882.1|/1.05771e-28/hypothetical protein OsI_37046 [Oryza sativa Indica Group]
Unigene26368_Zhong-531	-1.62885	-2.26038	K01183|1|8e-81|298|pop:POPTR_831333|chitinase [EC:3.2.1.14]	GO:0016023//cytoplasmic membrane-bounded vesicle	GO:0004568//chitinase activity	GO:0006032//chitin catabolic process;GO:0051707//response to other organism;GO:0000272//polysaccharide catabolic process;GO:0016998//cell wall macromolecule catabolic process	gi|125532825|gb|EAY79390.1|/8.8234e-147/hypothetical protein OsI_34517 [Oryza sativa Indica Group]
Unigene46124_Zhong-531	-1.51636	-2.16957	K01183|1|9e-06|46.6|zma:100284575|chitinase [EC:3.2.1.14]	GO:0016023//cytoplasmic membrane-bounded vesicle;GO:0005576//extracellular region	GO:0004553//hydrolase activity, hydrolyzing O-glycosyl compounds	GO:0006952//defense response;GO:0045493//xylan catabolic process	gi|115486767|ref|NP_001068527.1|/3.06962e-28/Os11g0701800 [Oryza sativa Japonica Group]
Unigene42588_Zhong-531	-1.33558	-2.08926	K01188|1|8e-48|187|vvi:100232900|beta-glucosidase [EC:3.2.1.21]	GO:0009505//plant-type cell wall	GO:0004553//hydrolase activity, hydrolyzing O-glycosyl compounds	GO:0005975//carbohydrate metabolic process	gi|281312220|sp|Q0DA21.2|BGL25_ORYSJ/2.16772e-74/RecName: Full=Beta-glucosidase 25; Short=Os6bglu25; Flags: Precursor [Oryza sativa Japonica Group]
CL6760.Contig1_Zhong-531	1.2754	1.50306	K01193|1|0.0|1236|osa:4335790|beta-fructofuranosidase [EC:3.2.1.26]	GO:0005773//vacuole;GO:0016023//cytoplasmic membrane-bounded vesicle;GO:0005618//cell wall;GO:0048046//apoplast	GO:0004575//sucrose alpha-glucosidase activity	GO:0005986//sucrose biosynthetic process	gi|158563895|sp|Q01IS7.2|INV2_ORYSI/0/RecName: Full=Beta-fructofuranosidase, insoluble isoenzyme 2; AltName: Full=Cell wall beta-fructosidase 2; AltName: Full=Invertase 2; AltName: Full=OsCIN2; AltName: Full=Sucrose hydrolase 2; Flags: Precursor
CL1595.Contig1_Zhong-531	1.89738	1.26719	K01206|1|1e-09|61.6|ath:AT1G67830|alpha-L-fucosidase [EC:3.2.1.51];K00514|3|2e-06|51.2|rcu:RCOM_1428040|zeta-carotene desaturase [EC:1.3.5.6];K11323|4|5e-06|50.1|vcn:VOLCADRAFT_121342|histone arginine demethylase JMJD6 [EC:1.14.11.-]	GO:0016023//cytoplasmic membrane-bounded vesicle	GO:0016788//hydrolase activity, acting on ester bonds	GO:0042538//hyperosmotic salinity response;GO:0006629//lipid metabolic process;GO:0009751//response to salicylic acid stimulus;GO:0010226//response to lithium ion	gi|115459328|ref|NP_001053264.1|/9.60153e-108/Os04g0507700 [Oryza sativa Japonica Group]
CL1695.Contig1_Zhong-531	-2.15751	-1.93356	K01206|1|2e-06|48.5|ath:AT1G67830|alpha-L-fucosidase [EC:3.2.1.51]	GO:0016023//cytoplasmic membrane-bounded vesicle;GO:0005739//mitochondrion	GO:0016788//hydrolase activity, acting on ester bonds	GO:0006629//lipid metabolic process	gi|56201593|dbj|BAD73006.1|/2.08729e-37/putative esterase [Oryza sativa Japonica Group]
CL3671.Contig1_Zhong-531	-1.96037	-1.2552	K01209|1|1e-110|396|sbi:SORBI_08g001540|alpha-N-arabinofuranosidase [EC:3.2.1.55]	GO:0016023//cytoplasmic membrane-bounded vesicle	GO:0046556//alpha-N-arabinofuranosidase activity	GO:0046373//L-arabinose metabolic process	gi|218185171|gb|EEC67598.1|/3.72632e-123/hypothetical protein OsI_34967 [Oryza sativa Indica Group]
CL6405.Contig1_Zhong-531	-1.53225	-2.19079	K01209|1|1e-82|302|bdi:100844814|alpha-N-arabinofuranosidase [EC:3.2.1.55]	GO:0009505//plant-type cell wall;GO:0005773//vacuole;GO:0016023//cytoplasmic membrane-bounded vesicle;GO:0048046//apoplast	GO:0009044//xylan 1,4-beta-xylosidase activity;GO:0046556//alpha-N-arabinofuranosidase activity	GO:0046373//L-arabinose metabolic process;GO:0045493//xylan catabolic process	gi|222624829|gb|EEE58961.1|/6.45447e-90/hypothetical protein OsJ_10647 [Oryza sativa Japonica Group]
CL6325.Contig1_Zhong-531	-2.04768	-2.01666	K01209|1|2e-104|376|bdi:100844814|alpha-N-arabinofuranosidase [EC:3.2.1.55]	GO:0009505//plant-type cell wall;GO:0005773//vacuole;GO:0016023//cytoplasmic membrane-bounded vesicle;GO:0048046//apoplast	GO:0009044//xylan 1,4-beta-xylosidase activity;GO:0046556//alpha-N-arabinofuranosidase activity	GO:0046373//L-arabinose metabolic process;GO:0045493//xylan catabolic process	gi|108707862|gb|ABF95657.1|/6.32669e-128/Alpha-L-arabinofuranosidase C-terminus family protein, expressed [Oryza sativa Japonica Group]
Unigene45792_Zhong-531	-1.59757	-1.22256	K01209|1|2e-81|299|zma:100282597|alpha-N-arabinofuranosidase [EC:3.2.1.55]	GO:0016023//cytoplasmic membrane-bounded vesicle	GO:0046556//alpha-N-arabinofuranosidase activity	GO:0046373//L-arabinose metabolic process	gi|218185171|gb|EEC67598.1|/1.4256e-89/hypothetical protein OsI_34967 [Oryza sativa Indica Group]
Unigene45795_Zhong-531	-1.75507	-1.3369	K01209|1|8e-156|547|sbi:SORBI_08g001540|alpha-N-arabinofuranosidase [EC:3.2.1.55]	GO:0016023//cytoplasmic membrane-bounded vesicle	GO:0046556//alpha-N-arabinofuranosidase activity	GO:0046373//L-arabinose metabolic process	gi|218185171|gb|EEC67598.1|/6.84416e-161/hypothetical protein OsI_34967 [Oryza sativa Indica Group]
Unigene33320_Zhong-531	-1.41953	-2.01333	K01209|1|8e-77|285|bdi:100844814|alpha-N-arabinofuranosidase [EC:3.2.1.55]	GO:0009505//plant-type cell wall;GO:0005773//vacuole;GO:0016023//cytoplasmic membrane-bounded vesicle;GO:0048046//apoplast	GO:0009044//xylan 1,4-beta-xylosidase activity;GO:0046556//alpha-N-arabinofuranosidase activity	GO:0046373//L-arabinose metabolic process;GO:0045493//xylan catabolic process	gi|218192714|gb|EEC75141.1|/3.09323e-95/hypothetical protein OsI_11337 [Oryza sativa Indica Group]
Unigene47881_Zhong-531	-1.86118	-2.6548	K01365|1|2e-23|107|gmx:100777471|cathepsin L [EC:3.4.22.15]	-	GO:0008233//peptidase activity	-	gi|125564712|gb|EAZ10092.1|/3.2966e-82/hypothetical protein OsI_32402 [Oryza sativa Indica Group]
Unigene19033_Zhong-531	-1.91226	-2.59317	K01365|1|3e-34|141|sbi:SORBI_10g028000|cathepsin L [EC:3.4.22.15]	GO:0016023//cytoplasmic membrane-bounded vesicle	GO:0008234//cysteine-type peptidase activity	GO:0006508//proteolysis	gi|52077066|dbj|BAD46098.1|/3.99933e-73/unknown protein [Oryza sativa Japonica Group]
CL407.Contig1_Zhong-531	-1.91363	-2.11556	K01365|1|5e-157|552|sbi:SORBI_05g021550|cathepsin L [EC:3.4.22.15]	GO:0016023//cytoplasmic membrane-bounded vesicle;GO:0005783//endoplasmic reticulum	GO:0016491//oxidoreductase activity;GO:0004197//cysteine-type endopeptidase activity	GO:0006508//proteolysis	gi|125533982|gb|EAY80530.1|/0/hypothetical protein OsI_35710 [Oryza sativa Indica Group]
Unigene18503_Zhong-531	-1.70459	-1.91094	K01369|1|1e-60|229|osa:4339804|legumain [EC:3.4.22.34]	GO:0016023//cytoplasmic membrane-bounded vesicle	GO:0004197//cysteine-type endopeptidase activity	GO:0006508//proteolysis	gi|125553552|gb|EAY99261.1|/2.31168e-63/hypothetical protein OsI_21225 [Oryza sativa Indica Group]
Unigene18504_Zhong-531	-2.06126	-1.86454	K01369|1|2e-112|402|osa:4339804|legumain [EC:3.4.22.34]	-	GO:0004197//cysteine-type endopeptidase activity	GO:0006508//proteolysis	gi|115465809|ref|NP_001056504.1|/3.42624e-111/Os05g0593900 [Oryza sativa Japonica Group]
Unigene18502_Zhong-531	-2.25651	-1.86232	K01369|1|8e-102|367|osa:4339804|legumain [EC:3.4.22.34]	GO:0000323//lytic vacuole;GO:0016023//cytoplasmic membrane-bounded vesicle	GO:0004197//cysteine-type endopeptidase activity	GO:0006508//proteolysis	gi|125553552|gb|EAY99261.1|/4.81596e-101/hypothetical protein OsI_21225 [Oryza sativa Indica Group]
Unigene18642_Zhong-531	-1.48104	-1.96905	K01376|1|1e-77|287|osa:4335455|[EC:3.4.22.-];K01373|4|2e-44|176|pop:POPTR_886026|cathepsin F [EC:3.4.22.41]	GO:0005773//vacuole;GO:0016023//cytoplasmic membrane-bounded vesicle;GO:0005634//nucleus;GO:0009536//plastid	GO:0008234//cysteine-type peptidase activity	GO:0042742//defense response to bacterium;GO:0006970//response to osmotic stress;GO:0006508//proteolysis	gi|222628593|gb|EEE60725.1|/2.1759e-76/hypothetical protein OsJ_14236 [Oryza sativa Japonica Group]
Unigene18643_Zhong-531	-2.10392	-2.40129	K01376|1|2e-67|251|osa:4335455|[EC:3.4.22.-]	GO:0005773//vacuole;GO:0016023//cytoplasmic membrane-bounded vesicle;GO:0005634//nucleus;GO:0009536//plastid	GO:0008234//cysteine-type peptidase activity	GO:0042742//defense response to bacterium;GO:0006970//response to osmotic stress;GO:0006508//proteolysis	gi|115457680|ref|NP_001052440.1|/6.16401e-66/Os04g0311400 [Oryza sativa Japonica Group]
CL5997.Contig1_Zhong-531	-1.37206	-1.69292	K01376|1|3e-164|577|ath:AT5G43060|[EC:3.4.22.-];K01365|4|8e-122|436|smo:SELMODRAFT_183539|cathepsin L [EC:3.4.22.15]	GO:0005773//vacuole;GO:0009506//plasmodesma;GO:0016023//cytoplasmic membrane-bounded vesicle;GO:0009507//chloroplast;GO:0005829//cytosol;GO:0048046//apoplast;GO:0005783//endoplasmic reticulum	GO:0004623//phospholipase A2 activity;GO:0004197//cysteine-type endopeptidase activity	GO:0050832//defense response to fungus;GO:0006508//proteolysis;GO:0009651//response to salt stress	gi|297603535|ref|NP_001054211.2|/0/Os04g0670200 [Oryza sativa Japonica Group]
CL3678.Contig1_Zhong-531	-1.88173	-1.96554	K01376|1|3e-63|237|osa:4335455|[EC:3.4.22.-];K01373|3|1e-44|176|ppp:PHYPADRAFT_209158|cathepsin F [EC:3.4.22.41]	GO:0005773//vacuole;GO:0016023//cytoplasmic membrane-bounded vesicle;GO:0005634//nucleus;GO:0009536//plastid	GO:0008234//cysteine-type peptidase activity	GO:0042742//defense response to bacterium;GO:0006970//response to osmotic stress;GO:0006508//proteolysis	gi|222628593|gb|EEE60725.1|/7.10981e-62/hypothetical protein OsJ_14236 [Oryza sativa Japonica Group]
Unigene35005_Zhong-531	-2.24864	-1.30787	K01507|1|6e-31|130|osa:4331044|inorganic pyrophosphatase [EC:3.6.1.1]	GO:0016023//cytoplasmic membrane-bounded vesicle;GO:0016020//membrane	GO:0009678//hydrogen-translocating pyrophosphatase activity;GO:0004427//inorganic diphosphatase activity	GO:0055085//transmembrane transport;GO:0015992//proton transport;GO:0008152//metabolic process	gi|41023649|emb|CAF18416.1|/1.60747e-29/proton translocating pyrophosphatase [Oryza sativa]
Unigene20481_Zhong-531	-1.21005	-2.32795	K01534|1|5e-06|48.1|gmx:100817567|Cd2+/Zn2+-exporting ATPase [EC:3.6.3.3 3.6.3.5]	-	GO:0044212//transcription regulatory region DNA binding;GO:0043565//sequence-specific DNA binding;GO:0003700//sequence-specific DNA binding transcription factor activity	GO:0010200//response to chitin;GO:0045892//negative regulation of transcription, DNA-dependent;GO:0016036//cellular response to phosphate starvation;GO:0080169//cellular response to boron-containing substance deprivation	gi|56784015|dbj|BAD81487.1|/7.22464e-46/putative WRKY transcription factor 6 [Oryza sativa Japonica Group]
Unigene18818_Zhong-531	-1.15482	1.08447	K01555|1|5e-58|221|osa:4328618|fumarylacetoacetase [EC:3.7.1.2]	GO:0005829//cytosol	GO:0004334//fumarylacetoacetase activity	GO:0006572//tyrosine catabolic process;GO:0008219//cell death	gi|218190251|gb|EEC72678.1|/8.25397e-57/hypothetical protein OsI_06236 [Oryza sativa Indica Group]
Unigene42493_Zhong-531	1.52722	1.09144	K01611|1|7e-60|227|osa:4347103|S-adenosylmethionine decarboxylase [EC:4.1.1.50]	-	GO:0004014//adenosylmethionine decarboxylase activity	GO:0019079//viral genome replication;GO:0006557//S-adenosylmethioninamine biosynthetic process;GO:0008295//spermidine biosynthetic process;GO:0016458//gene silencing;GO:0006597//spermine biosynthetic process	gi|115479247|ref|NP_001063217.1|/1.27036e-58/Os09g0424300 [Oryza sativa Japonica Group]
Unigene19750_Zhong-531	-1.99599	-2.7909	K01637|1|0.0|1137|osa:4343441|isocitrate lyase [EC:4.1.3.1]	GO:0009514//glyoxysome	GO:0004451//isocitrate lyase activity	GO:0006099//tricarboxylic acid cycle;GO:0006097//glyoxylate cycle	gi|218199746|gb|EEC82173.1|/0/hypothetical protein OsI_26281 [Oryza sativa Indica Group]
Unigene30024_Zhong-531	-2.54046	-2.49334	K01637|1|8e-10|62.8|smo:SELMODRAFT_420727|isocitrate lyase [EC:4.1.3.1]	GO:0009570//chloroplast stroma	GO:0016787//hydrolase activity;GO:0004451//isocitrate lyase activity	GO:0019761//glucosinolate biosynthetic process	gi|77553225|gb|ABA96021.1|/7.26263e-158/Carboxyvinyl-carboxyphosphonate phosphorylmutase, putative, expressed [Oryza sativa Japonica Group]
Unigene32134_Zhong-531	-2.03213	-1.6843	K01638|1|0.0|722|sbi:SORBI_06g020720|malate synthase [EC:2.3.3.9]	GO:0009514//glyoxysome	GO:0004474//malate synthase activity	GO:0006099//tricarboxylic acid cycle;GO:0006097//glyoxylate cycle	gi|21741699|emb|CAD41322.1|/0/OJ991113_30.4 [Oryza sativa Japonica Group]
Unigene32135_Zhong-531	-2.12053	-2.17131	K01638|1|2e-82|303|sbi:SORBI_06g020720|malate synthase [EC:2.3.3.9]	GO:0009514//glyoxysome	GO:0004474//malate synthase activity	GO:0006099//tricarboxylic acid cycle;GO:0006097//glyoxylate cycle	gi|21741699|emb|CAD41322.1|/3.58683e-97/OJ991113_30.4 [Oryza sativa Japonica Group]
Unigene32245_Zhong-531	1.16527	1.17649	K01648|1|1e-60|228|zma:100273868|ATP citrate (pro-S)-lyase [EC:2.3.3.8]	GO:0005829//cytosol	GO:0003878//ATP citrate synthase activity;GO:0005524//ATP binding	GO:0006629//lipid metabolic process	gi|122248711|sp|Q2QZ86.2|ACLA2_ORYSJ/1.23557e-61/RecName: Full=ATP-citrate synthase alpha chain protein 2; Short=ATP-citrate synthase A-2; AltName: Full=ATP-citrate lyase A-2; AltName: Full=Citrate cleavage enzyme A-2 [Oryza sativa Japonica Group]
Unigene45755_Zhong-531	-1.18469	-1.17035	K01649|1|2e-69|259|osa:4351460|2-isopropylmalate synthase [EC:2.3.3.13]	GO:0009941//chloroplast envelope;GO:0009570//chloroplast stroma	GO:0003852//2-isopropylmalate synthase activity	GO:0009098//leucine biosynthetic process	gi|218185227|gb|EEC67654.1|/3.16836e-73/hypothetical protein OsI_35067 [Oryza sativa Indica Group]
Unigene7589_Zhong-531	-2.09672	-3.38178	K01674|1|5e-158|555|osa:4345604|carbonic anhydrase [EC:4.2.1.1]	GO:0016023//cytoplasmic membrane-bounded vesicle	GO:0004089//carbonate dehydratase activity;GO:0008270//zinc ion binding	GO:0006730//one-carbon metabolic process	gi|115476470|ref|NP_001061831.1|/1.01612e-156/Os08g0423500 [Oryza sativa Japonica Group]
Unigene37233_Zhong-531	-1.51862	-2.46402	K01723|1|5e-64|242|rcu:RCOM_1593180|hydroperoxide dehydratase [EC:4.2.1.92]	GO:0009534//chloroplast thylakoid;GO:0016020//membrane	GO:0016705//oxidoreductase activity, acting on paired donors, with incorporation or reduction of molecular oxygen;GO:0004497//monooxygenase activity;GO:0047987;GO:0020037//heme binding;GO:0005506//iron ion binding	GO:0050896//response to stimulus;GO:0055114//oxidation-reduction process;GO:0031408//oxylipin biosynthetic process	gi|125538637|gb|EAY85032.1|/1.10077e-109/hypothetical protein OsI_06389 [Oryza sativa Indica Group]
Unigene37234_Zhong-531	-2.01058	-1.99126	K01723|1|5e-68|256|zma:542150|hydroperoxide dehydratase [EC:4.2.1.92]	-	GO:0047987;GO:0004497//monooxygenase activity;GO:0005506//iron ion binding;GO:0020037//heme binding;GO:0016705//oxidoreductase activity, acting on paired donors, with incorporation or reduction of molecular oxygen	GO:0031408//oxylipin biosynthetic process;GO:0055114//oxidation-reduction process	gi|125538637|gb|EAY85032.1|/1.39159e-172/hypothetical protein OsI_06389 [Oryza sativa Indica Group]
CL5676.Contig1_Zhong-531	-1.29567	1.61339	K01757|1|1e-46|185|aly:ARALYDRAFT_476542|strictosidine synthase [EC:4.3.3.2]	GO:0016023//cytoplasmic membrane-bounded vesicle;GO:0005739//mitochondrion	GO:0016844//strictosidine synthase activity	GO:0009058//biosynthetic process	gi|125561691|gb|EAZ07139.1|/0/hypothetical protein OsI_29389 [Oryza sativa Indica Group]
Unigene15659_Zhong-531	-1.70256	-1.57782	K01870|1|2e-59|226|bdi:100833154|isoleucyl-tRNA synthetase [EC:6.1.1.5]	GO:0005737//cytoplasm	GO:0004822//isoleucine-tRNA ligase activity;GO:0002161//aminoacyl-tRNA editing activity;GO:0005524//ATP binding	GO:0006428//isoleucyl-tRNA aminoacylation;GO:0006450//regulation of translational fidelity	gi|222635978|gb|EEE66110.1|/2.8022e-59/hypothetical protein OsJ_22145 [Oryza sativa Japonica Group]
Unigene32623_Zhong-531	1.51817	1.17901	K01904|1|0.0|934|zma:100283944|4-coumarate--CoA ligase [EC:6.2.1.12]	GO:0005737//cytoplasm	GO:0031956//medium-chain fatty acid-CoA ligase activity;GO:0005524//ATP binding;GO:0047077;GO:0004467//long-chain fatty acid-CoA ligase activity	GO:0055114//oxidation-reduction process;GO:0080110//sporopollenin biosynthetic process;GO:0001676//long-chain fatty acid metabolic process;GO:0046949//fatty-acyl-CoA biosynthetic process	gi|75296548|sp|Q7XXL2.2|4CLL9_ORYSJ/0/RecName: Full=4-coumarate--CoA ligase-like 9 [Oryza sativa Japonica Group]
Unigene28539_Zhong-531	-1.18798	-1.26307	K01931|1|2e-06|51.2|ppp:PHYPADRAFT_82022|protein neuralized [EC:6.3.2.19]	-	GO:0004842//ubiquitin-protein ligase activity;GO:0008270//zinc ion binding	GO:0042742//defense response to bacterium;GO:0009611//response to wounding;GO:0009867//jasmonic acid mediated signaling pathway;GO:0016567//protein ubiquitination	gi|222619914|gb|EEE56046.1|/1.63682e-117/hypothetical protein OsJ_04843 [Oryza sativa Japonica Group]
Unigene32392_Zhong-531	-1.31193	-1.10409	K01953|1|0.0|1058|zma:100192350|asparagine synthase (glutamine-hydrolysing) [EC:6.3.5.4]	-	GO:0004066//asparagine synthase (glutamine-hydrolyzing) activity;GO:0005524//ATP binding	GO:0070981//L-asparagine biosynthetic process;GO:0006541//glutamine metabolic process	gi|122243213|sp|Q10MX3.1|ASNS1_ORYSJ/0/RecName: Full=Asparagine synthetase [glutamine-hydrolyzing] 1; AltName: Full=Glutamine-dependent asparagine synthetase 1 [Oryza sativa Japonica Group]
Unigene17771_Zhong-531	-1.36877	-1.72884	K02183|1|2e-54|208|osa:4334072|calmodulin	GO:0005829//cytosol;GO:0000786//nucleosome;GO:0005773//vacuole;GO:0016020//membrane;GO:0005634//nucleus	GO:0005509//calcium ion binding;GO:0003677//DNA binding;GO:0046982//protein heterodimerization activity	GO:0009414//response to water deprivation;GO:0009651//response to salt stress;GO:0006334//nucleosome assembly;GO:0019722//calcium-mediated signaling;GO:0009737//response to abscisic acid stimulus	gi|115455265|ref|NP_001051233.1|/3.57725e-53/Os03g0743500 [Oryza sativa Japonica Group]
Unigene17770_Zhong-531	-1.09372	-1.52019	K02183|1|5e-26|114|osa:4334072|calmodulin;K13448|3|1e-16|82.8|vvi:100244152|calcium-binding protein CML	GO:0005829//cytosol;GO:0000786//nucleosome;GO:0005774//vacuolar membrane;GO:0005634//nucleus;GO:0005886//plasma membrane	GO:0005509//calcium ion binding;GO:0003677//DNA binding;GO:0046982//protein heterodimerization activity	GO:0009414//response to water deprivation;GO:0009651//response to salt stress;GO:0006334//nucleosome assembly;GO:0019722//calcium-mediated signaling;GO:0009737//response to abscisic acid stimulus	gi|115455265|ref|NP_001051233.1|/1.17016e-24/Os03g0743500 [Oryza sativa Japonica Group]
CL4633.Contig1_Zhong-531	1.60626	2.04029	K02433|1|1e-38|159|smo:SELMODRAFT_269599|aspartyl-tRNA(Asn)/glutamyl-tRNA (Gln) amidotransferase subunit A [EC:6.3.5.6 6.3.5.7]	-	GO:0016884//carbon-nitrogen ligase activity, with glutamine as amido-N-donor	GO:0008152//metabolic process	gi|297611309|ref|NP_001065856.2|/0/Os11g0170000 [Oryza sativa Japonica Group]
Unigene13561_Zhong-531	-1.88615	-1.86168	K02575|1|0.0|694|pop:POPTR_662054|MFS transporter, NNP family, nitrate/nitrite transporter	GO:0016021//integral to membrane;GO:0005886//plasma membrane	-	GO:0055085//transmembrane transport	gi|13872914|dbj|BAB44020.1|/0/membrane transporter-like [Oryza sativa Japonica Group]
CL2057.Contig1_Zhong-531	1.38848	1.99336	K02866|1|1e-17|86.7|osa:4332737|large subunit ribosomal protein L10e	GO:0016023//cytoplasmic membrane-bounded vesicle;GO:0005739//mitochondrion	GO:0003993//acid phosphatase activity	GO:0016311//dephosphorylation	gi|125536454|gb|EAY82942.1|/1.14715e-83/hypothetical protein OsI_38160 [Oryza sativa Indica Group]
Unigene23764_Zhong-531	-2.26158	-1.94614	K03006|1|2e-09|60.8|cre:CHLREDRAFT_196948|DNA-directed RNA polymerase II subunit RPB1 [EC:2.7.7.6];K11323|2|3e-09|60.5|vcn:VOLCADRAFT_121342|histone arginine demethylase JMJD6 [EC:1.14.11.-];K09566|5|7e-09|59.3|aly:ARALYDRAFT_491484|peptidyl-prolyl isomerase G (cyclophilin G) [EC:5.2.1.8]	-	GO:0004553//hydrolase activity, hydrolyzing O-glycosyl compounds	GO:0005975//carbohydrate metabolic process	gi|125531926|gb|EAY78491.1|/5.01866e-137/hypothetical protein OsI_33583 [Oryza sativa Indica Group]
CL2124.Contig1_Zhong-531	-2.33059	-1.59387	K03509|1|4e-07|43.9|vcn:VOLCADRAFT_116690|DNA polymerase eta subunit [EC:2.7.7.7]	-	-	-	gi|125554715|gb|EAZ00321.1|/2.24954e-97/hypothetical protein OsI_22338 [Oryza sativa Indica Group]
CL4695.Contig3_Zhong-531	-2.02219	-1.27866	K03509|1|4e-10|63.9|vcn:VOLCADRAFT_116690|DNA polymerase eta subunit [EC:2.7.7.7];K14325|2|3e-06|50.8|osa:4337561|RNA-binding protein with serine-rich domain 1;K10747|3|4e-06|50.4|sbi:SORBI_01g018700|DNA ligase 1 [EC:6.5.1.1];K13171|5|7e-06|49.7|gmx:100790051|serine/arginine repetitive matrix protein 1	GO:0016023//cytoplasmic membrane-bounded vesicle;GO:0005576//extracellular region;GO:0009536//plastid	GO:0004867//serine-type endopeptidase inhibitor activity	GO:0010951//negative regulation of endopeptidase activity	gi|215693785|dbj|BAG88984.1|/2.24661e-114/unnamed protein product [Oryza sativa Japonica Group]
Unigene17279_Zhong-531	2.79937	1.35024	K03514|1|2e-08|57.4|cre:CHLREDRAFT_17066|DNA polymerase sigma subunit [EC:2.7.7.7];K12418|2|2e-08|57.0|cre:CHLREDRAFT_32523|fatty acid desaturase (delta-4 desaturase) [EC:1.14.19.-];K11323|3|3e-08|56.6|vcn:VOLCADRAFT_121342|histone arginine demethylase JMJD6 [EC:1.14.11.-]	GO:0016023//cytoplasmic membrane-bounded vesicle	GO:0030598//rRNA N-glycosylase activity	GO:0006952//defense response;GO:0017148//negative regulation of translation	gi|115454677|ref|NP_001050939.1|/1.95338e-101/Os03g0687700 [Oryza sativa Japonica Group]
Unigene31455_Zhong-531	1.45839	2.16395	K03921|1|2e-171|600|osa:4333144|acyl-[acyl-carrier-protein] desaturase [EC:1.14.19.2]	GO:0009507//chloroplast	GO:0046872//metal ion binding;GO:0045300//acyl-[acyl-carrier-protein] desaturase activity	GO:0006633//fatty acid biosynthetic process;GO:0055114//oxidation-reduction process	gi|115453585|ref|NP_001050393.1|/3.37453e-170/Os03g0423300 [Oryza sativa Japonica Group]
Unigene26018_Zhong-531	-2.18691	-2.54053	K04505|1|2e-06|49.7|cre:CHLREDRAFT_206031|presenilin 1 [EC:3.4.23.-];K00850|2|3e-06|49.3|osa:4336113|6-phosphofructokinase [EC:2.7.1.11];K14826|3|8e-06|47.8|ota:Ot13g01130|FK506-binding nuclear protein [EC:5.2.1.8]	GO:0016023//cytoplasmic membrane-bounded vesicle	-	GO:0009817//defense response to fungus, incompatible interaction;GO:0009651//response to salt stress	gi|115454453|ref|NP_001050827.1|/2.3678e-89/Os03g0661600 [Oryza sativa Japonica Group]
CL1605.Contig3_Zhong-531	-1.74727	-1.68792	K04733|1|4e-21|97.4|smo:SELMODRAFT_33807|interleukin-1 receptor-associated kinase 4 [EC:2.7.11.1];K00924|4|8e-20|93.2|osa:4333912|[EC:2.7.1.-];K13430|5|2e-18|88.6|zma:100283091|serine/threonine-protein kinase PBS1 [EC:2.7.11.1]	GO:0016023//cytoplasmic membrane-bounded vesicle	GO:0005524//ATP binding;GO:0004674//protein serine/threonine kinase activity	GO:0006468//protein phosphorylation	gi|125558658|gb|EAZ04194.1|/2.79138e-50/hypothetical protein OsI_26337 [Oryza sativa Indica Group]
CL2558.Contig1_Zhong-531	1.4788	1.77934	K04733|1|5e-14|73.9|smo:SELMODRAFT_159261|interleukin-1 receptor-associated kinase 4 [EC:2.7.11.1];K13415|3|3e-13|71.6|osa:4324691|protein brassinosteroid insensitive 1 [EC:2.7.10.1 2.7.11.1]	GO:0016021//integral to membrane;GO:0009506//plasmodesma;GO:0009505//plant-type cell wall;GO:0005886//plasma membrane	GO:0004672//protein kinase activity;GO:0005524//ATP binding	GO:0006468//protein phosphorylation;GO:2000605//positive regulation of secondary growth	gi|222619456|gb|EEE55588.1|/1.58126e-37/hypothetical protein OsJ_03884 [Oryza sativa Japonica Group]
Unigene32147_Zhong-531	-1.07928	1.07594	K05279|1|0.0|690|osa:4344702|flavonol 3-O-methyltransferase [EC:2.1.1.76]	-	GO:0046983//protein dimerization activity;GO:0030744//luteolin O-methyltransferase activity;GO:0008171//O-methyltransferase activity	GO:0009813//flavonoid biosynthetic process;GO:0009751//response to salicylic acid stimulus;GO:0009611//response to wounding;GO:0042542//response to hydrogen peroxide;GO:0032259//methylation;GO:0009723//response to ethylene stimulus	gi|115474869|ref|NP_001061031.1|/0/Os08g0157500 [Oryza sativa Japonica Group]
Unigene16207_Zhong-531	-1.12742	1.15317	K05280|1|2e-172|603|zma:100279887|flavonoid 3'-monooxygenase [EC:1.14.13.21]	GO:0016023//cytoplasmic membrane-bounded vesicle	GO:0004497//monooxygenase activity;GO:0005506//iron ion binding;GO:0020037//heme binding;GO:0016705//oxidoreductase activity, acting on paired donors, with incorporation or reduction of molecular oxygen	GO:0009733//response to auxin stimulus;GO:0055114//oxidation-reduction process	gi|125531439|gb|EAY78004.1|/0/hypothetical protein OsI_33044 [Oryza sativa Indica Group]
Unigene21162_Zhong-531	2.30396	1.63308	K05280|1|3e-100|364|vvi:100232999|flavonoid 3'-monooxygenase [EC:1.14.13.21];K09755|5|7e-94|343|ath:AT4G36220|ferulate-5-hydroxylase [EC:1.14.-.-]	-	GO:0005506//iron ion binding;GO:0016709//oxidoreductase activity, acting on paired donors, with incorporation or reduction of molecular oxygen, NAD(P)H as one donor, and incorporation of one atom of oxygen;GO:0020037//heme binding	GO:0051792//medium-chain fatty acid biosynthetic process;GO:0080110//sporopollenin biosynthetic process;GO:0055114//oxidation-reduction process	gi|115474661|ref|NP_001060927.1|/0/Os08g0131100 [Oryza sativa Japonica Group]
CL7207.Contig2_Zhong-531	1.23485	1.3027	K05350|1|1e-149|526|zma:100274288|beta-glucosidase [EC:3.2.1.21]	GO:0022626//cytosolic ribosome;GO:0009505//plant-type cell wall;GO:0016023//cytoplasmic membrane-bounded vesicle;GO:0005576//extracellular region;GO:0005739//mitochondrion	GO:0050224;GO:0004338//glucan exo-1,3-beta-glucosidase activity;GO:0047701;GO:0080079//cellobiose glucosidase activity;GO:0033907;GO:0047668//amygdalin beta-glucosidase activity;GO:0004567//beta-mannosidase activity;GO:0042973//glucan endo-1,3-beta-D-glucosidase activity;GO:0080082//esculin beta-glucosidase activity;GO:0080081//4-methylumbelliferyl-beta-D-glucopyranoside beta-glucosidase activity…	GO:0005975//carbohydrate metabolic process	gi|218193596|gb|EEC76023.1|/0/hypothetical protein OsI_13187 [Oryza sativa Indica Group]
Unigene35194_Zhong-531	1.22011	1.09424	K05350|1|3e-13|71.2|rcu:RCOM_1071830|beta-glucosidase [EC:3.2.1.21]	GO:0005739//mitochondrion	GO:0004338//glucan exo-1,3-beta-glucosidase activity;GO:0047701;GO:0080079//cellobiose glucosidase activity;GO:0033907;GO:0004567//beta-mannosidase activity;GO:0004565//beta-galactosidase activity;GO:0080083//beta-gentiobiose beta-glucosidase activity	GO:0005975//carbohydrate metabolic process	gi|218193596|gb|EEC76023.1|/1.16164e-48/hypothetical protein OsI_13187 [Oryza sativa Indica Group]
CL4625.Contig2_Zhong-531	1.18467	1.28196	K05350|1|8e-47|182|sbi:SORBI_01g010830|beta-glucosidase [EC:3.2.1.21]	GO:0022626//cytosolic ribosome;GO:0009505//plant-type cell wall;GO:0016023//cytoplasmic membrane-bounded vesicle;GO:0005576//extracellular region;GO:0005739//mitochondrion	GO:0050224;GO:0004338//glucan exo-1,3-beta-glucosidase activity;GO:0047701;GO:0080079//cellobiose glucosidase activity;GO:0033907;GO:0047668//amygdalin beta-glucosidase activity;GO:0004567//beta-mannosidase activity;GO:0042973//glucan endo-1,3-beta-D-glucosidase activity;GO:0080082//esculin beta-glucosidase activity;GO:0080081//4-methylumbelliferyl-beta-D-glucopyranoside beta-glucosidase activity…	GO:0005975//carbohydrate metabolic process	gi|218193596|gb|EEC76023.1|/1.07279e-57/hypothetical protein OsI_13187 [Oryza sativa Indica Group]
Unigene5120_Zhong-531	-2.10031	-1.80422	K05546|1|4e-16|83.2|pop:POPTR_1077269|alpha 1,3-glucosidase [EC:3.2.1.84]	GO:0009536//plastid	GO:0004553//hydrolase activity, hydrolyzing O-glycosyl compounds;GO:0030246//carbohydrate binding	GO:0005975//carbohydrate metabolic process	gi|218187950|gb|EEC70377.1|/5.88885e-145/hypothetical protein OsI_01324 [Oryza sativa Indica Group]
Unigene5944_Zhong-531	-1.95995	-2.03192	K05681|1|1e-17|88.6|cme:CMS467C|ATP-binding cassette, subfamily G (WHITE), member 2;K12843|3|2e-13|74.3|vvi:100248403|U4/U6 small nuclear ribonucleoprotein PRP3;K05641|4|6e-07|52.8|ota:Ot18g01460|ATP-binding cassette, subfamily A (ABC1), member 1	GO:0009506//plasmodesma;GO:0005886//plasma membrane	GO:0005215//transporter activity;GO:0016887//ATPase activity;GO:0005524//ATP binding	GO:0071366//cellular response to indolebutyric acid stimulus;GO:0048364//root development;GO:0009926//auxin polar transport;GO:0006200//ATP catabolic process	gi|218201551|gb|EEC83978.1|/4.32849e-149/hypothetical protein OsI_30122 [Oryza sativa Indica Group]
Unigene35138_Zhong-531	-1.45423	-1.83892	K05681|1|2e-09|60.1|cme:CMS467C|ATP-binding cassette, subfamily G (WHITE), member 2;K12843|2|2e-08|57.4|vvi:100248403|U4/U6 small nuclear ribonucleoprotein PRP3	GO:0009536//plastid;GO:0016020//membrane	GO:0005524//ATP binding;GO:0016887//ATPase activity	GO:0006200//ATP catabolic process	gi|222616966|gb|EEE53098.1|/3.51884e-111/hypothetical protein OsJ_35866 [Oryza sativa Japonica Group]
Unigene42236_Zhong-531	1.73028	1.6037	K05681|1|9e-56|215|cme:CMS467C|ATP-binding cassette, subfamily G (WHITE), member 2;K12843|2|4e-51|200|vvi:100248403|U4/U6 small nuclear ribonucleoprotein PRP3;K02065|4|3e-17|87.8|pop:POPTR_246085|putative ABC transport system ATP-binding protein	GO:0005886//plasma membrane	GO:0016887//ATPase activity;GO:0005524//ATP binding	GO:0010584//pollen exine formation;GO:0010152//pollen maturation;GO:0006200//ATP catabolic process	gi|225216857|gb|ACN85155.1|/0/ABC transporter-like protein [Oryza nivara]
Unigene36294_Zhong-531	-1.12061	-1.1992	K06063|1|2e-06|51.2|smo:SELMODRAFT_447254|SNW domain-containing protein 1;K12811|2|3e-06|50.8|vvi:100262258|ATP-dependent RNA helicase DDX46/PRP5 [EC:3.6.4.13]	-	GO:0003677//DNA binding	GO:0006355//regulation of transcription, DNA-dependent	gi|218201520|gb|EEC83947.1|/4.76672e-75/hypothetical protein OsI_30041 [Oryza sativa Indica Group]
Unigene7548_Zhong-531	3.60714	2.69004	K06688|1|3e-30|127|osa:4325174|ubiquitin-conjugating enzyme E2 C [EC:6.3.2.19]	GO:0005634//nucleus	GO:0004842//ubiquitin-protein ligase activity	GO:0000911//cytokinesis by cell plate formation;GO:0051510//regulation of unidimensional cell growth;GO:0043248//proteasome assembly;GO:0043161//proteasomal ubiquitin-dependent protein catabolic process;GO:0051788//response to misfolded protein;GO:0000226//microtubule cytoskeleton organization;GO:0042023//DNA endoreduplication;GO:0016579//protein deubiquitination;GO:0008283//cell proliferation	gi|125525360|gb|EAY73474.1|/7.88928e-29/hypothetical protein OsI_01354 [Oryza sativa Indica Group]
Unigene640_Zhong-531	-1.35044	-1.13941	K07088|1|2e-43|174|aly:ARALYDRAFT_686514|	GO:0016021//integral to membrane;GO:0016023//cytoplasmic membrane-bounded vesicle	-	GO:0055085//transmembrane transport	gi|218202372|gb|EEC84799.1|/3.17149e-132/hypothetical protein OsI_31863 [Oryza sativa Indica Group]
CL6011.Contig1_Zhong-531	-2.24979	-2.29212	K07195|1|1e-12|72.0|rcu:RCOM_0469800|exocyst complex component 7	GO:0000145//exocyst;GO:0009536//plastid	-	GO:0006887//exocytosis	gi|222631338|gb|EEE63470.1|/1.87553e-130/hypothetical protein OsJ_18284 [Oryza sativa Japonica Group]
Unigene23516_Zhong-531	-1.30687	-1.94276	K07213|1|3e-07|52.4|sbi:SORBI_08g022260|copper chaperone	-	GO:0046872//metal ion binding	GO:0030001//metal ion transport	gi|115476332|ref|NP_001061762.1|/4.27757e-51/Os08g0403300 [Oryza sativa Japonica Group]
Unigene45771_Zhong-531	1.04902	1.2231	K07375|1|1e-39|159|gmx:100798849|tubulin beta	GO:0005774//vacuolar membrane;GO:0009507//chloroplast;GO:0005794//Golgi apparatus;GO:0005874//microtubule;GO:0009506//plasmodesma;GO:0005886//plasma membrane	GO:0005525//GTP binding;GO:0003924//GTPase activity;GO:0005200//structural constituent of cytoskeleton	GO:0007017//microtubule-based process;GO:0006184//GTP catabolic process;GO:0051258//protein polymerization;GO:0046686//response to cadmium ion	gi|636634420|gb|AIA09927.1|/3.18614e-38/beta-tubulin [Quercus suber]
Unigene45772_Zhong-531	1.22679	1.13102	K07375|1|5e-08|54.3|osa:4326917|tubulin beta	-	-	-	gi|115436006|ref|NP_001042761.1|/1.1211e-06/Os01g0282800 [Oryza sativa Japonica Group]
Unigene41213_Zhong-531	-1.36564	-1.52534	K07393|1|7e-16|80.1|vvi:100265305|putative glutathione S-transferase;K01303|2|5e-06|47.4|bdi:100837577|acylaminoacyl-peptidase [EC:3.4.19.1]	-	GO:0003676//nucleic acid binding;GO:0008270//zinc ion binding	GO:0015074//DNA integration	gi|116309875|emb|CAH66912.1|/1.99134e-55/OSIGBa0126B18.5 [Oryza sativa Indica Group]
Unigene47363_Zhong-531	-2.29612	-1.94149	K08150|1|2e-31|134|sbi:SORBI_02g003050|MFS transporter, SP family, solute carrier family 2 (myo-inositol transporter), member 13	GO:0016021//integral to membrane;GO:0090406//pollen tube;GO:0005886//plasma membrane	GO:0005354//galactose transmembrane transporter activity;GO:0015148//D-xylose transmembrane transporter activity;GO:0015168//glycerol transmembrane transporter activity;GO:0005355//glucose transmembrane transporter activity;GO:0015576//sorbitol transmembrane transporter activity;GO:0005365//myo-inositol transmembrane transporter activity;GO:0015591//D-ribose transmembrane transporter activity;GO:…	GO:0055085//transmembrane transport;GO:0015797//mannitol transport;GO:0015753//D-xylose transport;GO:0015758//glucose transport;GO:0015757//galactose transport;GO:0015793//glycerol transport;GO:0015798//myo-inositol transport;GO:0015795//sorbitol transport;GO:0015992//proton transport;GO:0015752//D-ribose transport	gi|115488770|ref|NP_001066872.1|/1.25971e-140/Os12g0512100 [Oryza sativa Japonica Group]
CL865.Contig2_Zhong-531	-2.24969	-2.46683	K08150|1|2e-57|222|vvi:100268023|MFS transporter, SP family, solute carrier family 2 (myo-inositol transporter), member 13	GO:0005773//vacuole;GO:0009506//plasmodesma;GO:0016021//integral to membrane;GO:0005634//nucleus	GO:0015145//monosaccharide transmembrane transporter activity;GO:0005351//sugar:hydrogen symporter activity	GO:0015749//monosaccharide transport;GO:0055085//transmembrane transport	gi|115470211|ref|NP_001058704.1|/0/Os07g0106200 [Oryza sativa Japonica Group]
Unigene48302_Zhong-531	-1.93003	-2.11362	K08150|1|6e-31|132|vvi:100268023|MFS transporter, SP family, solute carrier family 2 (myo-inositol transporter), member 13	GO:0016021//integral to membrane;GO:0090406//pollen tube;GO:0005886//plasma membrane	GO:0005354//galactose transmembrane transporter activity;GO:0015148//D-xylose transmembrane transporter activity;GO:0015168//glycerol transmembrane transporter activity;GO:0005355//glucose transmembrane transporter activity;GO:0015576//sorbitol transmembrane transporter activity;GO:0005365//myo-inositol transmembrane transporter activity;GO:0015591//D-ribose transmembrane transporter activity;GO:…	GO:0055085//transmembrane transport;GO:0015797//mannitol transport;GO:0015753//D-xylose transport;GO:0015758//glucose transport;GO:0015757//galactose transport;GO:0015793//glycerol transport;GO:0015798//myo-inositol transport;GO:0015795//sorbitol transport;GO:0015992//proton transport;GO:0015752//D-ribose transport	gi|115488770|ref|NP_001066872.1|/1.16154e-131/Os12g0512100 [Oryza sativa Japonica Group]
CL3020.Contig1_Zhong-531	-1.75364	-1.18171	K08232|1|0.0|726|osa:4346299|monodehydroascorbate reductase (NADH) [EC:1.6.5.4]	GO:0005829//cytosol;GO:0009570//chloroplast stroma;GO:0005782//peroxisomal matrix;GO:0005886//plasma membrane;GO:0048046//apoplast	GO:0016656//monodehydroascorbate reductase (NADH) activity;GO:0050660//flavin adenine dinucleotide binding;GO:0015036//disulfide oxidoreductase activity	GO:0022900//electron transport chain;GO:0009753//response to jasmonic acid stimulus;GO:0009414//response to water deprivation;GO:0009651//response to salt stress;GO:0009610//response to symbiotic fungus;GO:0045454//cell redox homeostasis;GO:0043903//regulation of symbiosis, encompassing mutualism through parasitism;GO:0010043//response to zinc ion;GO:0046686//response to cadmium ion	gi|125562536|gb|EAZ07984.1|/0/hypothetical protein OsI_30244 [Oryza sativa Indica Group]
Unigene38868_Zhong-531	-2.35071	-1.84597	K08235|1|2e-129|459|osa:4341944|xyloglucan:xyloglucosyl transferase [EC:2.4.1.207];K14504|4|2e-115|413|sbi:SORBI_10g028580|xyloglucan:xyloglucosyl transferase TCH4 [EC:2.4.1.207]	GO:0009505//plant-type cell wall;GO:0016023//cytoplasmic membrane-bounded vesicle;GO:0005794//Golgi apparatus;GO:0005886//plasma membrane;GO:0048046//apoplast	GO:0004553//hydrolase activity, hydrolyzing O-glycosyl compounds;GO:0016762//xyloglucan:xyloglucosyl transferase activity;GO:0080039//xyloglucan endotransglucosylase activity	GO:0009733//response to auxin stimulus;GO:0010411//xyloglucan metabolic process;GO:0009409//response to cold;GO:0009741//response to brassinosteroid stimulus;GO:0009408//response to heat	gi|115469720|ref|NP_001058459.1|/3.72562e-128/Os06g0697000 [Oryza sativa Japonica Group]
Unigene32471_Zhong-531	-2.0642	-2.73188	K08235|1|3e-21|98.2|gmx:100782104|xyloglucan:xyloglucosyl transferase [EC:2.4.1.207]	GO:0009505//plant-type cell wall;GO:0005794//Golgi apparatus;GO:0016023//cytoplasmic membrane-bounded vesicle;GO:0005886//plasma membrane;GO:0048046//apoplast	GO:0004553//hydrolase activity, hydrolyzing O-glycosyl compounds;GO:0016762//xyloglucan:xyloglucosyl transferase activity	GO:0006073//cellular glucan metabolic process	gi|115460382|ref|NP_001053791.1|/3.78869e-31/Os04g0604900 [Oryza sativa Japonica Group]
Unigene8710_Zhong-531	1.38039	1.31847	K08235|1|3e-43|172|sbi:SORBI_10g028550|xyloglucan:xyloglucosyl transferase [EC:2.4.1.207];K14504|5|4e-41|165|rcu:RCOM_1630040|xyloglucan:xyloglucosyl transferase TCH4 [EC:2.4.1.207]	GO:0005618//cell wall;GO:0016023//cytoplasmic membrane-bounded vesicle;GO:0048046//apoplast	GO:0004553//hydrolase activity, hydrolyzing O-glycosyl compounds;GO:0016762//xyloglucan:xyloglucosyl transferase activity	GO:0006073//cellular glucan metabolic process;GO:0009266//response to temperature stimulus;GO:0009725//response to hormone stimulus;GO:0006950//response to stress	gi|53791846|dbj|BAD53912.1|/1.46119e-83/putative xyloglucan endotransglycosylase [Oryza sativa Japonica Group]
Unigene37690_Zhong-531	-1.78794	-1.84903	K08241|1|1e-33|140|vvi:100260930|jasmonate O-methyltransferase [EC:2.1.1.141]	-	GO:0008168//methyltransferase activity	GO:0032259//methylation	gi|125554718|gb|EAZ00324.1|/8.68733e-102/hypothetical protein OsI_22340 [Oryza sativa Indica Group]
Unigene766_Zhong-531	-1.24656	-1.52805	K08472|1|5e-147|518|osa:4331493|mlo protein	GO:0016021//integral to membrane	GO:0005516//calmodulin binding	GO:0008219//cell death;GO:0009817//defense response to fungus, incompatible interaction	gi|15290605|gb|AAK94907.1|AF384030_1/2.13501e-146/seven transmembrane protein MLO2 [Oryza sativa Indica Group]
Unigene38529_Zhong-531	1.44535	1.5081	K08818|1|5e-13|72.8|vvi:100246062|cell division cycle 2-like [EC:2.7.11.22]	GO:0005886//plasma membrane	-	-	gi|115448895|ref|NP_001048227.1|/2.93579e-53/Os02g0767000 [Oryza sativa Japonica Group]
Unigene44851_Zhong-531	-1.18138	1.35586	K08912|1|5e-33|137|osa:4324705|light-harvesting complex II chlorophyll a/b binding protein 1	GO:0016021//integral to membrane;GO:0009522//photosystem I;GO:0005739//mitochondrion;GO:0009941//chloroplast envelope;GO:0009535//chloroplast thylakoid membrane;GO:0009523//photosystem II;GO:0010287//plastoglobule;GO:0048046//apoplast	GO:0016168//chlorophyll binding;GO:0046872//metal ion binding	GO:0010114//response to red light;GO:0018298//protein-chromophore linkage;GO:0009750//response to fructose stimulus;GO:0009637//response to blue light;GO:0010218//response to far red light;GO:0009765//photosynthesis, light harvesting	gi|1661160|gb|AAB18404.1|/1.33151e-31/chlorophyll a/b binding protein [Oryza sativa Indica Group]
Unigene42217_Zhong-531	-2.50132	-1.69457	K09286|1|1e-40|162|osa:4349395|EREBP-like factor;K10140|2|6e-07|50.4|vcn:VOLCADRAFT_117128|DNA damage-binding protein 2	GO:0005634//nucleus	GO:0003700//sequence-specific DNA binding transcription factor activity;GO:0003677//DNA binding	GO:0006355//regulation of transcription, DNA-dependent	gi|218185020|gb|EEC67447.1|/2.91386e-39/hypothetical protein OsI_34662 [Oryza sativa Indica Group]
Unigene42528_Zhong-531	-1.7763	-1.41761	K09286|1|2e-12|68.6|osa:4336571|EREBP-like factor	-	-	-	gi|125549236|gb|EAY95058.1|/8.84991e-12/hypothetical protein OsI_16873 [Oryza sativa Indica Group]
Unigene15163_Zhong-531	-1.89074	-1.8075	K09286|1|3e-19|94.0|ath:AT1G43160|EREBP-like factor	GO:0005634//nucleus	GO:0003700//sequence-specific DNA binding transcription factor activity;GO:0003677//DNA binding;GO:0003682//chromatin binding	GO:0006355//regulation of transcription, DNA-dependent	gi|115458138|ref|NP_001052669.1|/9.91788e-109/Os04g0398000 [Oryza sativa Japonica Group]
Unigene30418_Zhong-531	-1.5171	-1.41038	K09286|1|3e-25|113|sbi:SORBI_04g035160|EREBP-like factor	GO:0005634//nucleus;GO:0009536//plastid	GO:0003700//sequence-specific DNA binding transcription factor activity;GO:0003677//DNA binding	GO:0006355//regulation of transcription, DNA-dependent	gi|115451153|ref|NP_001049177.1|/1.69773e-120/Os03g0183000 [Oryza sativa Japonica Group]
Unigene25517_Zhong-531	-1.88611	-1.81684	K09286|1|4e-18|88.6|osa:4349395|EREBP-like factor	GO:0005634//nucleus	GO:0003700//sequence-specific DNA binding transcription factor activity;GO:0003677//DNA binding	GO:0006355//regulation of transcription, DNA-dependent	gi|218185020|gb|EEC67447.1|/2.26342e-17/hypothetical protein OsI_34662 [Oryza sativa Indica Group]
Unigene30419_Zhong-531	-1.76325	-1.87594	K09286|1|6e-22|101|mtr:MTR_8g022820|EREBP-like factor	GO:0005634//nucleus;GO:0009536//plastid	GO:0003700//sequence-specific DNA binding transcription factor activity;GO:0003677//DNA binding	GO:0006355//regulation of transcription, DNA-dependent	gi|125542663|gb|EAY88802.1|/1.54471e-68/hypothetical protein OsI_10275 [Oryza sativa Indica Group]
CL2897.Contig1_Zhong-531	-1.87735	-1.77601	K09286|1|6e-55|209|osa:4349395|EREBP-like factor	GO:0005634//nucleus	GO:0003700//sequence-specific DNA binding transcription factor activity;GO:0003677//DNA binding	GO:0006355//regulation of transcription, DNA-dependent	gi|218185020|gb|EEC67447.1|/1.60308e-53/hypothetical protein OsI_34662 [Oryza sativa Indica Group]
Unigene38052_Zhong-531	-1.46853	-1.80558	K09422|1|1e-27|120|osa:4351131|myb proto-oncogene protein, plant	-	GO:0003677//DNA binding;GO:0003682//chromatin binding	-	gi|297612395|ref|NP_001068466.2|/1.5283e-26/Os11g0684000 [Oryza sativa Japonica Group]
Unigene38053_Zhong-531	-1.66751	-1.49045	K09422|1|2e-19|92.0|osa:4351131|myb proto-oncogene protein, plant	-	GO:0003677//DNA binding;GO:0003682//chromatin binding	-	gi|297612395|ref|NP_001068466.2|/4.8512e-18/Os11g0684000 [Oryza sativa Japonica Group]
CL2149.Contig4_Zhong-531	-1.83953	-1.88141	K09422|1|3e-106|382|osa:4324302|myb proto-oncogene protein, plant	-	GO:0003677//DNA binding;GO:0003682//chromatin binding	-	gi|218189842|gb|EEC72269.1|/5.91256e-105/hypothetical protein OsI_05424 [Oryza sativa Indica Group]
Unigene38051_Zhong-531	-1.58671	-1.56767	K09422|1|3e-64|240|osa:4351131|myb proto-oncogene protein, plant	-	GO:0003677//DNA binding;GO:0003682//chromatin binding	-	gi|297612395|ref|NP_001068466.2|/8.41555e-63/Os11g0684000 [Oryza sativa Japonica Group]
CL6276.Contig2_Zhong-531	-1.5305	-1.57715	K09422|1|4e-122|436|osa:4330115|myb proto-oncogene protein, plant	-	GO:0003677//DNA binding;GO:0003682//chromatin binding	-	gi|125540457|gb|EAY86852.1|/3.37607e-179/hypothetical protein OsI_08236 [Oryza sativa Indica Group]
CL6929.Contig1_Zhong-531	1.48832	1.50468	K09458|1|0.0|857|osa:4343906|3-oxoacyl-[acyl-carrier-protein] synthase II [EC:2.3.1.179]	-	GO:0016747//transferase activity, transferring acyl groups other than amino-acyl groups	GO:0006633//fatty acid biosynthetic process;GO:0009793//embryo development ending in seed dormancy;GO:0009631//cold acclimation	gi|115473351|ref|NP_001060274.1|/0/Os07g0616200 [Oryza sativa Japonica Group]
Unigene7403_Zhong-531	-1.33255	-2.50623	K09561|1|6e-08|53.9|pop:POPTR_830590|STIP1 homology and U-box containing protein 1 [EC:6.3.2.19];K01115|3|2e-07|52.4|vcn:VOLCADRAFT_99471|phospholipase D [EC:3.1.4.4]	GO:0005739//mitochondrion;GO:0000151//ubiquitin ligase complex	GO:0004842//ubiquitin-protein ligase activity	GO:0016567//protein ubiquitination	gi|115487462|ref|NP_001066218.1|/8.37505e-39/Os12g0161100 [Oryza sativa Japonica Group]
Unigene46339_Zhong-531	-1.50454	-2.50233	K09566|1|1e-09|62.0|vvi:100264514|peptidyl-prolyl isomerase G (cyclophilin G) [EC:5.2.1.8];K13100|2|2e-08|58.2|bdi:100840252|pre-mRNA-splicing factor CWC22;K13171|3|2e-08|58.2|vvi:100262120|serine/arginine repetitive matrix protein 1;K14325|4|5e-08|56.6|sbi:SORBI_03g046480|RNA-binding protein with serine-rich domain 1	-	GO:0004190//aspartic-type endopeptidase activity	GO:0045493//xylan catabolic process;GO:0006508//proteolysis	gi|115442105|ref|NP_001045332.1|/1.58347e-132/Os01g0937100 [Oryza sativa Japonica Group]
Unigene45103_Zhong-531	1.76061	1.68111	K09566|1|1e-20|99.8|rcu:RCOM_0924670|peptidyl-prolyl isomerase G (cyclophilin G) [EC:5.2.1.8];K13171|4|1e-19|96.3|vvi:100262120|serine/arginine repetitive matrix protein 1	GO:0005739//mitochondrion	-	GO:0009556//microsporogenesis;GO:0010584//pollen exine formation	gi|218195556|gb|EEC77983.1|/0/hypothetical protein OsI_17366 [Oryza sativa Indica Group]
Unigene5473_Zhong-531	-1.73652	-2.53809	K09566|1|2e-17|87.8|vvi:100264514|peptidyl-prolyl isomerase G (cyclophilin G) [EC:5.2.1.8];K13171|4|6e-13|73.2|ath:AT2G29210|serine/arginine repetitive matrix protein 1	GO:0009507//chloroplast	-	-	gi|218199888|gb|EEC82315.1|/0/hypothetical protein OsI_26592 [Oryza sativa Indica Group]
Unigene36526_Zhong-531	-1.75836	-1.26405	K09699|1|1e-118|424|osa:4327289|2-oxoisovalerate dehydrogenase E2 component (dihydrolipoyl transacylase) [EC:2.3.1.168]	GO:0005739//mitochondrion	GO:0003826//alpha-ketoacid dehydrogenase activity;GO:0004147//dihydrolipoamide branched chain acyltransferase activity;GO:0016407//acetyltransferase activity;GO:0008270//zinc ion binding	GO:0009750//response to fructose stimulus;GO:0009744//response to sucrose stimulus;GO:0009646//response to absence of light;GO:0043617//cellular response to sucrose starvation;GO:0008152//metabolic process	gi|218188080|gb|EEC70507.1|/6.30064e-118/hypothetical protein OsI_01602 [Oryza sativa Indica Group]
Unigene43852_Zhong-531	2.44429	1.5434	K09753|1|1e-61|235|pop:POPTR_813757|cinnamoyl-CoA reductase [EC:1.2.1.44]	GO:0005829//cytosol	GO:0016491//oxidoreductase activity;GO:0050662//coenzyme binding	GO:0080110//sporopollenin biosynthetic process	gi|115434292|ref|NP_001041904.1|/0/Os01g0127500 [Oryza sativa Japonica Group]
CL4930.Contig2_Zhong-531	3.36009	2.04595	K09753|1|3e-69|260|pop:POPTR_813757|cinnamoyl-CoA reductase [EC:1.2.1.44];K13082|4|7e-67|252|gmx:732626|bifunctional dihydroflavonol 4-reductase/flavanone 4-reductase [EC:1.1.1.219 1.1.1.234]	GO:0005783//endoplasmic reticulum	GO:0050662//coenzyme binding;GO:0003824//catalytic activity	GO:0048316//seed development;GO:0080110//sporopollenin biosynthetic process	gi|115479903|ref|NP_001063545.1|/0/Os09g0493500 [Oryza sativa Japonica Group]
Unigene7157_Zhong-531	-2.14133	-2.93223	K09753|1|4e-106|383|vvi:100251623|cinnamoyl-CoA reductase [EC:1.2.1.44]	GO:0005829//cytosol	GO:0003854//3-beta-hydroxy-delta5-steroid dehydrogenase activity;GO:0050662//coenzyme binding	GO:0006694//steroid biosynthetic process;GO:0009409//response to cold;GO:0044237//cellular metabolic process;GO:0055114//oxidation-reduction process;GO:0042754//negative regulation of circadian rhythm	gi|51535204|dbj|BAD38253.1|/0/putative cinnamoyl CoA reductase [Oryza sativa Japonica Group]
Unigene23940_Zhong-531	2.32662	1.11753	K09753|1|5e-29|124|rcu:RCOM_0470860|cinnamoyl-CoA reductase [EC:1.2.1.44];K13082|3|2e-28|122|pop:POPTR_710083|bifunctional dihydroflavonol 4-reductase/flavanone 4-reductase [EC:1.1.1.219 1.1.1.234]	GO:0005783//endoplasmic reticulum	GO:0050662//coenzyme binding;GO:0003824//catalytic activity	GO:0048316//seed development;GO:0080110//sporopollenin biosynthetic process	gi|222640860|gb|EEE68992.1|/1.10431e-78/hypothetical protein OsJ_27928 [Oryza sativa Japonica Group]
CL3957.Contig1_Zhong-531	-2.00543	-1.93271	K09838|1|3e-18|91.7|cre:CHLREDRAFT_53522|zeaxanthin epoxidase [EC:1.14.13.90]	-	GO:0016491//oxidoreductase activity	GO:0055114//oxidation-reduction process	gi|125542449|gb|EAY88588.1|/0/hypothetical protein OsI_10063 [Oryza sativa Indica Group]
CL1245.Contig1_Zhong-531	-1.37779	-1.68044	K09840|1|0.0|1129|osa:9270250|9-cis-epoxycarotenoid dioxygenase [EC:1.13.11.51]	GO:0009535//chloroplast thylakoid membrane;GO:0009570//chloroplast stroma	GO:0046872//metal ion binding;GO:0045549//9-cis-epoxycarotenoid dioxygenase activity	GO:0010162//seed dormancy process;GO:0055114//oxidation-reduction process;GO:0010114//response to red light;GO:0009688//abscisic acid biosynthetic process;GO:0006950//response to stress	gi|297729399|ref|NP_001177063.1|/0/Os12g0617400 [Oryza sativa Japonica Group]
Unigene48159_Zhong-531	-1.47676	-1.90666	K09840|1|7e-32|133|osa:9270250|9-cis-epoxycarotenoid dioxygenase [EC:1.13.11.51]	GO:0009536//plastid	GO:0051213//dioxygenase activity	GO:0055114//oxidation-reduction process	gi|297729399|ref|NP_001177063.1|/1.89295e-30/Os12g0617400 [Oryza sativa Japonica Group]
Unigene29900_Zhong-531	1.69958	1.26582	K09873|1|5e-41|163|osa:4324276|aquaporin TIP	GO:0016021//integral to membrane;GO:0042807//central vacuole;GO:0009705//plant-type vacuole membrane	GO:0005215//transporter activity	GO:0006810//transport	gi|115435484|ref|NP_001042500.1|/1.32055e-39/Os01g0232000 [Oryza sativa Japonica Group]
Unigene44671_Zhong-531	1.10212	1.66	K10355|1|2e-108|390|osa:4349087|actin, other eukaryote;K05692|5|6e-107|384|mtr:MTR_7g026230|actin beta/gamma 1	GO:0005829//cytosol;GO:0005618//cell wall;GO:0005856//cytoskeleton;GO:0005739//mitochondrion;GO:0005730//nucleolus;GO:0009506//plasmodesma;GO:0009941//chloroplast envelope;GO:0009570//chloroplast stroma;GO:0005773//vacuole;GO:0005886//plasma membrane	GO:0005507//copper ion binding;GO:0005524//ATP binding	GO:0048768//root hair cell tip growth;GO:0009733//response to auxin stimulus;GO:0009845//seed germination;GO:0010114//response to red light;GO:0009651//response to salt stress;GO:0009611//response to wounding;GO:0051301//cell division;GO:0010218//response to far red light;GO:0009735//response to cytokinin stimulus;GO:0009644//response to high light intensity	gi|115482882|ref|NP_001065034.1|/3.02109e-107/Os10g0510000 [Oryza sativa Japonica Group]
Unigene224_Zhong-531	1.40119	1.73456	K10355|1|3e-17|84.7|osa:4349087|actin, other eukaryote;K05692|3|4e-16|80.9|mtr:MTR_2g008050|actin beta/gamma 1	GO:0005829//cytosol;GO:0005618//cell wall;GO:0005856//cytoskeleton;GO:0005739//mitochondrion;GO:0009506//plasmodesma;GO:0009941//chloroplast envelope;GO:0009570//chloroplast stroma;GO:0005773//vacuole;GO:0005634//nucleus;GO:0005886//plasma membrane;GO:0048046//apoplast	GO:0005507//copper ion binding;GO:0005524//ATP binding	GO:0048768//root hair cell tip growth;GO:0009651//response to salt stress	gi|293331813|ref|NP_001167929.1|/7.84759e-16/putative actin family protein [Zea mays]
Unigene44678_Zhong-531	1.35859	1.72577	K10355|1|6e-63|236|osa:4349087|actin, other eukaryote	GO:0009941//chloroplast envelope;GO:0005773//vacuole;GO:0005618//cell wall;GO:0005730//nucleolus;GO:0005829//cytosol;GO:0009570//chloroplast stroma;GO:0005856//cytoskeleton;GO:0009506//plasmodesma;GO:0005886//plasma membrane;GO:0005739//mitochondrion	GO:0005515//protein binding;GO:0005507//copper ion binding;GO:0005524//ATP binding;GO:0005200//structural constituent of cytoskeleton	GO:0007010//cytoskeleton organization;GO:0006094//gluconeogenesis;GO:0009611//response to wounding;GO:0006007//glucose catabolic process;GO:0009651//response to salt stress;GO:0010498//proteasomal protein catabolic process;GO:0051301//cell division;GO:0009733//response to auxin stimulus;GO:0032880//regulation of protein localization;GO:0009845//seed germination;GO:0009416//response to light stimu…	gi|115482882|ref|NP_001065034.1|/1.5871e-61/Os10g0510000 [Oryza sativa Japonica Group]
Unigene19293_Zhong-531	-1.93659	-2.20208	K10529|1|0.0|1060|osa:4352160|alpha-dioxygenase [EC:1.-.-.-]	-	GO:0046872//metal ion binding;GO:0004601//peroxidase activity;GO:0016702//oxidoreductase activity, acting on single donors with incorporation of molecular oxygen, incorporation of two atoms of oxygen;GO:0020037//heme binding	GO:0071446//cellular response to salicylic acid stimulus;GO:0008219//cell death;GO:0042742//defense response to bacterium;GO:0009627//systemic acquired resistance;GO:0001561//fatty acid alpha-oxidation;GO:0071732//cellular response to nitric oxide;GO:0009737//response to abscisic acid stimulus	gi|125536489|gb|EAY82977.1|/0/hypothetical protein OsI_38200 [Oryza sativa Indica Group]
Unigene19292_Zhong-531	-2.3681	-2.32416	K10529|1|1e-23|105|osa:4352160|alpha-dioxygenase [EC:1.-.-.-]	-	GO:0046872//metal ion binding;GO:0004601//peroxidase activity;GO:0016702//oxidoreductase activity, acting on single donors with incorporation of molecular oxygen, incorporation of two atoms of oxygen;GO:0020037//heme binding	GO:0071446//cellular response to salicylic acid stimulus;GO:0008219//cell death;GO:0042742//defense response to bacterium;GO:0009627//systemic acquired resistance;GO:0001561//fatty acid alpha-oxidation;GO:0071732//cellular response to nitric oxide;GO:0009737//response to abscisic acid stimulus	gi|242117510|dbj|BAH79993.1|/3.22621e-22/hypothetical protein [Oryza sativa Indica Group]
Unigene19291_Zhong-531	-1.71753	-1.93822	K10529|1|7e-31|130|osa:4352160|alpha-dioxygenase [EC:1.-.-.-]	-	GO:0046872//metal ion binding;GO:0004601//peroxidase activity;GO:0016702//oxidoreductase activity, acting on single donors with incorporation of molecular oxygen, incorporation of two atoms of oxygen;GO:0020037//heme binding	GO:0071446//cellular response to salicylic acid stimulus;GO:0008219//cell death;GO:0042742//defense response to bacterium;GO:0009627//systemic acquired resistance;GO:0001561//fatty acid alpha-oxidation;GO:0071732//cellular response to nitric oxide;GO:0009737//response to abscisic acid stimulus	gi|532138000|pdb|4KVL|A/1.58549e-29/Chain A, Crystal Structure Of Oryza Sativa Fatty Acid Alpha-dioxygenase Y379f With Palmitic Acid
Unigene39298_Zhong-531	1.58205	1.31449	K10576|1|2e-22|103|vvi:100250088|ubiquitin-conjugating enzyme E2 H [EC:6.3.2.19];K13415|2|4e-19|92.8|aly:ARALYDRAFT_912402|protein brassinosteroid insensitive 1 [EC:2.7.10.1 2.7.11.1]	GO:0016021//integral to membrane;GO:0009506//plasmodesma;GO:0009505//plant-type cell wall;GO:0005886//plasma membrane	GO:0004672//protein kinase activity;GO:0016491//oxidoreductase activity;GO:0005524//ATP binding	GO:0006468//protein phosphorylation;GO:2000605//positive regulation of secondary growth	gi|15128407|dbj|BAB62593.1|/2.95254e-120/putative receptor-like protein kinase [Oryza sativa Japonica Group]
Unigene41435_Zhong-531	1.81352	1.3752	K10576|1|2e-53|209|vvi:100250088|ubiquitin-conjugating enzyme E2 H [EC:6.3.2.19];K00924|2|1e-46|186|ath:AT1G66150|[EC:2.7.1.-]	GO:0016023//cytoplasmic membrane-bounded vesicle;GO:0016021//integral to membrane	GO:0004721//phosphoprotein phosphatase activity;GO:0004672//protein kinase activity;GO:0005524//ATP binding	GO:0016311//dephosphorylation;GO:0006468//protein phosphorylation	gi|218199084|gb|EEC81511.1|/0/hypothetical protein OsI_24881 [Oryza sativa Indica Group]
Unigene350_Zhong-531	1.95759	2.19781	K10730|1|1e-07|55.8|osa:4336217|ATP-dependent DNA helicase Q4 [EC:3.6.4.12];K01115|2|2e-07|55.1|vcn:VOLCADRAFT_99471|phospholipase D [EC:3.1.4.4];K13171|3|2e-07|55.1|ath:AT2G29210|serine/arginine repetitive matrix protein 1	-	-	-	gi|125533148|gb|EAY79696.1|/5.84363e-115/hypothetical protein OsI_34845 [Oryza sativa Indica Group]
Unigene45976_Zhong-531	3.54936	2.05029	K10990|1|1e-10|65.5|sbi:SORBI_06g014000|RecQ-mediated genome instability protein 1;K14325|2|7e-10|63.2|rcu:RCOM_1576190|RNA-binding protein with serine-rich domain 1;K01115|3|1e-09|62.4|vcn:VOLCADRAFT_99471|phospholipase D [EC:3.1.4.4]	GO:0016023//cytoplasmic membrane-bounded vesicle	-	-	gi|125535340|gb|EAY81888.1|/9.54423e-130/hypothetical protein OsI_37053 [Oryza sativa Indica Group]
Unigene43113_Zhong-531	-2.21976	1.26284	K10999|1|0.0|739|osa:4347093|cellulose synthase A [EC:2.4.1.12]	GO:0016021//integral to membrane;GO:0009507//chloroplast;GO:0005886//plasma membrane	GO:0008270//zinc ion binding;GO:0016760//cellulose synthase (UDP-forming) activity	GO:0030244//cellulose biosynthetic process;GO:0009834//secondary cell wall biogenesis;GO:0010400//rhamnogalacturonan I side chain metabolic process	gi|294979134|dbj|BAJ05813.1|/0/cellulose synthase catalytic subunit [Oryza sativa Indica Group]
Unigene45037_Zhong-531	-1.79398	1.49319	K10999|1|0.0|894|osa:4324625|cellulose synthase A [EC:2.4.1.12]	GO:0005618//cell wall;GO:0016021//integral to membrane;GO:0005886//plasma membrane	GO:0008270//zinc ion binding;GO:0016760//cellulose synthase (UDP-forming) activity	GO:0009414//response to water deprivation;GO:0050832//defense response to fungus;GO:0042742//defense response to bacterium;GO:0006970//response to osmotic stress;GO:0009834//secondary cell wall biogenesis;GO:0030244//cellulose biosynthetic process;GO:0010116//positive regulation of abscisic acid biosynthetic process	gi|172044097|sp|A2WV32.2|CESA4_ORYSI/0/RecName: Full=Cellulose synthase A catalytic subunit 4 [UDP-forming]; AltName: Full=OsCesA4
Unigene43107_Zhong-531	-1.61994	1.3676	K10999|1|1e-158|556|osa:4348853|cellulose synthase A [EC:2.4.1.12]	GO:0016021//integral to membrane;GO:0005886//plasma membrane	GO:0008270//zinc ion binding;GO:0016760//cellulose synthase (UDP-forming) activity	GO:0030244//cellulose biosynthetic process;GO:0042742//defense response to bacterium;GO:0009834//secondary cell wall biogenesis;GO:0050832//defense response to fungus	gi|222612976|gb|EEE51108.1|/2.07513e-157/hypothetical protein OsJ_31839 [Oryza sativa Japonica Group]
CL731.Contig2_Zhong-531	-1.65847	-1.79989	K10999|1|1e-43|174|zma:542514|cellulose synthase A [EC:2.4.1.12]	GO:0000139//Golgi membrane;GO:0005886//plasma membrane;GO:0016021//integral to membrane	GO:0016760//cellulose synthase (UDP-forming) activity	GO:0030244//cellulose biosynthetic process	gi|222641779|gb|EEE69911.1|/1.94746e-172/hypothetical protein OsJ_29757 [Oryza sativa Japonica Group]
Unigene45030_Zhong-531	-1.37512	1.30141	K10999|1|2e-11|65.5|osa:4324625|cellulose synthase A [EC:2.4.1.12]	-	-	-	gi|172044097|sp|A2WV32.2|CESA4_ORYSI/4.8456e-10/RecName: Full=Cellulose synthase A catalytic subunit 4 [UDP-forming]; AltName: Full=OsCesA4
CL7268.Contig1_Zhong-531	-2.15727	1.4226	K10999|1|2e-76|281|osa:4347093|cellulose synthase A [EC:2.4.1.12]	GO:0016021//integral to membrane;GO:0009507//chloroplast;GO:0005886//plasma membrane	GO:0008270//zinc ion binding;GO:0016760//cellulose synthase (UDP-forming) activity	GO:0030244//cellulose biosynthetic process;GO:0009834//secondary cell wall biogenesis;GO:0010400//rhamnogalacturonan I side chain metabolic process	gi|294979134|dbj|BAJ05813.1|/3.24888e-75/cellulose synthase catalytic subunit [Oryza sativa Indica Group]
CL6198.Contig2_Zhong-531	-1.63351	1.34452	K10999|1|3e-146|515|osa:4347093|cellulose synthase A [EC:2.4.1.12]	GO:0016021//integral to membrane;GO:0009507//chloroplast;GO:0005886//plasma membrane	GO:0008270//zinc ion binding;GO:0016760//cellulose synthase (UDP-forming) activity	GO:0030244//cellulose biosynthetic process;GO:0009834//secondary cell wall biogenesis;GO:0010400//rhamnogalacturonan I side chain metabolic process	gi|294979134|dbj|BAJ05813.1|/6.41981e-145/cellulose synthase catalytic subunit [Oryza sativa Indica Group]
Unigene43110_Zhong-531	-1.88552	1.29289	K10999|1|8e-156|547|osa:4347093|cellulose synthase A [EC:2.4.1.12]	GO:0016021//integral to membrane;GO:0009507//chloroplast;GO:0005886//plasma membrane	GO:0008270//zinc ion binding;GO:0016760//cellulose synthase (UDP-forming) activity	GO:0030244//cellulose biosynthetic process;GO:0009834//secondary cell wall biogenesis;GO:0010400//rhamnogalacturonan I side chain metabolic process	gi|115479227|ref|NP_001063207.1|/1.52448e-154/Os09g0422500 [Oryza sativa Japonica Group]
CL6198.Contig1_Zhong-531	-1.36205	1.35235	K10999|1|9e-134|474|osa:4348853|cellulose synthase A [EC:2.4.1.12]	GO:0016021//integral to membrane;GO:0009507//chloroplast;GO:0005886//plasma membrane	GO:0008270//zinc ion binding;GO:0016760//cellulose synthase (UDP-forming) activity	GO:0030244//cellulose biosynthetic process;GO:0042742//defense response to bacterium;GO:0009834//secondary cell wall biogenesis;GO:0010400//rhamnogalacturonan I side chain metabolic process;GO:0050832//defense response to fungus	gi|222612976|gb|EEE51108.1|/1.81067e-132/hypothetical protein OsJ_31839 [Oryza sativa Japonica Group]
Unigene45595_Zhong-531	1.58927	1.79711	K11086|1|3e-13|54.7|vcn:VOLCADRAFT_107252|small nuclear ribonucleoprotein B and B'	GO:0016023//cytoplasmic membrane-bounded vesicle	-	-	gi|7106524|dbj|BAA92209.1|/1.85315e-62/putative structural protein [Oryza sativa Japonica Group]
Unigene21958_Zhong-531	2.66853	1.73772	K11251|1|2e-14|75.5|osa:4332433|histone H2A	GO:0000786//nucleosome;GO:0005634//nucleus	GO:0003677//DNA binding;GO:0046982//protein heterodimerization activity	GO:0006334//nucleosome assembly	gi|115436786|ref|NP_001043136.1|/4.65609e-13/Os01g0502700 [Oryza sativa Japonica Group]
CL2189.Contig1_Zhong-531	2.76382	2.54152	K11251|1|4e-28|120|osa:4339022|histone H2A	GO:0000786//nucleosome;GO:0005634//nucleus	GO:0003677//DNA binding;GO:0046982//protein heterodimerization activity	GO:0006334//nucleosome assembly	gi|115464325|ref|NP_001055762.1|/9.68445e-27/Os05g0461400 [Oryza sativa Japonica Group]
Unigene7711_Zhong-531	2.14514	1.49364	K11252|1|6e-28|120|osa:4345904|histone H2B	GO:0000786//nucleosome;GO:0005634//nucleus	GO:0003677//DNA binding;GO:0046982//protein heterodimerization activity	GO:0006334//nucleosome assembly	gi|297608780|ref|NP_001062114.2|/1.66347e-26/Os08g0490900 [Oryza sativa Japonica Group]
Unigene29762_Zhong-531	2.52664	2.579	K11253|1|7e-16|80.1|ota:Ot11g02340|histone H3	GO:0000786//nucleosome;GO:0005634//nucleus	GO:0003677//DNA binding;GO:0046982//protein heterodimerization activity	GO:0006334//nucleosome assembly	gi|413953368|gb|AFW86017.1|/9.98807e-16/histone H3 [Zea mays]
Unigene29602_Zhong-531	-1.2806	-2.01452	K11323|1|1e-08|57.0|vcn:VOLCADRAFT_121342|histone arginine demethylase JMJD6 [EC:1.14.11.-]	GO:0016021//integral to membrane	GO:0008271//secondary active sulfate transmembrane transporter activity	-	gi|125571835|gb|EAZ13350.1|/4.63963e-77/hypothetical protein OsJ_03272 [Oryza sativa Japonica Group]
CL2395.Contig2_Zhong-531	1.3165	1.28058	K11323|1|1e-09|62.8|vcn:VOLCADRAFT_121342|histone arginine demethylase JMJD6 [EC:1.14.11.-]	GO:0009705//plant-type vacuole membrane;GO:0005886//plasma membrane	-	GO:0009834//secondary cell wall biogenesis;GO:0090358//positive regulation of tryptophan metabolic process;GO:0009826//unidimensional cell growth;GO:0090355//positive regulation of auxin metabolic process	gi|115477833|ref|NP_001062512.1|/0/Os08g0561500 [Oryza sativa Japonica Group]
Unigene46323_Zhong-531	-1.96877	-1.20151	K11323|1|4e-10|61.2|vcn:VOLCADRAFT_121342|histone arginine demethylase JMJD6 [EC:1.14.11.-]	GO:0016021//integral to membrane;GO:0016023//cytoplasmic membrane-bounded vesicle	-	-	gi|115479259|ref|NP_001063223.1|/2.38565e-49/Os09g0425900 [Oryza sativa Japonica Group]
Unigene42234_Zhong-531	1.48662	1.4432	K11323|1|4e-11|64.7|vcn:VOLCADRAFT_121342|histone arginine demethylase JMJD6 [EC:1.14.11.-]	GO:0005886//plasma membrane	GO:0005524//ATP binding;GO:0016887//ATPase activity	GO:0006200//ATP catabolic process;GO:0010584//pollen exine formation;GO:0010152//pollen maturation	gi|225216857|gb|ACN85155.1|/6.97961e-73/ABC transporter-like protein [Oryza nivara]
Unigene1594_Zhong-531	-2.28501	-2.07067	K11323|1|5e-08|56.6|vcn:VOLCADRAFT_121342|histone arginine demethylase JMJD6 [EC:1.14.11.-]	GO:0016023//cytoplasmic membrane-bounded vesicle;GO:0005618//cell wall;GO:0048046//apoplast	GO:0045735//nutrient reservoir activity;GO:0030145//manganese ion binding;GO:0050162//oxalate oxidase activity	GO:0055114//oxidation-reduction process	gi|125545345|gb|EAY91484.1|/9.53964e-128/hypothetical protein OsI_13114 [Oryza sativa Indica Group]
Unigene7921_Zhong-531	-1.62942	-2.31202	K11596|1|8e-07|52.0|osa:4342603|argonaute;K00850|2|5e-06|49.3|osa:4336113|6-phosphofructokinase [EC:2.7.1.11];K14325|3|7e-06|48.9|ppp:PHYPADRAFT_166555|RNA-binding protein with serine-rich domain 1	GO:0009505//plant-type cell wall;GO:0005794//Golgi apparatus;GO:0009506//plasmodesma;GO:0016023//cytoplasmic membrane-bounded vesicle;GO:0005886//plasma membrane;GO:0005739//mitochondrion	GO:0004190//aspartic-type endopeptidase activity	GO:0006508//proteolysis;GO:0009651//response to salt stress	gi|222631538|gb|EEE63670.1|/1.35097e-81/hypothetical protein OsJ_18488 [Oryza sativa Japonica Group]
Unigene24761_Zhong-531	-1.44337	-2.48578	K11821|1|9e-18|87.0|ath:AT1G74100|desulfoglucosinolate sulfotransferase A/B/C [EC:2.8.2.-];K15627|3|3e-07|52.0|vcn:VOLCADRAFT_90019|tether containing UBX domain for GLUT4;K14325|4|2e-06|49.7|bdi:100845778|RNA-binding protein with serine-rich domain 1;K03509|5|6e-06|47.8|vcn:VOLCADRAFT_116690|DNA polymerase eta subunit [EC:2.7.7.7]	-	GO:0008146//sulfotransferase activity	GO:0008152//metabolic process	gi|77551106|gb|ABA93903.1|/1.40385e-81/Sulfotransferase domain containing protein, expressed [Oryza sativa Japonica Group]
Unigene47169_Zhong-531	-1.95101	-1.43851	K11982|1|1e-51|201|bdi:100838213|E3 ubiquitin-protein ligase RNF115/126 [EC:6.3.2.19]	-	GO:0008270//zinc ion binding	-	gi|125543691|gb|EAY89830.1|/6.34571e-143/hypothetical protein OsI_11376 [Oryza sativa Indica Group]
Unigene37055_Zhong-531	-1.32378	-1.94207	K11982|1|3e-12|71.2|bdi:100833984|E3 ubiquitin-protein ligase RNF115/126 [EC:6.3.2.19];K13171|4|3e-11|67.8|vcn:VOLCADRAFT_121090|serine/arginine repetitive matrix protein 1	-	GO:0008270//zinc ion binding	-	gi|115483218|ref|NP_001065202.1|/2.1843e-130/Os10g0544600 [Oryza sativa Japonica Group]
CL1462.Contig4_Zhong-531	-1.96818	-1.7244	K12309|1|0.0|728|aly:ARALYDRAFT_485655|beta-galactosidase [EC:3.2.1.23];K01190|3|2e-66|252|cme:CMP078C|beta-galactosidase [EC:3.2.1.23]	GO:0016023//cytoplasmic membrane-bounded vesicle;GO:0048046//apoplast;GO:0005618//cell wall	GO:0004565//beta-galactosidase activity	GO:0005975//carbohydrate metabolic process	gi|125555810|gb|EAZ01416.1|/0/hypothetical protein OsI_23450 [Oryza sativa Indica Group]
Unigene38015_Zhong-531	1.0686	1.69845	K12309|1|0.0|951|ath:AT3G52840|beta-galactosidase [EC:3.2.1.23];K01190|3|1e-63|243|cme:CMP078C|beta-galactosidase [EC:3.2.1.23]	GO:0016023//cytoplasmic membrane-bounded vesicle;GO:0048046//apoplast	GO:0030246//carbohydrate binding;GO:0004565//beta-galactosidase activity	GO:0005975//carbohydrate metabolic process	gi|115450935|ref|NP_001049068.1|/0/Os03g0165400 [Oryza sativa Japonica Group]
Unigene36854_Zhong-531	-1.14127	-1.38746	K12309|1|2e-08|55.5|aly:ARALYDRAFT_485655|beta-galactosidase [EC:3.2.1.23]	GO:0016023//cytoplasmic membrane-bounded vesicle;GO:0048046//apoplast;GO:0005618//cell wall	GO:0004565//beta-galactosidase activity	GO:0005975//carbohydrate metabolic process	gi|125555810|gb|EAZ01416.1|/3.12119e-13/hypothetical protein OsI_23450 [Oryza sativa Indica Group]
CL7236.Contig2_Zhong-531	-1.58775	-1.54833	K12309|1|2e-73|273|ath:AT3G52840|beta-galactosidase [EC:3.2.1.23];K14325|3|6e-07|52.4|mtr:MTR_2g069490|RNA-binding protein with serine-rich domain 1;K13171|4|6e-06|48.9|aly:ARALYDRAFT_901882|serine/arginine repetitive matrix protein 1	GO:0016023//cytoplasmic membrane-bounded vesicle;GO:0048046//apoplast;GO:0005618//cell wall;GO:0009536//plastid	GO:0004565//beta-galactosidase activity	GO:0005975//carbohydrate metabolic process	gi|115468642|ref|NP_001057920.1|/3.49281e-118/Os06g0573600 [Oryza sativa Japonica Group]
Unigene7498_Zhong-531	2.69401	1.38255	K12373|1|8e-95|344|osa:4324914|hexosaminidase [EC:3.2.1.52]	GO:0016023//cytoplasmic membrane-bounded vesicle;GO:0005618//cell wall	GO:0004563//beta-N-acetylhexosaminidase activity	GO:0005975//carbohydrate metabolic process	gi|115441545|ref|NP_001045052.1|/1.56814e-93/Os01g0891000 [Oryza sativa Japonica Group]
CL5484.Contig1_Zhong-531	-1.55545	-1.23949	K12580|1|6e-09|57.4|vcn:VOLCADRAFT_92540|CCR4-NOT transcription complex subunit 3;K14325|3|3e-08|58.2|pop:POPTR_823076|RNA-binding protein with serine-rich domain 1	-	-	-	gi|115476446|ref|NP_001061819.1|/4.45053e-103/Os08g0420700 [Oryza sativa Japonica Group]
Unigene8553_Zhong-531	-1.66905	-2.12739	K12741|1|5e-07|50.8|sbi:SORBI_04g007860|heterogeneous nuclear ribonucleoprotein A1/A3;K14411|3|1e-06|49.3|osa:4348867|RNA-binding protein Musashi;K13044|4|2e-06|48.9|zma:100382653|heterogeneous nuclear ribonucleoprotein A/B/D	GO:0009536//plastid	GO:0003676//nucleic acid binding;GO:0000166//nucleotide binding	-	gi|222623699|gb|EEE57831.1|/8.53978e-39/hypothetical protein OsJ_08433 [Oryza sativa Japonica Group]
Unigene39551_Zhong-531	-1.69891	-1.79518	K12826|1|8e-06|48.1|zma:100273898|splicing factor 3A subunit 2	GO:0005737//cytoplasm	GO:0046872//metal ion binding;GO:0003677//DNA binding	-	gi|115483945|ref|NP_001065634.1|/2.13762e-45/Os11g0128300 [Oryza sativa Japonica Group]
Unigene23643_Zhong-531	-1.70088	-1.52388	K12896|1|1e-06|49.7|bdi:100846226|splicing factor, arginine/serine-rich 7;K14325|2|5e-06|47.4|aly:ARALYDRAFT_471861|RNA-binding protein with serine-rich domain 1;K01051|3|9e-06|46.6|gmx:100776781|pectinesterase [EC:3.1.1.11]	GO:0009536//plastid	-	-	gi|218195812|gb|EEC78239.1|/2.80722e-42/hypothetical protein OsI_17890 [Oryza sativa Indica Group]
Unigene47111_Zhong-531	-1.83499	-1.47171	K12896|1|1e-07|54.3|cre:CHLREDRAFT_195844|splicing factor, arginine/serine-rich 7;K14325|2|5e-07|52.4|sbi:SORBI_03g046480|RNA-binding protein with serine-rich domain 1	-	-	-	gi|297728043|ref|NP_001176385.1|/2.5523e-63/Os11g0177200 [Oryza sativa Japonica Group]
Unigene8011_Zhong-531	-1.92284	-2.04561	K13029|1|2e-13|72.4|sbi:SORBI_01g001180|4-hydroxyphenylacetaldehyde oxime monooxygenase [EC:1.14.13.68];K00517|2|2e-13|72.0|ath:AT5G42590|[EC:1.14.-.-]	-	GO:0020037//heme binding;GO:0016705//oxidoreductase activity, acting on paired donors, with incorporation or reduction of molecular oxygen;GO:0004497//monooxygenase activity;GO:0005506//iron ion binding	GO:0055114//oxidation-reduction process	gi|125548739|gb|EAY94561.1|/3.31546e-43/hypothetical protein OsI_16339 [Oryza sativa Indica Group]
CL7016.Contig3_Zhong-531	-1.89522	-2.51307	K13106|1|8e-11|66.6|smo:SELMODRAFT_442338|pre-mRNA-splicing factor CWC26;K09566|2|7e-09|60.1|vvi:100264514|peptidyl-prolyl isomerase G (cyclophilin G) [EC:5.2.1.8];K14325|3|5e-08|57.4|aly:ARALYDRAFT_471861|RNA-binding protein with serine-rich domain 1;K13171|4|2e-07|55.1|aly:ARALYDRAFT_901882|serine/arginine repetitive matrix protein 1;K00279|5|3e-07|54.7|smo:SELMODRAFT_98722|cytokinin dehydrogen…	-	GO:0050660//flavin adenine dinucleotide binding;GO:0008762//UDP-N-acetylmuramate dehydrogenase activity	GO:0055114//oxidation-reduction process	gi|218198359|gb|EEC80786.1|/0/hypothetical protein OsI_23315 [Oryza sativa Indica Group]
Unigene33508_Zhong-531	1.50547	1.28982	K13148|1|4e-22|103|rcu:RCOM_0598050|integrator complex subunit 11 [EC:3.1.27.-];K11982|3|3e-09|61.2|sbi:SORBI_03g011120|E3 ubiquitin-protein ligase RNF115/126 [EC:6.3.2.19];K05283|5|4e-09|60.8|aly:ARALYDRAFT_354960|phosphatidylinositol glycan, class W [EC:2.3.-.-]	-	GO:0008270//zinc ion binding	-	gi|125527404|gb|EAY75518.1|/0/hypothetical protein OsI_03422 [Oryza sativa Indica Group]
Unigene7382_Zhong-531	-1.4444	-2.52465	K13171|1|1e-06|49.7|ath:AT2G29210|serine/arginine repetitive matrix protein 1	GO:0016023//cytoplasmic membrane-bounded vesicle	GO:0008233//peptidase activity	GO:0006508//proteolysis	gi|125532568|gb|EAY79133.1|/3.70179e-42/hypothetical protein OsI_34240 [Oryza sativa Indica Group]
CL4815.Contig1_Zhong-531	-2.54624	-2.09138	K13171|1|1e-08|59.3|mtr:MTR_4g064740|serine/arginine repetitive matrix protein 1;K14325|3|1e-08|59.3|gmx:100783566|RNA-binding protein with serine-rich domain 1	GO:0016023//cytoplasmic membrane-bounded vesicle	GO:0004553//hydrolase activity, hydrolyzing O-glycosyl compounds	GO:0005975//carbohydrate metabolic process	gi|297725749|ref|NP_001175238.1|/1.61765e-163/Os07g0539300 [Oryza sativa Japonica Group]
Unigene42540_Zhong-531	1.825	1.38844	K13171|1|1e-08|60.5|vvi:100262120|serine/arginine repetitive matrix protein 1;K14325|4|2e-08|60.1|rcu:RCOM_1576190|RNA-binding protein with serine-rich domain 1	GO:0016023//cytoplasmic membrane-bounded vesicle;GO:0005618//cell wall;GO:0005576//extracellular region	GO:0042802//identical protein binding;GO:0004252//serine-type endopeptidase activity	GO:0006508//proteolysis;GO:0043086//negative regulation of catalytic activity	gi|116309927|emb|CAH66960.1|/0/OSIGBa0147H17.8 [Oryza sativa Indica Group]
Unigene7920_Zhong-531	-1.73045	-2.48302	K13171|1|2e-10|64.3|rcu:RCOM_0733150|serine/arginine repetitive matrix protein 1;K01051|2|5e-10|63.2|gmx:100776781|pectinesterase [EC:3.1.1.11];K01115|4|2e-09|61.6|vcn:VOLCADRAFT_99471|phospholipase D [EC:3.1.4.4]	GO:0009505//plant-type cell wall;GO:0005794//Golgi apparatus;GO:0009506//plasmodesma;GO:0016023//cytoplasmic membrane-bounded vesicle;GO:0005886//plasma membrane;GO:0005739//mitochondrion	GO:0004190//aspartic-type endopeptidase activity	GO:0006508//proteolysis;GO:0009651//response to salt stress	gi|115463793|ref|NP_001055496.1|/3.24499e-159/Os05g0402900 [Oryza sativa Japonica Group]
CL5196.Contig1_Zhong-531	-1.58341	-1.10924	K13171|1|2e-11|68.6|mtr:MTR_4g064740|serine/arginine repetitive matrix protein 1	GO:0005634//nucleus;GO:0009536//plastid	GO:0046872//metal ion binding;GO:0003677//DNA binding	GO:0006355//regulation of transcription, DNA-dependent	gi|115455531|ref|NP_001051366.1|/1.66556e-152/Os03g0764100 [Oryza sativa Japonica Group]
Unigene41799_Zhong-531	-1.40927	1.42118	K13171|1|2e-12|71.2|ath:AT2G29210|serine/arginine repetitive matrix protein 1	GO:0016023//cytoplasmic membrane-bounded vesicle;GO:0009536//plastid	-	GO:0009834//secondary cell wall biogenesis	gi|125524514|gb|EAY72628.1|/5.96472e-129/hypothetical protein OsI_00494 [Oryza sativa Indica Group]
Unigene46279_Zhong-531	-1.39808	-2.18113	K13171|1|3e-07|53.5|gmx:100790051|serine/arginine repetitive matrix protein 1;K14325|3|1e-06|51.6|mtr:MTR_2g069490|RNA-binding protein with serine-rich domain 1	-	-	GO:0009062//fatty acid catabolic process;GO:0009739//response to gibberellin stimulus	gi|297720375|ref|NP_001172549.1|/5.13957e-60/Os01g0727700 [Oryza sativa Japonica Group]
Unigene30130_Zhong-531	-1.44168	-2.32925	K13171|1|3e-09|60.8|mtr:MTR_4g064740|serine/arginine repetitive matrix protein 1;K14325|3|9e-09|59.3|gmx:100783566|RNA-binding protein with serine-rich domain 1	-	GO:0004197//cysteine-type endopeptidase activity	GO:0006508//proteolysis	gi|125533285|gb|EAY79833.1|/1.8074e-145/hypothetical protein OsI_34992 [Oryza sativa Indica Group]
Unigene41265_Zhong-531	-1.40241	-1.41675	K13171|1|3e-09|61.6|aly:ARALYDRAFT_901882|serine/arginine repetitive matrix protein 1;K14306|2|2e-08|58.9|aly:ARALYDRAFT_483630|nuclear pore complex protein Nup62	GO:0005634//nucleus	GO:0046872//metal ion binding;GO:0003677//DNA binding	GO:0006355//regulation of transcription, DNA-dependent	gi|125528907|gb|EAY77021.1|/0/hypothetical protein OsI_04976 [Oryza sativa Indica Group]
Unigene29522_Zhong-531	-2.23883	-1.9565	K13171|1|3e-10|63.2|vvi:100262120|serine/arginine repetitive matrix protein 1	GO:0016023//cytoplasmic membrane-bounded vesicle	GO:0008233//peptidase activity	GO:0006508//proteolysis	gi|125532569|gb|EAY79134.1|/6.78854e-48/hypothetical protein OsI_34241 [Oryza sativa Indica Group]
Unigene26596_Zhong-531	-3.15051	1.80195	K13171|1|3e-12|70.5|vvi:100262120|serine/arginine repetitive matrix protein 1	GO:0016023//cytoplasmic membrane-bounded vesicle	GO:0042802//identical protein binding;GO:0004252//serine-type endopeptidase activity	GO:0006508//proteolysis;GO:0043086//negative regulation of catalytic activity	gi|47777389|gb|AAT38023.1|/4.71272e-169/putative serine protease [Oryza sativa Japonica Group]
Unigene18222_Zhong-531	-1.7644	-2.59012	K13171|1|3e-13|73.6|mtr:MTR_4g064740|serine/arginine repetitive matrix protein 1	-	-	-	gi|115476400|ref|NP_001061796.1|/3.80948e-147/Os08g0412700 [Oryza sativa Japonica Group]
CL6500.Contig1_Zhong-531	-2.04114	-1.53675	K13171|1|4e-06|48.5|vvi:100262120|serine/arginine repetitive matrix protein 1	GO:0005576//extracellular region;GO:0016023//cytoplasmic membrane-bounded vesicle	-	-	gi|115489696|ref|NP_001067335.1|/7.6932e-72/Os12g0630100 [Oryza sativa Japonica Group]
Unigene39700_Zhong-531	1.88213	2.57416	K13171|1|4e-06|50.4|ath:AT2G29210|serine/arginine repetitive matrix protein 1	GO:0016023//cytoplasmic membrane-bounded vesicle	-	-	gi|125543093|gb|EAY89232.1|/3.64438e-140/hypothetical protein OsI_10729 [Oryza sativa Indica Group]
Unigene41798_Zhong-531	-2.91955	1.79492	K13171|1|4e-10|62.0|ath:AT2G29210|serine/arginine repetitive matrix protein 1;K00850|4|6e-10|61.6|osa:4336113|6-phosphofructokinase [EC:2.7.1.11]	GO:0016023//cytoplasmic membrane-bounded vesicle;GO:0031225//anchored to membrane;GO:0005886//plasma membrane	-	GO:0009834//secondary cell wall biogenesis	gi|115462271|ref|NP_001054735.1|/2.46856e-89/Os05g0163300 [Oryza sativa Japonica Group]
Unigene29600_Zhong-531	-1.91592	-2.12121	K13171|1|4e-10|64.7|vvi:100262120|serine/arginine repetitive matrix protein 1;K00558|2|2e-06|52.8|cre:CHLREDRAFT_15852|DNA (cytosine-5-)-methyltransferase [EC:2.1.1.37]	GO:0016021//integral to membrane	GO:0008271//secondary active sulfate transmembrane transporter activity	-	gi|125527517|gb|EAY75631.1|/0/hypothetical protein OsI_03536 [Oryza sativa Indica Group]
Unigene27458_Zhong-531	-1.52715	-1.63145	K13171|1|5e-06|49.7|vvi:100262120|serine/arginine repetitive matrix protein 1	-	-	-	gi|115469418|ref|NP_001058308.1|/2.63128e-102/Os06g0666400 [Oryza sativa Japonica Group]
CL1612.Contig2_Zhong-531	-1.62578	-1.93222	K13171|1|5e-10|64.3|aly:ARALYDRAFT_901882|serine/arginine repetitive matrix protein 1	-	GO:0003677//DNA binding	GO:0006355//regulation of transcription, DNA-dependent	gi|115474145|ref|NP_001060671.1|/2.79187e-180/Os07g0684800 [Oryza sativa Japonica Group]
CL1326.Contig2_Zhong-531	1.47348	1.65127	K13171|1|5e-15|80.5|ath:AT2G29210|serine/arginine repetitive matrix protein 1	GO:0009505//plant-type cell wall;GO:0046658//anchored to plasma membrane;GO:0009506//plasmodesma;GO:0016023//cytoplasmic membrane-bounded vesicle;GO:0005783//endoplasmic reticulum	GO:0004553//hydrolase activity, hydrolyzing O-glycosyl compounds	GO:0005975//carbohydrate metabolic process;GO:0007154//cell communication	gi|115481224|ref|NP_001064205.1|/0/Os10g0160100 [Oryza sativa Japonica Group]
Unigene15507_Zhong-531	-1.51846	-1.52039	K13171|1|7e-15|79.3|ath:AT2G29210|serine/arginine repetitive matrix protein 1	-	GO:0003677//DNA binding	-	gi|115452163|ref|NP_001049682.1|/1.51201e-124/Os03g0270000 [Oryza sativa Japonica Group]
Unigene18260_Zhong-531	-2.30188	-1.5557	K13171|1|7e-15|80.5|mtr:MTR_4g064740|serine/arginine repetitive matrix protein 1	GO:0016023//cytoplasmic membrane-bounded vesicle;GO:0005618//cell wall;GO:0005774//vacuolar membrane;GO:0048046//apoplast	GO:0042972	GO:0005975//carbohydrate metabolic process;GO:0009617//response to bacterium;GO:0009817//defense response to fungus, incompatible interaction;GO:0002215//defense response to nematode;GO:0009651//response to salt stress	gi|115463555|ref|NP_001055377.1|/0/Os05g0375400 [Oryza sativa Japonica Group]
Unigene14426_Zhong-531	-2.38084	-1.11706	K13171|1|8e-06|48.9|vvi:100262120|serine/arginine repetitive matrix protein 1	GO:0016023//cytoplasmic membrane-bounded vesicle	-	-	gi|115446981|ref|NP_001047270.1|/1.23058e-59/Os02g0586900 [Oryza sativa Japonica Group]
CL2265.Contig1_Zhong-531	-2.34578	-1.83171	K13171|1|9e-06|48.1|mtr:MTR_4g064740|serine/arginine repetitive matrix protein 1	-	-	-	gi|218191418|gb|EEC73845.1|/6.71934e-54/hypothetical protein OsI_08600 [Oryza sativa Indica Group]
CL1263.Contig3_Zhong-531	-2.45533	-1.95587	K13230|1|1e-47|188|zma:100147731|2,4,7-trihydroxy-1,4-benzoxazin-3-one-glucoside 7-O-methyltransferase [EC:2.1.1.241];K16040|2|1e-43|174|vvi:100233030|trans-resveratrol di-O-methyltransferase [EC:2.1.1.240];K13066|3|1e-25|115|pop:POPTR_824484|caffeic acid 3-O-methyltransferase [EC:2.1.1.68];K05279|4|4e-25|113|aly:ARALYDRAFT_495497|flavonol 3-O-methyltransferase [EC:2.1.1.76]	-	GO:0008171//O-methyltransferase activity;GO:0046983//protein dimerization activity	GO:0032259//methylation	gi|125530971|gb|EAY77536.1|/9.89102e-156/hypothetical protein OsI_32576 [Oryza sativa Indica Group]
Unigene37536_Zhong-531	1.15976	1.91656	K13232|1|2e-16|82.8|vvi:100259169|stilbene synthase [EC:2.3.1.95]	GO:0005783//endoplasmic reticulum	GO:0090439//tetraketide alpha-pyrone synthase activity	GO:0030639//polyketide biosynthetic process;GO:0080110//sporopollenin biosynthetic process	gi|115482596|ref|NP_001064891.1|/2.43339e-75/Os10g0484800 [Oryza sativa Japonica Group]
Unigene13984_Zhong-531	-1.72957	-1.97995	K13280|1|2e-64|242|osa:4331226|signal peptidase, endoplasmic reticulum-type [EC:3.4.-.-]	GO:0016023//cytoplasmic membrane-bounded vesicle;GO:0005886//plasma membrane;GO:0005774//vacuolar membrane;GO:0016021//integral to membrane;GO:0005783//endoplasmic reticulum	GO:0008233//peptidase activity	GO:0006465//signal peptide processing;GO:0006508//proteolysis	gi|218191860|gb|EEC74287.1|/3.47003e-64/hypothetical protein OsI_09537 [Oryza sativa Indica Group]
Unigene24235_Zhong-531	-1.413	-2.01014	K13289|1|0.0|1028|osa:4328060|cathepsin A (carboxypeptidase C) [EC:3.4.16.5]	GO:0005773//vacuole;GO:0016023//cytoplasmic membrane-bounded vesicle;GO:0005576//extracellular region;GO:0005829//cytosol	GO:0004185//serine-type carboxypeptidase activity	GO:0006508//proteolysis	gi|115443775|ref|NP_001045667.1|/0/Os02g0114200 [Oryza sativa Japonica Group]
Unigene42462_Zhong-531	-1.42863	-1.25214	K13289|1|3e-66|249|rcu:RCOM_1627120|cathepsin A (carboxypeptidase C) [EC:3.4.16.5];K09756|5|3e-62|236|ath:AT5G09640|serine carboxypeptidase-like 19 [EC:3.4.16.- 2.3.1.91]	GO:0016023//cytoplasmic membrane-bounded vesicle	GO:0004185//serine-type carboxypeptidase activity	GO:0006508//proteolysis	gi|218185663|gb|EEC68090.1|/6.59133e-163/hypothetical protein OsI_35963 [Oryza sativa Indica Group]
Unigene32016_Zhong-531	1.09263	1.13163	K13356|1|6e-39|156|osa:4331746|fatty acyl-CoA reductase [EC:1.2.1.-]	GO:0009536//plastid	GO:0080019//fatty-acyl-CoA reductase (alcohol-forming) activity	GO:0010584//pollen exine formation;GO:0055114//oxidation-reduction process	gi|218192161|gb|EEC74588.1|/1.63288e-37/hypothetical protein OsI_10168 [Oryza sativa Indica Group]
Unigene45111_Zhong-531	-2.16396	-2.14569	K13407|1|7e-32|135|rcu:RCOM_0992750|cytochrome P450, family 94, subfamily A, polypeptide 1 (fatty acid omega-hydroxylase) [EC:1.14.-.-];K00517|4|4e-26|116|ath:AT3G56630|[EC:1.14.-.-]	GO:0016023//cytoplasmic membrane-bounded vesicle	GO:0005488//binding;GO:0016491//oxidoreductase activity	-	gi|125529130|gb|EAY77244.1|/2.82747e-108/hypothetical protein OsI_05218 [Oryza sativa Indica Group]
Unigene44499_Zhong-531	-1.06665	-1.1814	K13412|1|1e-26|117|bdi:100844141|calcium-dependent protein kinase [EC:2.7.11.1]	GO:0005829//cytosol;GO:0005886//plasma membrane	GO:0004674//protein serine/threonine kinase activity;GO:0005509//calcium ion binding;GO:0004713//protein tyrosine kinase activity;GO:0005524//ATP binding	GO:0046777//protein autophosphorylation;GO:0010359//regulation of anion channel activity;GO:0010119//regulation of stomatal movement;GO:0009738//abscisic acid mediated signaling pathway	gi|215765429|dbj|BAG87126.1|/1.58658e-43/unnamed protein product [Oryza sativa Japonica Group]
Unigene7653_Zhong-531	1.28036	1.45758	K13415|1|3e-27|122|sbi:SORBI_03g032990|protein brassinosteroid insensitive 1 [EC:2.7.10.1 2.7.11.1]	GO:0016023//cytoplasmic membrane-bounded vesicle	-	-	gi|125555345|gb|EAZ00951.1|/0/hypothetical protein OsI_22981 [Oryza sativa Indica Group]
Unigene41433_Zhong-531	2.06041	1.4392	K13415|1|9e-09|56.6|vvi:100252647|protein brassinosteroid insensitive 1 [EC:2.7.10.1 2.7.11.1];K13420|2|2e-08|55.5|ath:AT5G46330|LRR receptor-like serine/threonine-protein kinase FLS2 [EC:2.7.11.1]	GO:0016023//cytoplasmic membrane-bounded vesicle;GO:0016021//integral to membrane	GO:0004672//protein kinase activity;GO:0005524//ATP binding	GO:0006468//protein phosphorylation	gi|222636426|gb|EEE66558.1|/1.79452e-57/hypothetical protein OsJ_23077 [Oryza sativa Japonica Group]
Unigene24368_Zhong-531	1.15841	1.41629	K13416|1|4e-33|140|rcu:RCOM_1534760|brassinosteroid insensitive 1-associated receptor kinase 1 [EC:2.7.10.1 2.7.11.1];K13418|4|5e-32|136|pop:POPTR_913861|somatic embryogenesis receptor kinase 1 [EC:2.7.10.1 2.7.11.1];K13417|5|1e-31|134|aly:ARALYDRAFT_899604|somatic embryogenesis receptor kinase 4 [EC:2.7.10.1 2.7.11.1]	GO:0016021//integral to membrane;GO:0005739//mitochondrion;GO:0016023//cytoplasmic membrane-bounded vesicle;GO:0005886//plasma membrane	GO:0004672//protein kinase activity;GO:0005524//ATP binding;GO:0032440//2-alkenal reductase [NAD(P)] activity	GO:0006468//protein phosphorylation;GO:0055114//oxidation-reduction process	gi|115435376|ref|NP_001042446.1|/1.4036e-128/Os01g0223600 [Oryza sativa Japonica Group]
Unigene38729_Zhong-531	2.22965	1.40025	K13417|1|3e-18|90.5|aly:ARALYDRAFT_899604|somatic embryogenesis receptor kinase 4 [EC:2.7.10.1 2.7.11.1];K00924|2|6e-18|89.4|osa:4333912|[EC:2.7.1.-];K13416|4|5e-17|86.3|aly:ARALYDRAFT_491347|brassinosteroid insensitive 1-associated receptor kinase 1 [EC:2.7.10.1 2.7.11.1]	GO:0005886//plasma membrane;GO:0016021//integral to membrane	GO:0004672//protein kinase activity;GO:0005524//ATP binding	GO:0006468//protein phosphorylation	gi|218192718|gb|EEC75145.1|/1.48639e-113/hypothetical protein OsI_11343 [Oryza sativa Indica Group]
Unigene38172_Zhong-531	1.48038	1.23495	K13417|1|7e-42|169|ath:AT2G13790|somatic embryogenesis receptor kinase 4 [EC:2.7.10.1 2.7.11.1];K13416|3|2e-41|167|ath:AT4G33430|brassinosteroid insensitive 1-associated receptor kinase 1 [EC:2.7.10.1 2.7.11.1]	GO:0016021//integral to membrane;GO:0016023//cytoplasmic membrane-bounded vesicle;GO:0005886//plasma membrane	GO:0004703//G-protein coupled receptor kinase activity;GO:0005524//ATP binding;GO:0032440//2-alkenal reductase [NAD(P)] activity	GO:0006468//protein phosphorylation;GO:0055114//oxidation-reduction process	gi|218192776|gb|EEC75203.1|/4.7869e-140/hypothetical protein OsI_11455 [Oryza sativa Indica Group]
Unigene38175_Zhong-531	1.38522	1.2113	K13418|1|1e-10|64.3|vvi:100247683|somatic embryogenesis receptor kinase 1 [EC:2.7.10.1 2.7.11.1]	GO:0016021//integral to membrane;GO:0016023//cytoplasmic membrane-bounded vesicle;GO:0005886//plasma membrane	GO:0004672//protein kinase activity;GO:0016491//oxidoreductase activity;GO:0005524//ATP binding	GO:0006468//protein phosphorylation	gi|218192776|gb|EEC75203.1|/1.24681e-108/hypothetical protein OsI_11455 [Oryza sativa Indica Group]
Unigene38608_Zhong-531	-2.13268	-1.6236	K13420|1|2e-62|238|osa:4337016|LRR receptor-like serine/threonine-protein kinase FLS2 [EC:2.7.11.1]	GO:0016023//cytoplasmic membrane-bounded vesicle	GO:0004713//protein tyrosine kinase activity;GO:0005524//ATP binding	GO:0018108//peptidyl-tyrosine phosphorylation	gi|125532294|gb|EAY78859.1|/0/hypothetical protein OsI_33964 [Oryza sativa Indica Group]
Unigene18032_Zhong-531	-1.79324	-1.92279	K13420|1|4e-17|85.1|rcu:RCOM_0633880|LRR receptor-like serine/threonine-protein kinase FLS2 [EC:2.7.11.1];K13428|5|2e-13|72.8|aly:ARALYDRAFT_488953|LRR receptor-like serine/threonine-protein kinase EFR [EC:2.7.11.1]	GO:0016023//cytoplasmic membrane-bounded vesicle;GO:0009536//plastid	GO:0005524//ATP binding;GO:0004674//protein serine/threonine kinase activity	GO:0006468//protein phosphorylation	gi|125527348|gb|EAY75462.1|/1.70302e-74/hypothetical protein OsI_03363 [Oryza sativa Indica Group]
CL1348.Contig1_Zhong-531	-1.50026	-2.56406	K13424|1|1e-24|112|sbi:SORBI_09g023270|WRKY transcription factor 33	-	GO:0044212//transcription regulatory region DNA binding;GO:0043565//sequence-specific DNA binding;GO:0003700//sequence-specific DNA binding transcription factor activity	GO:0010200//response to chitin;GO:0045892//negative regulation of transcription, DNA-dependent;GO:0016036//cellular response to phosphate starvation;GO:0080169//cellular response to boron-containing substance deprivation	gi|46394256|tpg|DAA05066.1|/0/TPA_inf: WRKY transcription factor 1 [Oryza sativa (japonica cultivar-group)]
CL4639.Contig1_Zhong-531	-2.72378	-3.03513	K13424|1|2e-20|95.1|zma:100281160|WRKY transcription factor 33	-	GO:0003700//sequence-specific DNA binding transcription factor activity;GO:0043565//sequence-specific DNA binding	GO:0006355//regulation of transcription, DNA-dependent	gi|55295934|dbj|BAD67802.1|/3.18668e-33/putative transcription factor NtWRKY4 [Oryza sativa Japonica Group]
CL4288.Contig1_Zhong-531	-1.4237	-1.81874	K13424|1|2e-61|231|osa:4338474|WRKY transcription factor 33	-	GO:0043565//sequence-specific DNA binding;GO:0003700//sequence-specific DNA binding transcription factor activity	GO:0009414//response to water deprivation;GO:0009651//response to salt stress;GO:0042742//defense response to bacterium;GO:0009409//response to cold;GO:0006355//regulation of transcription, DNA-dependent;GO:0010120//camalexin biosynthetic process;GO:0010200//response to chitin;GO:0070370//cellular heat acclimation;GO:0010508//positive regulation of autophagy;GO:0050832//defense response to fungus	gi|46394360|tpg|DAA05118.1|/2.96766e-60/TPA_inf: WRKY transcription factor 53 [Oryza sativa (indica cultivar-group)]
Unigene29999_Zhong-531	-1.66669	-1.45435	K13424|1|2e-86|316|osa:4338474|WRKY transcription factor 33	-	GO:0043565//sequence-specific DNA binding;GO:0003700//sequence-specific DNA binding transcription factor activity	GO:0009414//response to water deprivation;GO:0009651//response to salt stress;GO:0042742//defense response to bacterium;GO:0009409//response to cold;GO:0006355//regulation of transcription, DNA-dependent;GO:0010120//camalexin biosynthetic process;GO:0010200//response to chitin;GO:0070370//cellular heat acclimation;GO:0010508//positive regulation of autophagy;GO:0050832//defense response to fungus	gi|115463305|ref|NP_001055252.1|/2.96742e-85/Os05g0343400 [Oryza sativa Japonica Group]
CL554.Contig1_Zhong-531	-1.47282	-1.59243	K13424|1|4e-96|347|osa:4338474|WRKY transcription factor 33	-	GO:0043565//sequence-specific DNA binding;GO:0003700//sequence-specific DNA binding transcription factor activity	GO:0009414//response to water deprivation;GO:0009651//response to salt stress;GO:0042742//defense response to bacterium;GO:0009409//response to cold;GO:0006355//regulation of transcription, DNA-dependent;GO:0010120//camalexin biosynthetic process;GO:0010200//response to chitin;GO:0070370//cellular heat acclimation;GO:0010508//positive regulation of autophagy;GO:0050832//defense response to fungus	gi|115463305|ref|NP_001055252.1|/6.29633e-95/Os05g0343400 [Oryza sativa Japonica Group]
Unigene18278_Zhong-531	-1.55542	-1.51503	K13424|1|7e-31|130|osa:4338474|WRKY transcription factor 33;K02140|2|3e-06|48.9|ota:Ot10g02310|F-type H+-transporting ATPase subunit g [EC:3.6.3.14];K03509|4|8e-06|47.4|vcn:VOLCADRAFT_116690|DNA polymerase eta subunit [EC:2.7.7.7]	-	GO:0043565//sequence-specific DNA binding;GO:0003700//sequence-specific DNA binding transcription factor activity	GO:0009414//response to water deprivation;GO:0009651//response to salt stress;GO:0042742//defense response to bacterium;GO:0009409//response to cold;GO:0006355//regulation of transcription, DNA-dependent;GO:0010120//camalexin biosynthetic process;GO:0010200//response to chitin;GO:0070370//cellular heat acclimation;GO:0010508//positive regulation of autophagy;GO:0050832//defense response to fungus	gi|115463305|ref|NP_001055252.1|/1.2158e-29/Os05g0343400 [Oryza sativa Japonica Group]
Unigene17297_Zhong-531	-1.48628	-2.00057	K13428|1|8e-09|50.8|aly:ARALYDRAFT_488953|LRR receptor-like serine/threonine-protein kinase EFR [EC:2.7.11.1];K13420|5|8e-08|52.4|pop:POPTR_1075175|LRR receptor-like serine/threonine-protein kinase FLS2 [EC:2.7.11.1]	GO:0016023//cytoplasmic membrane-bounded vesicle;GO:0016021//integral to membrane;GO:0005739//mitochondrion	GO:0005524//ATP binding;GO:0004674//protein serine/threonine kinase activity	GO:0006468//protein phosphorylation	gi|297612226|ref|NP_001068309.2|/7.43072e-22/Os11g0625900 [Oryza sativa Japonica Group]
Unigene41587_Zhong-531	-1.87815	-2.2758	K13430|1|1e-32|135|rcu:RCOM_1078760|serine/threonine-protein kinase PBS1 [EC:2.7.11.1]	GO:0009507//chloroplast	GO:0005524//ATP binding;GO:0004674//protein serine/threonine kinase activity	GO:0006468//protein phosphorylation	gi|115480811|ref|NP_001063999.1|/1.30295e-55/Os09g0572600 [Oryza sativa Japonica Group]
Unigene48995_Zhong-531	-1.26862	-1.6686	K13447|1|4e-15|77.8|bdi:100826490|respiratory burst oxidase [EC:1.6.3.- 1.11.1.-]	GO:0016021//integral to membrane;GO:0043231//intracellular membrane-bounded organelle;GO:0044444//cytoplasmic part	GO:0050664//oxidoreductase activity, acting on NAD(P)H, oxygen as acceptor	GO:0055114//oxidation-reduction process;GO:0065007//biological regulation;GO:0006950//response to stress	gi|218185875|gb|EEC68302.1|/1.32481e-31/hypothetical protein OsI_36373 [Oryza sativa Indica Group]
CL1544.Contig2_Zhong-531	-1.77565	-1.38593	K13448|1|3e-60|229|osa:4343922|calcium-binding protein CML	GO:0005737//cytoplasm;GO:0005886//plasma membrane	GO:0005509//calcium ion binding	GO:0006281//DNA repair	gi|122249017|sp|Q338P8.1|CML8_ORYSJ/1.10681e-101/RecName: Full=Probable calcium-binding protein CML8; AltName: Full=Calmodulin-like protein 8
Unigene7603_Zhong-531	-2.57015	-2.89437	K13449|1|5e-46|181|vvi:100258414|pathogenesis-related protein 1;K14325|5|4e-09|59.3|sbi:SORBI_03g046480|RNA-binding protein with serine-rich domain 1	GO:0005576//extracellular region;GO:0016023//cytoplasmic membrane-bounded vesicle	-	-	gi|115470419|ref|NP_001058808.1|/8.28024e-99/Os07g0124900 [Oryza sativa Japonica Group]
Unigene23630_Zhong-531	-1.24124	-1.10493	K13464|1|2e-133|473|osa:4343899|jasmonate ZIM domain-containing protein	-	-	-	gi|125559167|gb|EAZ04703.1|/6.56049e-134/hypothetical protein OsI_26864 [Oryza sativa Indica Group]
Unigene12637_Zhong-531	-1.51473	-1.91657	K13464|1|3e-17|84.7|osa:4348533|jasmonate ZIM domain-containing protein	-	-	-	gi|115481840|ref|NP_001064513.1|/7.65913e-16/Os10g0392400 [Oryza sativa Japonica Group]
Unigene8744_Zhong-531	-1.94906	-1.82912	K13464|1|7e-114|407|osa:4331833|jasmonate ZIM domain-containing protein	-	-	-	gi|115451133|ref|NP_001049167.1|/1.33498e-112/Os03g0180900 [Oryza sativa Japonica Group]
Unigene32374_Zhong-531	1.2031	1.20773	K13473|1|1e-30|132|osa:4331523|chitin elicitor-binding protein;K01115|3|2e-24|112|vcn:VOLCADRAFT_99471|phospholipase D [EC:3.1.4.4];K14709|5|2e-22|105|vcn:VOLCADRAFT_104214|solute carrier family 39 (zinc transporter), member 1/2/3	GO:0016023//cytoplasmic membrane-bounded vesicle	-	GO:0016998//cell wall macromolecule catabolic process	gi|218202258|gb|EEC84685.1|/0/hypothetical protein OsI_31607 [Oryza sativa Indica Group]
CL1901.Contig1_Zhong-531	-1.714	-1.96273	K13496|1|1e-62|238|ath:AT2G36780|UDP-glucosyl transferase 73C [EC:2.4.1.-]	GO:0009536//plastid	GO:0016758//transferase activity, transferring hexosyl groups	GO:0008152//metabolic process	gi|115444947|ref|NP_001046253.1|/7.73134e-163/Os02g0206700 [Oryza sativa Japonica Group]
Unigene38302_Zhong-531	1.41848	1.81891	K13508|1|5e-74|275|aly:ARALYDRAFT_478480|glycerol-3-phosphate acyltransferase [EC:2.3.1.15]	-	GO:0016746//transferase activity, transferring acyl groups	GO:0008152//metabolic process	gi|115481996|ref|NP_001064591.1|/7.21531e-118/Os10g0413400 [Oryza sativa Japonica Group]
Unigene29557_Zhong-531	-1.20356	-1.46562	K13535|1|9e-06|50.1|cre:CHLREDRAFT_121979|cardiolipin-specific phospholipase [EC:3.1.1.-]	GO:0009507//chloroplast	GO:0080124//pheophytinase activity	GO:0015996//chlorophyll catabolic process	gi|218198147|gb|EEC80574.1|/0/hypothetical protein OsI_22903 [Oryza sativa Indica Group]
Unigene9379_Zhong-531	-1.08875	-1.33685	K13606|1|0.0|989|osa:4327178|chlorophyll(ide) b reductase [EC:1.1.1.294]	GO:0016021//integral to membrane;GO:0009535//chloroplast thylakoid membrane;GO:0042170//plastid membrane	GO:0034256//chlorophyll(ide) b reductase activity;GO:0047936//glucose 1-dehydrogenase [NAD(P)] activity	GO:0055114//oxidation-reduction process;GO:0010304//PSII associated light-harvesting complex II catabolic process;GO:0015996//chlorophyll catabolic process	gi|218187794|gb|EEC70221.1|/0/hypothetical protein OsI_00981 [Oryza sativa Indica Group]
CL4249.Contig1_Zhong-531	1.3141	1.21002	K13680|1|0.0|731|osa:4328585|beta-mannan synthase [EC:2.4.1.32]	GO:0000139//Golgi membrane;GO:0016021//integral to membrane	GO:0051753//mannan synthase activity;GO:0047259	GO:0009294//DNA mediated transformation;GO:0009617//response to bacterium	gi|115444769|ref|NP_001046164.1|/0/Os02g0192500 [Oryza sativa Japonica Group]
Unigene30069_Zhong-531	1.63615	1.37005	K13680|1|3e-95|346|osa:4328585|beta-mannan synthase [EC:2.4.1.32]	GO:0000139//Golgi membrane;GO:0016021//integral to membrane	GO:0051753//mannan synthase activity;GO:0047259	GO:0009294//DNA mediated transformation;GO:0009617//response to bacterium	gi|125538438|gb|EAY84833.1|/1.53515e-94/hypothetical protein OsI_06199 [Oryza sativa Indica Group]
Unigene37529_Zhong-531	-2.22585	-1.71984	K13691|1|2e-22|101|osa:4347593|pathogen-inducible salicylic acid glucosyltransferase [EC:2.4.1.-]	-	GO:0016758//transferase activity, transferring hexosyl groups	GO:0008152//metabolic process	gi|218196202|gb|EEC78629.1|/7.79862e-53/hypothetical protein OsI_18682 [Oryza sativa Indica Group]
CL1617.Contig1_Zhong-531	-1.31143	-1.18354	K13783|1|0.0|999|osa:4344694|MFS transporter, OPA family, solute carrier family 37 (glycerol-3-phosphate transporter), member 1/2	GO:0016021//integral to membrane;GO:0005739//mitochondrion	GO:0005215//transporter activity	GO:0055062//phosphate ion homeostasis;GO:0055085//transmembrane transport	gi|125602240|gb|EAZ41565.1|/0/hypothetical protein OsJ_26089 [Oryza sativa Japonica Group]
CL4399.Contig1_Zhong-531	-2.6059	-2.0945	K14207|1|2e-66|250|rcu:RCOM_0012320|solute carrier family 38 (sodium-coupled neutral amino acid transporter), member 2	GO:0016021//integral to membrane;GO:0005774//vacuolar membrane	-	-	gi|222619474|gb|EEE55606.1|/2.74819e-126/hypothetical protein OsJ_03923 [Oryza sativa Japonica Group]
Unigene8193_Zhong-531	-1.83048	-2.0128	K14207|1|4e-11|65.5|zma:100283030|solute carrier family 38 (sodium-coupled neutral amino acid transporter), member 2	GO:0016021//integral to membrane;GO:0005774//vacuolar membrane	-	-	gi|222619474|gb|EEE55606.1|/2.49092e-32/hypothetical protein OsJ_03923 [Oryza sativa Japonica Group]
Unigene304_Zhong-531	-2.14495	-2.07129	K14207|1|5e-22|100|zma:100283030|solute carrier family 38 (sodium-coupled neutral amino acid transporter), member 2	GO:0016021//integral to membrane;GO:0005774//vacuolar membrane	-	-	gi|222619474|gb|EEE55606.1|/3.23414e-46/hypothetical protein OsJ_03923 [Oryza sativa Japonica Group]
Unigene24623_Zhong-531	-1.40346	-1.60671	K14207|1|7e-54|206|zma:100283030|solute carrier family 38 (sodium-coupled neutral amino acid transporter), member 2	GO:0016021//integral to membrane;GO:0005774//vacuolar membrane	-	-	gi|115444753|ref|NP_001046156.1|/6.77982e-60/Os02g0191300 [Oryza sativa Japonica Group]
Unigene30644_Zhong-531	-1.26443	-1.45965	K14297|1|2e-13|72.8|mtr:MTR_1g066430|nuclear pore complex protein Nup98-Nup96;K13148|2|1e-10|63.2|vvi:100261060|integrator complex subunit 11 [EC:3.1.27.-];K15692|4|4e-09|58.2|smo:SELMODRAFT_67002|E3 ubiquitin-protein ligase RNF13 [EC:6.3.2.19]	-	GO:0008270//zinc ion binding	-	gi|8570055|dbj|BAA96760.1|/3.83376e-31/putative C-terminal zinc-finger [Oryza sativa Japonica Group]
Unigene30643_Zhong-531	-1.3544	-1.30123	K14297|1|6e-12|69.7|mtr:MTR_1g066430|nuclear pore complex protein Nup98-Nup96	-	GO:0008270//zinc ion binding	-	gi|8570055|dbj|BAA96760.1|/5.47775e-179/putative C-terminal zinc-finger [Oryza sativa Japonica Group]
Unigene46442_Zhong-531	3.38228	1.92322	K14306|1|4e-12|70.1|ath:AT2G45000|nuclear pore complex protein Nup62;K13171|5|4e-10|64.3|vcn:VOLCADRAFT_121090|serine/arginine repetitive matrix protein 1	GO:0016023//cytoplasmic membrane-bounded vesicle	-	-	gi|115455131|ref|NP_001051166.1|/0/Os03g0731800 [Oryza sativa Japonica Group]
Unigene32736_Zhong-531	-1.97221	-1.44973	K14306|1|4e-15|81.3|ppp:PHYPADRAFT_166175|nuclear pore complex protein Nup62	GO:0016021//integral to membrane	-	-	gi|125542751|gb|EAY88890.1|/0/hypothetical protein OsI_10369 [Oryza sativa Indica Group]
CL371.Contig10_Zhong-531	-1.66302	-1.53378	K14306|1|7e-06|50.8|bdi:100835393|nuclear pore complex protein Nup62;K01115|2|9e-06|50.4|vcn:VOLCADRAFT_99471|phospholipase D [EC:3.1.4.4]	-	-	-	gi|77548469|gb|ABA91266.1|/0/NAC domain transcription factor, putative, expressed [Oryza sativa Japonica Group]
Unigene41076_Zhong-531	-1.64945	-1.93732	K14325|1|1e-06|50.4|bdi:100845778|RNA-binding protein with serine-rich domain 1;K12418|2|4e-06|48.5|cre:CHLREDRAFT_32523|fatty acid desaturase (delta-4 desaturase) [EC:1.14.19.-]	-	GO:0016298//lipase activity	GO:0002213//defense response to insect;GO:0016042//lipid catabolic process	gi|222640913|gb|EEE69045.1|/2.3072e-44/hypothetical protein OsJ_28043 [Oryza sativa Japonica Group]
CL5225.Contig4_Zhong-531	-2.53114	-1.45782	K14325|1|1e-08|58.9|gmx:100804778|RNA-binding protein with serine-rich domain 1;K13171|3|2e-07|55.1|vvi:100262120|serine/arginine repetitive matrix protein 1	GO:0009505//plant-type cell wall;GO:0009506//plasmodesma;GO:0016023//cytoplasmic membrane-bounded vesicle;GO:0005829//cytosol;GO:0005739//mitochondrion	GO:0046872//metal ion binding;GO:0003993//acid phosphatase activity	GO:0016311//dephosphorylation;GO:0016036//cellular response to phosphate starvation	gi|77557184|gb|ABA99980.1|/0/expressed protein [Oryza sativa Japonica Group]
CL4502.Contig1_Zhong-531	1.721	1.46864	K14325|1|1e-09|62.0|gmx:100783566|RNA-binding protein with serine-rich domain 1;K13171|3|4e-09|60.1|aly:ARALYDRAFT_901882|serine/arginine repetitive matrix protein 1	GO:0009506//plasmodesma;GO:0016023//cytoplasmic membrane-bounded vesicle;GO:0005618//cell wall;GO:0005576//extracellular region;GO:0016020//membrane	-	GO:0019953//sexual reproduction;GO:0006949//syncytium formation	gi|122171128|sp|Q0DZ85.1|EXB16_ORYSJ/9.05449e-151/RecName: Full=Expansin-B16; AltName: Full=Beta-expansin-16; AltName: Full=OsEXPB16; AltName: Full=OsaEXPb1.14; Flags: Precursor
Unigene7377_Zhong-531	2.07116	1.72732	K14325|1|1e-10|65.1|osa:4325394|RNA-binding protein with serine-rich domain 1;K01051|3|6e-10|62.8|gmx:100776781|pectinesterase [EC:3.1.1.11];K11275|5|2e-09|61.2|gmx:100795994|histone H1/5	GO:0016020//membrane;GO:0016023//cytoplasmic membrane-bounded vesicle;GO:0009506//plasmodesma	-	-	gi|115469644|ref|NP_001058421.1|/4.06663e-95/Os06g0691200 [Oryza sativa Japonica Group]
CL3320.Contig2_Zhong-531	1.13253	1.34268	K14325|1|1e-10|65.9|sbi:SORBI_03g046480|RNA-binding protein with serine-rich domain 1	-	GO:0004553//hydrolase activity, hydrolyzing O-glycosyl compounds;GO:0030674//protein binding, bridging;GO:0051015//actin filament binding	GO:0005975//carbohydrate metabolic process	gi|125551511|gb|EAY97220.1|/0/hypothetical protein OsI_19139 [Oryza sativa Indica Group]
CL2159.Contig2_Zhong-531	-1.63823	-1.54429	K14325|1|1e-12|72.8|pop:POPTR_823076|RNA-binding protein with serine-rich domain 1	-	GO:0008270//zinc ion binding	-	gi|297605352|ref|NP_001057038.2|/0/Os06g0192800 [Oryza sativa Japonica Group]
Unigene45954_Zhong-531	-2.72104	-2.43912	K14325|1|1e-16|85.9|aly:ARALYDRAFT_471861|RNA-binding protein with serine-rich domain 1	GO:0016023//cytoplasmic membrane-bounded vesicle	GO:0004672//protein kinase activity;GO:0000166//nucleotide binding	GO:0016310//phosphorylation	gi|115461070|ref|NP_001054135.1|/3.89188e-147/Os04g0659300 [Oryza sativa Japonica Group]
Unigene19520_Zhong-531	2.97685	1.92885	K14325|1|1e-17|89.4|mtr:MTR_2g069490|RNA-binding protein with serine-rich domain 1	GO:0016023//cytoplasmic membrane-bounded vesicle;GO:0009506//plasmodesma;GO:0009505//plant-type cell wall;GO:0005739//mitochondrion;GO:0005886//plasma membrane	-	-	gi|115456087|ref|NP_001051644.1|/0/Os03g0807700 [Oryza sativa Japonica Group]
Unigene43080_Zhong-531	-1.17725	1.61357	K14325|1|2e-06|51.6|ppp:PHYPADRAFT_105411|RNA-binding protein with serine-rich domain 1	-	GO:0046872//metal ion binding;GO:0003677//DNA binding	-	gi|205687188|sp|A2ZVY5.1|C3H9_ORYSJ/3.67194e-78/RecName: Full=Zinc finger CCCH domain-containing protein 9; Short=OsC3H9 [Oryza sativa Japonica Group]
Unigene24059_Zhong-531	-1.25856	-1.31574	K14325|1|2e-10|65.1|gmx:100804778|RNA-binding protein with serine-rich domain 1	GO:0048046//apoplast	GO:0045735//nutrient reservoir activity;GO:0030145//manganese ion binding	-	gi|125539752|gb|EAY86147.1|/1.53431e-128/hypothetical protein OsI_07520 [Oryza sativa Indica Group]
Unigene46012_Zhong-531	1.26244	1.1482	K14325|1|2e-12|71.2|osa:4325394|RNA-binding protein with serine-rich domain 1;K13171|3|3e-12|70.5|vvi:100262120|serine/arginine repetitive matrix protein 1	GO:0046658//anchored to plasma membrane	-	-	gi|115477144|ref|NP_001062168.1|/1.75405e-136/Os08g0502400 [Oryza sativa Japonica Group]
Unigene24956_Zhong-531	-1.30759	-1.3038	K14325|1|2e-16|85.1|osa:4325394|RNA-binding protein with serine-rich domain 1	-	-	-	gi|125540629|gb|EAY87024.1|/0/hypothetical protein OsI_08422 [Oryza sativa Indica Group]
Unigene46492_Zhong-531	1.2142	1.23658	K14325|1|3e-06|48.5|ppp:PHYPADRAFT_105411|RNA-binding protein with serine-rich domain 1	GO:0005634//nucleus	GO:0046872//metal ion binding;GO:0003677//DNA binding	GO:0006355//regulation of transcription, DNA-dependent	gi|297725707|ref|NP_001175217.1|/5.69528e-35/Os07g0505200 [Oryza sativa Japonica Group]
Unigene46010_Zhong-531	3.13326	1.39913	K14325|1|3e-06|50.4|ppp:PHYPADRAFT_166555|RNA-binding protein with serine-rich domain 1	GO:0016023//cytoplasmic membrane-bounded vesicle	-	-	gi|115439307|ref|NP_001043933.1|/5.2677e-69/Os01g0691200 [Oryza sativa Japonica Group]
Unigene25913_Zhong-531	2.22668	1.64451	K14325|1|3e-07|51.6|osa:4325394|RNA-binding protein with serine-rich domain 1;K13171|2|5e-07|50.8|aly:ARALYDRAFT_901882|serine/arginine repetitive matrix protein 1	GO:0016023//cytoplasmic membrane-bounded vesicle	-	-	gi|297722591|ref|NP_001173659.1|/6.27804e-50/Os03g0781600 [Oryza sativa Japonica Group]
Unigene46296_Zhong-531	-2.23425	-3.27249	K14325|1|3e-07|52.8|sbi:SORBI_03g046480|RNA-binding protein with serine-rich domain 1;K13171|3|3e-06|49.3|mtr:MTR_4g064740|serine/arginine repetitive matrix protein 1	-	GO:0004190//aspartic-type endopeptidase activity	GO:0045493//xylan catabolic process;GO:0006508//proteolysis	gi|125573254|gb|EAZ14769.1|/1.06741e-83/hypothetical protein OsJ_04696 [Oryza sativa Japonica Group]
Unigene18893_Zhong-531	-1.62676	-1.20214	K14325|1|3e-08|57.8|bdi:100845778|RNA-binding protein with serine-rich domain 1;K13171|2|6e-08|56.6|aly:ARALYDRAFT_901882|serine/arginine repetitive matrix protein 1	GO:0009536//plastid	GO:0003824//catalytic activity	GO:0015969//guanosine tetraphosphate metabolic process	gi|24059853|dbj|BAC21321.1|/0/putative RSH, disease resistance-related protein [Oryza sativa Japonica Group]
Unigene7630_Zhong-531	-1.99048	-2.20469	K14325|1|3e-09|59.3|mtr:MTR_2g069490|RNA-binding protein with serine-rich domain 1	GO:0016023//cytoplasmic membrane-bounded vesicle	-	-	gi|115484885|ref|NP_001067586.1|/6.27603e-81/Os11g0241700 [Oryza sativa Japonica Group]
Unigene46267_Zhong-531	-1.07828	-1.12395	K14325|1|3e-10|62.8|osa:4325394|RNA-binding protein with serine-rich domain 1;K02140|4|1e-07|53.9|ota:Ot10g02310|F-type H+-transporting ATPase subunit g [EC:3.6.3.14];K13171|5|2e-07|53.5|vvi:100262120|serine/arginine repetitive matrix protein 1	GO:0016023//cytoplasmic membrane-bounded vesicle	-	-	gi|125537088|gb|EAY83576.1|/9.62827e-76/hypothetical protein OsI_38786 [Oryza sativa Indica Group]
Unigene43085_Zhong-531	-1.20771	2.04591	K14325|1|3e-12|70.5|ath:AT1G16610|RNA-binding protein with serine-rich domain 1	-	GO:0046872//metal ion binding;GO:0003677//DNA binding	-	gi|205687188|sp|A2ZVY5.1|C3H9_ORYSJ/9.59331e-105/RecName: Full=Zinc finger CCCH domain-containing protein 9; Short=OsC3H9 [Oryza sativa Japonica Group]
Unigene24871_Zhong-531	-2.15737	-2.57139	K14325|1|3e-14|78.6|osa:4325394|RNA-binding protein with serine-rich domain 1;K13171|5|1e-13|76.6|mtr:MTR_4g064740|serine/arginine repetitive matrix protein 1	-	GO:0016757//transferase activity, transferring glycosyl groups	GO:0008152//metabolic process	gi|115442317|ref|NP_001045438.1|/0/Os01g0956200 [Oryza sativa Japonica Group]
Unigene45904_Zhong-531	-2.75696	1.21039	K14325|1|4e-06|50.4|mtr:MTR_2g069490|RNA-binding protein with serine-rich domain 1	GO:0016023//cytoplasmic membrane-bounded vesicle	GO:0008233//peptidase activity	GO:0006508//proteolysis	gi|115486029|ref|NP_001068158.1|/8.098e-70/Os11g0582500 [Oryza sativa Japonica Group]
Unigene46845_Zhong-531	-3.39344	2.33218	K14325|1|4e-09|59.7|pop:POPTR_823076|RNA-binding protein with serine-rich domain 1;K13171|2|5e-09|59.3|ath:AT2G29210|serine/arginine repetitive matrix protein 1	GO:0016023//cytoplasmic membrane-bounded vesicle	-	-	gi|46390716|dbj|BAD16216.1|/1.48949e-117/putative fasciclin-like arabinogalactan-protein [Oryza sativa Japonica Group]
Unigene468_Zhong-531	-1.39364	-1.31823	K14325|1|4e-11|65.9|ppp:PHYPADRAFT_105411|RNA-binding protein with serine-rich domain 1	GO:0016023//cytoplasmic membrane-bounded vesicle;GO:0005576//extracellular region	GO:0004869//cysteine-type endopeptidase inhibitor activity	GO:0010951//negative regulation of endopeptidase activity;GO:0006952//defense response	gi|125547853|gb|EAY93675.1|/7.17779e-75/hypothetical protein OsI_15462 [Oryza sativa Indica Group]
Unigene9042_Zhong-531	-1.94801	-1.65812	K14325|1|4e-13|73.2|gmx:100804778|RNA-binding protein with serine-rich domain 1	-	GO:0005509//calcium ion binding	-	gi|115473529|ref|NP_001060363.1|/5.35972e-115/Os07g0631700 [Oryza sativa Japonica Group]
Unigene435_Zhong-531	1.2821	1.39072	K14325|1|4e-15|82.4|osa:4325394|RNA-binding protein with serine-rich domain 1;K13171|3|1e-14|80.9|vvi:100262120|serine/arginine repetitive matrix protein 1	GO:0016023//cytoplasmic membrane-bounded vesicle;GO:0005618//cell wall;GO:0016020//membrane	GO:0042802//identical protein binding;GO:0004252//serine-type endopeptidase activity	GO:0042335//cuticle development;GO:0006508//proteolysis;GO:0043086//negative regulation of catalytic activity	gi|51449867|gb|AAU01906.1|/0/meiotic serine proteinase-like protein [Oryza sativa Indica Group]
CL4695.Contig2_Zhong-531	-1.91934	-1.67685	K14325|1|5e-09|60.5|vvi:100267894|RNA-binding protein with serine-rich domain 1;K09566|2|7e-08|56.6|vvi:100264514|peptidyl-prolyl isomerase G (cyclophilin G) [EC:5.2.1.8];K13171|4|4e-06|50.8|mtr:MTR_4g064740|serine/arginine repetitive matrix protein 1	GO:0016023//cytoplasmic membrane-bounded vesicle;GO:0005576//extracellular region;GO:0009536//plastid	GO:0004867//serine-type endopeptidase inhibitor activity	GO:0010951//negative regulation of endopeptidase activity	gi|297719581|ref|NP_001172152.1|/5.14006e-161/Os01g0124200 [Oryza sativa Japonica Group]
Unigene14988_Zhong-531	1.43949	1.75726	K14325|1|6e-07|52.0|ppp:PHYPADRAFT_105411|RNA-binding protein with serine-rich domain 1;K13171|2|7e-07|51.6|mtr:MTR_4g064740|serine/arginine repetitive matrix protein 1	GO:0016023//cytoplasmic membrane-bounded vesicle	GO:0046872//metal ion binding;GO:0003950//NAD+ ADP-ribosyltransferase activity	GO:0008152//metabolic process	gi|125585695|gb|EAZ26359.1|/1.18621e-99/hypothetical protein OsJ_10241 [Oryza sativa Japonica Group]
Unigene39625_Zhong-531	-1.21691	1.95326	K14325|1|6e-09|59.3|mtr:MTR_2g069490|RNA-binding protein with serine-rich domain 1	-	-	-	gi|115467276|ref|NP_001057237.1|/1.60422e-120/Os06g0234600 [Oryza sativa Japonica Group]
Unigene7399_Zhong-531	-2.43613	-2.75806	K14325|1|7e-07|52.8|gmx:100804778|RNA-binding protein with serine-rich domain 1;K13171|4|8e-06|49.3|ath:AT2G29210|serine/arginine repetitive matrix protein 1	GO:0016023//cytoplasmic membrane-bounded vesicle	-	-	gi|115454463|ref|NP_001050832.1|/6.33784e-131/Os03g0663400 [Oryza sativa Japonica Group]
Unigene25184_Zhong-531	-1.51356	1.91459	K14325|1|7e-11|65.1|mtr:MTR_2g069490|RNA-binding protein with serine-rich domain 1	GO:0016023//cytoplasmic membrane-bounded vesicle;GO:0048046//apoplast	GO:0005507//copper ion binding;GO:0052716//hydroquinone:oxygen oxidoreductase activity	GO:0009414//response to water deprivation;GO:0009809//lignin biosynthetic process;GO:0046274//lignin catabolic process;GO:0055114//oxidation-reduction process	gi|218192526|gb|EEC74953.1|/1.53797e-111/hypothetical protein OsI_10938 [Oryza sativa Indica Group]
Unigene81_Zhong-531	-1.60413	-2.24897	K14325|1|8e-08|55.8|sbi:SORBI_03g046480|RNA-binding protein with serine-rich domain 1	GO:0031969//chloroplast membrane;GO:0009570//chloroplast stroma	-	GO:0015996//chlorophyll catabolic process;GO:0010304//PSII associated light-harvesting complex II catabolic process	gi|586908214|sp|A2Z3E5.1|SGR_ORYSI/2.17641e-64/RecName: Full=Protein STAY-GREEN, chloroplastic; AltName: Full=Protein STAYGREEN; Flags: Precursor
CL4945.Contig1_Zhong-531	-1.4734	-2.21083	K14325|1|9e-08|56.6|osa:4325394|RNA-binding protein with serine-rich domain 1;K10730|2|5e-07|54.3|osa:4336217|ATP-dependent DNA helicase Q4 [EC:3.6.4.12];K14306|4|1e-06|52.8|gmx:100781711|nuclear pore complex protein Nup62;K03006|5|9e-06|50.1|cre:CHLREDRAFT_196948|DNA-directed RNA polymerase II subunit RPB1 [EC:2.7.7.6]	-	GO:0003677//DNA binding	GO:0006355//regulation of transcription, DNA-dependent	gi|115449461|ref|NP_001048472.1|/8.00678e-173/Os02g0810900 [Oryza sativa Japonica Group]
Unigene15411_Zhong-531	-1.78979	-1.30133	K14325|1|9e-10|62.4|osa:4325394|RNA-binding protein with serine-rich domain 1;K01115|3|5e-08|56.6|vcn:VOLCADRAFT_99471|phospholipase D [EC:3.1.4.4]	GO:0009536//plastid	-	GO:0006950//response to stress	gi|115435736|ref|NP_001042626.1|/1.49897e-129/Os01g0256500 [Oryza sativa Japonica Group]
Unigene40578_Zhong-531	-3.57726	-2.15705	K14327|1|6e-10|60.5|vvi:100258101|regulator of nonsense transcripts 2;K13511|2|6e-10|60.5|vvi:100241559|monolysocardiolipin acyltransferase [EC:2.3.1.-];K13148|3|3e-08|55.1|vvi:100261060|integrator complex subunit 11 [EC:3.1.27.-];K12619|4|2e-07|52.4|vvi:100260845|5'-3' exoribonuclease 2 [EC:3.1.13.-]	-	GO:0003676//nucleic acid binding	-	gi|222617256|gb|EEE53388.1|/5.8052e-48/hypothetical protein OsJ_36435 [Oryza sativa Japonica Group]
CL6694.Contig1_Zhong-531	-1.41266	-1.3215	K14484|1|7e-16|82.8|ath:AT1G51950|auxin-responsive protein IAA	GO:0005634//nucleus	GO:0046983//protein dimerization activity	GO:0006417//regulation of translation;GO:0009734//auxin mediated signaling pathway;GO:0006355//regulation of transcription, DNA-dependent	gi|125527656|gb|EAY75770.1|/1.50855e-143/hypothetical protein OsI_03686 [Oryza sativa Indica Group]
Unigene24391_Zhong-531	1.95111	1.69732	K14488|1|7e-57|218|osa:4337294|SAUR family protein	GO:0005739//mitochondrion	GO:0005516//calmodulin binding	GO:0009734//auxin mediated signaling pathway	gi|125591950|gb|EAZ32300.1|/1.08705e-57/hypothetical protein OsJ_16509 [Oryza sativa Japonica Group]
CL919.Contig1_Zhong-531	-2.31855	-2.02177	K14489|1|3e-15|80.9|vvi:100263145|arabidopsis histidine kinase 2/3/4 (cytokinin receptor) [EC:2.7.13.3]	GO:0016023//cytoplasmic membrane-bounded vesicle	GO:0004553//hydrolase activity, hydrolyzing O-glycosyl compounds	GO:0005975//carbohydrate metabolic process	gi|218199774|gb|EEC82201.1|/3.45345e-154/hypothetical protein OsI_26343 [Oryza sativa Indica Group]
CL919.Contig2_Zhong-531	-2.68197	-2.70197	K14489|1|4e-18|89.4|vvi:100263145|arabidopsis histidine kinase 2/3/4 (cytokinin receptor) [EC:2.7.13.3]	GO:0016023//cytoplasmic membrane-bounded vesicle	GO:0004553//hydrolase activity, hydrolyzing O-glycosyl compounds	GO:0005975//carbohydrate metabolic process	gi|115472569|ref|NP_001059883.1|/5.48378e-130/Os07g0539100 [Oryza sativa Japonica Group]
CL3970.Contig2_Zhong-531	-2.7891	-2.20609	K14493|1|2e-16|82.0|aly:ARALYDRAFT_351756|gibberellin receptor GID1 [EC:3.-.-.-]	-	GO:0016787//hydrolase activity	GO:0008152//metabolic process	gi|125559371|gb|EAZ04907.1|/6.40082e-39/hypothetical protein OsI_27088 [Oryza sativa Indica Group]
CL2198.Contig1_Zhong-531	-2.14355	-1.9582	K14504|1|2e-69|260|vvi:100256520|xyloglucan:xyloglucosyl transferase TCH4 [EC:2.4.1.207];K08235|2|2e-69|259|vvi:100241119|xyloglucan:xyloglucosyl transferase [EC:2.4.1.207]	GO:0016023//cytoplasmic membrane-bounded vesicle;GO:0005618//cell wall;GO:0048046//apoplast	GO:0004553//hydrolase activity, hydrolyzing O-glycosyl compounds;GO:0016762//xyloglucan:xyloglucosyl transferase activity;GO:0080039//xyloglucan endotransglucosylase activity	GO:0010411//xyloglucan metabolic process	gi|115469716|ref|NP_001058457.1|/7.6421e-108/Os06g0696600 [Oryza sativa Japonica Group]
Unigene263_Zhong-531	-1.38178	-1.13304	K14709|1|2e-31|133|vcn:VOLCADRAFT_104214|solute carrier family 39 (zinc transporter), member 1/2/3	GO:0016023//cytoplasmic membrane-bounded vesicle	-	-	gi|38605837|emb|CAE02917.3|/1.8932e-119/OSJNBb0108J11.9 [Oryza sativa Japonica Group]
Unigene7588_Zhong-531	1.18218	1.20891	K14709|1|2e-35|148|vcn:VOLCADRAFT_104214|solute carrier family 39 (zinc transporter), member 1/2/3	-	-	-	gi|125600922|gb|EAZ40498.1|/4.64086e-100/hypothetical protein OsJ_24953 [Oryza sativa Japonica Group]
CL1584.Contig2_Zhong-531	-1.94555	-2.04963	K14709|1|5e-21|99.4|vcn:VOLCADRAFT_104214|solute carrier family 39 (zinc transporter), member 1/2/3	GO:0044464//cell part	-	-	gi|297723523|ref|NP_001174125.1|/7.74737e-116/Os04g0654400 [Oryza sativa Japonica Group]
Unigene14615_Zhong-531	-1.71622	-2.10255	K14840|1|4e-07|52.0|vcn:VOLCADRAFT_121000|nucleolar protein 53;K01115|2|6e-07|51.2|vcn:VOLCADRAFT_99471|phospholipase D [EC:3.1.4.4];K01051|4|4e-06|48.5|gmx:100776781|pectinesterase [EC:3.1.1.11];K00850|5|5e-06|48.1|osa:4336113|6-phosphofructokinase [EC:2.7.1.11]	GO:0005783//endoplasmic reticulum	-	-	gi|297725981|ref|NP_001175354.1|/3.33033e-70/Os08g0106501 [Oryza sativa Japonica Group]
Unigene26016_Zhong-531	-2.40931	-3.49493	K14943|1|7e-06|47.0|bdi:100842813|muscleblind	GO:0016023//cytoplasmic membrane-bounded vesicle	-	GO:0009817//defense response to fungus, incompatible interaction;GO:0009651//response to salt stress	gi|115454453|ref|NP_001050827.1|/4.44489e-48/Os03g0661600 [Oryza sativa Japonica Group]
Unigene21122_Zhong-531	-3.10099	1.47897	K15015|1|8e-36|148|pop:POPTR_770032|solute carrier family 32 (vesicular inhibitory amino acid transporter)	GO:0016021//integral to membrane	-	-	gi|115467218|ref|NP_001057208.1|/8.22179e-78/Os06g0228500 [Oryza sativa Japonica Group]
Unigene21121_Zhong-531	-3.10898	1.4987	K15015|1|8e-97|351|vvi:100256814|solute carrier family 32 (vesicular inhibitory amino acid transporter)	GO:0016021//integral to membrane	-	-	gi|115467218|ref|NP_001057208.1|/6.75145e-150/Os06g0228500 [Oryza sativa Japonica Group]
Unigene7468_Zhong-531	-1.59811	-1.37919	K15172|1|7e-08|53.5|vcn:VOLCADRAFT_106802|transcription elongation factor SPT5	GO:0005634//nucleus	GO:0046872//metal ion binding;GO:0003677//DNA binding;GO:0003700//sequence-specific DNA binding transcription factor activity	GO:0010187//negative regulation of seed germination;GO:0006355//regulation of transcription, DNA-dependent	gi|115464999|ref|NP_001056099.1|/1.23266e-29/Os05g0525900 [Oryza sativa Japonica Group]
Unigene32524_Zhong-531	1.6628	1.48359	K15174|1|2e-07|55.8|gmx:100797526|RNA polymerase II-associated factor 1;K01115|2|2e-06|52.8|vcn:VOLCADRAFT_99471|phospholipase D [EC:3.1.4.4]	-	-	-	gi|222631494|gb|EEE63626.1|/0/hypothetical protein OsJ_18443 [Oryza sativa Japonica Group]
Unigene46043_Zhong-531	-2.10897	-1.66859	K15174|1|4e-06|42.4|rcu:RCOM_1489440|RNA polymerase II-associated factor 1;K14325|3|6e-06|48.5|aly:ARALYDRAFT_471861|RNA-binding protein with serine-rich domain 1;K13171|4|6e-06|48.5|ath:AT2G29210|serine/arginine repetitive matrix protein 1	-	-	-	gi|414587478|tpg|DAA38049.1|/9.18092e-30/TPA: putative AP2/EREBP transcription factor superfamily protein [Zea mays]
Unigene8546_Zhong-531	-1.23998	-1.32848	K15174|1|6e-08|56.2|ath:AT1G79730|RNA polymerase II-associated factor 1;K14325|4|6e-06|49.7|smo:SELMODRAFT_446044|RNA-binding protein with serine-rich domain 1;K12872|5|6e-06|49.7|sbi:SORBI_10g004840|pre-mRNA-splicing factor RBM22/SLT11	GO:0016023//cytoplasmic membrane-bounded vesicle	-	-	gi|115438837|ref|NP_001043698.1|/5.23057e-79/Os01g0644600 [Oryza sativa Japonica Group]
Unigene23663_Zhong-531	-1.19276	-1.3112	K15382|1|1e-78|290|osa:4329093|solute carrier family 50 (sugar transporter)	GO:0005887//integral to plasma membrane;GO:0009507//chloroplast	GO:0051119//sugar transmembrane transporter activity	GO:0034219//carbohydrate transmembrane transport	gi|115445683|ref|NP_001046621.1|/2.51178e-77/Os02g0301100 [Oryza sativa Japonica Group]
Unigene23661_Zhong-531	-1.55232	-1.16607	K15382|1|4e-06|47.8|bdi:100831049|solute carrier family 50 (sugar transporter)	-	-	-	gi|413936280|gb|AFW70831.1|/5.52867e-06/hypothetical protein ZEAMMB73_008407, partial [Zea mays]
CL6349.Contig3_Zhong-531	-1.88792	-1.55054	K15382|1|4e-120|429|sbi:SORBI_08g013620|solute carrier family 50 (sugar transporter)	GO:0016023//cytoplasmic membrane-bounded vesicle;GO:0005887//integral to plasma membrane	GO:0008515//sucrose transmembrane transporter activity	GO:0034219//carbohydrate transmembrane transport;GO:0071446//cellular response to salicylic acid stimulus;GO:0015770//sucrose transport;GO:0071470//cellular response to osmotic stress;GO:0071215//cellular response to abscisic acid stimulus;GO:0010150//leaf senescence	gi|122204154|sp|Q2QR07.1|SWT13_ORYSJ/6.94096e-164/RecName: Full=Bidirectional sugar transporter SWEET13; Short=OsSWEET13 [Oryza sativa Japonica Group]
Unigene23660_Zhong-531	-1.35744	-1.3323	K15382|1|7e-49|189|osa:4329093|solute carrier family 50 (sugar transporter)	GO:0005887//integral to plasma membrane;GO:0009507//chloroplast	GO:0051119//sugar transmembrane transporter activity	GO:0034219//carbohydrate transmembrane transport	gi|115445683|ref|NP_001046621.1|/1.70953e-47/Os02g0301100 [Oryza sativa Japonica Group]
Unigene7659_Zhong-531	-1.60207	-1.44992	K15397|1|2e-66|248|osa:4330627|3-ketoacyl-CoA synthase [EC:2.3.1.-]	GO:0016020//membrane	GO:0016747//transferase activity, transferring acyl groups other than amino-acyl groups	GO:0006633//fatty acid biosynthetic process	gi|297599885|ref|NP_001048023.2|/3.98186e-65/Os02g0731900 [Oryza sativa Japonica Group]
Unigene7325_Zhong-531	1.48234	1.61048	K15398|1|3e-106|384|vvi:100247907|cytochrome P450, family 86, subfamily A, polypeptide 2/4/7/8 (fatty acid omega-hydroxylase) [EC:1.14.-.-]	-	GO:0005506//iron ion binding;GO:0020037//heme binding;GO:0018685//alkane 1-monooxygenase activity;GO:0070330//aromatase activity	GO:0080110//sporopollenin biosynthetic process;GO:0055114//oxidation-reduction process	gi|108706389|gb|ABF94184.1|/0/Cytochrome P450 family protein, expressed [Oryza sativa Japonica Group]
Unigene42476_Zhong-531	-3.97168	1.3194	K15402|1|9e-21|97.8|osa:4348947|cytochrome P450, family 86, subfamily B, polypeptide 1 (fatty acid omega-hydroxylase) [EC:1.14.-.-];K00517|2|8e-20|94.7|aly:ARALYDRAFT_495302|[EC:1.14.-.-];K15405|3|1e-19|94.4|aly:ARALYDRAFT_474859|cytochrome P450, family 96, subfamily A, polypeptide 15 (midchain alkane hydroxylase)	-	GO:0020037//heme binding;GO:0016705//oxidoreductase activity, acting on paired donors, with incorporation or reduction of molecular oxygen;GO:0004497//monooxygenase activity;GO:0005506//iron ion binding	GO:0022900//electron transport chain	gi|222630418|gb|EEE62550.1|/2.13658e-101/hypothetical protein OsJ_17349 [Oryza sativa Japonica Group]
Unigene39891_Zhong-531	1.51477	1.44531	K15403|1|0.0|745|osa:4346864|fatty acid omega-hydroxy dehydrogenase [EC:1.1.-.-]	GO:0016023//cytoplasmic membrane-bounded vesicle	GO:0050660//flavin adenine dinucleotide binding;GO:0016829//lyase activity;GO:0008812//choline dehydrogenase activity	GO:0006066//alcohol metabolic process;GO:0009553//embryo sac development;GO:0007267//cell-cell signaling;GO:0010430//fatty acid omega-oxidation	gi|115478805|ref|NP_001062996.1|/0/Os09g0363900 [Oryza sativa Japonica Group]
Unigene1169_Zhong-531	4.32743	2.88121	K15403|1|2e-09|58.9|bdi:100830847|fatty acid omega-hydroxy dehydrogenase [EC:1.1.-.-];K08248|4|4e-09|57.8|vvi:100254058|mandelonitrile lyase [EC:4.1.2.10]	GO:0016023//cytoplasmic membrane-bounded vesicle	GO:0050660//flavin adenine dinucleotide binding;GO:0016829//lyase activity;GO:0008812//choline dehydrogenase activity	GO:0006066//alcohol metabolic process;GO:0055114//oxidation-reduction process	gi|7649261|gb|AAF65820.1|AF251031_1/3.19294e-14/putative mandelonitrile lyase [Oryza sativa]
Unigene39893_Zhong-531	1.83746	1.37224	K15403|1|3e-23|104|osa:4346864|fatty acid omega-hydroxy dehydrogenase [EC:1.1.-.-]	GO:0016023//cytoplasmic membrane-bounded vesicle	GO:0050660//flavin adenine dinucleotide binding;GO:0016829//lyase activity;GO:0008812//choline dehydrogenase activity	GO:0006066//alcohol metabolic process;GO:0009553//embryo sac development;GO:0007267//cell-cell signaling;GO:0010430//fatty acid omega-oxidation	gi|115478805|ref|NP_001062996.1|/7.11246e-22/Os09g0363900 [Oryza sativa Japonica Group]
Unigene39894_Zhong-531	1.47386	1.35256	K15403|1|3e-25|111|osa:4346864|fatty acid omega-hydroxy dehydrogenase [EC:1.1.-.-]	GO:0016023//cytoplasmic membrane-bounded vesicle	GO:0050660//flavin adenine dinucleotide binding;GO:0008812//choline dehydrogenase activity	GO:0006066//alcohol metabolic process;GO:0009553//embryo sac development;GO:0007267//cell-cell signaling;GO:0010430//fatty acid omega-oxidation	gi|125563424|gb|EAZ08804.1|/2.69619e-24/hypothetical protein OsI_31066 [Oryza sativa Indica Group]
CL5634.Contig2_Zhong-531	4.13343	2.45565	K15403|1|6e-105|379|vvi:100246317|fatty acid omega-hydroxy dehydrogenase [EC:1.1.-.-]	GO:0016023//cytoplasmic membrane-bounded vesicle	GO:0050660//flavin adenine dinucleotide binding;GO:0016829//lyase activity;GO:0008812//choline dehydrogenase activity	GO:0006066//alcohol metabolic process;GO:0055114//oxidation-reduction process	gi|125532700|gb|EAY79265.1|/0/hypothetical protein OsI_34381 [Oryza sativa Indica Group]
Unigene24908_Zhong-531	1.65817	1.37326	K15403|1|8e-56|213|osa:4346864|fatty acid omega-hydroxy dehydrogenase [EC:1.1.-.-]	GO:0016023//cytoplasmic membrane-bounded vesicle	GO:0050660//flavin adenine dinucleotide binding;GO:0016829//lyase activity;GO:0008812//choline dehydrogenase activity	GO:0006066//alcohol metabolic process;GO:0009553//embryo sac development;GO:0007267//cell-cell signaling;GO:0010430//fatty acid omega-oxidation	gi|573956683|ref|XP_006660570.1|/1.17663e-54/PREDICTED: protein HOTHEAD-like [Oryza brachyantha]
CL4824.Contig1_Zhong-531	2.6651	1.38033	K15404|1|3e-171|600|pop:POPTR_732680|aldehyde decarbonylase [EC:4.1.99.5]	GO:0016021//integral to membrane	GO:0016491//oxidoreductase activity;GO:0005506//iron ion binding	GO:0006633//fatty acid biosynthetic process;GO:0055114//oxidation-reduction process	gi|125541596|gb|EAY87991.1|/0/hypothetical protein OsI_09413 [Oryza sativa Indica Group]
Unigene29621_Zhong-531	2.57893	1.77519	K15404|1|4e-44|175|ath:AT1G02205|aldehyde decarbonylase [EC:4.1.99.5]	GO:0016021//integral to membrane	GO:0016491//oxidoreductase activity;GO:0005506//iron ion binding	GO:0006633//fatty acid biosynthetic process;GO:0055114//oxidation-reduction process	gi|125541596|gb|EAY87991.1|/1.1202e-79/hypothetical protein OsI_09413 [Oryza sativa Indica Group]
Unigene23524_Zhong-531	-1.7889	-2.24566	K15439|1|6e-07|52.8|vcn:VOLCADRAFT_121172|eukaryotic translation elongation factor 1 epsilon-1;K11596|2|2e-06|51.2|osa:4342603|argonaute;K00850|3|2e-06|50.8|osa:4336113|6-phosphofructokinase [EC:2.7.1.11];K08874|4|6e-06|49.3|cre:CHLREDRAFT_141477|transformation/transcription domain-associated protein;K12447|5|6e-06|49.3|cre:CHLREDRAFT_32796|UDP-sugar pyrophosphorylase [EC:2.7.7.64]	GO:0031969//chloroplast membrane;GO:0009570//chloroplast stroma	-	GO:0015996//chlorophyll catabolic process;GO:0010304//PSII associated light-harvesting complex II catabolic process	gi|586908214|sp|A2Z3E5.1|SGR_ORYSI/1.08183e-90/RecName: Full=Protein STAY-GREEN, chloroplastic; AltName: Full=Protein STAYGREEN; Flags: Precursor
CL355.Contig1_Zhong-531	-1.62415	-1.54639	K15441|1|3e-09|60.1|ota:Ot05g01940|tRNA-specific adenosine deaminase 2 [EC:3.5.4.-]	GO:0005829//cytosol	GO:0016787//hydrolase activity;GO:0008270//zinc ion binding	GO:0008152//metabolic process	gi|218199364|gb|EEC81791.1|/6.37086e-104/hypothetical protein OsI_25504 [Oryza sativa Indica Group]
Unigene29811_Zhong-531	-1.41254	-1.26247	K15627|1|9e-07|50.4|vcn:VOLCADRAFT_90019|tether containing UBX domain for GLUT4;K01051|2|6e-06|47.8|gmx:100776781|pectinesterase [EC:3.1.1.11]	-	-	-	gi|222624374|gb|EEE58506.1|/7.32636e-75/hypothetical protein OsJ_09778 [Oryza sativa Japonica Group]
Unigene7209_Zhong-531	1.05095	1.49462	K15920|1|0.0|650|osa:4337166|beta-D-xylosidase 4 [EC:3.2.1.37]	GO:0016023//cytoplasmic membrane-bounded vesicle;GO:0005618//cell wall;GO:0048046//apoplast	GO:0004553//hydrolase activity, hydrolyzing O-glycosyl compounds	GO:0031222//arabinan catabolic process;GO:0045493//xylan catabolic process	gi|115460876|ref|NP_001054038.1|/0/Os04g0640700 [Oryza sativa Japonica Group]
CL4819.Contig1_Zhong-531	-2.06587	-1.53814	K16040|1|2e-26|117|vvi:100233030|trans-resveratrol di-O-methyltransferase [EC:2.1.1.240];K13230|2|1e-21|101|zma:100147731|2,4,7-trihydroxy-1,4-benzoxazin-3-one-glucoside 7-O-methyltransferase [EC:2.1.1.241];K05279|3|3e-07|53.5|sbi:SORBI_07g003860|flavonol 3-O-methyltransferase [EC:2.1.1.76]	GO:0009536//plastid	GO:0046983//protein dimerization activity;GO:0008171//O-methyltransferase activity	GO:0032259//methylation	gi|125530971|gb|EAY77536.1|/2.60666e-52/hypothetical protein OsI_32576 [Oryza sativa Indica Group]
CL7165.Contig3_Zhong-531	-1.32083	-1.6386	K16055|1|0.0|1135|osa:4345706|trehalose 6-phosphate synthase/phosphatase [EC:2.4.1.15 3.1.3.12]	GO:0005829//cytosol;GO:0009536//plastid;GO:0005739//mitochondrion	GO:0003824//catalytic activity	GO:0005992//trehalose biosynthetic process	gi|115476658|ref|NP_001061925.1|/0/Os08g0445700 [Oryza sativa Japonica Group]
Unigene39813_Zhong-531	-1.19274	-1.81049	K16055|1|1e-22|103|osa:4345706|trehalose 6-phosphate synthase/phosphatase [EC:2.4.1.15 3.1.3.12]	GO:0005829//cytosol;GO:0009536//plastid;GO:0005739//mitochondrion	GO:0003824//catalytic activity	GO:0005992//trehalose biosynthetic process	gi|115476658|ref|NP_001061925.1|/2.12442e-21/Os08g0445700 [Oryza sativa Japonica Group]
CL5952.Contig2_Zhong-531	-1.60291	-1.98562	K16055|1|1e-28|122|osa:4345706|trehalose 6-phosphate synthase/phosphatase [EC:2.4.1.15 3.1.3.12]	GO:0005829//cytosol;GO:0009536//plastid;GO:0005739//mitochondrion	GO:0003824//catalytic activity	GO:0005992//trehalose biosynthetic process	gi|42408335|dbj|BAD09488.1|/2.57025e-27/putative trehalose-6-phosphate synthase [Oryza sativa Japonica Group]
Unigene39811_Zhong-531	-1.59862	-1.80013	K16055|1|2e-100|362|osa:4345706|trehalose 6-phosphate synthase/phosphatase [EC:2.4.1.15 3.1.3.12]	GO:0005829//cytosol;GO:0009536//plastid;GO:0005739//mitochondrion	GO:0003824//catalytic activity	GO:0005992//trehalose biosynthetic process	gi|328864193|gb|AEB53183.1|/4.81596e-101/trehalose-6-phosphate synthase 8 [Oryza sativa Indica Group]
