# Supplementary material for: RNA-seq reveals differentially expressed genes of rice (Oryza sativa) spikelet in response to temperature interacting with nitrogen at meiosis stage
Source: BMC Genomics. 2015 Nov 17;16:959. doi: 10.1186/s12864-015-2141-9 (PMC4650392; doi:10.1186/s12864-015-2141-9)
Supplement: Additional file 17: Table S7. — The Summary of co-expressed differentially expressed genes (DEGs) in response to temperature and nitrogen in different samples. (XLS 49 kb) [file 12864_2015_2141_MOESM17_ESM.xls]

## Sheet: ZNN-vs-ZNH.ZHN-vs-ZHH
Gene	log2Ratio(ZNN-vs-ZNH)	log2Ratio(ZHN-vs-ZHH)	KEGG Orthology	GO Process	Blast nr
Unigene33456_Zhong-531	-2.39505	-2.55195	arabidopsis histidine kinase 2/3/4 (cytokinin receptor)	cytokinin mediated signaling pathway
Unigene7325_Zhong-531	-1.93437	-1.80622	cytochrome P450, family 86, subfamily A	sporopollenin biosynthetic process
Unigene42477_Zhong-531	-1.83476	3.1577	cytochrome P450, family 86, subfamily B
Unigene42476_Zhong-531	-2.0718	3.21927	cytochrome P450, family 86, subfamily B; cytochrome P450, family 96, subfamily A
Unigene45111_Zhong-531	-2.09236	-2.07409	cytochrome P450, family 94, subfamily A
CL2270.Contig1_Zhong-531	-1.87331	-2.48202	cytochrome P450, family 94, subfamily A; cytochrome P450, family 86, subfamily A/B
Unigene42480_Zhong-531	-1.58185	3.69937	cytochrome P450, family 96, subfamily A; cytochrome P450, family 86, subfamily A
Unigene25774_Zhong-531	2.76147	3.87513	cytokinin trans-hydroxylase		putative cytochrome P450 monooxygenase
Unigene33508_Zhong-531	-1.41816	-1.63381	E3 ubiquitin-protein ligase RNF115/126
Unigene43712_Zhong-531	-2.0867	-1.28796	E3 ubiquitin-protein ligase synoviolin; RNA-binding protein with serine-rich domain 1
Unigene21162_Zhong-531	-1.63345	-2.30433	flavonoid 3'-monooxygenase	sporopollenin biosynthetic process
CL867.Contig4_Zhong-531	4.30691	4.154	flavonoid 3'-monooxygenase
Unigene577_Zhong-531	-1.53413	-1.09756	glutamate dehydrogenase (NAD(P)+)	cellular amino acid metabolic process; regulation of nitrogen compound metabolic process
CL5437.Contig2_Zhong-531	1.60192	3.21874	glutamate synthase (NADPH/NADH)	ammonia assimilation cycle; L-glutamate biosynthetic process; response to ammonium ion
Unigene15825_Zhong-531	1.91902	1.98781	glutamate synthase (NADPH/NADH)	ammonia assimilation cycle; L-glutamate biosynthetic process; response to ammonium ion
CL3590.Contig2_Zhong-531	1.97947	2.07616	glutamate synthase (NADPH/NADH)	ammonia assimilation cycle; L-glutamate biosynthetic process; response to ammonium ion
CL5437.Contig1_Zhong-531	1.52595	2.75638	glutamate synthase (NADPH/NADH)	nitrate assimilation; L-glutamate biosynthetic process; ammonia assimilation cycle
Unigene41145_Zhong-531	2.40374	2.21781	heat shock 70kDa protein 1/8	protein ubiquitination
Unigene41143_Zhong-531	2.60296	2.66072	heat shock 70kDa protein 1/8	response to heat
Unigene41141_Zhong-531	3.36411	4.62242	heat shock 70kDa protein 1/8	response to heat
Unigene41142_Zhong-531	3.47995	3.73458	heat shock 70kDa protein 1/8	response to heat; protein ubiquitination	heat shock protein 70
Unigene19548_Zhong-531	2.15213	1.85277	heat shock 70kDa protein 1/8	response to heat; response to hydrogen peroxide
Unigene19547_Zhong-531	2.20978	2.02008	heat shock 70kDa protein 1/8	response to heat; response to hydrogen peroxide
CL588.Contig3_Zhong-531	2.09089	1.89999	heat shock 70kDa protein 1/8
CL7361.Contig2_Zhong-531	2.12091	2.05155	heat shock 70kDa protein 1/8
CL3468.Contig1_Zhong-531	4.37411	5.24951	HSP20 family protein	heat acclimation; response to hydrogen peroxide	heat shock protein
Unigene24300_Zhong-531	2.49083	3.79302	HSP20 family protein	response to heat
Unigene24821_Zhong-531	2.93017	3.33325	HSP20 family protein	response to heat
Unigene9201_Zhong-531	4.93529	4.07567	HSP20 family protein	response to heat
Unigene47969_Zhong-531	1.98908	2.08757	HSP20 family protein	response to heat; response to hydrogen peroxide
Unigene5315_Zhong-531	4.21133	5.57111	HSP20 family protein	response to heat; response to hydrogen peroxide
Unigene5314_Zhong-531	4.74918	5.62344	HSP20 family protein	response to heat; response to hydrogen peroxide
Unigene29549_Zhong-531	-2.12117	-1.38669	peptidyl-prolyl isomerase G (cyclophilin G); RNA-binding protein with serine-rich domain 1
Unigene45103_Zhong-531	-1.6212	-1.70069	peptidyl-prolyl isomerase G (cyclophilin G); serine/arginine repetitive matrix protein 1	pollen exine formation; microsporogenesis
CL5810.Contig1_Zhong-531	-2.46465	-1.11621	peroxidase		peroxidase
Unigene26082_Zhong-531	-2.14144	-1.11041	peroxidase		peroxidase
CL1536.Contig1_Zhong-531	-1.96077	-1.18721	peroxidase		peroxidase
Unigene38180_Zhong-531	-2.84578	-1.21974	peroxidase
Unigene16320_Zhong-531	-2.5708	-1.93112	peroxidase
Unigene34652_Zhong-531	-2.05356	2.08834	peroxidase
Unigene41090_Zhong-531	-1.95827	2.30291	peroxidase
Unigene24620_Zhong-531	-1.91764	-1.07315	peroxidase
Unigene14574_Zhong-531	-1.83074	-1.90206	peroxidase
Unigene25198_Zhong-531	-1.82541	2.42724	peroxidase
Unigene14575_Zhong-531	-1.55653	-1.92831	peroxidase
Unigene53392_Zhong-531	2.44144	9.57249	peroxidase
Unigene9114_Zhong-531	2.30215	2.52662	putative transcription factor	response to heat; response to abscisic acid stimulus
Unigene46216_Zhong-531	2.55516	2.9469	putative transcription factor	response to heat; response to abscisic acid stimulus
Unigene1072_Zhong-531	2.02258	6.67591	solute carrier family 32 (vesicular inhibitory amino acid transporter)	acidic amino acid transport; neutral amino acid transport
Unigene21121_Zhong-531	-2.86407	1.74361	solute carrier family 32 (vesicular inhibitory amino acid transporter)
Unigene21122_Zhong-531	-2.85046	1.72951	solute carrier family 32 (vesicular inhibitory amino acid transporter)
Unigene42904_Zhong-531	1.27276	1.16606	ubiquitin carboxyl-terminal hydrolase 7
Unigene30979_Zhong-531	-1.71886	-1.08669	ubiquitin-conjugating enzyme E2 H; LRR receptor-like serine/threonine-protein kinase FLS2
Unigene41216_Zhong-531	-2.47863	-2.20248	ubiquitin-conjugating enzyme E2 H; protein brassinosteroid insensitive 1
Unigene37501_Zhong-531	1.82008	6.93067		acidic amino acid transport; neutral amino acid transport
Unigene51373_Zhong-531	-2.04658	-1.59427		amino acid transport; nitrate transport; response to nitrate; response to abscisic acid stimulus
Unigene39174_Zhong-531	-1.91806	-1.14541		auxin efflux; acropetal auxin transport; basipetal auxin transport
CL4133.Contig1_Zhong-531	1.4102	1.25115		cellular heat acclimation
CL1784.Contig1_Zhong-531	1.70381	3.98352		cellular response to ethylene stimulus
Unigene10472_Zhong-531	-2.34037	-1.61333		cellular response to gibberellin stimulus
Unigene21580_Zhong-531	2.62526	1.54451		cellular response to heat
Unigene7007_Zhong-531	1.89654	1.51544		heat acclimation
Unigene19807_Zhong-531	-1.51095	-1.70188		heat acclimation; response to salicylic acid stimulus	gibberellin-stimulated protein
CL1405.Contig2_Zhong-531	-2.52227	-1.07279		histone deubiquitination
Unigene41765_Zhong-531	-2.48504	-1.30759		histone deubiquitination
Unigene1557_Zhong-531	-2.58635	-1.48596		negative regulation of long-day photoperiodism, flowering
CL3271.Contig1_Zhong-531	-1.30202	2.02665		pollen development	anther-specific protein
Unigene32016_Zhong-531	-1.87313	-1.83413		pollen exine formation
CL4417.Contig1_Zhong-531	-1.69669	-1.10318		pollen exine formation
Unigene32014_Zhong-531	-1.65615	-2.02389		pollen exine formation
Unigene32018_Zhong-531	-1.52767	-1.91053		pollen exine formation
Unigene32017_Zhong-531	-1.49583	-2.10855		pollen exine formation
Unigene42236_Zhong-531	-1.73395	-1.86053		pollen exine formation; pollen maturation
Unigene42231_Zhong-531	-1.59199	-1.8296		pollen exine formation; pollen maturation
Unigene42234_Zhong-531	-1.53279	-1.57621		pollen exine formation; pollen maturation
Unigene45037_Zhong-531	-1.30379	1.98338		positive regulation of abscisic acid biosynthetic process
Unigene23778_Zhong-531	-1.32095	-1.63744		regulation of anthocyanin biosynthetic process
Unigene1187_Zhong-531	1.3267	7.4936		response to abscisic acid stimulus; response to gibberellin stimulus
Unigene44678_Zhong-531	-2.21293	-1.84575		response to auxin stimulus
CL3791.Contig2_Zhong-531	-1.597	-1.29836		response to auxin stimulus
Unigene15407_Zhong-531	-2.20641	-1.40908		response to auxin stimulus; response to abscisic acid stimulus
Unigene44671_Zhong-531	-2.26548	-1.70761		response to auxin stimulus; response to cytokinin stimulus
CL2322.Contig3_Zhong-531	1.25473	1.16625		response to heat	heat shock protein 90
Unigene44193_Zhong-531	1.539	1.427		response to heat
CL4275.Contig2_Zhong-531	1.67466	1.54722		response to heat
CL4133.Contig2_Zhong-531	4.75625	4.8318		response to heat
Unigene25513_Zhong-531	5.26433	5.02601		response to heat
Unigene43852_Zhong-531	-2.1202	-3.02109		sporopollenin biosynthetic process
Unigene37536_Zhong-531	-2.07372	-1.31692		sporopollenin biosynthetic process
Unigene37535_Zhong-531	-1.95702	-1.42332		sporopollenin biosynthetic process
Unigene37537_Zhong-531	-1.91186	-1.38827		sporopollenin biosynthetic process
Unigene32623_Zhong-531	-1.6301	-1.96926		sporopollenin biosynthetic process
Unigene23940_Zhong-531	-1.33661	-2.5457		sporopollenin biosynthetic process
Unigene23939_Zhong-531	-1.20443	-2.48635		sporopollenin biosynthetic process
Unigene23941_Zhong-531	-1.14829	-2.53787		sporopollenin biosynthetic process
Unigene31641_Zhong-531	-2.85322	-2.75151		ubiquitin-dependent protein catabolic process
Unigene34966_Zhong-531	-2.13904	-3.42596		ubiquitin-dependent protein catabolic process
Unigene34187_Zhong-531	1.82215	-1.48073		ubiquitin-dependent protein catabolic process
CL3862.Contig2_Zhong-531	1.21057	1.27115		ubiquitin-dependent protein catabolic process; positive regulation of flower development
Unigene42552_Zhong-531	1.3842	1.53126		ubiquitin-dependent protein catabolic process; positive regulation of flower development
Unigene42557_Zhong-531	1.52288	1.47611		ubiquitin-dependent protein catabolic process; positive regulation of flower development
Unigene21312_Zhong-531	1.42011	7.24858			anther specific
Unigene21311_Zhong-531	1.44374	6.75475			anther specific
Unigene24410_Zhong-531	-1.51576	3.59049			chloroplastic
Unigene24411_Zhong-531	-1.37663	3.21618			chloroplastic
Unigene24409_Zhong-531	-1.22146	3.26912			chloroplastic
Unigene29274_Zhong-531	1.32063	1.17676			DNAJ heat shock N-terminal domain-containing protein-like
Unigene25510_Zhong-531	5.20913	4.58042			heat shock protein 90
Unigene435_Zhong-531	-1.94746	-1.83884			meiotic serine proteinase-like protein
Unigene38752_Zhong-531	1.88089	1.4098			N-acetyltransferase and transcription factor-like protein
Unigene44192_Zhong-531	1.64649	1.3707			putative heat shock 70 KD protein, mitochondrial precurso
Unigene38350_Zhong-531	1.48692	2.11543			putative heat shock factor
Unigene34709_Zhong-531	-1.3225	-1.40477			SKIP interacting protein 13
Unigene25395_Zhong-531	2.30218	2.45411			transcription factor
Note: All displayed genes annotated by KEGG, GO, and BLAST NR databases were differentially expressed with probability ≧ 0.8 and |log2RatioRatio| ≧ 1. Unigenes with positive log2Ratio represent up-regulated, and genes with negative log2Ratio represent down-regulated.

## Sheet: ZNN-vs-ZHN.ZNH-vs-ZHH
Gene	log2Ratio(ZNN-vs-ZHN)	log2Ratio(ZNH-vs-ZHH)	KEGG Orthology	GO Process	Blast nr
CL919.Contig1_Zhong-531	-2.31855	-2.02177	arabidopsis histidine kinase 2/3/4 (cytokinin receptor)
CL919.Contig2_Zhong-531	-2.68197	-2.70197	arabidopsis histidine kinase 2/3/4 (cytokinin receptor)
Unigene32392_Zhong-531	-1.31193	-1.10409	asparagine synthase (glutamine-hydrolysing)	glutamine metabolic process	glutamine-dependent asparagine synthetase 1
CL6694.Contig1_Zhong-531	-1.41266	-1.3215	auxin-responsive protein IAA	auxin mediated signaling pathway
CL1544.Contig2_Zhong-531	-1.77565	-1.38593	calcium-binding protein CML
Unigene17770_Zhong-531	-1.09372	-1.52019	calcium-binding protein CML; calmodulin	calcium-mediated signaling; response to abscisic acid stimulus
Unigene44499_Zhong-531	-1.06665	-1.1814	calcium-dependent protein kinase	abscisic acid mediated signaling pathway
Unigene9379_Zhong-531	-1.08875	-1.33685	chlorophyll(ide) b reductase	chlorophyll catabolic process; PSII associated light-harvesting complex II catabolic process
Unigene7325_Zhong-531	1.48234	1.61048	cytochrome P450, family 86, subfamily A	sporopollenin biosynthetic process
Unigene42476_Zhong-531	-3.97168	1.3194	cytochrome P450, family 86, subfamily B; cytochrome P450, family 96, subfamily A
Unigene45111_Zhong-531	-2.16396	-2.14569	cytochrome P450, family 94, subfamily A
CL2270.Contig1_Zhong-531	-1.57332	-2.18204	cytochrome P450, family 94, subfamily A; cytochrome P450, family 86, subfamily A/B
Unigene47169_Zhong-531	-1.95101	-1.43851	E3 ubiquitin-protein ligase RNF115/126
Unigene33508_Zhong-531	1.50547	1.28982	E3 ubiquitin-protein ligase RNF115/126
Unigene37055_Zhong-531	-1.32378	-1.94207	E3 ubiquitin-protein ligase RNF115/126; serine/arginine repetitive matrix protein 1
Unigene30644_Zhong-531	-1.26443	-1.45965	E3 ubiquitin-protein ligase RNF13
Unigene16207_Zhong-531	-1.12742	1.15317	flavonoid 3'-monooxygenase	response to auxin stimulus
Unigene21162_Zhong-531	2.30396	1.63308	flavonoid 3'-monooxygenase	sporopollenin biosynthetic process
CL3970.Contig2_Zhong-531	-2.7891	-2.20609	gibberellin receptor GID1
Unigene44851_Zhong-531	-1.18138	1.35586	light-harvesting complex II chlorophyll a/b binding protein 1	photosynthesis, light harvesting	chlorophyll a/b binding protein
Unigene13561_Zhong-531	-1.88615	-1.86168	nitrate/nitrite transporter, MFS transporter, NNP family
Unigene23764_Zhong-531	-2.26158	-1.94614	peptidyl-prolyl isomerase G (cyclophilin G)
Unigene45103_Zhong-531	1.76061	1.68111	peptidyl-prolyl isomerase G (cyclophilin G); serine/arginine repetitive matrix protein 1	pollen exine formation; microsporogenesis
CL7016.Contig3_Zhong-531	-1.89522	-2.51307	peptidyl-prolyl isomerase G (cyclophilin G); serine/arginine repetitive matrix protein 1
Unigene46339_Zhong-531	-1.50454	-2.50233	peptidyl-prolyl isomerase G (cyclophilin G); serine/arginine repetitive matrix protein 1
Unigene5473_Zhong-531	-1.73652	-2.53809	peptidyl-prolyl isomerase G (cyclophilin G); serine/arginine repetitive matrix protein 1
CL4695.Contig2_Zhong-531	-1.91934	-1.67685	peptidyl-prolyl isomerase G (cyclophilin G); serine/arginine repetitive matrix protein 1
Unigene25198_Zhong-531	-2.53247	1.72018	peroxidase
Unigene16320_Zhong-531	1.47442	2.1141	peroxidase
Unigene38189_Zhong-531	-2.02277	-1.95626	peroxidase
CL2606.Contig1_Zhong-531	-1.39715	-1.78416	peroxidase
Unigene14575_Zhong-531	2.30789	1.93611	peroxidase
Unigene30037_Zhong-531	-1.35863	-1.60112	peroxidase
Unigene34652_Zhong-531	-2.06217	2.07973	peroxidase
CL4303.Contig2_Zhong-531	-2.25367	-1.46678	peroxidase
Unigene23915_Zhong-531	-1.8583	-2.0986	peroxidase
Unigene14574_Zhong-531	1.96973	1.89841	peroxidase
Unigene21122_Zhong-531	-3.10099	1.47897	solute carrier family 32 (vesicular inhibitory amino acid transporter)
Unigene21121_Zhong-531	-3.10898	1.4987	solute carrier family 32 (vesicular inhibitory amino acid transporter)
CL4399.Contig1_Zhong-531	-2.6059	-2.0945	solute carrier family 38 (sodium-coupled neutral amino acid transporter), member 2
Unigene8193_Zhong-531	-1.83048	-2.0128	solute carrier family 38 (sodium-coupled neutral amino acid transporter), member 2
Unigene304_Zhong-531	-2.14495	-2.07129	solute carrier family 38 (sodium-coupled neutral amino acid transporter), member 2
Unigene24623_Zhong-531	-1.40346	-1.60671	solute carrier family 38 (sodium-coupled neutral amino acid transporter), member 2
Unigene7548_Zhong-531	3.60714	2.69004	ubiquitin-conjugating enzyme E2 C	protein deubiquitination; proteasomal ubiquitin-dependent protein catabolic process
Unigene39298_Zhong-531	1.58205	1.31449	ubiquitin-conjugating enzyme E2 H
Unigene41435_Zhong-531	1.81352	1.3752	ubiquitin-conjugating enzyme E2 H
CL4288.Contig1_Zhong-531	-1.4237	-1.81874	WRKY transcription factor 33	cellular heat acclimation
Unigene29999_Zhong-531	-1.66669	-1.45435	WRKY transcription factor 33	cellular heat acclimation
CL554.Contig1_Zhong-531	-1.47282	-1.59243	WRKY transcription factor 33	cellular heat acclimation
Unigene18278_Zhong-531	-1.55542	-1.51503	WRKY transcription factor 33	cellular heat acclimation
CL4639.Contig1_Zhong-531	-2.72378	-3.03513	WRKY transcription factor 33
CL1348.Contig1_Zhong-531	-1.50026	-2.56406	WRKY transcription factor 33
CL1245.Contig1_Zhong-531	-1.37779	-1.68044		abscisic acid biosynthetic process
Unigene25186_Zhong-531	-1.51387	-1.98357		amino acid transport
Unigene10740_Zhong-531	-2.18205	-1.40728		aromatic amino acid family catabolic process
Unigene24391_Zhong-531	1.95111	1.69732		auxin mediated signaling pathway
Unigene5944_Zhong-531	-1.95995	-2.03192		auxin polar transport
Unigene17771_Zhong-531	-1.36877	-1.72884		calcium-mediated signaling; response to abscisic acid stimulus
Unigene7801_Zhong-531	-1.37563	-1.22402		cellular response to nitrogen levels
CL6349.Contig3_Zhong-531	-1.88792	-1.55054		cellular response to salicylic acid stimulus; response to abscisic acid stimulus
Unigene19293_Zhong-531	-1.93659	-2.20208		cellular response to salicylic acid stimulus; response to abscisic acid stimulus
Unigene19292_Zhong-531	-2.3681	-2.32416		cellular response to salicylic acid stimulus; response to abscisic acid stimulus
Unigene19291_Zhong-531	-1.71753	-1.93822		cellular response to salicylic acid stimulus; response to abscisic acid stimulus
Unigene29557_Zhong-531	-1.20356	-1.46562		chlorophyll catabolic process
Unigene23524_Zhong-531	-1.7889	-2.24566		chlorophyll catabolic process; PSII associated light-harvesting complex II catabolic process	chloroplastic
Unigene81_Zhong-531	-1.60413	-2.24897		chlorophyll catabolic process; PSII associated light-harvesting complex II catabolic process	chloroplastic
Unigene32147_Zhong-531	-1.07928	1.07594		flavonoid biosynthetic process; response to ethylene stimulus
Unigene46191_Zhong-531	-1.22443	-1.51908		gibberellin metabolic process	pathogensis-related transcription factor
Unigene16792_Zhong-531	-1.48833	-1.57052		gibberellin metabolic process	WRKY transcription factor 71
Unigene45755_Zhong-531	-1.18469	-1.17035		leucine biosynthetic process
Unigene45925_Zhong-531	-1.86701	-1.18095		leucine catabolic process
CL371.Contig1_Zhong-531	-1.76731	-1.28247		negative regulation of abscisic acid mediated signaling pathway
CL371.Contig6_Zhong-531	-1.54755	-1.9395		negative regulation of abscisic acid mediated signaling pathway
Unigene36373_Zhong-531	-1.81974	-1.80847		negative regulation of abscisic acid mediated signaling pathway
Unigene32016_Zhong-531	1.09263	1.13163		pollen exine formation
Unigene42234_Zhong-531	1.48662	1.4432		pollen exine formation; pollen maturation
Unigene42236_Zhong-531	1.73028	1.6037		pollen exine formation; pollen maturation
Unigene45037_Zhong-531	-1.79398	1.49319		positive regulation of abscisic acid biosynthetic process
CL2395.Contig2_Zhong-531	1.3165	1.28058		positive regulation of auxin metabolic process
Unigene7403_Zhong-531	-1.33255	-2.50623		protein ubiquitination
Unigene28541_Zhong-531	-1.70728	-1.28107		protein ubiquitination
Unigene28539_Zhong-531	-1.18798	-1.26307		protein ubiquitination
Unigene23778_Zhong-531	2.20249	1.88599		regulation of anthocyanin biosynthetic process
Unigene44678_Zhong-531	1.35859	1.72577		response to auxin stimulus
Unigene38868_Zhong-531	-2.35071	-1.84597		response to auxin stimulus; response to brassinosteroid stimulus; response to heat
Unigene44671_Zhong-531	1.10212	1.66		response to auxin stimulus; response to cytokinin stimulus
CL273.Contig2_Zhong-531	-2.89342	-2.20376		response to ethylene stimulus
Unigene46279_Zhong-531	-1.39808	-2.18113		response to gibberellin stimulus
Unigene19425_Zhong-531	2.29103	1.60868		response to gibberellin stimulus
Unigene8710_Zhong-531	1.38039	1.31847		response to hormone stimulus; response to temperature stimulus
Unigene19807_Zhong-531	1.88425	1.69332		response to salicylic acid stimulus; heat acclimation	gibberellin-stimulated protein
Unigene37535_Zhong-531	1.22788	1.76159		sporopollenin biosynthetic process
Unigene37537_Zhong-531	1.1648	1.68839		sporopollenin biosynthetic process
Unigene12759_Zhong-531	3.3296	1.53529		sporopollenin biosynthetic process
Unigene37536_Zhong-531	1.15976	1.91656		sporopollenin biosynthetic process
CL4930.Contig2_Zhong-531	3.36009	2.04595		sporopollenin biosynthetic process
Unigene23940_Zhong-531	2.32662	1.11753		sporopollenin biosynthetic process
Unigene32623_Zhong-531	1.51817	1.17901		sporopollenin biosynthetic process
Unigene43852_Zhong-531	2.44429	1.5434		sporopollenin biosynthetic process
Unigene34032_Zhong-531	1.55236	1.68323			auxin-regulated protein, putative, expressed
Unigene32429_Zhong-531	-1.28861	-1.13775			auxin-repressed protein
CL867.Contig1_Zhong-531	-1.6008	-1.41717			cytochrome P450 family protein, expressed
CL4502.Contig1_Zhong-531	1.721	1.46864			expansin-B16
Unigene38610_Zhong-531	-2.08096	-1.94418			leucine Rich Repeat family protein, expressed
Unigene435_Zhong-531	1.2821	1.39072			meiotic serine proteinase-like protein
CL371.Contig10_Zhong-531	-1.66302	-1.53378			NAC domain transcription factor, putative, expressed
CL371.Contig9_Zhong-531	-1.70634	-1.54499			NAC domain transcription factor, putative, expressed
Unigene46043_Zhong-531	-2.10897	-1.66859			putative AP2/EREBP transcription factor superfamily protein
Unigene20481_Zhong-531	-1.21005	-2.32795			putative WRKY transcription factor 6
Unigene43080_Zhong-531	-1.17725	1.61357			zinc finger CCCH domain-containing protein 9
Unigene43085_Zhong-531	-1.20771	2.04591			zinc finger CCCH domain-containing protein 9
Note: All displayed genes annotated by KEGG, GO, and BLAST NR databases were differentially expressed with probability ≧ 0.8 and |log2RatioRatio| ≧ 1. Unigenes with positive log2Ratio represent up-regulated, and genes with negative log2Ratio represent down-regulated.
