# Supplementary material for: RNA-seq reveals differentially expressed genes of rice (Oryza sativa) spikelet in response to temperature interacting with nitrogen at meiosis stage
Source: BMC Genomics. 2015 Nov 17;16:959. doi: 10.1186/s12864-015-2141-9 (PMC4650392; doi:10.1186/s12864-015-2141-9)
Supplement: Additional file 18: Table S8. — The Gene GO Ontology enrichment analysis of the differentially expressed genes (DEGs). (XLS 1686 kb) [file 12864_2015_2141_MOESM18_ESM.xls]

## Sheet: ZHN-vs-ZHH.GO2gene
Ontology	Class	Numbers_of_ZHN-vs-ZHH	Genes_of_ZHN-vs-ZHH
biological_process	biological regulation	301	Unigene45613_Zhong-531;Unigene24978_Zhong-531;Unigene38132_Zhong-531;Unigene43465_Zhong-531;Unigene32759_Zhong-531;Unigene28548_Zhong-531;Unigene14352_Zhong-531;Unigene26847_Zhong-531;Unigene38135_Zhong-531;Unigene32757_Zhong-531;Unigene20508_Zhong-531;Unigene14353_Zhong-531;Unigene41611_Zhong-531;Unigene42362_Zhong-531;CL3822.Contig1_Zhong-531;Unigene46758_Zhong-531;CL5433.Contig1_Zhong-531;Unig…
biological_process	cell killing	1	Unigene47947_Zhong-531
biological_process	cellular component organization or biogenesis	210	Unigene7987_Zhong-531;Unigene14704_Zhong-531;Unigene14703_Zhong-531;CL3410.Contig4_Zhong-531;Unigene551_Zhong-531;Unigene19998_Zhong-531;CL3410.Contig2_Zhong-531;Unigene18846_Zhong-531;CL3883.Contig3_Zhong-531;Unigene43374_Zhong-531;Unigene13969_Zhong-531;CL3410.Contig1_Zhong-531;Unigene29270_Zhong-531;CL626.Contig3_Zhong-531;Unigene40285_Zhong-531;Unigene6495_Zhong-531;CL2189.Contig5_Zhong-531;C…
biological_process	cellular process	890	Unigene46926_Zhong-531;Unigene5908_Zhong-531;Unigene19070_Zhong-531;Unigene19069_Zhong-531;Unigene51373_Zhong-531;Unigene7908_Zhong-531;CL5403.Contig1_Zhong-531;CL6216.Contig3_Zhong-531;Unigene36721_Zhong-531;Unigene24631_Zhong-531;Unigene7987_Zhong-531;Unigene14704_Zhong-531;Unigene14703_Zhong-531;CL3410.Contig4_Zhong-531;Unigene551_Zhong-531;Unigene19998_Zhong-531;CL3410.Contig2_Zhong-531;Unige…
biological_process	developmental process	238	CL5403.Contig1_Zhong-531;CL6216.Contig3_Zhong-531;Unigene40132_Zhong-531;CL168.Contig1_Zhong-531;Unigene36721_Zhong-531;Unigene25503_Zhong-531;Unigene14704_Zhong-531;Unigene38674_Zhong-531;CL5838.Contig1_Zhong-531;Unigene14703_Zhong-531;Unigene19998_Zhong-531;CL457.Contig2_Zhong-531;Unigene44406_Zhong-531;Unigene24695_Zhong-531;Unigene7987_Zhong-531;CL3410.Contig4_Zhong-531;Unigene551_Zhong-531;C…
biological_process	establishment of localization	175	Unigene51373_Zhong-531;Unigene45613_Zhong-531;Unigene6836_Zhong-531;CL1932.Contig4_Zhong-531;Unigene41765_Zhong-531;Unigene32301_Zhong-531;CL1405.Contig2_Zhong-531;Unigene40073_Zhong-531;Unigene43921_Zhong-531;CL3358.Contig1_Zhong-531;Unigene14977_Zhong-531;Unigene27066_Zhong-531;Unigene52020_Zhong-531;CL3994.Contig3_Zhong-531;Unigene11074_Zhong-531;Unigene26691_Zhong-531;Unigene29889_Zhong-531;C…
biological_process	growth	68	Unigene36314_Zhong-531;CL5437.Contig2_Zhong-531;CL3526.Contig1_Zhong-531;CL5437.Contig1_Zhong-531;CL3590.Contig2_Zhong-531;Unigene15825_Zhong-531;Unigene9122_Zhong-531;Unigene27642_Zhong-531;Unigene27641_Zhong-531;Unigene34188_Zhong-531;CL28.Contig4_Zhong-531;Unigene34189_Zhong-531;Unigene7548_Zhong-531;Unigene15665_Zhong-531;Unigene224_Zhong-531;Unigene44678_Zhong-531;Unigene44671_Zhong-531;Unig…
biological_process	immune system process	24	Unigene9217_Zhong-531;Unigene45632_Zhong-531;CL4620.Contig1_Zhong-531;Unigene25513_Zhong-531;CL1095.Contig1_Zhong-531;Unigene32419_Zhong-531;Unigene32418_Zhong-531;Unigene38386_Zhong-531;Unigene27642_Zhong-531;Unigene27641_Zhong-531;CL6953.Contig1_Zhong-531;Unigene30982_Zhong-531;Unigene30980_Zhong-531;Unigene30981_Zhong-531;CL6299.Contig2_Zhong-531;Unigene47962_Zhong-531;Unigene15407_Zhong-531;U…
biological_process	localization	182	Unigene51373_Zhong-531;Unigene45613_Zhong-531;Unigene6836_Zhong-531;CL1932.Contig4_Zhong-531;Unigene41765_Zhong-531;Unigene32301_Zhong-531;CL1405.Contig2_Zhong-531;Unigene46375_Zhong-531;Unigene40073_Zhong-531;Unigene43921_Zhong-531;CL3358.Contig1_Zhong-531;Unigene14977_Zhong-531;Unigene27066_Zhong-531;Unigene52020_Zhong-531;CL3994.Contig3_Zhong-531;Unigene11074_Zhong-531;Unigene26691_Zhong-531;U…
biological_process	locomotion	1	CL5749.Contig3_Zhong-531
biological_process	metabolic process	1083	Unigene46926_Zhong-531;Unigene5908_Zhong-531;Unigene19070_Zhong-531;Unigene19069_Zhong-531;Unigene7908_Zhong-531;Unigene21305_Zhong-531;Unigene22279_Zhong-531;Unigene40173_Zhong-531;Unigene35528_Zhong-531;CL7175.Contig2_Zhong-531;CL5205.Contig1_Zhong-531;Unigene23251_Zhong-531;Unigene2602_Zhong-531;Unigene21304_Zhong-531;Unigene21572_Zhong-531;Unigene23086_Zhong-531;Unigene45026_Zhong-531;Unigene…
biological_process	multi-organism process	94	Unigene9217_Zhong-531;Unigene25513_Zhong-531;CL1095.Contig1_Zhong-531;Unigene32220_Zhong-531;Unigene7742_Zhong-531;Unigene45972_Zhong-531;CL3508.Contig2_Zhong-531;Unigene17163_Zhong-531;Unigene32419_Zhong-531;Unigene32418_Zhong-531;Unigene38386_Zhong-531;Unigene27642_Zhong-531;Unigene27641_Zhong-531;CL6953.Contig1_Zhong-531;Unigene25671_Zhong-531;Unigene46784_Zhong-531;CL5981.Contig1_Zhong-531;CL…
biological_process	multicellular organismal process	222	CL5403.Contig1_Zhong-531;CL6216.Contig3_Zhong-531;Unigene40132_Zhong-531;Unigene36721_Zhong-531;Unigene25503_Zhong-531;Unigene14704_Zhong-531;Unigene38674_Zhong-531;CL5838.Contig1_Zhong-531;Unigene14703_Zhong-531;Unigene19998_Zhong-531;CL457.Contig2_Zhong-531;Unigene44406_Zhong-531;Unigene24695_Zhong-531;Unigene7987_Zhong-531;CL3410.Contig4_Zhong-531;Unigene551_Zhong-531;CL3410.Contig2_Zhong-531;…
biological_process	negative regulation of biological process	65	Unigene38674_Zhong-531;CL5838.Contig1_Zhong-531;Unigene9707_Zhong-531;Unigene9217_Zhong-531;Unigene41257_Zhong-531;CL457.Contig2_Zhong-531;Unigene41259_Zhong-531;Unigene24695_Zhong-531;Unigene3600_Zhong-531;Unigene256_Zhong-531;Unigene14438_Zhong-531;Unigene4466_Zhong-531;Unigene4465_Zhong-531;Unigene6676_Zhong-531;Unigene49206_Zhong-531;Unigene36314_Zhong-531;CL6953.Contig1_Zhong-531;Unigene1851…
biological_process	positive regulation of biological process	41	Unigene40696_Zhong-531;Unigene36256_Zhong-531;Unigene8882_Zhong-531;Unigene3710_Zhong-531;Unigene53572_Zhong-531;Unigene50013_Zhong-531;Unigene10271_Zhong-531;Unigene10270_Zhong-531;Unigene14704_Zhong-531;Unigene32419_Zhong-531;Unigene43886_Zhong-531;Unigene41765_Zhong-531;Unigene42532_Zhong-531;Unigene14703_Zhong-531;Unigene40793_Zhong-531;CL1405.Contig2_Zhong-531;Unigene19998_Zhong-531;Unigene3…
biological_process	regulation of biological process	283	Unigene45613_Zhong-531;Unigene24978_Zhong-531;Unigene38132_Zhong-531;Unigene43465_Zhong-531;Unigene32759_Zhong-531;Unigene28548_Zhong-531;Unigene14352_Zhong-531;Unigene26847_Zhong-531;Unigene38135_Zhong-531;Unigene32757_Zhong-531;Unigene20508_Zhong-531;Unigene14353_Zhong-531;Unigene41611_Zhong-531;Unigene42362_Zhong-531;CL3822.Contig1_Zhong-531;Unigene46758_Zhong-531;CL5433.Contig1_Zhong-531;Unig…
biological_process	reproduction	113	CL5403.Contig1_Zhong-531;CL6216.Contig3_Zhong-531;Unigene44912_Zhong-531;Unigene38674_Zhong-531;CL5838.Contig1_Zhong-531;Unigene44910_Zhong-531;Unigene44911_Zhong-531;CL457.Contig2_Zhong-531;Unigene24695_Zhong-531;CL6299.Contig2_Zhong-531;Unigene39841_Zhong-531;Unigene39178_Zhong-531;Unigene39180_Zhong-531;Unigene43468_Zhong-531;CL4530.Contig5_Zhong-531;Unigene43469_Zhong-531;Unigene13077_Zhong-5…
biological_process	reproductive process	99	CL5403.Contig1_Zhong-531;CL6216.Contig3_Zhong-531;CL6299.Contig2_Zhong-531;Unigene39178_Zhong-531;Unigene39180_Zhong-531;Unigene43468_Zhong-531;CL4530.Contig5_Zhong-531;Unigene43469_Zhong-531;Unigene13077_Zhong-531;Unigene15847_Zhong-531;Unigene44406_Zhong-531;Unigene15849_Zhong-531;Unigene19611_Zhong-531;Unigene14438_Zhong-531;Unigene4466_Zhong-531;Unigene4465_Zhong-531;Unigene42532_Zhong-531;Un…
biological_process	response to stimulus	443	CL4133.Contig1_Zhong-531;Unigene41765_Zhong-531;CL1405.Contig2_Zhong-531;Unigene24300_Zhong-531;Unigene15470_Zhong-531;CL4133.Contig2_Zhong-531;Unigene24301_Zhong-531;Unigene45037_Zhong-531;Unigene24631_Zhong-531;Unigene43886_Zhong-531;Unigene43885_Zhong-531;Unigene9217_Zhong-531;Unigene38335_Zhong-531;Unigene42060_Zhong-531;Unigene45632_Zhong-531;CL4620.Contig1_Zhong-531;CL2322.Contig1_Zhong-531…
biological_process	rhythmic process	10	Unigene1557_Zhong-531;Unigene38553_Zhong-531;Unigene7157_Zhong-531;Unigene14478_Zhong-531;Unigene34188_Zhong-531;Unigene38752_Zhong-531;Unigene34189_Zhong-531;CL339.Contig1_Zhong-531;Unigene38554_Zhong-531;Unigene8882_Zhong-531
biological_process	signaling	88	Unigene24978_Zhong-531;Unigene38132_Zhong-531;Unigene43465_Zhong-531;Unigene32759_Zhong-531;Unigene28548_Zhong-531;Unigene14352_Zhong-531;Unigene26847_Zhong-531;Unigene38135_Zhong-531;Unigene32757_Zhong-531;Unigene20508_Zhong-531;Unigene14353_Zhong-531;Unigene41611_Zhong-531;Unigene40696_Zhong-531;Unigene36256_Zhong-531;Unigene33456_Zhong-531;Unigene41034_Zhong-531;CL4421.Contig1_Zhong-531;CL3791…
biological_process	single-organism process	575	Unigene51373_Zhong-531;CL5403.Contig1_Zhong-531;CL6216.Contig3_Zhong-531;Unigene36721_Zhong-531;Unigene40132_Zhong-531;Unigene25503_Zhong-531;Unigene24631_Zhong-531;Unigene14704_Zhong-531;Unigene38674_Zhong-531;CL5838.Contig1_Zhong-531;Unigene14703_Zhong-531;Unigene19998_Zhong-531;CL457.Contig2_Zhong-531;Unigene44406_Zhong-531;Unigene24695_Zhong-531;Unigene7987_Zhong-531;CL3410.Contig4_Zhong-531;…
cellular_component	cell	1338	CL670.Contig1_Zhong-531;Unigene7424_Zhong-531;Unigene14594_Zhong-531;Unigene23681_Zhong-531;Unigene31739_Zhong-531;CL3006.Contig1_Zhong-531;Unigene36597_Zhong-531;Unigene45972_Zhong-531;CL1552.Contig2_Zhong-531;Unigene23657_Zhong-531;CL444.Contig3_Zhong-531;CL634.Contig11_Zhong-531;Unigene21580_Zhong-531;Unigene10976_Zhong-531;CL5437.Contig2_Zhong-531;Unigene29963_Zhong-531;CL3526.Contig1_Zhong-5…
cellular_component	cell junction	138	Unigene40696_Zhong-531;Unigene28457_Zhong-531;Unigene19808_Zhong-531;Unigene26691_Zhong-531;CL5587.Contig3_Zhong-531;Unigene7412_Zhong-531;Unigene398_Zhong-531;Unigene15665_Zhong-531;Unigene22997_Zhong-531;Unigene39066_Zhong-531;CL1552.Contig2_Zhong-531;Unigene35645_Zhong-531;CL784.Contig1_Zhong-531;Unigene26692_Zhong-531;Unigene37061_Zhong-531;Unigene27892_Zhong-531;Unigene15407_Zhong-531;Unigen…
cellular_component	cell part	1338	CL670.Contig1_Zhong-531;Unigene7424_Zhong-531;Unigene14594_Zhong-531;Unigene23681_Zhong-531;Unigene31739_Zhong-531;CL3006.Contig1_Zhong-531;Unigene36597_Zhong-531;Unigene45972_Zhong-531;CL1552.Contig2_Zhong-531;Unigene23657_Zhong-531;CL444.Contig3_Zhong-531;CL634.Contig11_Zhong-531;Unigene21580_Zhong-531;Unigene10976_Zhong-531;CL5437.Contig2_Zhong-531;Unigene29963_Zhong-531;CL3526.Contig1_Zhong-5…
cellular_component	extracellular matrix	6	Unigene43716_Zhong-531;Unigene43712_Zhong-531;Unigene31840_Zhong-531;Unigene18245_Zhong-531;CL3271.Contig1_Zhong-531;Unigene18244_Zhong-531
cellular_component	extracellular matrix part	4	Unigene31840_Zhong-531;Unigene18245_Zhong-531;CL3271.Contig1_Zhong-531;Unigene18244_Zhong-531
cellular_component	extracellular region	130	CL1673.Contig4_Zhong-531;Unigene36597_Zhong-531;Unigene28457_Zhong-531;CL747.Contig3_Zhong-531;Unigene45972_Zhong-531;Unigene32469_Zhong-531;CL1462.Contig1_Zhong-531;Unigene40161_Zhong-531;Unigene7412_Zhong-531;CL5205.Contig1_Zhong-531;Unigene949_Zhong-531;Unigene15665_Zhong-531;CL1552.Contig2_Zhong-531;Unigene35645_Zhong-531;Unigene40164_Zhong-531;Unigene38230_Zhong-531;Unigene37287_Zhong-531;Un…
cellular_component	macromolecular complex	133	CL670.Contig1_Zhong-531;Unigene7424_Zhong-531;Unigene14594_Zhong-531;Unigene23681_Zhong-531;Unigene31739_Zhong-531;CL784.Contig1_Zhong-531;CL3239.Contig2_Zhong-531;Unigene28255_Zhong-531;Unigene7612_Zhong-531;Unigene41765_Zhong-531;CL1405.Contig2_Zhong-531;Unigene44778_Zhong-531;Unigene24971_Zhong-531;Unigene49155_Zhong-531;CL5963.Contig1_Zhong-531;Unigene36597_Zhong-531;CL747.Contig3_Zhong-531;U…
cellular_component	membrane	546	Unigene41765_Zhong-531;CL1405.Contig2_Zhong-531;Unigene31840_Zhong-531;Unigene52020_Zhong-531;Unigene36572_Zhong-531;Unigene34188_Zhong-531;Unigene40696_Zhong-531;Unigene49110_Zhong-531;Unigene38730_Zhong-531;Unigene45972_Zhong-531;Unigene37527_Zhong-531;Unigene33055_Zhong-531;Unigene34028_Zhong-531;Unigene7412_Zhong-531;CL5205.Contig1_Zhong-531;Unigene38729_Zhong-531;CL102.Contig1_Zhong-531;Unig…
cellular_component	membrane part	267	Unigene41765_Zhong-531;CL1405.Contig2_Zhong-531;Unigene31840_Zhong-531;Unigene19638_Zhong-531;Unigene52020_Zhong-531;CL5083.Contig2_Zhong-531;Unigene6836_Zhong-531;Unigene45615_Zhong-531;Unigene45614_Zhong-531;Unigene46193_Zhong-531;Unigene17134_Zhong-531;Unigene24388_Zhong-531;Unigene40133_Zhong-531;Unigene43576_Zhong-531;Unigene44895_Zhong-531;Unigene11074_Zhong-531;Unigene32712_Zhong-531;Unige…
cellular_component	membrane-enclosed lumen	51	Unigene44778_Zhong-531;CL779.Contig2_Zhong-531;Unigene52020_Zhong-531;Unigene38252_Zhong-531;CL1552.Contig2_Zhong-531;CL5083.Contig2_Zhong-531;CL71.Contig3_Zhong-531;Unigene34966_Zhong-531;Unigene39856_Zhong-531;Unigene20050_Zhong-531;Unigene41145_Zhong-531;Unigene38335_Zhong-531;Unigene51442_Zhong-531;CL5827.Contig1_Zhong-531;Unigene14594_Zhong-531;CL2322.Contig1_Zhong-531;Unigene46447_Zhong-531…
cellular_component	nucleoid	3	Unigene46926_Zhong-531;Unigene19070_Zhong-531;Unigene19069_Zhong-531
cellular_component	organelle	1149	CL3006.Contig1_Zhong-531;Unigene36597_Zhong-531;Unigene45972_Zhong-531;CL1552.Contig2_Zhong-531;Unigene23657_Zhong-531;CL444.Contig3_Zhong-531;CL634.Contig11_Zhong-531;Unigene21580_Zhong-531;Unigene10976_Zhong-531;CL5437.Contig2_Zhong-531;Unigene29963_Zhong-531;CL3526.Contig1_Zhong-531;Unigene18838_Zhong-531;Unigene30025_Zhong-531;CL2322.Contig1_Zhong-531;CL5879.Contig1_Zhong-531;Unigene36598_Zho…
cellular_component	organelle part	239	CL3006.Contig1_Zhong-531;Unigene36597_Zhong-531;Unigene45972_Zhong-531;CL1552.Contig2_Zhong-531;Unigene23657_Zhong-531;CL444.Contig3_Zhong-531;CL634.Contig11_Zhong-531;Unigene21580_Zhong-531;Unigene10976_Zhong-531;CL5437.Contig2_Zhong-531;Unigene29963_Zhong-531;CL3526.Contig1_Zhong-531;Unigene18838_Zhong-531;Unigene30025_Zhong-531;CL2322.Contig1_Zhong-531;CL5879.Contig1_Zhong-531;Unigene36598_Zho…
cellular_component	symplast	138	Unigene40696_Zhong-531;Unigene28457_Zhong-531;Unigene19808_Zhong-531;Unigene26691_Zhong-531;CL5587.Contig3_Zhong-531;Unigene7412_Zhong-531;Unigene398_Zhong-531;Unigene15665_Zhong-531;Unigene22997_Zhong-531;Unigene39066_Zhong-531;CL1552.Contig2_Zhong-531;Unigene35645_Zhong-531;CL784.Contig1_Zhong-531;Unigene26692_Zhong-531;Unigene37061_Zhong-531;Unigene27892_Zhong-531;Unigene15407_Zhong-531;Unigen…
cellular_component	virion	3	Unigene7424_Zhong-531;Unigene14594_Zhong-531;Unigene31739_Zhong-531
cellular_component	virion part	3	Unigene7424_Zhong-531;Unigene14594_Zhong-531;Unigene31739_Zhong-531
molecular_function	antioxidant activity	28	CL1673.Contig1_Zhong-531;Unigene25198_Zhong-531;Unigene53392_Zhong-531;Unigene8631_Zhong-531;Unigene24620_Zhong-531;Unigene41090_Zhong-531;Unigene34651_Zhong-531;Unigene34650_Zhong-531;Unigene14575_Zhong-531;Unigene14574_Zhong-531;Unigene33594_Zhong-531;CL4594.Contig3_Zhong-531;CL4066.Contig1_Zhong-531;CL6181.Contig1_Zhong-531;Unigene46220_Zhong-531;Unigene26108_Zhong-531;CL1536.Contig1_Zhong-531…
molecular_function	binding	820	Unigene30982_Zhong-531;Unigene30980_Zhong-531;Unigene30981_Zhong-531;Unigene32301_Zhong-531;Unigene8882_Zhong-531;Unigene1580_Zhong-531;Unigene1489_Zhong-531;Unigene45899_Zhong-531;Unigene45897_Zhong-531;Unigene846_Zhong-531;Unigene47962_Zhong-531;Unigene7412_Zhong-531;Unigene41145_Zhong-531;CL588.Contig1_Zhong-531;Unigene45111_Zhong-531;Unigene24208_Zhong-531;Unigene19306_Zhong-531;Unigene13799_…
molecular_function	catalytic activity	885	Unigene38012_Zhong-531;Unigene27641_Zhong-531;Unigene40161_Zhong-531;Unigene23737_Zhong-531;Unigene17320_Zhong-531;CL1403.Contig2_Zhong-531;CL4497.Contig1_Zhong-531;CL5602.Contig2_Zhong-531;Unigene32945_Zhong-531;Unigene32922_Zhong-531;Unigene45906_Zhong-531;Unigene42490_Zhong-531;Unigene42495_Zhong-531;Unigene42493_Zhong-531;Unigene42491_Zhong-531;Unigene40807_Zhong-531;Unigene7365_Zhong-531;Uni…
molecular_function	electron carrier activity	14	Unigene18066_Zhong-531;CL5832.Contig1_Zhong-531;Unigene49155_Zhong-531;Unigene20733_Zhong-531;Unigene13852_Zhong-531;Unigene40591_Zhong-531;Unigene14648_Zhong-531;Unigene26716_Zhong-531;Unigene33809_Zhong-531;Unigene26715_Zhong-531;Unigene46801_Zhong-531;Unigene36289_Zhong-531;CL4990.Contig1_Zhong-531;Unigene20732_Zhong-531
molecular_function	enzyme regulator activity	15	Unigene30843_Zhong-531;CL5433.Contig1_Zhong-531;Unigene34231_Zhong-531;Unigene19615_Zhong-531;Unigene46680_Zhong-531;Unigene46758_Zhong-531;Unigene7372_Zhong-531;Unigene1949_Zhong-531;Unigene17721_Zhong-531;Unigene41755_Zhong-531;Unigene48331_Zhong-531;Unigene13663_Zhong-531;Unigene6488_Zhong-531;CL2190.Contig4_Zhong-531;Unigene7007_Zhong-531
molecular_function	metallochaperone activity	2	Unigene32712_Zhong-531;Unigene369_Zhong-531
molecular_function	molecular transducer activity	13	Unigene38554_Zhong-531;Unigene38553_Zhong-531;Unigene10689_Zhong-531;Unigene36314_Zhong-531;Unigene45125_Zhong-531;Unigene45120_Zhong-531;Unigene40696_Zhong-531;Unigene36256_Zhong-531;Unigene32759_Zhong-531;Unigene32757_Zhong-531;Unigene45613_Zhong-531;Unigene45615_Zhong-531;Unigene45614_Zhong-531
molecular_function	nucleic acid binding transcription factor activity	27	Unigene43722_Zhong-531;Unigene46237_Zhong-531;Unigene41028_Zhong-531;Unigene14132_Zhong-531;Unigene43468_Zhong-531;Unigene42532_Zhong-531;Unigene7166_Zhong-531;Unigene38350_Zhong-531;Unigene24954_Zhong-531;CL3891.Contig1_Zhong-531;Unigene8882_Zhong-531;Unigene14240_Zhong-531;Unigene40898_Zhong-531;Unigene40793_Zhong-531;Unigene39200_Zhong-531;CL6206.Contig1_Zhong-531;Unigene17635_Zhong-531;Unigen…
molecular_function	nutrient reservoir activity	10	CL1673.Contig4_Zhong-531;CL1673.Contig3_Zhong-531;Unigene43716_Zhong-531;CL1673.Contig1_Zhong-531;CL1673.Contig6_Zhong-531;Unigene31821_Zhong-531;Unigene43712_Zhong-531;Unigene39670_Zhong-531;CL1673.Contig2_Zhong-531;Unigene31823_Zhong-531
molecular_function	protein binding transcription factor activity	6	Unigene20733_Zhong-531;Unigene20732_Zhong-531;Unigene46216_Zhong-531;Unigene9114_Zhong-531;Unigene41765_Zhong-531;CL1405.Contig2_Zhong-531
molecular_function	receptor activity	10	Unigene35595_Zhong-531;Unigene35598_Zhong-531;Unigene45125_Zhong-531;Unigene45120_Zhong-531;Unigene32759_Zhong-531;Unigene32757_Zhong-531;Unigene45613_Zhong-531;Unigene45615_Zhong-531;Unigene45614_Zhong-531;Unigene10689_Zhong-531
molecular_function	structural molecule activity	13	CL784.Contig1_Zhong-531;Unigene49155_Zhong-531;CL5963.Contig1_Zhong-531;CL5827.Contig1_Zhong-531;CL625.Contig4_Zhong-531;CL5759.Contig2_Zhong-531;Unigene7612_Zhong-531;Unigene38306_Zhong-531;Unigene45975_Zhong-531;CL634.Contig11_Zhong-531;Unigene24971_Zhong-531;Unigene44678_Zhong-531;CL634.Contig3_Zhong-531
molecular_function	transporter activity	116	Unigene43576_Zhong-531;Unigene42276_Zhong-531;CL3959.Contig2_Zhong-531;CL2564.Contig3_Zhong-531;Unigene7105_Zhong-531;CL7339.Contig1_Zhong-531;Unigene3509_Zhong-531;Unigene45632_Zhong-531;CL4620.Contig1_Zhong-531;Unigene32456_Zhong-531;Unigene17548_Zhong-531;Unigene15846_Zhong-531;Unigene48067_Zhong-531;Unigene11074_Zhong-531;Unigene26691_Zhong-531;Unigene26692_Zhong-531;CL5981.Contig1_Zhong-531;…

## Sheet: ZNH-vs-ZHH.GO2gene
Ontology	Class	Numbers_of_ZNH-vs-ZHH	Genes_of_ZNH-vs-ZHH
biological_process	biological regulation	120	CL827.Contig2_Zhong-531;Unigene43465_Zhong-531;Unigene8873_Zhong-531;CL4403.Contig1_Zhong-531;Unigene46758_Zhong-531;CL4695.Contig3_Zhong-531;Unigene468_Zhong-531;CL4695.Contig2_Zhong-531;CL4421.Contig1_Zhong-531;Unigene8882_Zhong-531;CL3020.Contig1_Zhong-531;Unigene36294_Zhong-531;Unigene30418_Zhong-531;Unigene25561_Zhong-531;CL371.Contig1_Zhong-531;Unigene27192_Zhong-531;Unigene28132_Zhong-531;…
biological_process	cell killing	1	CL273.Contig2_Zhong-531
biological_process	cellular component organization or biogenesis	84	CL827.Contig2_Zhong-531;Unigene29270_Zhong-531;CL2189.Contig1_Zhong-531;Unigene21958_Zhong-531;Unigene29762_Zhong-531;Unigene17771_Zhong-531;Unigene7711_Zhong-531;Unigene17770_Zhong-531;Unigene37175_Zhong-531;Unigene37536_Zhong-531;Unigene23940_Zhong-531;Unigene43852_Zhong-531;Unigene21162_Zhong-531;Unigene12759_Zhong-531;CL4930.Contig2_Zhong-531;Unigene7325_Zhong-531;Unigene37537_Zhong-531;Unige…
biological_process	cellular process	353	CL5403.Contig1_Zhong-531;CL6216.Contig3_Zhong-531;CL827.Contig2_Zhong-531;Unigene41765_Zhong-531;CL4496.Contig2_Zhong-531;CL1405.Contig2_Zhong-531;CL1719.Contig2_Zhong-531;Unigene42060_Zhong-531;CL273.Contig2_Zhong-531;Unigene43465_Zhong-531;Unigene29270_Zhong-531;CL2558.Contig1_Zhong-531;Unigene38729_Zhong-531;Unigene39298_Zhong-531;Unigene41596_Zhong-531;Unigene24368_Zhong-531;Unigene38172_Zhon…
biological_process	developmental process	69	CL5403.Contig1_Zhong-531;CL6216.Contig3_Zhong-531;CL1671.Contig2_Zhong-531;CL6579.Contig1_Zhong-531;Unigene37780_Zhong-531;CL6253.Contig2_Zhong-531;CL4497.Contig2_Zhong-531;CL6253.Contig1_Zhong-531;Unigene37536_Zhong-531;Unigene23940_Zhong-531;Unigene43852_Zhong-531;Unigene21162_Zhong-531;Unigene12759_Zhong-531;CL4930.Contig2_Zhong-531;Unigene7325_Zhong-531;Unigene37537_Zhong-531;Unigene37535_Zho…
biological_process	establishment of localization	60	Unigene48302_Zhong-531;Unigene47363_Zhong-531;Unigene41765_Zhong-531;Unigene32301_Zhong-531;CL4496.Contig2_Zhong-531;CL1405.Contig2_Zhong-531;CL1719.Contig2_Zhong-531;CL4726.Contig3_Zhong-531;CL6011.Contig1_Zhong-531;Unigene35008_Zhong-531;Unigene39831_Zhong-531;Unigene13561_Zhong-531;CL1280.Contig1_Zhong-531;Unigene35785_Zhong-531;CL1617.Contig1_Zhong-531;Unigene640_Zhong-531;Unigene40606_Zhong-…
biological_process	growth	19	Unigene27643_Zhong-531;Unigene7548_Zhong-531;Unigene224_Zhong-531;Unigene44678_Zhong-531;Unigene44671_Zhong-531;Unigene41139_Zhong-531;CL2395.Contig2_Zhong-531;CL6416.Contig2_Zhong-531;Unigene16467_Zhong-531;CL4726.Contig3_Zhong-531;CL6491.Contig2_Zhong-531;Unigene42631_Zhong-531;Unigene32704_Zhong-531;CL5403.Contig1_Zhong-531;CL6216.Contig3_Zhong-531;CL102.Contig1_Zhong-531;CL6687.Contig1_Zhong-…
biological_process	immune system process	13	CL273.Contig2_Zhong-531;CL827.Contig2_Zhong-531;Unigene27643_Zhong-531;Unigene15407_Zhong-531;Unigene19293_Zhong-531;Unigene23778_Zhong-531;Unigene19291_Zhong-531;Unigene19292_Zhong-531;Unigene42060_Zhong-531;Unigene26018_Zhong-531;Unigene766_Zhong-531;Unigene26016_Zhong-531;Unigene18260_Zhong-531
biological_process	localization	63	CL827.Contig2_Zhong-531;Unigene48302_Zhong-531;Unigene47363_Zhong-531;Unigene41765_Zhong-531;Unigene32301_Zhong-531;CL4496.Contig2_Zhong-531;CL1405.Contig2_Zhong-531;CL1719.Contig2_Zhong-531;CL4726.Contig3_Zhong-531;CL6011.Contig1_Zhong-531;Unigene35008_Zhong-531;Unigene39831_Zhong-531;Unigene13561_Zhong-531;CL1280.Contig1_Zhong-531;Unigene35785_Zhong-531;CL1617.Contig1_Zhong-531;Unigene640_Zhong…
biological_process	metabolic process	482	Unigene35008_Zhong-531;Unigene12040_Zhong-531;Unigene27333_Zhong-531;Unigene41536_Zhong-531;Unigene32484_Zhong-531;CL3447.Contig1_Zhong-531;Unigene38302_Zhong-531;Unigene12006_Zhong-531;Unigene31458_Zhong-531;Unigene27334_Zhong-531;Unigene27643_Zhong-531;CL1280.Contig1_Zhong-531;CL3970.Contig2_Zhong-531;Unigene38945_Zhong-531;Unigene30025_Zhong-531;Unigene24761_Zhong-531;CL355.Contig1_Zhong-531;U…
biological_process	multi-organism process	50	CL371.Contig1_Zhong-531;Unigene36373_Zhong-531;CL371.Contig6_Zhong-531;CL3020.Contig1_Zhong-531;CL827.Contig2_Zhong-531;CL273.Contig2_Zhong-531;Unigene27643_Zhong-531;Unigene36180_Zhong-531;Unigene40606_Zhong-531;Unigene40604_Zhong-531;Unigene18642_Zhong-531;Unigene43107_Zhong-531;Unigene19293_Zhong-531;Unigene28539_Zhong-531;CL3436.Contig2_Zhong-531;Unigene19291_Zhong-531;CL554.Contig1_Zhong-531…
biological_process	multicellular organismal process	60	CL5403.Contig1_Zhong-531;CL6216.Contig3_Zhong-531;CL1671.Contig2_Zhong-531;CL6579.Contig1_Zhong-531;Unigene37536_Zhong-531;Unigene23940_Zhong-531;Unigene43852_Zhong-531;Unigene21162_Zhong-531;Unigene12759_Zhong-531;CL4930.Contig2_Zhong-531;Unigene7325_Zhong-531;Unigene37537_Zhong-531;Unigene37535_Zhong-531;Unigene32623_Zhong-531;Unigene30038_Zhong-531;CL2786.Contig1_Zhong-531;Unigene31518_Zhong-5…
biological_process	negative regulation of biological process	17	Unigene6542_Zhong-531;Unigene17279_Zhong-531;Unigene8934_Zhong-531;Unigene7157_Zhong-531;Unigene44961_Zhong-531;Unigene42493_Zhong-531;CL827.Contig2_Zhong-531;CL371.Contig1_Zhong-531;Unigene36373_Zhong-531;CL371.Contig6_Zhong-531;Unigene7468_Zhong-531;Unigene35020_Zhong-531;Unigene46711_Zhong-531;Unigene20481_Zhong-531;CL1348.Contig1_Zhong-531;Unigene25660_Zhong-531;Unigene34076_Zhong-531
biological_process	positive regulation of biological process	16	Unigene8882_Zhong-531;CL2395.Contig2_Zhong-531;CL827.Contig2_Zhong-531;Unigene41765_Zhong-531;CL4496.Contig2_Zhong-531;CL1405.Contig2_Zhong-531;CL1719.Contig2_Zhong-531;Unigene41139_Zhong-531;CL6416.Contig2_Zhong-531;CL554.Contig1_Zhong-531;Unigene29999_Zhong-531;CL4288.Contig1_Zhong-531;Unigene18278_Zhong-531;Unigene45037_Zhong-531;CL2558.Contig1_Zhong-531;Unigene39298_Zhong-531
biological_process	regulation of biological process	113	Unigene43465_Zhong-531;Unigene8873_Zhong-531;CL4403.Contig1_Zhong-531;Unigene46758_Zhong-531;CL4695.Contig3_Zhong-531;Unigene468_Zhong-531;CL4695.Contig2_Zhong-531;CL4421.Contig1_Zhong-531;Unigene8882_Zhong-531;CL3020.Contig1_Zhong-531;Unigene36294_Zhong-531;Unigene30418_Zhong-531;Unigene25561_Zhong-531;CL371.Contig1_Zhong-531;Unigene27192_Zhong-531;Unigene28132_Zhong-531;Unigene36373_Zhong-531;U…
biological_process	reproduction	21	CL5403.Contig1_Zhong-531;CL6216.Contig3_Zhong-531;CL1671.Contig2_Zhong-531;Unigene31518_Zhong-531;CL6929.Contig1_Zhong-531;Unigene32301_Zhong-531;Unigene18203_Zhong-531;CL4502.Contig1_Zhong-531;CL182.Contig2_Zhong-531;Unigene23940_Zhong-531;CL4930.Contig2_Zhong-531;CL107.Contig2_Zhong-531;Unigene42493_Zhong-531;CL1245.Contig1_Zhong-531;Unigene16320_Zhong-531;Unigene45103_Zhong-531;Unigene27333_Zh…
biological_process	reproductive process	18	CL5403.Contig1_Zhong-531;CL6216.Contig3_Zhong-531;CL1671.Contig2_Zhong-531;Unigene31518_Zhong-531;CL6929.Contig1_Zhong-531;Unigene32301_Zhong-531;Unigene23940_Zhong-531;CL4930.Contig2_Zhong-531;CL107.Contig2_Zhong-531;Unigene42493_Zhong-531;CL1245.Contig1_Zhong-531;Unigene16320_Zhong-531;Unigene45103_Zhong-531;Unigene27333_Zhong-531;Unigene27334_Zhong-531;CL2786.Contig1_Zhong-531;Unigene29810_Zho…
biological_process	response to stimulus	180	Unigene18642_Zhong-531;Unigene41765_Zhong-531;CL4496.Contig2_Zhong-531;CL1405.Contig2_Zhong-531;Unigene18643_Zhong-531;CL3678.Contig1_Zhong-531;CL1719.Contig2_Zhong-531;Unigene45037_Zhong-531;CL827.Contig2_Zhong-531;Unigene42060_Zhong-531;CL273.Contig2_Zhong-531;Unigene43465_Zhong-531;CL4421.Contig1_Zhong-531;CL371.Contig1_Zhong-531;Unigene36373_Zhong-531;CL371.Contig6_Zhong-531;Unigene32704_Zhon…
biological_process	rhythmic process	2	Unigene7157_Zhong-531;Unigene8882_Zhong-531
biological_process	signaling	23	Unigene43465_Zhong-531;CL4421.Contig1_Zhong-531;CL827.Contig2_Zhong-531;Unigene28539_Zhong-531;Unigene28541_Zhong-531;Unigene44499_Zhong-531;Unigene17771_Zhong-531;Unigene17770_Zhong-531;CL4726.Contig3_Zhong-531;Unigene29810_Zhong-531;Unigene24908_Zhong-531;Unigene39893_Zhong-531;Unigene39894_Zhong-531;Unigene39891_Zhong-531;CL371.Contig1_Zhong-531;Unigene36373_Zhong-531;CL371.Contig6_Zhong-531;U…
biological_process	single-organism process	202	CL5403.Contig1_Zhong-531;CL6216.Contig3_Zhong-531;CL827.Contig2_Zhong-531;Unigene42060_Zhong-531;CL273.Contig2_Zhong-531;Unigene43465_Zhong-531;Unigene29270_Zhong-531;CL2189.Contig1_Zhong-531;Unigene21958_Zhong-531;Unigene29762_Zhong-531;Unigene17771_Zhong-531;Unigene7711_Zhong-531;Unigene17770_Zhong-531;Unigene38885_Zhong-531;Unigene48302_Zhong-531;Unigene47363_Zhong-531;Unigene41765_Zhong-531;U…
cellular_component	cell	585	CL3020.Contig1_Zhong-531;Unigene7801_Zhong-531;Unigene81_Zhong-531;Unigene23524_Zhong-531;CL3436.Contig2_Zhong-531;CL1245.Contig1_Zhong-531;Unigene30025_Zhong-531;Unigene224_Zhong-531;Unigene25538_Zhong-531;Unigene44678_Zhong-531;Unigene45755_Zhong-531;Unigene44671_Zhong-531;Unigene30024_Zhong-531;CL3924.Contig2_Zhong-531;CL6444.Contig2_Zhong-531;Unigene41765_Zhong-531;CL4496.Contig2_Zhong-531;CL…
cellular_component	cell junction	51	CL1673.Contig7_Zhong-531;CL2558.Contig1_Zhong-531;Unigene5212_Zhong-531;Unigene5213_Zhong-531;Unigene39298_Zhong-531;Unigene15407_Zhong-531;Unigene29730_Zhong-531;Unigene41765_Zhong-531;CL107.Contig2_Zhong-531;Unigene45771_Zhong-531;CL5997.Contig1_Zhong-531;Unigene32301_Zhong-531;CL3736.Contig2_Zhong-531;CL4726.Contig3_Zhong-531;CL2759.Contig1_Zhong-531;CL4496.Contig2_Zhong-531;CL6491.Contig2_Zho…
cellular_component	cell part	585	CL3020.Contig1_Zhong-531;Unigene7801_Zhong-531;Unigene81_Zhong-531;Unigene23524_Zhong-531;CL3436.Contig2_Zhong-531;CL1245.Contig1_Zhong-531;Unigene30025_Zhong-531;Unigene224_Zhong-531;Unigene25538_Zhong-531;Unigene44678_Zhong-531;Unigene45755_Zhong-531;Unigene44671_Zhong-531;Unigene30024_Zhong-531;CL3924.Contig2_Zhong-531;CL6444.Contig2_Zhong-531;Unigene41765_Zhong-531;CL4496.Contig2_Zhong-531;CL…
cellular_component	extracellular matrix	2	Unigene43716_Zhong-531;Unigene43712_Zhong-531
cellular_component	extracellular region	83	CL1673.Contig4_Zhong-531;CL1673.Contig7_Zhong-531;Unigene32471_Zhong-531;Unigene40161_Zhong-531;Unigene1594_Zhong-531;CL7236.Contig2_Zhong-531;Unigene24059_Zhong-531;CL2084.Contig2_Zhong-531;CL3020.Contig1_Zhong-531;CL3171.Contig1_Zhong-531;CL6760.Contig1_Zhong-531;CL5997.Contig1_Zhong-531;CL1671.Contig2_Zhong-531;CL1673.Contig3_Zhong-531;Unigene5732_Zhong-531;Unigene32301_Zhong-531;Unigene8710_Z…
cellular_component	macromolecular complex	29	Unigene41765_Zhong-531;CL4496.Contig2_Zhong-531;CL1405.Contig2_Zhong-531;CL1719.Contig2_Zhong-531;Unigene49155_Zhong-531;CL4625.Contig2_Zhong-531;CL7207.Contig2_Zhong-531;CL6039.Contig2_Zhong-531;CL2189.Contig1_Zhong-531;Unigene21958_Zhong-531;Unigene29762_Zhong-531;Unigene17771_Zhong-531;Unigene7711_Zhong-531;Unigene17770_Zhong-531;Unigene14078_Zhong-531;Unigene14079_Zhong-531;Unigene7301_Zhong-…
cellular_component	membrane	197	Unigene41765_Zhong-531;CL4496.Contig2_Zhong-531;CL1405.Contig2_Zhong-531;CL1719.Contig2_Zhong-531;CL2558.Contig1_Zhong-531;Unigene5212_Zhong-531;Unigene32471_Zhong-531;Unigene5213_Zhong-531;Unigene27333_Zhong-531;Unigene38729_Zhong-531;CL102.Contig1_Zhong-531;Unigene20949_Zhong-531;Unigene39298_Zhong-531;Unigene43107_Zhong-531;Unigene24368_Zhong-531;CL3020.Contig1_Zhong-531;Unigene38172_Zhong-531…
cellular_component	membrane part	114	Unigene41765_Zhong-531;CL4496.Contig2_Zhong-531;CL1405.Contig2_Zhong-531;CL1719.Contig2_Zhong-531;Unigene14078_Zhong-531;Unigene14079_Zhong-531;Unigene7301_Zhong-531;Unigene44851_Zhong-531;CL7301.Contig1_Zhong-531;CL4399.Contig1_Zhong-531;Unigene43576_Zhong-531;CL2558.Contig1_Zhong-531;CL4824.Contig1_Zhong-531;Unigene38729_Zhong-531;Unigene19569_Zhong-531;Unigene39298_Zhong-531;Unigene43107_Zhong…
cellular_component	membrane-enclosed lumen	10	CL4724.Contig1_Zhong-531;Unigene44678_Zhong-531;Unigene44671_Zhong-531;CL3020.Contig1_Zhong-531;CL6281.Contig2_Zhong-531;Unigene45925_Zhong-531;Unigene41765_Zhong-531;CL4496.Contig2_Zhong-531;CL1405.Contig2_Zhong-531;CL1719.Contig2_Zhong-531
cellular_component	organelle	522	CL3020.Contig1_Zhong-531;Unigene7801_Zhong-531;Unigene81_Zhong-531;Unigene23524_Zhong-531;CL3436.Contig2_Zhong-531;CL1245.Contig1_Zhong-531;Unigene30025_Zhong-531;Unigene224_Zhong-531;Unigene25538_Zhong-531;Unigene44678_Zhong-531;Unigene45755_Zhong-531;Unigene44671_Zhong-531;Unigene30024_Zhong-531;CL3924.Contig2_Zhong-531;CL6444.Contig2_Zhong-531;Unigene41765_Zhong-531;CL4496.Contig2_Zhong-531;CL…
cellular_component	organelle part	73	CL3020.Contig1_Zhong-531;Unigene7801_Zhong-531;Unigene81_Zhong-531;Unigene23524_Zhong-531;CL3436.Contig2_Zhong-531;CL1245.Contig1_Zhong-531;Unigene30025_Zhong-531;Unigene224_Zhong-531;Unigene25538_Zhong-531;Unigene44678_Zhong-531;Unigene45755_Zhong-531;Unigene44671_Zhong-531;Unigene30024_Zhong-531;Unigene41765_Zhong-531;CL4496.Contig2_Zhong-531;CL1405.Contig2_Zhong-531;CL1719.Contig2_Zhong-531;Un…
cellular_component	symplast	51	CL1673.Contig7_Zhong-531;CL2558.Contig1_Zhong-531;Unigene5212_Zhong-531;Unigene5213_Zhong-531;Unigene39298_Zhong-531;Unigene15407_Zhong-531;Unigene29730_Zhong-531;Unigene41765_Zhong-531;CL107.Contig2_Zhong-531;Unigene45771_Zhong-531;CL5997.Contig1_Zhong-531;Unigene32301_Zhong-531;CL3736.Contig2_Zhong-531;CL4726.Contig3_Zhong-531;CL2759.Contig1_Zhong-531;CL4496.Contig2_Zhong-531;CL6491.Contig2_Zho…
molecular_function	antioxidant activity	18	CL1673.Contig5_Zhong-531;Unigene25198_Zhong-531;CL4303.Contig2_Zhong-531;Unigene19293_Zhong-531;Unigene23915_Zhong-531;Unigene14575_Zhong-531;Unigene14574_Zhong-531;CL3436.Contig2_Zhong-531;Unigene19291_Zhong-531;Unigene30038_Zhong-531;Unigene34652_Zhong-531;Unigene38180_Zhong-531;Unigene7239_Zhong-531;CL2606.Contig1_Zhong-531;Unigene30037_Zhong-531;Unigene38189_Zhong-531;Unigene19292_Zhong-531;U…
molecular_function	binding	329	Unigene32301_Zhong-531;Unigene8882_Zhong-531;CL827.Contig2_Zhong-531;Unigene45111_Zhong-531;Unigene26081_Zhong-531;CL3744.Contig1_Zhong-531;Unigene34720_Zhong-531;CL107.Contig2_Zhong-531;Unigene5212_Zhong-531;Unigene5213_Zhong-531;CL5634.Contig2_Zhong-531;Unigene24908_Zhong-531;Unigene31518_Zhong-531;CL7016.Contig3_Zhong-531;CL3020.Contig1_Zhong-531;Unigene39893_Zhong-531;Unigene39894_Zhong-531;U…
molecular_function	catalytic activity	407	Unigene47_Zhong-531;Unigene40161_Zhong-531;CL2084.Contig2_Zhong-531;Unigene33320_Zhong-531;CL6405.Contig1_Zhong-531;CL6325.Contig1_Zhong-531;Unigene18503_Zhong-531;Unigene30131_Zhong-531;Unigene18502_Zhong-531;CL407.Contig2_Zhong-531;CL5997.Contig1_Zhong-531;Unigene37780_Zhong-531;Unigene18504_Zhong-531;CL6253.Contig2_Zhong-531;CL4497.Contig2_Zhong-531;CL6253.Contig1_Zhong-531;Unigene30130_Zhong-…
molecular_function	channel regulator activity	1	Unigene34964_Zhong-531
molecular_function	electron carrier activity	4	CL6438.Contig1_Zhong-531;Unigene49155_Zhong-531;CL2786.Contig1_Zhong-531;CL3384.Contig1_Zhong-531
molecular_function	enzyme regulator activity	8	Unigene468_Zhong-531;Unigene8873_Zhong-531;CL4403.Contig1_Zhong-531;Unigene46680_Zhong-531;Unigene46758_Zhong-531;CL4695.Contig3_Zhong-531;CL4695.Contig2_Zhong-531;Unigene36180_Zhong-531
molecular_function	nucleic acid binding transcription factor activity	24	Unigene30418_Zhong-531;Unigene34298_Zhong-531;Unigene42892_Zhong-531;Unigene16792_Zhong-531;Unigene8882_Zhong-531;Unigene46191_Zhong-531;Unigene46091_Zhong-531;Unigene16720_Zhong-531;CL554.Contig1_Zhong-531;Unigene7468_Zhong-531;Unigene30419_Zhong-531;Unigene14795_Zhong-531;Unigene29999_Zhong-531;Unigene20481_Zhong-531;CL1348.Contig1_Zhong-531;Unigene42217_Zhong-531;CL4288.Contig1_Zhong-531;CL463…
molecular_function	nutrient reservoir activity	13	CL1673.Contig4_Zhong-531;CL1673.Contig7_Zhong-531;Unigene1594_Zhong-531;Unigene24059_Zhong-531;CL3171.Contig1_Zhong-531;CL1673.Contig3_Zhong-531;Unigene5732_Zhong-531;Unigene43716_Zhong-531;CL1673.Contig5_Zhong-531;CL1673.Contig6_Zhong-531;Unigene43712_Zhong-531;CL3171.Contig2_Zhong-531;Unigene39670_Zhong-531
molecular_function	protein binding transcription factor activity	5	CL6281.Contig2_Zhong-531;Unigene41765_Zhong-531;CL4496.Contig2_Zhong-531;CL1405.Contig2_Zhong-531;CL1719.Contig2_Zhong-531
molecular_function	structural molecule activity	3	Unigene49155_Zhong-531;Unigene45771_Zhong-531;Unigene44678_Zhong-531
molecular_function	transporter activity	42	Unigene43576_Zhong-531;Unigene16159_Zhong-531;Unigene16158_Zhong-531;Unigene35008_Zhong-531;CL1280.Contig1_Zhong-531;Unigene7641_Zhong-531;Unigene35005_Zhong-531;CL4726.Contig3_Zhong-531;Unigene48302_Zhong-531;Unigene47363_Zhong-531;CL865.Contig2_Zhong-531;Unigene51863_Zhong-531;Unigene20517_Zhong-531;Unigene20516_Zhong-531;Unigene25166_Zhong-531;Unigene5649_Zhong-531;Unigene29601_Zhong-531;Unige…

## Sheet: ZNH-vs-ZHN.GO2gene
Ontology	Class	Numbers_of_ZNH-vs-ZHN	Genes_of_ZNH-vs-ZHN
biological_process	biological adhesion	8	CL6899.Contig1_Zhong-531;Unigene6255_Zhong-531;Unigene26865_Zhong-531;Unigene1136_Zhong-531;Unigene38659_Zhong-531;CL1567.Contig2_Zhong-531;Unigene26867_Zhong-531;Unigene50_Zhong-531
biological_process	biological regulation	890	CL827.Contig2_Zhong-531;Unigene39131_Zhong-531;Unigene39133_Zhong-531;Unigene39128_Zhong-531;Unigene45613_Zhong-531;Unigene41987_Zhong-531;CL2450.Contig2_Zhong-531;Unigene8936_Zhong-531;CL449.Contig2_Zhong-531;Unigene50410_Zhong-531;CL1959.Contig1_Zhong-531;CL2429.Contig4_Zhong-531;CL2490.Contig1_Zhong-531;Unigene32172_Zhong-531;Unigene24978_Zhong-531;Unigene45402_Zhong-531;Unigene51606_Zhong-531…
biological_process	cell killing	1	Unigene47947_Zhong-531
biological_process	cellular component organization or biogenesis	507	Unigene14704_Zhong-531;Unigene14703_Zhong-531;CL3410.Contig4_Zhong-531;Unigene551_Zhong-531;Unigene19998_Zhong-531;CL3410.Contig2_Zhong-531;Unigene18846_Zhong-531;CL3883.Contig3_Zhong-531;Unigene43374_Zhong-531;CL3410.Contig1_Zhong-531;CL827.Contig2_Zhong-531;Unigene29270_Zhong-531;Unigene42772_Zhong-531;CL7150.Contig2_Zhong-531;CL626.Contig3_Zhong-531;CL626.Contig1_Zhong-531;CL2228.Contig2_Zhong…
biological_process	cellular process	2585	Unigene11094_Zhong-531;Unigene31171_Zhong-531;Unigene46926_Zhong-531;Unigene5908_Zhong-531;Unigene28223_Zhong-531;Unigene19070_Zhong-531;Unigene48962_Zhong-531;Unigene47767_Zhong-531;Unigene19069_Zhong-531;Unigene16680_Zhong-531;Unigene7202_Zhong-531;Unigene20025_Zhong-531;Unigene51373_Zhong-531;Unigene13445_Zhong-531;CL2876.Contig1_Zhong-531;CL2649.Contig1_Zhong-531;Unigene37319_Zhong-531;Unigen…
Unigene46297_Zhong-531;CL784.Contig1_Zhong-531;Unigene24928_Zhong-531;Unigene22394_Zhong-531;CL2976.Contig1_Zhong-531;Unigene31925_Zhong-531;Unigene31370_Zhong-531;Unigene31717_Zhong-531;Unigene22395_Zhong-531;Unigene45983_Zhong-531;CL1580.Contig3_Zhong-531;Unigene19773_Zhong-531;CL6944.Contig2_Zhong-531;CL6015.Contig3_Zhong-531;Unigene6519_Zhong-531;CL1272.Contig2_Zhong-531;Unigene48799_Zhong-53…
biological_process	developmental process	641	Unigene39131_Zhong-531;Unigene39133_Zhong-531;Unigene39128_Zhong-531;CL7284.Contig1_Zhong-531;CL5403.Contig2_Zhong-531;Unigene45355_Zhong-531;CL6216.Contig1_Zhong-531;CL5403.Contig1_Zhong-531;Unigene43754_Zhong-531;CL6216.Contig2_Zhong-531;Unigene45358_Zhong-531;CL6216.Contig3_Zhong-531;Unigene45361_Zhong-531;Unigene30803_Zhong-531;Unigene50410_Zhong-531;CL4530.Contig2_Zhong-531;Unigene42750_Zhon…
biological_process	establishment of localization	476	Unigene7202_Zhong-531;Unigene20025_Zhong-531;Unigene51373_Zhong-531;Unigene13445_Zhong-531;CL2876.Contig1_Zhong-531;Unigene45613_Zhong-531;CL4556.Contig1_Zhong-531;CL3028.Contig2_Zhong-531;Unigene6836_Zhong-531;Unigene8936_Zhong-531;CL449.Contig2_Zhong-531;Unigene47651_Zhong-531;Unigene20341_Zhong-531;Unigene48302_Zhong-531;Unigene47363_Zhong-531;Unigene41765_Zhong-531;Unigene32301_Zhong-531;CL44…
biological_process	growth	176	Unigene23893_Zhong-531;Unigene23892_Zhong-531;Unigene23891_Zhong-531;Unigene36314_Zhong-531;Unigene19623_Zhong-531;CL6817.Contig2_Zhong-531;CL5437.Contig2_Zhong-531;CL3526.Contig1_Zhong-531;Unigene38659_Zhong-531;CL1300.Contig2_Zhong-531;CL5437.Contig1_Zhong-531;Unigene17100_Zhong-531;CL3590.Contig2_Zhong-531;Unigene15825_Zhong-531;Unigene34402_Zhong-531;Unigene9122_Zhong-531;Unigene27963_Zhong-5…
biological_process	immune system process	65	Unigene38333_Zhong-531;Unigene41634_Zhong-531;CL2333.Contig2_Zhong-531;Unigene38332_Zhong-531;CL4779.Contig4_Zhong-531;CL4779.Contig3_Zhong-531;CL4779.Contig2_Zhong-531;Unigene18206_Zhong-531;Unigene25513_Zhong-531;CL1095.Contig1_Zhong-531;Unigene6723_Zhong-531;Unigene32419_Zhong-531;Unigene32418_Zhong-531;CL827.Contig2_Zhong-531;Unigene38386_Zhong-531;Unigene24982_Zhong-531;Unigene27726_Zhong-53…
biological_process	localization	498	Unigene7202_Zhong-531;Unigene20025_Zhong-531;Unigene51373_Zhong-531;Unigene13445_Zhong-531;CL2876.Contig1_Zhong-531;Unigene45613_Zhong-531;CL827.Contig2_Zhong-531;CL4556.Contig1_Zhong-531;CL3028.Contig2_Zhong-531;Unigene6836_Zhong-531;Unigene8936_Zhong-531;CL449.Contig2_Zhong-531;Unigene47651_Zhong-531;Unigene20341_Zhong-531;Unigene48302_Zhong-531;Unigene47363_Zhong-531;Unigene41765_Zhong-531;Uni…
biological_process	locomotion	2	CL5749.Contig3_Zhong-531;Unigene6255_Zhong-531
biological_process	metabolic process	3039	Unigene11094_Zhong-531;Unigene46926_Zhong-531;Unigene5908_Zhong-531;Unigene28223_Zhong-531;Unigene19070_Zhong-531;Unigene48962_Zhong-531;Unigene47767_Zhong-531;Unigene19069_Zhong-531;Unigene16680_Zhong-531;CL2649.Contig1_Zhong-531;Unigene37319_Zhong-531;Unigene22993_Zhong-531;Unigene7908_Zhong-531;Unigene48671_Zhong-531;Unigene16543_Zhong-531;Unigene21305_Zhong-531;Unigene35007_Zhong-531;Unigene4…
;CL1164.Contig1_Zhong-531;CL6015.Contig1_Zhong-531;Unigene26654_Zhong-531;CL3986.Contig3_Zhong-531;Unigene183_Zhong-531;Unigene42690_Zhong-531;Unigene24930_Zhong-531;Unigene26684_Zhong-531;CL1272.Contig1_Zhong-531;Unigene37296_Zhong-531;Unigene11991_Zhong-531;CL750.Contig2_Zhong-531;CL1580.Contig2_Zhong-531;Unigene12407_Zhong-531;Unigene31716_Zhong-531;CL625.Contig4_Zhong-531;CL5759.Contig2_Zhong…
.Contig1_Zhong-531;Unigene38868_Zhong-531;Unigene52020_Zhong-531;CL5083.Contig2_Zhong-531;Unigene14379_Zhong-531;Unigene9889_Zhong-531;CL4340.Contig1_Zhong-531;Unigene43623_Zhong-531;Unigene43631_Zhong-531;Unigene43624_Zhong-531;CL6281.Contig2_Zhong-531;CL4730.Contig1_Zhong-531;Unigene43628_Zhong-531;Unigene43630_Zhong-531;Unigene1100_Zhong-531;Unigene39131_Zhong-531;Unigene33171_Zhong-531;Unigen…
biological_process	multi-organism process	232	Unigene38333_Zhong-531;Unigene41634_Zhong-531;CL2333.Contig2_Zhong-531;Unigene38332_Zhong-531;Unigene25513_Zhong-531;CL1095.Contig1_Zhong-531;Unigene6723_Zhong-531;CL371.Contig1_Zhong-531;Unigene36373_Zhong-531;Unigene4976_Zhong-531;Unigene40753_Zhong-531;Unigene9632_Zhong-531;Unigene43969_Zhong-531;CL1164.Contig1_Zhong-531;CL6041.Contig2_Zhong-531;Unigene7742_Zhong-531;CL7304.Contig2_Zhong-531;C…
biological_process	multicellular organismal process	608	Unigene39131_Zhong-531;Unigene39133_Zhong-531;Unigene39128_Zhong-531;CL7284.Contig1_Zhong-531;CL5403.Contig2_Zhong-531;Unigene45355_Zhong-531;CL6216.Contig1_Zhong-531;CL5403.Contig1_Zhong-531;Unigene43754_Zhong-531;CL6216.Contig2_Zhong-531;Unigene45358_Zhong-531;CL6216.Contig3_Zhong-531;Unigene45361_Zhong-531;Unigene30803_Zhong-531;Unigene50410_Zhong-531;CL4530.Contig2_Zhong-531;Unigene42750_Zhon…
biological_process	negative regulation of biological process	163	Unigene50410_Zhong-531;Unigene24598_Zhong-531;Unigene6664_Zhong-531;Unigene38674_Zhong-531;CL5838.Contig1_Zhong-531;Unigene42343_Zhong-531;Unigene47192_Zhong-531;Unigene312_Zhong-531;Unigene41257_Zhong-531;Unigene41258_Zhong-531;CL457.Contig2_Zhong-531;Unigene42342_Zhong-531;CL1376.Contig3_Zhong-531;Unigene41259_Zhong-531;Unigene24695_Zhong-531;Unigene3600_Zhong-531;Unigene256_Zhong-531;Unigene14…
biological_process	positive regulation of biological process	122	Unigene41987_Zhong-531;Unigene40696_Zhong-531;Unigene36256_Zhong-531;Unigene45361_Zhong-531;Unigene34271_Zhong-531;Unigene6723_Zhong-531;Unigene23893_Zhong-531;Unigene23892_Zhong-531;Unigene23891_Zhong-531;Unigene3710_Zhong-531;Unigene15720_Zhong-531;Unigene53572_Zhong-531;Unigene50013_Zhong-531;CL5681.Contig1_Zhong-531;CL7031.Contig1_Zhong-531;CL2395.Contig2_Zhong-531;CL4601.Contig2_Zhong-531;CL…
biological_process	regulation of biological process	835	Unigene39131_Zhong-531;Unigene39133_Zhong-531;Unigene39128_Zhong-531;Unigene45613_Zhong-531;Unigene41987_Zhong-531;CL2450.Contig2_Zhong-531;Unigene8936_Zhong-531;CL449.Contig2_Zhong-531;Unigene50410_Zhong-531;CL1959.Contig1_Zhong-531;CL2429.Contig4_Zhong-531;CL2490.Contig1_Zhong-531;Unigene32172_Zhong-531;Unigene24978_Zhong-531;Unigene45402_Zhong-531;Unigene51606_Zhong-531;CL4998.Contig1_Zhong-53…
biological_process	reproduction	325	Unigene39131_Zhong-531;Unigene39133_Zhong-531;Unigene39128_Zhong-531;CL7284.Contig1_Zhong-531;CL5403.Contig2_Zhong-531;Unigene45355_Zhong-531;CL6216.Contig1_Zhong-531;CL5403.Contig1_Zhong-531;Unigene43754_Zhong-531;CL6216.Contig2_Zhong-531;Unigene45358_Zhong-531;CL6216.Contig3_Zhong-531;Unigene45361_Zhong-531;Unigene47506_Zhong-531;Unigene44912_Zhong-531;Unigene38674_Zhong-531;CL5838.Contig1_Zhon…
biological_process	reproductive process	299	Unigene39131_Zhong-531;Unigene39133_Zhong-531;Unigene39128_Zhong-531;CL7284.Contig1_Zhong-531;CL5403.Contig2_Zhong-531;Unigene45355_Zhong-531;CL6216.Contig1_Zhong-531;CL5403.Contig1_Zhong-531;Unigene43754_Zhong-531;CL6216.Contig2_Zhong-531;Unigene45358_Zhong-531;CL6216.Contig3_Zhong-531;Unigene45361_Zhong-531;Unigene47506_Zhong-531;Unigene41978_Zhong-531;Unigene43128_Zhong-531;CL6299.Contig2_Zhon…
biological_process	response to stimulus	1101	Unigene39131_Zhong-531;Unigene39133_Zhong-531;Unigene39128_Zhong-531;Unigene18642_Zhong-531;CL4133.Contig1_Zhong-531;Unigene41765_Zhong-531;Unigene51314_Zhong-531;CL1311.Contig2_Zhong-531;CL4496.Contig2_Zhong-531;CL1405.Contig2_Zhong-531;Unigene24300_Zhong-531;CL1405.Contig1_Zhong-531;Unigene18643_Zhong-531;CL3678.Contig1_Zhong-531;CL4133.Contig2_Zhong-531;CL1719.Contig2_Zhong-531;Unigene36062_Zh…
biological_process	rhythmic process	16	Unigene39095_Zhong-531;Unigene19321_Zhong-531;Unigene1557_Zhong-531;Unigene32040_Zhong-531;Unigene7590_Zhong-531;Unigene38553_Zhong-531;Unigene44053_Zhong-531;Unigene17803_Zhong-531;Unigene7157_Zhong-531;Unigene14478_Zhong-531;Unigene34188_Zhong-531;Unigene24204_Zhong-531;Unigene24202_Zhong-531;Unigene24203_Zhong-531;Unigene38554_Zhong-531;CL7031.Contig1_Zhong-531
biological_process	signaling	265	CL1959.Contig1_Zhong-531;CL2429.Contig4_Zhong-531;CL2490.Contig1_Zhong-531;Unigene32172_Zhong-531;Unigene24978_Zhong-531;Unigene45402_Zhong-531;Unigene51606_Zhong-531;CL4998.Contig1_Zhong-531;Unigene19738_Zhong-531;Unigene45401_Zhong-531;Unigene32215_Zhong-531;Unigene19737_Zhong-531;Unigene43465_Zhong-531;Unigene16578_Zhong-531;Unigene30257_Zhong-531;Unigene20224_Zhong-531;CL3042.Contig1_Zhong-53…
biological_process	single-organism process	1573	Unigene39131_Zhong-531;Unigene39133_Zhong-531;Unigene39128_Zhong-531;Unigene31171_Zhong-531;Unigene7202_Zhong-531;Unigene20025_Zhong-531;Unigene51373_Zhong-531;Unigene13445_Zhong-531;CL2876.Contig1_Zhong-531;CL7284.Contig1_Zhong-531;CL5403.Contig2_Zhong-531;Unigene45355_Zhong-531;CL6216.Contig1_Zhong-531;CL5403.Contig1_Zhong-531;Unigene43754_Zhong-531;CL6216.Contig2_Zhong-531;Unigene45358_Zhong-5…
ng-531;CL5462.Contig3_Zhong-531;Unigene6033_Zhong-531;Unigene218_Zhong-531;Unigene25370_Zhong-531;Unigene11606_Zhong-531;CL2650.Contig3_Zhong-531;Unigene32593_Zhong-531;Unigene35221_Zhong-531;Unigene42422_Zhong-531;CL6694.Contig1_Zhong-531;Unigene31190_Zhong-531;Unigene17184_Zhong-531;Unigene24391_Zhong-531;Unigene18538_Zhong-531;Unigene29966_Zhong-531;Unigene20877_Zhong-531;Unigene29968_Zhong-53…
cellular_component	cell	3589	CL4779.Contig4_Zhong-531;CL4779.Contig3_Zhong-531;Unigene42864_Zhong-531;Unigene16085_Zhong-531;Unigene24898_Zhong-531;CL4923.Contig3_Zhong-531;Unigene7424_Zhong-531;CL4779.Contig2_Zhong-531;Unigene14594_Zhong-531;Unigene23681_Zhong-531;Unigene31739_Zhong-531;CL3006.Contig1_Zhong-531;Unigene36597_Zhong-531;Unigene25644_Zhong-531;CL7304.Contig2_Zhong-531;Unigene47167_Zhong-531;Unigene7543_Zhong-53…
ne46001_Zhong-531;Unigene17279_Zhong-531;Unigene27465_Zhong-531;Unigene18244_Zhong-531;Unigene30623_Zhong-531;Unigene41433_Zhong-531;Unigene7377_Zhong-531;Unigene47175_Zhong-531;Unigene14736_Zhong-531;CL3578.Contig3_Zhong-531;CL1278.Contig1_Zhong-531;Unigene26997_Zhong-531;Unigene30519_Zhong-531;CL7150.Contig2_Zhong-531;Unigene27793_Zhong-531;Unigene36179_Zhong-531;Unigene37068_Zhong-531;CL867.Co…
ne37397_Zhong-531;CL2538.Contig1_Zhong-531;CL1516.Contig2_Zhong-531;Unigene45734_Zhong-531;Unigene15952_Zhong-531;Unigene20756_Zhong-531;Unigene1137_Zhong-531;Unigene13535_Zhong-531;Unigene33347_Zhong-531;Unigene17184_Zhong-531;CL457.Contig1_Zhong-531;Unigene30421_Zhong-531;Unigene16070_Zhong-531;Unigene21680_Zhong-531;CL5656.Contig2_Zhong-531;Unigene35048_Zhong-531;Unigene36527_Zhong-531;Unigene…
cellular_component	cell junction	386	Unigene40696_Zhong-531;Unigene29591_Zhong-531;CL1673.Contig7_Zhong-531;Unigene28457_Zhong-531;Unigene45823_Zhong-531;Unigene15512_Zhong-531;Unigene16268_Zhong-531;Unigene23676_Zhong-531;Unigene24399_Zhong-531;CL1959.Contig1_Zhong-531;Unigene19808_Zhong-531;CL2558.Contig1_Zhong-531;Unigene26691_Zhong-531;Unigene5212_Zhong-531;Unigene5213_Zhong-531;Unigene30874_Zhong-531;Unigene26176_Zhong-531;Unig…
cellular_component	cell part	3589	CL4779.Contig4_Zhong-531;CL4779.Contig3_Zhong-531;Unigene42864_Zhong-531;Unigene16085_Zhong-531;Unigene24898_Zhong-531;CL4923.Contig3_Zhong-531;Unigene7424_Zhong-531;CL4779.Contig2_Zhong-531;Unigene14594_Zhong-531;Unigene23681_Zhong-531;Unigene31739_Zhong-531;CL3006.Contig1_Zhong-531;Unigene36597_Zhong-531;Unigene25644_Zhong-531;CL7304.Contig2_Zhong-531;Unigene47167_Zhong-531;Unigene7543_Zhong-53…
ne46001_Zhong-531;Unigene17279_Zhong-531;Unigene27465_Zhong-531;Unigene18244_Zhong-531;Unigene30623_Zhong-531;Unigene41433_Zhong-531;Unigene7377_Zhong-531;Unigene47175_Zhong-531;Unigene14736_Zhong-531;CL3578.Contig3_Zhong-531;CL1278.Contig1_Zhong-531;Unigene26997_Zhong-531;Unigene30519_Zhong-531;CL7150.Contig2_Zhong-531;Unigene27793_Zhong-531;Unigene36179_Zhong-531;Unigene37068_Zhong-531;CL867.Co…
ne37397_Zhong-531;CL2538.Contig1_Zhong-531;CL1516.Contig2_Zhong-531;Unigene45734_Zhong-531;Unigene15952_Zhong-531;Unigene20756_Zhong-531;Unigene1137_Zhong-531;Unigene13535_Zhong-531;Unigene33347_Zhong-531;Unigene17184_Zhong-531;CL457.Contig1_Zhong-531;Unigene30421_Zhong-531;Unigene16070_Zhong-531;Unigene21680_Zhong-531;CL5656.Contig2_Zhong-531;Unigene35048_Zhong-531;Unigene36527_Zhong-531;Unigene…
cellular_component	extracellular matrix	8	Unigene43716_Zhong-531;Unigene43712_Zhong-531;Unigene31838_Zhong-531;Unigene31839_Zhong-531;Unigene31840_Zhong-531;Unigene18245_Zhong-531;CL3271.Contig1_Zhong-531;Unigene18244_Zhong-531
cellular_component	extracellular matrix part	6	Unigene31838_Zhong-531;Unigene31839_Zhong-531;Unigene31840_Zhong-531;Unigene18245_Zhong-531;CL3271.Contig1_Zhong-531;Unigene18244_Zhong-531
cellular_component	extracellular region	301	Unigene36597_Zhong-531;CL1673.Contig7_Zhong-531;Unigene28457_Zhong-531;CL747.Contig3_Zhong-531;Unigene46254_Zhong-531;Unigene32469_Zhong-531;Unigene8482_Zhong-531;Unigene38424_Zhong-531;CL7304.Contig2_Zhong-531;Unigene47167_Zhong-531;CL1462.Contig1_Zhong-531;Unigene40161_Zhong-531;Unigene7412_Zhong-531;Unigene13645_Zhong-531;Unigene42550_Zhong-531;Unigene15278_Zhong-531;CL7236.Contig2_Zhong-531;U…
cellular_component	macromolecular complex	491	CL4779.Contig4_Zhong-531;CL4779.Contig3_Zhong-531;Unigene42864_Zhong-531;Unigene16085_Zhong-531;Unigene24898_Zhong-531;CL4923.Contig3_Zhong-531;Unigene7424_Zhong-531;CL4779.Contig2_Zhong-531;Unigene14594_Zhong-531;Unigene23681_Zhong-531;Unigene31739_Zhong-531;Unigene25806_Zhong-531;CL4734.Contig1_Zhong-531;CL6153.Contig1_Zhong-531;CL175.Contig1_Zhong-531;CL5346.Contig2_Zhong-531;Unigene46297_Zhon…
cellular_component	membrane	1546	CL4734.Contig1_Zhong-531;Unigene41765_Zhong-531;Unigene45977_Zhong-531;CL4496.Contig2_Zhong-531;CL1405.Contig2_Zhong-531;Unigene24735_Zhong-531;Unigene24736_Zhong-531;CL1719.Contig2_Zhong-531;CL67.Contig1_Zhong-531;Unigene37220_Zhong-531;Unigene31838_Zhong-531;Unigene31839_Zhong-531;Unigene44061_Zhong-531;Unigene31840_Zhong-531;Unigene30928_Zhong-531;Unigene7971_Zhong-531;Unigene46002_Zhong-531;U…
igene38660_Zhong-531;Unigene38663_Zhong-531;Unigene38665_Zhong-531;Unigene38661_Zhong-531;CL109.Contig6_Zhong-531;Unigene18206_Zhong-531;Unigene38662_Zhong-531;Unigene32518_Zhong-531;Unigene26315_Zhong-531;Unigene1020_Zhong-531;Unigene38340_Zhong-531;CL3410.Contig4_Zhong-531;CL3410.Contig2_Zhong-531;CL6349.Contig3_Zhong-531;Unigene27875_Zhong-531;Unigene26316_Zhong-531;Unigene43374_Zhong-531;CL92…
cellular_component	membrane part	739	CL4734.Contig1_Zhong-531;Unigene41765_Zhong-531;Unigene45977_Zhong-531;CL4496.Contig2_Zhong-531;CL1405.Contig2_Zhong-531;Unigene24735_Zhong-531;Unigene24736_Zhong-531;CL1719.Contig2_Zhong-531;CL67.Contig1_Zhong-531;Unigene37220_Zhong-531;Unigene31838_Zhong-531;Unigene31839_Zhong-531;Unigene44061_Zhong-531;Unigene31840_Zhong-531;Unigene30928_Zhong-531;Unigene7971_Zhong-531;Unigene46002_Zhong-531;U…
cellular_component	membrane-enclosed lumen	153	Unigene46863_Zhong-531;Unigene44778_Zhong-531;CL779.Contig2_Zhong-531;CL3318.Contig2_Zhong-531;Unigene52020_Zhong-531;Unigene31141_Zhong-531;Unigene41987_Zhong-531;CL2261.Contig3_Zhong-531;CL6153.Contig1_Zhong-531;CL175.Contig1_Zhong-531;Unigene38252_Zhong-531;Unigene34362_Zhong-531;CL6940.Contig2_Zhong-531;CL1747.Contig2_Zhong-531;Unigene37885_Zhong-531;CL5346.Contig2_Zhong-531;CL1552.Contig2_Zh…
cellular_component	nucleoid	11	Unigene26455_Zhong-531;Unigene46926_Zhong-531;Unigene19070_Zhong-531;Unigene48962_Zhong-531;Unigene47767_Zhong-531;Unigene19069_Zhong-531;Unigene6180_Zhong-531;Unigene48944_Zhong-531;Unigene26551_Zhong-531;Unigene42334_Zhong-531;Unigene42318_Zhong-531
cellular_component	organelle	3102	CL3006.Contig1_Zhong-531;Unigene36597_Zhong-531;Unigene25644_Zhong-531;CL7304.Contig2_Zhong-531;Unigene47167_Zhong-531;Unigene7543_Zhong-531;Unigene49357_Zhong-531;Unigene45837_Zhong-531;Unigene38852_Zhong-531;Unigene32857_Zhong-531;CL1552.Contig2_Zhong-531;Unigene38980_Zhong-531;Unigene19623_Zhong-531;CL3020.Contig1_Zhong-531;Unigene42656_Zhong-531;Unigene7801_Zhong-531;Unigene21443_Zhong-531;Un…
;Unigene17750_Zhong-531;Unigene7454_Zhong-531;Unigene45120_Zhong-531;Unigene39670_Zhong-531;Unigene16015_Zhong-531;CL3061.Contig1_Zhong-531;CL3295.Contig1_Zhong-531;CL395.Contig3_Zhong-531;Unigene47562_Zhong-531;CL6925.Contig2_Zhong-531;CL7155.Contig1_Zhong-531;Unigene45571_Zhong-531;Unigene46048_Zhong-531;CL1163.Contig1_Zhong-531;Unigene19590_Zhong-531;Unigene31256_Zhong-531;Unigene48926_Zhong-5…
614_Zhong-531;Unigene31457_Zhong-531;Unigene26551_Zhong-531;Unigene34402_Zhong-531;Unigene29544_Zhong-531;Unigene29543_Zhong-531;Unigene36644_Zhong-531;CL1959.Contig1_Zhong-531;Unigene45615_Zhong-531;CL2084.Contig2_Zhong-531;Unigene46_Zhong-531;Unigene37175_Zhong-531;Unigene39234_Zhong-531;CL6920.Contig1_Zhong-531;CL4123.Contig1_Zhong-531;Unigene10026_Zhong-531;Unigene36642_Zhong-531;Unigene36643…
cellular_component	organelle part	747	CL3006.Contig1_Zhong-531;Unigene36597_Zhong-531;Unigene25644_Zhong-531;CL7304.Contig2_Zhong-531;Unigene47167_Zhong-531;Unigene7543_Zhong-531;Unigene49357_Zhong-531;Unigene45837_Zhong-531;Unigene38852_Zhong-531;Unigene32857_Zhong-531;CL1552.Contig2_Zhong-531;Unigene38980_Zhong-531;Unigene19623_Zhong-531;CL3020.Contig1_Zhong-531;Unigene42656_Zhong-531;Unigene7801_Zhong-531;Unigene21443_Zhong-531;Un…
cellular_component	symplast	386	Unigene40696_Zhong-531;Unigene29591_Zhong-531;CL1673.Contig7_Zhong-531;Unigene28457_Zhong-531;Unigene45823_Zhong-531;Unigene15512_Zhong-531;Unigene16268_Zhong-531;Unigene23676_Zhong-531;Unigene24399_Zhong-531;CL1959.Contig1_Zhong-531;Unigene19808_Zhong-531;CL2558.Contig1_Zhong-531;Unigene26691_Zhong-531;Unigene5212_Zhong-531;Unigene5213_Zhong-531;Unigene30874_Zhong-531;Unigene26176_Zhong-531;Unig…
cellular_component	virion	10	CL4779.Contig4_Zhong-531;CL4779.Contig3_Zhong-531;Unigene42864_Zhong-531;Unigene16085_Zhong-531;Unigene24898_Zhong-531;CL4923.Contig3_Zhong-531;Unigene7424_Zhong-531;CL4779.Contig2_Zhong-531;Unigene14594_Zhong-531;Unigene31739_Zhong-531
cellular_component	virion part	10	CL4779.Contig4_Zhong-531;CL4779.Contig3_Zhong-531;Unigene42864_Zhong-531;Unigene16085_Zhong-531;Unigene24898_Zhong-531;CL4923.Contig3_Zhong-531;Unigene7424_Zhong-531;CL4779.Contig2_Zhong-531;Unigene14594_Zhong-531;Unigene31739_Zhong-531
molecular_function	antioxidant activity	56	Unigene14729_Zhong-531;Unigene32339_Zhong-531;Unigene812_Zhong-531;Unigene7286_Zhong-531;CL1673.Contig1_Zhong-531;Unigene30963_Zhong-531;Unigene15911_Zhong-531;Unigene29588_Zhong-531;Unigene2561_Zhong-531;Unigene41187_Zhong-531;Unigene53392_Zhong-531;Unigene29586_Zhong-531;Unigene8631_Zhong-531;CL4303.Contig2_Zhong-531;Unigene40555_Zhong-531;Unigene24620_Zhong-531;Unigene48344_Zhong-531;Unigene19…
molecular_function	binding	2289	Unigene25440_Zhong-531;Unigene30982_Zhong-531;Unigene30980_Zhong-531;Unigene30981_Zhong-531;Unigene1209_Zhong-531;Unigene32301_Zhong-531;Unigene44075_Zhong-531;Unigene43156_Zhong-531;Unigene5383_Zhong-531;Unigene47027_Zhong-531;CL5372.Contig2_Zhong-531;Unigene31272_Zhong-531;Unigene5308_Zhong-531;Unigene42388_Zhong-531;Unigene16068_Zhong-531;Unigene15872_Zhong-531;Unigene46205_Zhong-531;Unigene42…
73_Zhong-531;CL7378.Contig1_Zhong-531;Unigene5969_Zhong-531;Unigene38052_Zhong-531;CL4868.Contig5_Zhong-531;CL1247.Contig1_Zhong-531;Unigene19611_Zhong-531;Unigene749_Zhong-531;Unigene496_Zhong-531;Unigene4465_Zhong-531;Unigene15163_Zhong-531;Unigene39501_Zhong-531;Unigene19507_Zhong-531;Unigene18415_Zhong-531;CL7095.Contig2_Zhong-531;Unigene6492_Zhong-531;Unigene38050_Zhong-531;Unigene34333_Zhon…
molecular_function	catalytic activity	2436	Unigene47_Zhong-531;Unigene38012_Zhong-531;Unigene27641_Zhong-531;Unigene40161_Zhong-531;CL2084.Contig2_Zhong-531;Unigene38014_Zhong-531;Unigene33320_Zhong-531;CL6405.Contig1_Zhong-531;CL6325.Contig1_Zhong-531;Unigene38013_Zhong-531;Unigene23737_Zhong-531;Unigene45_Zhong-531;Unigene5331_Zhong-531;Unigene14729_Zhong-531;Unigene32339_Zhong-531;Unigene812_Zhong-531;CL1403.Contig2_Zhong-531;CL4706.Co…
ng-531;Unigene7498_Zhong-531;Unigene37638_Zhong-531;Unigene23923_Zhong-531;Unigene46770_Zhong-531;Unigene24224_Zhong-531;Unigene11395_Zhong-531;Unigene23502_Zhong-531;Unigene24226_Zhong-531;Unigene8770_Zhong-531;Unigene37532_Zhong-531;Unigene25069_Zhong-531;Unigene33583_Zhong-531;Unigene2147_Zhong-531;Unigene51151_Zhong-531;Unigene35002_Zhong-531;CL2655.Contig1_Zhong-531;Unigene15329_Zhong-531;Un…
molecular_function	channel regulator activity	2	Unigene32909_Zhong-531;Unigene34964_Zhong-531
molecular_function	electron carrier activity	35	CL2876.Contig1_Zhong-531;Unigene18066_Zhong-531;CL6438.Contig1_Zhong-531;CL5832.Contig1_Zhong-531;Unigene34948_Zhong-531;Unigene26106_Zhong-531;Unigene46948_Zhong-531;Unigene14736_Zhong-531;Unigene20733_Zhong-531;Unigene43216_Zhong-531;Unigene19414_Zhong-531;Unigene38656_Zhong-531;Unigene13852_Zhong-531;Unigene14648_Zhong-531;Unigene41117_Zhong-531;Unigene26716_Zhong-531;Unigene33809_Zhong-531;Un…
molecular_function	enzyme regulator activity	67	Unigene45919_Zhong-531;Unigene45922_Zhong-531;CL3825.Contig1_Zhong-531;Unigene30842_Zhong-531;Unigene27681_Zhong-531;Unigene35026_Zhong-531;Unigene19195_Zhong-531;Unigene25815_Zhong-531;Unigene26129_Zhong-531;CL739.Contig3_Zhong-531;Unigene32909_Zhong-531;Unigene32673_Zhong-531;Unigene468_Zhong-531;CL5433.Contig1_Zhong-531;Unigene34231_Zhong-531;Unigene19615_Zhong-531;Unigene8873_Zhong-531;CL4403…
molecular_function	metallochaperone activity	4	Unigene7803_Zhong-531;Unigene32712_Zhong-531;Unigene369_Zhong-531;Unigene32711_Zhong-531
molecular_function	molecular transducer activity	34	Unigene32040_Zhong-531;Unigene10026_Zhong-531;Unigene38554_Zhong-531;Unigene38553_Zhong-531;Unigene10689_Zhong-531;Unigene53921_Zhong-531;Unigene35176_Zhong-531;Unigene35175_Zhong-531;Unigene38866_Zhong-531;Unigene30257_Zhong-531;Unigene41987_Zhong-531;Unigene36314_Zhong-531;Unigene45_Zhong-531;Unigene23408_Zhong-531;Unigene5331_Zhong-531;Unigene27001_Zhong-531;Unigene17470_Zhong-531;Unigene32909…
molecular_function	nucleic acid binding transcription factor activity	130	Unigene19585_Zhong-531;Unigene30803_Zhong-531;Unigene43722_Zhong-531;CL6890.Contig2_Zhong-531;Unigene42711_Zhong-531;Unigene30418_Zhong-531;Unigene46409_Zhong-531;Unigene7543_Zhong-531;Unigene34479_Zhong-531;Unigene46237_Zhong-531;Unigene43467_Zhong-531;Unigene13898_Zhong-531;Unigene41028_Zhong-531;Unigene109_Zhong-531;Unigene14132_Zhong-531;Unigene49811_Zhong-531;CL1415.Contig2_Zhong-531;Unigene…
molecular_function	nutrient reservoir activity	11	CL1673.Contig7_Zhong-531;Unigene5732_Zhong-531;Unigene43716_Zhong-531;CL1673.Contig1_Zhong-531;CL1673.Contig6_Zhong-531;Unigene31821_Zhong-531;Unigene43712_Zhong-531;CL3171.Contig2_Zhong-531;Unigene39670_Zhong-531;CL1673.Contig2_Zhong-531;Unigene31823_Zhong-531
molecular_function	protein binding transcription factor activity	17	Unigene20733_Zhong-531;Unigene20732_Zhong-531;CL4340.Contig1_Zhong-531;Unigene43623_Zhong-531;Unigene43631_Zhong-531;Unigene43624_Zhong-531;CL6281.Contig2_Zhong-531;CL4730.Contig1_Zhong-531;Unigene43628_Zhong-531;Unigene43630_Zhong-531;Unigene46216_Zhong-531;Unigene9114_Zhong-531;Unigene41765_Zhong-531;CL4496.Contig2_Zhong-531;CL1405.Contig2_Zhong-531;CL1719.Contig2_Zhong-531;Unigene39003_Zhong-5…
molecular_function	receptor activity	20	Unigene35595_Zhong-531;Unigene35600_Zhong-531;Unigene35598_Zhong-531;CL978.Contig1_Zhong-531;Unigene30257_Zhong-531;Unigene35176_Zhong-531;Unigene35175_Zhong-531;Unigene45130_Zhong-531;Unigene45125_Zhong-531;Unigene45120_Zhong-531;Unigene32760_Zhong-531;Unigene32759_Zhong-531;Unigene32757_Zhong-531;Unigene32758_Zhong-531;Unigene45613_Zhong-531;Unigene45615_Zhong-531;Unigene45614_Zhong-531;Unigene…
molecular_function	structural molecule activity	107	Unigene47030_Zhong-531;CL6153.Contig1_Zhong-531;CL175.Contig1_Zhong-531;Unigene34362_Zhong-531;CL1747.Contig2_Zhong-531;Unigene32857_Zhong-531;CL5346.Contig2_Zhong-531;Unigene46297_Zhong-531;CL784.Contig1_Zhong-531;Unigene24928_Zhong-531;CL5963.Contig1_Zhong-531;Unigene22394_Zhong-531;Unigene48037_Zhong-531;CL2976.Contig1_Zhong-531;Unigene31925_Zhong-531;Unigene31370_Zhong-531;Unigene31717_Zhong-…
molecular_function	transporter activity	288	Unigene43576_Zhong-531;CL5709.Contig1_Zhong-531;Unigene22839_Zhong-531;Unigene47862_Zhong-531;Unigene261_Zhong-531;Unigene22426_Zhong-531;Unigene22666_Zhong-531;Unigene23448_Zhong-531;CL7339.Contig2_Zhong-531;CL2564.Contig2_Zhong-531;Unigene7105_Zhong-531;CL2564.Contig1_Zhong-531;CL7377.Contig2_Zhong-531;Unigene33622_Zhong-531;Unigene16159_Zhong-531;Unigene33623_Zhong-531;Unigene16158_Zhong-531;U…

## Sheet: ZNN-vs-ZHH.GO2gene
Ontology	Class	Numbers_of_ZNN-vs-ZHH	Genes_of_ZNN-vs-ZHH
biological_process	biological regulation	137	Unigene24978_Zhong-531;Unigene5920_Zhong-531;Unigene37235_Zhong-531;Unigene20617_Zhong-531;CL3822.Contig1_Zhong-531;Unigene8873_Zhong-531;CL4403.Contig1_Zhong-531;Unigene46758_Zhong-531;CL4695.Contig3_Zhong-531;Unigene40268_Zhong-531;Unigene468_Zhong-531;CL4695.Contig2_Zhong-531;Unigene6723_Zhong-531;Unigene45972_Zhong-531;CL3020.Contig1_Zhong-531;CL7304.Contig1_Zhong-531;Unigene13426_Zhong-531;C…
biological_process	cell killing	1	CL273.Contig2_Zhong-531
biological_process	cellular component organization or biogenesis	46	Unigene17771_Zhong-531;Unigene17770_Zhong-531;Unigene39431_Zhong-531;CL3991.Contig2_Zhong-531;CL56.Contig2_Zhong-531;Unigene36147_Zhong-531;Unigene37235_Zhong-531;Unigene43708_Zhong-531;Unigene13426_Zhong-531;CL3524.Contig1_Zhong-531;Unigene26368_Zhong-531;Unigene10324_Zhong-531;Unigene10433_Zhong-531;Unigene33157_Zhong-531;CL1841.Contig1_Zhong-531;Unigene24821_Zhong-531;CL3468.Contig1_Zhong-531;…
biological_process	cellular process	367	Unigene24631_Zhong-531;Unigene49134_Zhong-531;Unigene42060_Zhong-531;Unigene45632_Zhong-531;Unigene45621_Zhong-531;CL273.Contig2_Zhong-531;CL4620.Contig1_Zhong-531;Unigene45633_Zhong-531;CL1095.Contig2_Zhong-531;CL1308.Contig1_Zhong-531;CL2322.Contig1_Zhong-531;Unigene45534_Zhong-531;Unigene24978_Zhong-531;Unigene5920_Zhong-531;Unigene37235_Zhong-531;Unigene20617_Zhong-531;CL602.Contig3_Zhong-531…
biological_process	developmental process	54	Unigene31265_Zhong-531;Unigene26226_Zhong-531;Unigene26136_Zhong-531;CL1018.Contig2_Zhong-531;Unigene43708_Zhong-531;Unigene30038_Zhong-531;Unigene31518_Zhong-531;CL3862.Contig2_Zhong-531;Unigene31519_Zhong-531;Unigene7503_Zhong-531;Unigene42552_Zhong-531;Unigene42557_Zhong-531;CL2846.Contig1_Zhong-531;Unigene28132_Zhong-531;Unigene13426_Zhong-531;CL3524.Contig1_Zhong-531;Unigene47945_Zhong-531;U…
biological_process	establishment of localization	76	Unigene48302_Zhong-531;Unigene47363_Zhong-531;Unigene24603_Zhong-531;Unigene35007_Zhong-531;Unigene26691_Zhong-531;Unigene26692_Zhong-531;Unigene31246_Zhong-531;CL1280.Contig2_Zhong-531;CL865.Contig1_Zhong-531;CL1077.Contig4_Zhong-531;Unigene40107_Zhong-531;Unigene29732_Zhong-531;Unigene22761_Zhong-531;Unigene35785_Zhong-531;Unigene22760_Zhong-531;Unigene49134_Zhong-531;Unigene40606_Zhong-531;Uni…
biological_process	growth	11	Unigene26136_Zhong-531;Unigene36358_Zhong-531;Unigene7348_Zhong-531;Unigene7347_Zhong-531;Unigene36357_Zhong-531;Unigene32704_Zhong-531;Unigene33109_Zhong-531;CL3991.Contig2_Zhong-531;CL56.Contig2_Zhong-531;Unigene36147_Zhong-531;Unigene15240_Zhong-531
biological_process	immune system process	21	Unigene45632_Zhong-531;Unigene45621_Zhong-531;CL273.Contig2_Zhong-531;CL4620.Contig1_Zhong-531;Unigene45633_Zhong-531;Unigene25513_Zhong-531;CL1095.Contig1_Zhong-531;Unigene6723_Zhong-531;Unigene26226_Zhong-531;Unigene19293_Zhong-531;Unigene19291_Zhong-531;Unigene26802_Zhong-531;Unigene19292_Zhong-531;Unigene42060_Zhong-531;Unigene26018_Zhong-531;Unigene36072_Zhong-531;Unigene26454_Zhong-531;Unig…
biological_process	localization	76	Unigene48302_Zhong-531;Unigene47363_Zhong-531;Unigene24603_Zhong-531;Unigene35007_Zhong-531;Unigene26691_Zhong-531;Unigene26692_Zhong-531;Unigene31246_Zhong-531;CL1280.Contig2_Zhong-531;CL865.Contig1_Zhong-531;CL1077.Contig4_Zhong-531;Unigene40107_Zhong-531;Unigene29732_Zhong-531;Unigene22761_Zhong-531;Unigene35785_Zhong-531;Unigene22760_Zhong-531;Unigene49134_Zhong-531;Unigene40606_Zhong-531;Uni…
biological_process	metabolic process	494	Unigene33615_Zhong-531;Unigene35007_Zhong-531;Unigene36358_Zhong-531;Unigene30838_Zhong-531;Unigene23786_Zhong-531;Unigene36072_Zhong-531;Unigene36525_Zhong-531;CL3396.Contig1_Zhong-531;Unigene15863_Zhong-531;Unigene32482_Zhong-531;CL1280.Contig2_Zhong-531;Unigene41438_Zhong-531;Unigene42021_Zhong-531;CL1516.Contig3_Zhong-531;Unigene7107_Zhong-531;Unigene27334_Zhong-531;Unigene38752_Zhong-531;CL3…
biological_process	multi-organism process	65	Unigene25513_Zhong-531;CL1095.Contig1_Zhong-531;Unigene6723_Zhong-531;CL371.Contig1_Zhong-531;Unigene36373_Zhong-531;CL371.Contig6_Zhong-531;Unigene8786_Zhong-531;Unigene45972_Zhong-531;CL3020.Contig1_Zhong-531;CL7304.Contig1_Zhong-531;Unigene30750_Zhong-531;CL273.Contig2_Zhong-531;Unigene26226_Zhong-531;Unigene28681_Zhong-531;Unigene28680_Zhong-531;Unigene36180_Zhong-531;Unigene40606_Zhong-531;U…
biological_process	multicellular organismal process	48	Unigene31265_Zhong-531;Unigene26226_Zhong-531;Unigene26136_Zhong-531;CL1018.Contig2_Zhong-531;Unigene43708_Zhong-531;Unigene30038_Zhong-531;Unigene31518_Zhong-531;CL3862.Contig2_Zhong-531;Unigene31519_Zhong-531;Unigene7503_Zhong-531;Unigene42552_Zhong-531;Unigene42557_Zhong-531;CL2846.Contig1_Zhong-531;Unigene21781_Zhong-531;CL4686.Contig1_Zhong-531;CL6349.Contig3_Zhong-531;CL6838.Contig2_Zhong-5…
biological_process	negative regulation of biological process	19	Unigene26226_Zhong-531;Unigene7271_Zhong-531;Unigene7157_Zhong-531;Unigene24631_Zhong-531;Unigene20619_Zhong-531;CL371.Contig1_Zhong-531;Unigene36373_Zhong-531;CL371.Contig6_Zhong-531;CL373.Contig1_Zhong-531;Unigene41145_Zhong-531;Unigene13426_Zhong-531;Unigene26802_Zhong-531;CL3524.Contig1_Zhong-531;Unigene20481_Zhong-531;CL1348.Contig1_Zhong-531;Unigene20617_Zhong-531;Unigene44052_Zhong-531;Uni…
biological_process	positive regulation of biological process	17	Unigene6723_Zhong-531;CL1018.Contig2_Zhong-531;Unigene38832_Zhong-531;Unigene26802_Zhong-531;CL2016.Contig1_Zhong-531;Unigene21580_Zhong-531;Unigene21579_Zhong-531;CL373.Contig1_Zhong-531;CL554.Contig1_Zhong-531;Unigene29999_Zhong-531;CL4288.Contig1_Zhong-531;Unigene18278_Zhong-531;Unigene20617_Zhong-531;CL3862.Contig2_Zhong-531;Unigene42552_Zhong-531;Unigene42557_Zhong-531;Unigene42232_Zhong-531
biological_process	regulation of biological process	130	Unigene24978_Zhong-531;Unigene5920_Zhong-531;Unigene37235_Zhong-531;Unigene20617_Zhong-531;CL3822.Contig1_Zhong-531;Unigene8873_Zhong-531;CL4403.Contig1_Zhong-531;Unigene46758_Zhong-531;CL4695.Contig3_Zhong-531;Unigene40268_Zhong-531;Unigene468_Zhong-531;CL4695.Contig2_Zhong-531;Unigene6723_Zhong-531;Unigene45972_Zhong-531;CL3020.Contig1_Zhong-531;CL7304.Contig1_Zhong-531;Unigene13426_Zhong-531;C…
biological_process	reproduction	26	Unigene31265_Zhong-531;Unigene31518_Zhong-531;CL3862.Contig2_Zhong-531;Unigene31519_Zhong-531;Unigene7503_Zhong-531;Unigene42552_Zhong-531;Unigene42557_Zhong-531;Unigene43708_Zhong-531;CL2846.Contig1_Zhong-531;CL1018.Contig2_Zhong-531;CL4686.Contig1_Zhong-531;Unigene16986_Zhong-531;Unigene26226_Zhong-531;Unigene20617_Zhong-531;CL1245.Contig1_Zhong-531;CL1224.Contig3_Zhong-531;Unigene27334_Zhong-5…
biological_process	reproductive process	26	Unigene31265_Zhong-531;Unigene31518_Zhong-531;CL3862.Contig2_Zhong-531;Unigene31519_Zhong-531;Unigene7503_Zhong-531;Unigene42552_Zhong-531;Unigene42557_Zhong-531;Unigene43708_Zhong-531;CL2846.Contig1_Zhong-531;CL1018.Contig2_Zhong-531;CL4686.Contig1_Zhong-531;Unigene16986_Zhong-531;Unigene26226_Zhong-531;Unigene20617_Zhong-531;CL1245.Contig1_Zhong-531;CL1224.Contig3_Zhong-531;Unigene27334_Zhong-5…
biological_process	response to stimulus	246	Unigene18642_Zhong-531;CL4133.Contig1_Zhong-531;Unigene24300_Zhong-531;Unigene7503_Zhong-531;Unigene18643_Zhong-531;CL3678.Contig1_Zhong-531;CL4133.Contig2_Zhong-531;Unigene24631_Zhong-531;Unigene6996_Zhong-531;Unigene42060_Zhong-531;Unigene45632_Zhong-531;Unigene45621_Zhong-531;CL273.Contig2_Zhong-531;CL4620.Contig1_Zhong-531;Unigene45633_Zhong-531;CL1095.Contig2_Zhong-531;CL1308.Contig1_Zhong-5…
biological_process	rhythmic process	12	Unigene44052_Zhong-531;Unigene1557_Zhong-531;CL1018.Contig2_Zhong-531;CL1224.Contig3_Zhong-531;Unigene44053_Zhong-531;Unigene37235_Zhong-531;Unigene7157_Zhong-531;Unigene38752_Zhong-531;CL339.Contig1_Zhong-531;Unigene32179_Zhong-531;Unigene32178_Zhong-531;Unigene32180_Zhong-531
biological_process	signaling	31	Unigene24978_Zhong-531;Unigene5920_Zhong-531;Unigene37235_Zhong-531;Unigene20617_Zhong-531;Unigene15240_Zhong-531;Unigene28541_Zhong-531;Unigene44499_Zhong-531;CL373.Contig1_Zhong-531;Unigene17771_Zhong-531;Unigene17770_Zhong-531;Unigene32179_Zhong-531;Unigene32178_Zhong-531;Unigene32180_Zhong-531;Unigene26802_Zhong-531;CL2032.Contig2_Zhong-531;Unigene41124_Zhong-531;Unigene41123_Zhong-531;CL3991…
biological_process	single-organism process	206	Unigene31265_Zhong-531;Unigene24631_Zhong-531;Unigene42060_Zhong-531;Unigene45632_Zhong-531;Unigene45621_Zhong-531;CL273.Contig2_Zhong-531;CL4620.Contig1_Zhong-531;Unigene45633_Zhong-531;CL1095.Contig2_Zhong-531;CL1308.Contig1_Zhong-531;CL2322.Contig1_Zhong-531;Unigene45534_Zhong-531;Unigene24978_Zhong-531;Unigene5920_Zhong-531;Unigene26226_Zhong-531;Unigene37235_Zhong-531;Unigene20617_Zhong-531;…
cellular_component	cell	532	Unigene31739_Zhong-531;Unigene45972_Zhong-531;CL1095.Contig2_Zhong-531;CL3020.Contig1_Zhong-531;CL1308.Contig1_Zhong-531;Unigene7801_Zhong-531;Unigene81_Zhong-531;Unigene23524_Zhong-531;Unigene36072_Zhong-531;Unigene29975_Zhong-531;Unigene21580_Zhong-531;Unigene35418_Zhong-531;CL7304.Contig1_Zhong-531;CL1245.Contig1_Zhong-531;Unigene45596_Zhong-531;Unigene30025_Zhong-531;CL2322.Contig1_Zhong-531;…
cellular_component	cell junction	37	Unigene26691_Zhong-531;Unigene31100_Zhong-531;CL7373.Contig2_Zhong-531;Unigene6378_Zhong-531;Unigene31099_Zhong-531;Unigene26692_Zhong-531;Unigene15632_Zhong-531;CL5997.Contig1_Zhong-531;Unigene27904_Zhong-531;CL1018.Contig2_Zhong-531;Unigene41145_Zhong-531;CL865.Contig1_Zhong-531;Unigene5944_Zhong-531;Unigene5943_Zhong-531;Unigene23495_Zhong-531;Unigene44281_Zhong-531;Unigene7921_Zhong-531;Unige…
cellular_component	cell part	532	Unigene31739_Zhong-531;Unigene45972_Zhong-531;CL1095.Contig2_Zhong-531;CL3020.Contig1_Zhong-531;CL1308.Contig1_Zhong-531;Unigene7801_Zhong-531;Unigene81_Zhong-531;Unigene23524_Zhong-531;Unigene36072_Zhong-531;Unigene29975_Zhong-531;Unigene21580_Zhong-531;Unigene35418_Zhong-531;CL7304.Contig1_Zhong-531;CL1245.Contig1_Zhong-531;Unigene45596_Zhong-531;Unigene30025_Zhong-531;CL2322.Contig1_Zhong-531;…
cellular_component	extracellular matrix	1	Unigene31364_Zhong-531
cellular_component	extracellular region	65	CL3206.Contig3_Zhong-531;CL1673.Contig4_Zhong-531;Unigene45972_Zhong-531;Unigene32471_Zhong-531;Unigene1594_Zhong-531;CL7236.Contig2_Zhong-531;CL1095.Contig2_Zhong-531;Unigene24059_Zhong-531;CL2084.Contig2_Zhong-531;CL3020.Contig1_Zhong-531;CL3171.Contig1_Zhong-531;CL1308.Contig1_Zhong-531;Unigene36072_Zhong-531;CL5997.Contig1_Zhong-531;CL1673.Contig3_Zhong-531;Unigene41145_Zhong-531;Unigene5732_…
cellular_component	macromolecular complex	21	Unigene31739_Zhong-531;Unigene49155_Zhong-531;Unigene16986_Zhong-531;Unigene41145_Zhong-531;CL747.Contig2_Zhong-531;CL1301.Contig1_Zhong-531;CL6838.Contig2_Zhong-531;CL3679.Contig2_Zhong-531;Unigene17771_Zhong-531;Unigene17770_Zhong-531;Unigene30110_Zhong-531;Unigene24631_Zhong-531;Unigene38832_Zhong-531;CL3862.Contig2_Zhong-531;Unigene42552_Zhong-531;Unigene42557_Zhong-531;Unigene7403_Zhong-531;…
cellular_component	membrane	191	Unigene44052_Zhong-531;Unigene50404_Zhong-531;Unigene45972_Zhong-531;Unigene32471_Zhong-531;CL7373.Contig2_Zhong-531;Unigene6378_Zhong-531;CL1095.Contig2_Zhong-531;Unigene7348_Zhong-531;CL3020.Contig1_Zhong-531;Unigene1557_Zhong-531;CL1308.Contig1_Zhong-531;Unigene48302_Zhong-531;Unigene41141_Zhong-531;Unigene36072_Zhong-531;Unigene25513_Zhong-531;Unigene31246_Zhong-531;CL2843.Contig1_Zhong-531;U…
cellular_component	membrane part	99	CL4399.Contig1_Zhong-531;Unigene32695_Zhong-531;Unigene35007_Zhong-531;Unigene26691_Zhong-531;CL7373.Contig2_Zhong-531;Unigene45632_Zhong-531;Unigene6378_Zhong-531;Unigene24586_Zhong-531;Unigene4765_Zhong-531;Unigene41596_Zhong-531;Unigene32736_Zhong-531;Unigene20517_Zhong-531;Unigene26692_Zhong-531;Unigene557_Zhong-531;Unigene48302_Zhong-531;Unigene26732_Zhong-531;Unigene1256_Zhong-531;Unigene31…
cellular_component	membrane-enclosed lumen	19	Unigene38832_Zhong-531;Unigene31100_Zhong-531;CL1095.Contig2_Zhong-531;Unigene31099_Zhong-531;CL1308.Contig1_Zhong-531;Unigene30110_Zhong-531;Unigene41145_Zhong-531;CL5843.Contig1_Zhong-531;CL2322.Contig1_Zhong-531;Unigene42042_Zhong-531;Unigene45534_Zhong-531;CL3991.Contig2_Zhong-531;CL56.Contig2_Zhong-531;Unigene36147_Zhong-531;CL3020.Contig1_Zhong-531;Unigene23763_Zhong-531;CL7304.Contig1_Zhon…
cellular_component	organelle	476	Unigene45972_Zhong-531;CL1095.Contig2_Zhong-531;CL3020.Contig1_Zhong-531;CL1308.Contig1_Zhong-531;Unigene7801_Zhong-531;Unigene81_Zhong-531;Unigene23524_Zhong-531;Unigene36072_Zhong-531;Unigene29975_Zhong-531;Unigene21580_Zhong-531;Unigene35418_Zhong-531;CL7304.Contig1_Zhong-531;CL1245.Contig1_Zhong-531;Unigene45596_Zhong-531;Unigene30025_Zhong-531;CL2322.Contig1_Zhong-531;Unigene8383_Zhong-531;C…
cellular_component	organelle part	89	Unigene45972_Zhong-531;CL1095.Contig2_Zhong-531;CL3020.Contig1_Zhong-531;CL1308.Contig1_Zhong-531;Unigene7801_Zhong-531;Unigene81_Zhong-531;Unigene23524_Zhong-531;Unigene36072_Zhong-531;Unigene29975_Zhong-531;Unigene21580_Zhong-531;Unigene35418_Zhong-531;CL7304.Contig1_Zhong-531;CL1245.Contig1_Zhong-531;Unigene45596_Zhong-531;Unigene30025_Zhong-531;CL2322.Contig1_Zhong-531;Unigene8383_Zhong-531;C…
cellular_component	symplast	37	Unigene26691_Zhong-531;Unigene31100_Zhong-531;CL7373.Contig2_Zhong-531;Unigene6378_Zhong-531;Unigene31099_Zhong-531;Unigene26692_Zhong-531;Unigene15632_Zhong-531;CL5997.Contig1_Zhong-531;Unigene27904_Zhong-531;CL1018.Contig2_Zhong-531;Unigene41145_Zhong-531;CL865.Contig1_Zhong-531;Unigene5944_Zhong-531;Unigene5943_Zhong-531;Unigene23495_Zhong-531;Unigene44281_Zhong-531;Unigene7921_Zhong-531;Unige…
cellular_component	virion	1	Unigene31739_Zhong-531
cellular_component	virion part	1	Unigene31739_Zhong-531
molecular_function	antioxidant activity	12	Unigene19293_Zhong-531;Unigene23915_Zhong-531;Unigene19291_Zhong-531;Unigene30038_Zhong-531;Unigene27780_Zhong-531;CL1180.Contig2_Zhong-531;CL1180.Contig3_Zhong-531;CL15.Contig5_Zhong-531;CL2606.Contig1_Zhong-531;Unigene30037_Zhong-531;Unigene19292_Zhong-531;Unigene45972_Zhong-531
molecular_function	binding	355	Unigene41145_Zhong-531;Unigene45111_Zhong-531;CL3862.Contig2_Zhong-531;Unigene41142_Zhong-531;Unigene42552_Zhong-531;Unigene42557_Zhong-531;Unigene6996_Zhong-531;Unigene26729_Zhong-531;Unigene31518_Zhong-531;CL7016.Contig3_Zhong-531;Unigene7348_Zhong-531;CL3020.Contig1_Zhong-531;CL7304.Contig1_Zhong-531;Unigene1169_Zhong-531;Unigene31519_Zhong-531;Unigene7347_Zhong-531;CL2846.Contig1_Zhong-531;Un…
molecular_function	catalytic activity	399	CL2084.Contig2_Zhong-531;Unigene33320_Zhong-531;CL6405.Contig1_Zhong-531;CL6325.Contig1_Zhong-531;CL1403.Contig2_Zhong-531;Unigene30131_Zhong-531;CL5997.Contig1_Zhong-531;Unigene30130_Zhong-531;CL407.Contig1_Zhong-531;Unigene21581_Zhong-531;Unigene21781_Zhong-531;Unigene23611_Zhong-531;Unigene10740_Zhong-531;Unigene6723_Zhong-531;Unigene8377_Zhong-531;Unigene37690_Zhong-531;Unigene46216_Zhong-531…
molecular_function	electron carrier activity	6	Unigene49155_Zhong-531;Unigene16092_Zhong-531;Unigene46041_Zhong-531;Unigene8965_Zhong-531;Unigene32618_Zhong-531;CL3384.Contig1_Zhong-531
molecular_function	enzyme regulator activity	10	Unigene468_Zhong-531;Unigene8873_Zhong-531;CL4403.Contig1_Zhong-531;Unigene46758_Zhong-531;CL4695.Contig3_Zhong-531;Unigene40268_Zhong-531;CL4695.Contig2_Zhong-531;Unigene15240_Zhong-531;Unigene36180_Zhong-531;Unigene7007_Zhong-531
molecular_function	molecular transducer activity	3	Unigene32179_Zhong-531;Unigene32178_Zhong-531;Unigene32180_Zhong-531
molecular_function	nucleic acid binding transcription factor activity	33	Unigene646_Zhong-531;Unigene19328_Zhong-531;Unigene34298_Zhong-531;Unigene38832_Zhong-531;Unigene16792_Zhong-531;CL3891.Contig1_Zhong-531;CL4690.Contig1_Zhong-531;Unigene9082_Zhong-531;Unigene46191_Zhong-531;Unigene16721_Zhong-531;Unigene13426_Zhong-531;Unigene26802_Zhong-531;Unigene16720_Zhong-531;CL554.Contig1_Zhong-531;Unigene21015_Zhong-531;CL3524.Contig1_Zhong-531;CL4639.Contig2_Zhong-531;Un…
molecular_function	nutrient reservoir activity	11	CL1673.Contig4_Zhong-531;Unigene1594_Zhong-531;Unigene24059_Zhong-531;CL3171.Contig1_Zhong-531;CL1673.Contig3_Zhong-531;Unigene5732_Zhong-531;Unigene28062_Zhong-531;CL1673.Contig6_Zhong-531;Unigene31821_Zhong-531;CL3171.Contig2_Zhong-531;Unigene31823_Zhong-531
molecular_function	protein binding transcription factor activity	3	Unigene37235_Zhong-531;Unigene46216_Zhong-531;Unigene9114_Zhong-531
molecular_function	structural molecule activity	2	Unigene49155_Zhong-531;Unigene16986_Zhong-531
molecular_function	transporter activity	52	Unigene42276_Zhong-531;Unigene42277_Zhong-531;Unigene45632_Zhong-531;Unigene45621_Zhong-531;CL4620.Contig1_Zhong-531;Unigene45633_Zhong-531;Unigene35007_Zhong-531;CL1280.Contig2_Zhong-531;Unigene7641_Zhong-531;Unigene35005_Zhong-531;Unigene26691_Zhong-531;Unigene26692_Zhong-531;Unigene48302_Zhong-531;CL865.Contig1_Zhong-531;Unigene47363_Zhong-531;CL865.Contig2_Zhong-531;Unigene26732_Zhong-531;Uni…

## Sheet: ZNN-vs-ZHN.GO2gene
Ontology	Class	Numbers_of_ZNN-vs-ZHN	Genes_of_ZNN-vs-ZHN
biological_process	biological adhesion	5	CL3204.Contig2_Zhong-531;CL6899.Contig2_Zhong-531;CL3204.Contig1_Zhong-531;CL6899.Contig1_Zhong-531;Unigene6255_Zhong-531
biological_process	biological regulation	438	Unigene45613_Zhong-531;CL2970.Contig2_Zhong-531;CL2429.Contig4_Zhong-531;Unigene19738_Zhong-531;Unigene19737_Zhong-531;Unigene43465_Zhong-531;Unigene28548_Zhong-531;CL7128.Contig1_Zhong-531;Unigene45399_Zhong-531;Unigene19736_Zhong-531;Unigene20223_Zhong-531;Unigene20508_Zhong-531;Unigene28549_Zhong-531;Unigene37758_Zhong-531;Unigene37760_Zhong-531;CL5955.Contig1_Zhong-531;Unigene10871_Zhong-531;…
biological_process	cell killing	1	CL273.Contig2_Zhong-531
biological_process	cellular component organization or biogenesis	263	Unigene14703_Zhong-531;Unigene551_Zhong-531;Unigene19998_Zhong-531;CL3410.Contig2_Zhong-531;CL3883.Contig3_Zhong-531;Unigene43374_Zhong-531;CL3410.Contig1_Zhong-531;Unigene40285_Zhong-531;Unigene6495_Zhong-531;CL2189.Contig5_Zhong-531;CL2189.Contig1_Zhong-531;Unigene29763_Zhong-531;Unigene21958_Zhong-531;Unigene29762_Zhong-531;Unigene46447_Zhong-531;CL2228.Contig7_Zhong-531;Unigene17771_Zhong-531…
biological_process	cellular process	1236	Unigene31171_Zhong-531;Unigene46926_Zhong-531;Unigene5908_Zhong-531;Unigene28223_Zhong-531;Unigene19070_Zhong-531;Unigene48962_Zhong-531;Unigene19069_Zhong-531;Unigene32673_Zhong-531;Unigene14703_Zhong-531;Unigene551_Zhong-531;Unigene19998_Zhong-531;CL3410.Contig2_Zhong-531;CL3883.Contig3_Zhong-531;Unigene43374_Zhong-531;CL3410.Contig1_Zhong-531;Unigene44912_Zhong-531;Unigene38674_Zhong-531;CL583…
biological_process	developmental process	303	Unigene31265_Zhong-531;Unigene40132_Zhong-531;Unigene30803_Zhong-531;Unigene43750_Zhong-531;Unigene25503_Zhong-531;Unigene38674_Zhong-531;CL5838.Contig1_Zhong-531;Unigene14703_Zhong-531;Unigene19998_Zhong-531;CL457.Contig2_Zhong-531;Unigene44406_Zhong-531;Unigene24695_Zhong-531;Unigene551_Zhong-531;CL3410.Contig2_Zhong-531;CL3883.Contig3_Zhong-531;Unigene43374_Zhong-531;CL3410.Contig1_Zhong-531;C…
biological_process	establishment of localization	231	Unigene45613_Zhong-531;Unigene6836_Zhong-531;Unigene48302_Zhong-531;Unigene47363_Zhong-531;Unigene40073_Zhong-531;Unigene43921_Zhong-531;CL3358.Contig1_Zhong-531;Unigene14977_Zhong-531;Unigene8232_Zhong-531;CL6011.Contig1_Zhong-531;Unigene27066_Zhong-531;Unigene27065_Zhong-531;Unigene8231_Zhong-531;Unigene52020_Zhong-531;Unigene35007_Zhong-531;Unigene11074_Zhong-531;Unigene29889_Zhong-531;Unigene…
biological_process	growth	84	CL73.Contig1_Zhong-531;CL2399.Contig1_Zhong-531;CL1300.Contig2_Zhong-531;Unigene9122_Zhong-531;Unigene26136_Zhong-531;Unigene27963_Zhong-531;Unigene27642_Zhong-531;CL2514.Contig3_Zhong-531;Unigene34188_Zhong-531;Unigene34189_Zhong-531;Unigene7548_Zhong-531;Unigene224_Zhong-531;Unigene44678_Zhong-531;Unigene44671_Zhong-531;Unigene31141_Zhong-531;Unigene7348_Zhong-531;CL2395.Contig2_Zhong-531;Unige…
biological_process	immune system process	29	Unigene38332_Zhong-531;CL4779.Contig3_Zhong-531;CL273.Contig2_Zhong-531;Unigene37272_Zhong-531;Unigene38386_Zhong-531;Unigene27642_Zhong-531;Unigene16893_Zhong-531;Unigene18879_Zhong-531;Unigene30982_Zhong-531;Unigene30980_Zhong-531;Unigene30981_Zhong-531;CL6299.Contig2_Zhong-531;Unigene11921_Zhong-531;Unigene109_Zhong-531;Unigene19293_Zhong-531;Unigene23778_Zhong-531;Unigene19291_Zhong-531;Unige…
biological_process	localization	238	Unigene45613_Zhong-531;Unigene6836_Zhong-531;Unigene48302_Zhong-531;Unigene47363_Zhong-531;Unigene46375_Zhong-531;Unigene40073_Zhong-531;Unigene43921_Zhong-531;CL3358.Contig1_Zhong-531;Unigene14977_Zhong-531;Unigene8232_Zhong-531;CL6011.Contig1_Zhong-531;Unigene27066_Zhong-531;Unigene27065_Zhong-531;Unigene8231_Zhong-531;Unigene52020_Zhong-531;Unigene35007_Zhong-531;Unigene11074_Zhong-531;Unigene…
biological_process	locomotion	2	CL5749.Contig3_Zhong-531;Unigene6255_Zhong-531
biological_process	metabolic process	1529	Unigene46926_Zhong-531;Unigene5908_Zhong-531;Unigene28223_Zhong-531;Unigene19070_Zhong-531;Unigene48962_Zhong-531;Unigene19069_Zhong-531;CL187.Contig1_Zhong-531;Unigene33615_Zhong-531;Unigene35007_Zhong-531;Unigene44873_Zhong-531;Unigene18865_Zhong-531;Unigene22279_Zhong-531;Unigene53150_Zhong-531;Unigene40173_Zhong-531;Unigene35528_Zhong-531;CL640.Contig3_Zhong-531;CL7175.Contig2_Zhong-531;CL520…
;Unigene5740_Zhong-531;Unigene38867_Zhong-531;CL2198.Contig1_Zhong-531;Unigene38868_Zhong-531;Unigene52020_Zhong-531;CL5083.Contig2_Zhong-531;Unigene9889_Zhong-531;Unigene1357_Zhong-531;Unigene32815_Zhong-531;Unigene7403_Zhong-531;Unigene28539_Zhong-531;Unigene25585_Zhong-531;Unigene28540_Zhong-531;Unigene17293_Zhong-531;Unigene25584_Zhong-531;Unigene46159_Zhong-531;Unigene28541_Zhong-531;Unigene…
biological_process	multi-organism process	138	Unigene38332_Zhong-531;Unigene37272_Zhong-531;CL371.Contig1_Zhong-531;Unigene36373_Zhong-531;CL371.Contig6_Zhong-531;Unigene4976_Zhong-531;Unigene8786_Zhong-531;Unigene7742_Zhong-531;CL3020.Contig1_Zhong-531;CL7304.Contig1_Zhong-531;Unigene6635_Zhong-531;Unigene30750_Zhong-531;CL273.Contig2_Zhong-531;CL3508.Contig2_Zhong-531;Unigene17163_Zhong-531;Unigene38386_Zhong-531;Unigene27642_Zhong-531;Uni…
biological_process	multicellular organismal process	289	Unigene31265_Zhong-531;Unigene40132_Zhong-531;Unigene30803_Zhong-531;Unigene43750_Zhong-531;Unigene25503_Zhong-531;Unigene38674_Zhong-531;CL5838.Contig1_Zhong-531;Unigene14703_Zhong-531;Unigene19998_Zhong-531;CL457.Contig2_Zhong-531;Unigene44406_Zhong-531;Unigene24695_Zhong-531;Unigene551_Zhong-531;CL3410.Contig2_Zhong-531;CL3883.Contig3_Zhong-531;Unigene43374_Zhong-531;CL3410.Contig1_Zhong-531;C…
biological_process	negative regulation of biological process	73	Unigene24598_Zhong-531;Unigene38674_Zhong-531;CL5838.Contig1_Zhong-531;Unigene41257_Zhong-531;CL457.Contig2_Zhong-531;Unigene41259_Zhong-531;Unigene24695_Zhong-531;Unigene3600_Zhong-531;Unigene14438_Zhong-531;Unigene4466_Zhong-531;Unigene14437_Zhong-531;Unigene4465_Zhong-531;Unigene13898_Zhong-531;Unigene6676_Zhong-531;Unigene18515_Zhong-531;Unigene27423_Zhong-531;Unigene20184_Zhong-531;Unigene65…
biological_process	positive regulation of biological process	51	Unigene10871_Zhong-531;Unigene40696_Zhong-531;Unigene3710_Zhong-531;Unigene15720_Zhong-531;Unigene53572_Zhong-531;Unigene50013_Zhong-531;CL2395.Contig2_Zhong-531;Unigene16370_Zhong-531;Unigene19466_Zhong-531;Unigene30649_Zhong-531;CL7027.Contig2_Zhong-531;Unigene109_Zhong-531;Unigene43886_Zhong-531;Unigene42532_Zhong-531;Unigene16171_Zhong-531;Unigene14703_Zhong-531;Unigene38660_Zhong-531;Unigene…
biological_process	regulation of biological process	406	Unigene45613_Zhong-531;CL2970.Contig2_Zhong-531;CL2429.Contig4_Zhong-531;Unigene19738_Zhong-531;Unigene19737_Zhong-531;Unigene43465_Zhong-531;Unigene28548_Zhong-531;CL7128.Contig1_Zhong-531;Unigene45399_Zhong-531;Unigene19736_Zhong-531;Unigene20223_Zhong-531;Unigene20508_Zhong-531;Unigene28549_Zhong-531;Unigene37758_Zhong-531;Unigene37760_Zhong-531;CL5955.Contig1_Zhong-531;Unigene10871_Zhong-531;…
biological_process	reproduction	153	Unigene31265_Zhong-531;Unigene44912_Zhong-531;Unigene38674_Zhong-531;CL5838.Contig1_Zhong-531;Unigene44910_Zhong-531;Unigene44911_Zhong-531;CL457.Contig2_Zhong-531;Unigene24695_Zhong-531;CL6299.Contig2_Zhong-531;Unigene39841_Zhong-531;Unigene39181_Zhong-531;Unigene39178_Zhong-531;Unigene39180_Zhong-531;CL4774.Contig1_Zhong-531;Unigene39511_Zhong-531;Unigene43467_Zhong-531;Unigene43468_Zhong-531;C…
biological_process	reproductive process	136	Unigene31265_Zhong-531;CL6299.Contig2_Zhong-531;Unigene39181_Zhong-531;Unigene39178_Zhong-531;Unigene39180_Zhong-531;CL4774.Contig1_Zhong-531;Unigene39511_Zhong-531;Unigene43467_Zhong-531;Unigene43468_Zhong-531;CL4530.Contig4_Zhong-531;Unigene13077_Zhong-531;Unigene15847_Zhong-531;Unigene40908_Zhong-531;Unigene44406_Zhong-531;Unigene15849_Zhong-531;Unigene19611_Zhong-531;Unigene14438_Zhong-531;Un…
biological_process	response to stimulus	564	Unigene18642_Zhong-531;Unigene10871_Zhong-531;Unigene24300_Zhong-531;Unigene15470_Zhong-531;Unigene18643_Zhong-531;CL3678.Contig1_Zhong-531;Unigene38207_Zhong-531;Unigene24301_Zhong-531;Unigene45037_Zhong-531;CL7027.Contig2_Zhong-531;Unigene32673_Zhong-531;Unigene43886_Zhong-531;Unigene6996_Zhong-531;Unigene43885_Zhong-531;Unigene38332_Zhong-531;Unigene31479_Zhong-531;CL4779.Contig3_Zhong-531;CL2…
biological_process	rhythmic process	12	Unigene44052_Zhong-531;Unigene32040_Zhong-531;CL1224.Contig3_Zhong-531;Unigene7157_Zhong-531;Unigene14478_Zhong-531;Unigene34188_Zhong-531;Unigene24202_Zhong-531;Unigene34189_Zhong-531;Unigene24203_Zhong-531;Unigene32179_Zhong-531;Unigene32178_Zhong-531;Unigene32180_Zhong-531
biological_process	signaling	119	CL2970.Contig2_Zhong-531;CL2429.Contig4_Zhong-531;Unigene19738_Zhong-531;Unigene19737_Zhong-531;Unigene43465_Zhong-531;Unigene28548_Zhong-531;CL7128.Contig1_Zhong-531;Unigene45399_Zhong-531;Unigene19736_Zhong-531;Unigene20223_Zhong-531;Unigene20508_Zhong-531;Unigene28549_Zhong-531;Unigene37758_Zhong-531;Unigene37760_Zhong-531;Unigene20617_Zhong-531;Unigene40696_Zhong-531;Unigene33456_Zhong-531;Un…
biological_process	single-organism process	799	Unigene31171_Zhong-531;Unigene31265_Zhong-531;Unigene40132_Zhong-531;Unigene30803_Zhong-531;Unigene43750_Zhong-531;Unigene25503_Zhong-531;Unigene32673_Zhong-531;Unigene38674_Zhong-531;CL5838.Contig1_Zhong-531;Unigene14703_Zhong-531;Unigene19998_Zhong-531;CL457.Contig2_Zhong-531;Unigene44406_Zhong-531;Unigene24695_Zhong-531;Unigene551_Zhong-531;CL3410.Contig2_Zhong-531;CL3883.Contig3_Zhong-531;Uni…
cellular_component	cell	1762	CL4779.Contig3_Zhong-531;CL165.Contig1_Zhong-531;Unigene20608_Zhong-531;CL3006.Contig1_Zhong-531;Unigene36597_Zhong-531;CL1552.Contig2_Zhong-531;CL3020.Contig1_Zhong-531;Unigene7801_Zhong-531;Unigene81_Zhong-531;Unigene23524_Zhong-531;Unigene36072_Zhong-531;CL634.Contig11_Zhong-531;CL5179.Contig1_Zhong-531;Unigene35418_Zhong-531;CL7304.Contig1_Zhong-531;CL1245.Contig1_Zhong-531;Unigene18838_Zhong…
ig1_Zhong-531;Unigene21322_Zhong-531;Unigene24695_Zhong-531;Unigene24866_Zhong-531;CL4793.Contig1_Zhong-531;Unigene31249_Zhong-531;CL4513.Contig2_Zhong-531;CL1617.Contig1_Zhong-531;Unigene47216_Zhong-531;CL602.Contig1_Zhong-531;CL5656.Contig2_Zhong-531;Unigene36527_Zhong-531;Unigene2622_Zhong-531;Unigene29407_Zhong-531;Unigene26059_Zhong-531;CL1955.Contig1_Zhong-531;CL5440.Contig1_Zhong-531;Unige…
cellular_component	cell junction	147	Unigene40696_Zhong-531;Unigene28457_Zhong-531;Unigene16268_Zhong-531;Unigene19808_Zhong-531;CL2558.Contig1_Zhong-531;Unigene30659_Zhong-531;Unigene27903_Zhong-531;Unigene26176_Zhong-531;CL5587.Contig3_Zhong-531;Unigene13645_Zhong-531;Unigene6378_Zhong-531;Unigene24509_Zhong-531;CL941.Contig2_Zhong-531;Unigene39066_Zhong-531;Unigene39298_Zhong-531;Unigene29430_Zhong-531;Unigene13483_Zhong-531;CL15…
cellular_component	cell part	1762	CL4779.Contig3_Zhong-531;CL165.Contig1_Zhong-531;Unigene20608_Zhong-531;CL3006.Contig1_Zhong-531;Unigene36597_Zhong-531;CL1552.Contig2_Zhong-531;CL3020.Contig1_Zhong-531;Unigene7801_Zhong-531;Unigene81_Zhong-531;Unigene23524_Zhong-531;Unigene36072_Zhong-531;CL634.Contig11_Zhong-531;CL5179.Contig1_Zhong-531;Unigene35418_Zhong-531;CL7304.Contig1_Zhong-531;CL1245.Contig1_Zhong-531;Unigene18838_Zhong…
ig1_Zhong-531;Unigene21322_Zhong-531;Unigene24695_Zhong-531;Unigene24866_Zhong-531;CL4793.Contig1_Zhong-531;Unigene31249_Zhong-531;CL4513.Contig2_Zhong-531;CL1617.Contig1_Zhong-531;Unigene47216_Zhong-531;CL602.Contig1_Zhong-531;CL5656.Contig2_Zhong-531;Unigene36527_Zhong-531;Unigene2622_Zhong-531;Unigene29407_Zhong-531;Unigene26059_Zhong-531;CL1955.Contig1_Zhong-531;CL5440.Contig1_Zhong-531;Unige…
cellular_component	extracellular matrix	5	Unigene43716_Zhong-531;Unigene31364_Zhong-531;Unigene18245_Zhong-531;CL3271.Contig1_Zhong-531;Unigene18244_Zhong-531
cellular_component	extracellular matrix part	3	Unigene18245_Zhong-531;CL3271.Contig1_Zhong-531;Unigene18244_Zhong-531
cellular_component	extracellular region	168	Unigene26166_Zhong-531;CL3206.Contig3_Zhong-531;Unigene36597_Zhong-531;Unigene28457_Zhong-531;Unigene46254_Zhong-531;Unigene6765_Zhong-531;Unigene32469_Zhong-531;Unigene32471_Zhong-531;Unigene1594_Zhong-531;CL5205.Contig1_Zhong-531;Unigene13645_Zhong-531;CL7236.Contig2_Zhong-531;Unigene949_Zhong-531;Unigene24059_Zhong-531;Unigene13483_Zhong-531;CL1552.Contig2_Zhong-531;Unigene35645_Zhong-531;CL30…
cellular_component	extracellular region part	1	Unigene26166_Zhong-531
cellular_component	macromolecular complex	179	CL4779.Contig3_Zhong-531;CL165.Contig1_Zhong-531;CL784.Contig1_Zhong-531;CL651.Contig2_Zhong-531;Unigene16346_Zhong-531;CL1352.Contig1_Zhong-531;CL6015.Contig1_Zhong-531;CL1272.Contig1_Zhong-531;Unigene37296_Zhong-531;Unigene7612_Zhong-531;Unigene26038_Zhong-531;Unigene30615_Zhong-531;Unigene37294_Zhong-531;Unigene24971_Zhong-531;CL5963.Contig1_Zhong-531;Unigene36597_Zhong-531;Unigene6765_Zhong-5…
cellular_component	membrane	683	Unigene52020_Zhong-531;CL187.Contig1_Zhong-531;Unigene34188_Zhong-531;Unigene40696_Zhong-531;Unigene39181_Zhong-531;Unigene10871_Zhong-531;Unigene44052_Zhong-531;Unigene49110_Zhong-531;Unigene50404_Zhong-531;Unigene38730_Zhong-531;Unigene37527_Zhong-531;Unigene33055_Zhong-531;CL2558.Contig1_Zhong-531;Unigene32471_Zhong-531;Unigene27903_Zhong-531;Unigene26176_Zhong-531;CL5205.Contig1_Zhong-531;Uni…
cellular_component	membrane part	343	Unigene8917_Zhong-531;Unigene48182_Zhong-531;Unigene52020_Zhong-531;CL5083.Contig2_Zhong-531;Unigene6836_Zhong-531;Unigene45615_Zhong-531;Unigene45614_Zhong-531;Unigene46193_Zhong-531;Unigene24388_Zhong-531;Unigene21337_Zhong-531;Unigene44851_Zhong-531;Unigene32389_Zhong-531;Unigene40133_Zhong-531;CL4399.Contig1_Zhong-531;Unigene4733_Zhong-531;Unigene18426_Zhong-531;Unigene32695_Zhong-531;Unigene…
cellular_component	membrane-enclosed lumen	65	Unigene37294_Zhong-531;Unigene52020_Zhong-531;Unigene31141_Zhong-531;Unigene643_Zhong-531;Unigene38252_Zhong-531;CL1552.Contig2_Zhong-531;CL5083.Contig2_Zhong-531;CL2854.Contig1_Zhong-531;CL71.Contig3_Zhong-531;Unigene34966_Zhong-531;Unigene39856_Zhong-531;Unigene20050_Zhong-531;Unigene24202_Zhong-531;Unigene51442_Zhong-531;CL651.Contig2_Zhong-531;CL5827.Contig1_Zhong-531;Unigene16346_Zhong-531;U…
cellular_component	nucleoid	4	Unigene46926_Zhong-531;Unigene19070_Zhong-531;Unigene48962_Zhong-531;Unigene19069_Zhong-531
cellular_component	organelle	1556	Unigene20608_Zhong-531;CL3006.Contig1_Zhong-531;Unigene36597_Zhong-531;CL1552.Contig2_Zhong-531;CL3020.Contig1_Zhong-531;Unigene7801_Zhong-531;Unigene81_Zhong-531;Unigene23524_Zhong-531;Unigene36072_Zhong-531;CL634.Contig11_Zhong-531;CL5179.Contig1_Zhong-531;Unigene35418_Zhong-531;CL7304.Contig1_Zhong-531;CL1245.Contig1_Zhong-531;Unigene18838_Zhong-531;Unigene30025_Zhong-531;Unigene8383_Zhong-531…
99_Zhong-531;Unigene18837_Zhong-531;Unigene45134_Zhong-531;Unigene46926_Zhong-531;Unigene19070_Zhong-531;Unigene48962_Zhong-531;Unigene19069_Zhong-531;Unigene809_Zhong-531;Unigene45925_Zhong-531;CL2843.Contig1_Zhong-531;Unigene30069_Zhong-531;CL4249.Contig1_Zhong-531;Unigene37435_Zhong-531;CL1262.Contig1_Zhong-531;CL731.Contig2_Zhong-531;Unigene1614_Zhong-531;Unigene49498_Zhong-531;Unigene29543_Z…
cellular_component	organelle part	299	Unigene20608_Zhong-531;CL3006.Contig1_Zhong-531;Unigene36597_Zhong-531;CL1552.Contig2_Zhong-531;CL3020.Contig1_Zhong-531;Unigene7801_Zhong-531;Unigene81_Zhong-531;Unigene23524_Zhong-531;Unigene36072_Zhong-531;CL634.Contig11_Zhong-531;CL5179.Contig1_Zhong-531;Unigene35418_Zhong-531;CL7304.Contig1_Zhong-531;CL1245.Contig1_Zhong-531;Unigene18838_Zhong-531;Unigene30025_Zhong-531;Unigene8383_Zhong-531…
cellular_component	symplast	147	Unigene40696_Zhong-531;Unigene28457_Zhong-531;Unigene16268_Zhong-531;Unigene19808_Zhong-531;CL2558.Contig1_Zhong-531;Unigene30659_Zhong-531;Unigene27903_Zhong-531;Unigene26176_Zhong-531;CL5587.Contig3_Zhong-531;Unigene13645_Zhong-531;Unigene6378_Zhong-531;Unigene24509_Zhong-531;CL941.Contig2_Zhong-531;Unigene39066_Zhong-531;Unigene39298_Zhong-531;Unigene29430_Zhong-531;Unigene13483_Zhong-531;CL15…
cellular_component	virion	2	CL4779.Contig3_Zhong-531;CL165.Contig1_Zhong-531
cellular_component	virion part	2	CL4779.Contig3_Zhong-531;CL165.Contig1_Zhong-531
molecular_function	antioxidant activity	35	Unigene17882_Zhong-531;Unigene32339_Zhong-531;Unigene25198_Zhong-531;Unigene2561_Zhong-531;CL4303.Contig2_Zhong-531;Unigene40555_Zhong-531;Unigene41090_Zhong-531;Unigene19293_Zhong-531;Unigene23915_Zhong-531;Unigene34650_Zhong-531;Unigene14575_Zhong-531;Unigene14574_Zhong-531;CL4066.Contig1_Zhong-531;CL6181.Contig1_Zhong-531;Unigene5054_Zhong-531;Unigene19291_Zhong-531;Unigene26108_Zhong-531;CL11…
molecular_function	binding	1153	Unigene30982_Zhong-531;Unigene30980_Zhong-531;Unigene30981_Zhong-531;Unigene1209_Zhong-531;Unigene11921_Zhong-531;CL588.Contig1_Zhong-531;Unigene45111_Zhong-531;Unigene19306_Zhong-531;Unigene13799_Zhong-531;Unigene28796_Zhong-531;Unigene46470_Zhong-531;Unigene35993_Zhong-531;CL5832.Contig1_Zhong-531;Unigene46214_Zhong-531;Unigene40591_Zhong-531;CL588.Contig2_Zhong-531;CL4990.Contig1_Zhong-531;Uni…
molecular_function	catalytic activity	1277	Unigene33320_Zhong-531;CL6405.Contig1_Zhong-531;CL6325.Contig1_Zhong-531;Unigene23737_Zhong-531;Unigene17882_Zhong-531;Unigene32339_Zhong-531;Unigene18503_Zhong-531;Unigene30131_Zhong-531;Unigene18502_Zhong-531;CL5997.Contig1_Zhong-531;Unigene18504_Zhong-531;CL5602.Contig2_Zhong-531;Unigene30130_Zhong-531;CL407.Contig1_Zhong-531;Unigene21581_Zhong-531;Unigene7553_Zhong-531;Unigene21781_Zhong-531;…
molecular_function	electron carrier activity	23	Unigene18066_Zhong-531;Unigene809_Zhong-531;CL5832.Contig1_Zhong-531;Unigene16092_Zhong-531;Unigene32619_Zhong-531;Unigene43216_Zhong-531;Unigene40591_Zhong-531;Unigene26716_Zhong-531;CL7128.Contig1_Zhong-531;Unigene33809_Zhong-531;Unigene1212_Zhong-531;Unigene46041_Zhong-531;Unigene26715_Zhong-531;Unigene41122_Zhong-531;Unigene8965_Zhong-531;CL5510.Contig1_Zhong-531;Unigene42472_Zhong-531;CL2708…
molecular_function	enzyme regulator activity	25	Unigene45922_Zhong-531;Unigene20184_Zhong-531;Unigene37627_Zhong-531;Unigene41878_Zhong-531;Unigene32673_Zhong-531;Unigene468_Zhong-531;CL5433.Contig1_Zhong-531;Unigene34231_Zhong-531;Unigene8873_Zhong-531;CL4403.Contig1_Zhong-531;Unigene46758_Zhong-531;CL4695.Contig3_Zhong-531;Unigene19186_Zhong-531;Unigene40268_Zhong-531;CL4695.Contig2_Zhong-531;Unigene41755_Zhong-531;Unigene15240_Zhong-531;Uni…
molecular_function	molecular transducer activity	14	Unigene32179_Zhong-531;Unigene32178_Zhong-531;Unigene32040_Zhong-531;Unigene10689_Zhong-531;Unigene53921_Zhong-531;Unigene32180_Zhong-531;Unigene8917_Zhong-531;Unigene48182_Zhong-531;Unigene17470_Zhong-531;Unigene40696_Zhong-531;Unigene45613_Zhong-531;Unigene45615_Zhong-531;Unigene45614_Zhong-531;CL2970.Contig2_Zhong-531
molecular_function	nucleic acid binding transcription factor activity	83	Unigene30803_Zhong-531;Unigene43722_Zhong-531;Unigene646_Zhong-531;Unigene30418_Zhong-531;Unigene19328_Zhong-531;Unigene43204_Zhong-531;Unigene34479_Zhong-531;Unigene43467_Zhong-531;Unigene46178_Zhong-531;Unigene13898_Zhong-531;Unigene41028_Zhong-531;Unigene109_Zhong-531;Unigene34298_Zhong-531;Unigene29335_Zhong-531;Unigene43468_Zhong-531;Unigene42532_Zhong-531;Unigene16240_Zhong-531;Unigene16171…
molecular_function	nutrient reservoir activity	10	Unigene1594_Zhong-531;Unigene24059_Zhong-531;CL3171.Contig1_Zhong-531;CL1673.Contig3_Zhong-531;Unigene5732_Zhong-531;Unigene43716_Zhong-531;Unigene31822_Zhong-531;Unigene31821_Zhong-531;CL3171.Contig2_Zhong-531;Unigene31823_Zhong-531
molecular_function	receptor activity	8	Unigene35595_Zhong-531;Unigene35598_Zhong-531;Unigene45613_Zhong-531;Unigene45615_Zhong-531;Unigene45614_Zhong-531;CL2970.Contig2_Zhong-531;Unigene10689_Zhong-531;Unigene53921_Zhong-531
molecular_function	structural molecule activity	18	CL784.Contig1_Zhong-531;CL2854.Contig1_Zhong-531;CL5963.Contig1_Zhong-531;CL651.Contig2_Zhong-531;CL5827.Contig1_Zhong-531;CL1352.Contig1_Zhong-531;CL6015.Contig1_Zhong-531;CL1272.Contig1_Zhong-531;Unigene37296_Zhong-531;Unigene7612_Zhong-531;Unigene26038_Zhong-531;Unigene30615_Zhong-531;Unigene45771_Zhong-531;CL634.Contig11_Zhong-531;Unigene24971_Zhong-531;Unigene44678_Zhong-531;CL634.Contig3_Zh…
molecular_function	transporter activity	159	CL5709.Contig1_Zhong-531;Unigene16159_Zhong-531;Unigene16158_Zhong-531;Unigene36363_Zhong-531;Unigene613_Zhong-531;Unigene942_Zhong-531;Unigene36362_Zhong-531;Unigene35007_Zhong-531;Unigene17548_Zhong-531;CL1280.Contig2_Zhong-531;Unigene15846_Zhong-531;Unigene19997_Zhong-531;Unigene15845_Zhong-531;Unigene19995_Zhong-531;Unigene48067_Zhong-531;Unigene35005_Zhong-531;Unigene11074_Zhong-531;Unigene4…

## Sheet: ZNN-vs-ZNH.GO2gene
Ontology	Class	Numbers_of_ZNN-vs-ZNH	Genes_of_ZNN-vs-ZNH
biological_process	biological regulation	134	CL827.Contig2_Zhong-531;Unigene24978_Zhong-531;Unigene12530_Zhong-531;Unigene37235_Zhong-531;Unigene20617_Zhong-531;Unigene40268_Zhong-531;Unigene42343_Zhong-531;Unigene256_Zhong-531;Unigene33456_Zhong-531;CL4421.Contig1_Zhong-531;CL3791.Contig2_Zhong-531;Unigene6723_Zhong-531;CL7031.Contig1_Zhong-531;Unigene13426_Zhong-531;CL3524.Contig1_Zhong-531;Unigene32179_Zhong-531;Unigene46409_Zhong-531;Un…
biological_process	cell killing	1	CL273.Contig2_Zhong-531
biological_process	cellular component organization or biogenesis	107	CL827.Contig2_Zhong-531;Unigene29270_Zhong-531;CL2189.Contig1_Zhong-531;Unigene21958_Zhong-531;Unigene29762_Zhong-531;Unigene6848_Zhong-531;Unigene36284_Zhong-531;Unigene37175_Zhong-531;Unigene37235_Zhong-531;Unigene47706_Zhong-531;Unigene50203_Zhong-531;Unigene13426_Zhong-531;CL3524.Contig1_Zhong-531;Unigene37536_Zhong-531;Unigene23940_Zhong-531;Unigene43852_Zhong-531;Unigene23939_Zhong-531;Unig…
biological_process	cellular process	422	Unigene51373_Zhong-531;Unigene13445_Zhong-531;CL5403.Contig1_Zhong-531;Unigene45358_Zhong-531;CL6216.Contig3_Zhong-531;Unigene24631_Zhong-531;Unigene30968_Zhong-531;CL400.Contig1_Zhong-531;Unigene30659_Zhong-531;Unigene30660_Zhong-531;CL827.Contig2_Zhong-531;Unigene41765_Zhong-531;CL4496.Contig2_Zhong-531;CL1405.Contig2_Zhong-531;Unigene19709_Zhong-531;Unigene19710_Zhong-531;Unigene49134_Zhong-53…
biological_process	developmental process	112	CL5403.Contig1_Zhong-531;Unigene45358_Zhong-531;CL6216.Contig3_Zhong-531;CL1671.Contig2_Zhong-531;Unigene30629_Zhong-531;CL1909.Contig2_Zhong-531;Unigene45152_Zhong-531;Unigene44018_Zhong-531;Unigene7812_Zhong-531;Unigene38411_Zhong-531;CL1058.Contig2_Zhong-531;Unigene38413_Zhong-531;Unigene26136_Zhong-531;CL1388.Contig1_Zhong-531;Unigene18470_Zhong-531;CL6579.Contig1_Zhong-531;Unigene37780_Zhong…
biological_process	establishment of localization	78	Unigene51373_Zhong-531;Unigene13445_Zhong-531;CL3028.Contig2_Zhong-531;Unigene41765_Zhong-531;Unigene32301_Zhong-531;CL4496.Contig2_Zhong-531;CL1405.Contig2_Zhong-531;CL1719.Contig2_Zhong-531;CL2696.Contig2_Zhong-531;Unigene35008_Zhong-531;Unigene26691_Zhong-531;Unigene7839_Zhong-531;Unigene26692_Zhong-531;CL865.Contig1_Zhong-531;Unigene40107_Zhong-531;CL5575.Contig2_Zhong-531;CL1280.Contig1_Zhon…
biological_process	growth	23	CL5437.Contig2_Zhong-531;CL5437.Contig1_Zhong-531;CL3590.Contig2_Zhong-531;Unigene15825_Zhong-531;Unigene26136_Zhong-531;Unigene224_Zhong-531;Unigene44678_Zhong-531;Unigene44671_Zhong-531;Unigene7188_Zhong-531;CL6491.Contig2_Zhong-531;Unigene42631_Zhong-531;Unigene8177_Zhong-531;CL5403.Contig1_Zhong-531;Unigene45358_Zhong-531;CL6216.Contig3_Zhong-531;Unigene37527_Zhong-531;CL102.Contig1_Zhong-531…
biological_process	immune system process	13	CL273.Contig2_Zhong-531;Unigene25513_Zhong-531;CL1095.Contig1_Zhong-531;Unigene6723_Zhong-531;CL827.Contig2_Zhong-531;Unigene16893_Zhong-531;Unigene15407_Zhong-531;Unigene23778_Zhong-531;Unigene51373_Zhong-531;Unigene13445_Zhong-531;Unigene26018_Zhong-531;Unigene26016_Zhong-531;Unigene18260_Zhong-531
biological_process	localization	80	Unigene51373_Zhong-531;Unigene13445_Zhong-531;CL827.Contig2_Zhong-531;CL3028.Contig2_Zhong-531;Unigene41765_Zhong-531;Unigene32301_Zhong-531;CL4496.Contig2_Zhong-531;CL1405.Contig2_Zhong-531;CL1719.Contig2_Zhong-531;CL2696.Contig2_Zhong-531;Unigene35008_Zhong-531;Unigene26691_Zhong-531;Unigene7839_Zhong-531;Unigene26692_Zhong-531;CL865.Contig1_Zhong-531;Unigene40107_Zhong-531;CL5575.Contig2_Zhong…
biological_process	metabolic process	563	Unigene18865_Zhong-531;CL5237.Contig2_Zhong-531;Unigene35008_Zhong-531;Unigene8618_Zhong-531;CL3447.Contig1_Zhong-531;Unigene32764_Zhong-531;CL6958.Contig2_Zhong-531;Unigene38302_Zhong-531;Unigene23502_Zhong-531;CL6263.Contig1_Zhong-531;Unigene32762_Zhong-531;Unigene7107_Zhong-531;Unigene31458_Zhong-531;CL1703.Contig2_Zhong-531;Unigene38752_Zhong-531;Unigene16544_Zhong-531;CL1280.Contig1_Zhong-53…
biological_process	multi-organism process	41	Unigene25513_Zhong-531;CL1095.Contig1_Zhong-531;Unigene6723_Zhong-531;Unigene40753_Zhong-531;CL6041.Contig2_Zhong-531;CL827.Contig2_Zhong-531;Unigene13445_Zhong-531;CL273.Contig2_Zhong-531;Unigene16893_Zhong-531;CL6915.Contig1_Zhong-531;CL2696.Contig2_Zhong-531;Unigene43107_Zhong-531;Unigene22313_Zhong-531;Unigene41145_Zhong-531;Unigene43112_Zhong-531;Unigene51373_Zhong-531;CL6198.Contig1_Zhong-5…
biological_process	multicellular organismal process	96	CL5403.Contig1_Zhong-531;Unigene45358_Zhong-531;CL6216.Contig3_Zhong-531;Unigene30629_Zhong-531;CL1909.Contig2_Zhong-531;Unigene45152_Zhong-531;Unigene44018_Zhong-531;Unigene7812_Zhong-531;Unigene38411_Zhong-531;CL1058.Contig2_Zhong-531;Unigene38413_Zhong-531;Unigene26136_Zhong-531;CL1671.Contig2_Zhong-531;Unigene7188_Zhong-531;CL1388.Contig1_Zhong-531;Unigene18470_Zhong-531;CL6579.Contig1_Zhong-…
biological_process	negative regulation of biological process	23	Unigene42343_Zhong-531;Unigene256_Zhong-531;Unigene51373_Zhong-531;Unigene6542_Zhong-531;Unigene32008_Zhong-531;Unigene8934_Zhong-531;Unigene7461_Zhong-531;Unigene7271_Zhong-531;Unigene42490_Zhong-531;Unigene42495_Zhong-531;Unigene42493_Zhong-531;Unigene42491_Zhong-531;Unigene13445_Zhong-531;CL827.Contig2_Zhong-531;Unigene24631_Zhong-531;Unigene41145_Zhong-531;Unigene16858_Zhong-531;Unigene13426_…
biological_process	positive regulation of biological process	19	Unigene6723_Zhong-531;CL7031.Contig1_Zhong-531;CL1388.Contig1_Zhong-531;CL827.Contig2_Zhong-531;Unigene41765_Zhong-531;CL4496.Contig2_Zhong-531;CL1405.Contig2_Zhong-531;Unigene8797_Zhong-531;CL1719.Contig2_Zhong-531;Unigene30629_Zhong-531;Unigene21580_Zhong-531;Unigene21579_Zhong-531;Unigene20617_Zhong-531;CL3862.Contig2_Zhong-531;Unigene42552_Zhong-531;Unigene42557_Zhong-531;Unigene40753_Zhong-5…
biological_process	regulation of biological process	127	Unigene24978_Zhong-531;Unigene12530_Zhong-531;Unigene37235_Zhong-531;Unigene20617_Zhong-531;Unigene40268_Zhong-531;Unigene42343_Zhong-531;Unigene256_Zhong-531;Unigene33456_Zhong-531;CL4421.Contig1_Zhong-531;CL3791.Contig2_Zhong-531;Unigene6723_Zhong-531;CL7031.Contig1_Zhong-531;Unigene13426_Zhong-531;CL3524.Contig1_Zhong-531;Unigene32179_Zhong-531;Unigene46409_Zhong-531;Unigene32178_Zhong-531;Uni…
biological_process	reproduction	45	CL5403.Contig1_Zhong-531;Unigene45358_Zhong-531;CL6216.Contig3_Zhong-531;CL1671.Contig2_Zhong-531;Unigene30629_Zhong-531;CL7031.Contig1_Zhong-531;Unigene30659_Zhong-531;CL3862.Contig2_Zhong-531;Unigene30660_Zhong-531;Unigene34966_Zhong-531;Unigene34187_Zhong-531;Unigene42552_Zhong-531;Unigene42557_Zhong-531;Unigene40753_Zhong-531;CL6041.Contig2_Zhong-531;Unigene32301_Zhong-531;Unigene45774_Zhong-…
biological_process	reproductive process	43	CL5403.Contig1_Zhong-531;Unigene45358_Zhong-531;CL6216.Contig3_Zhong-531;CL1671.Contig2_Zhong-531;CL7031.Contig1_Zhong-531;Unigene30659_Zhong-531;CL3862.Contig2_Zhong-531;Unigene30660_Zhong-531;Unigene34966_Zhong-531;Unigene34187_Zhong-531;Unigene42552_Zhong-531;Unigene42557_Zhong-531;Unigene40753_Zhong-531;CL6041.Contig2_Zhong-531;Unigene32301_Zhong-531;Unigene45774_Zhong-531;CL169.Contig1_Zhong…
biological_process	response to stimulus	230	CL4133.Contig1_Zhong-531;Unigene41765_Zhong-531;CL4496.Contig2_Zhong-531;CL1405.Contig2_Zhong-531;Unigene24300_Zhong-531;CL4133.Contig2_Zhong-531;CL1719.Contig2_Zhong-531;Unigene45037_Zhong-531;Unigene24631_Zhong-531;CL827.Contig2_Zhong-531;CL273.Contig2_Zhong-531;CL2322.Contig3_Zhong-531;Unigene24978_Zhong-531;Unigene37235_Zhong-531;Unigene20617_Zhong-531;Unigene43818_Zhong-531;Unigene25513_Zhon…
biological_process	rhythmic process	10	Unigene1557_Zhong-531;CL1224.Contig3_Zhong-531;Unigene44053_Zhong-531;CL4062.Contig3_Zhong-531;Unigene37235_Zhong-531;Unigene38752_Zhong-531;Unigene32179_Zhong-531;Unigene32178_Zhong-531;Unigene32180_Zhong-531;CL7031.Contig1_Zhong-531
biological_process	signaling	25	Unigene24978_Zhong-531;Unigene37235_Zhong-531;Unigene20617_Zhong-531;Unigene33456_Zhong-531;CL4421.Contig1_Zhong-531;CL3791.Contig2_Zhong-531;CL1909.Contig2_Zhong-531;Unigene45152_Zhong-531;CL1388.Contig1_Zhong-531;CL827.Contig2_Zhong-531;Unigene8440_Zhong-531;Unigene13445_Zhong-531;Unigene32179_Zhong-531;Unigene32178_Zhong-531;Unigene32180_Zhong-531;Unigene41216_Zhong-531;Unigene33194_Zhong-531;…
biological_process	single-organism process	264	Unigene51373_Zhong-531;Unigene13445_Zhong-531;CL5403.Contig1_Zhong-531;Unigene45358_Zhong-531;CL6216.Contig3_Zhong-531;Unigene30629_Zhong-531;Unigene24631_Zhong-531;CL1909.Contig2_Zhong-531;Unigene45152_Zhong-531;CL827.Contig2_Zhong-531;CL3028.Contig2_Zhong-531;CL273.Contig2_Zhong-531;CL2322.Contig3_Zhong-531;Unigene24978_Zhong-531;Unigene29270_Zhong-531;Unigene37235_Zhong-531;Unigene20617_Zhong-…
cellular_component	cell	685	Unigene31739_Zhong-531;Unigene49357_Zhong-531;Unigene27414_Zhong-531;Unigene32857_Zhong-531;Unigene22394_Zhong-531;Unigene49920_Zhong-531;Unigene51664_Zhong-531;Unigene48037_Zhong-531;Unigene22313_Zhong-531;Unigene31370_Zhong-531;Unigene22395_Zhong-531;Unigene8177_Zhong-531;CL5179.Contig1_Zhong-531;Unigene46055_Zhong-531;Unigene29975_Zhong-531;CL3275.Contig1_Zhong-531;Unigene21580_Zhong-531;CL543…
cellular_component	cell junction	77	Unigene44125_Zhong-531;CL1673.Contig7_Zhong-531;Unigene15512_Zhong-531;Unigene24399_Zhong-531;Unigene26691_Zhong-531;Unigene5212_Zhong-531;Unigene30659_Zhong-531;Unigene5213_Zhong-531;Unigene22997_Zhong-531;Unigene7839_Zhong-531;Unigene39387_Zhong-531;Unigene26692_Zhong-531;Unigene30660_Zhong-531;Unigene15407_Zhong-531;Unigene41765_Zhong-531;Unigene22313_Zhong-531;Unigene45771_Zhong-531;Unigene16…
cellular_component	cell part	685	Unigene31739_Zhong-531;Unigene49357_Zhong-531;Unigene27414_Zhong-531;Unigene32857_Zhong-531;Unigene22394_Zhong-531;Unigene49920_Zhong-531;Unigene51664_Zhong-531;Unigene48037_Zhong-531;Unigene22313_Zhong-531;Unigene31370_Zhong-531;Unigene22395_Zhong-531;Unigene8177_Zhong-531;CL5179.Contig1_Zhong-531;Unigene46055_Zhong-531;Unigene29975_Zhong-531;CL3275.Contig1_Zhong-531;Unigene21580_Zhong-531;CL543…
cellular_component	extracellular matrix	6	Unigene43716_Zhong-531;Unigene43712_Zhong-531;Unigene31838_Zhong-531;Unigene31839_Zhong-531;Unigene31840_Zhong-531;CL3271.Contig1_Zhong-531
cellular_component	extracellular matrix part	4	Unigene31838_Zhong-531;Unigene31839_Zhong-531;Unigene31840_Zhong-531;CL3271.Contig1_Zhong-531
cellular_component	extracellular region	85	CL1673.Contig7_Zhong-531;Unigene6765_Zhong-531;CL1462.Contig1_Zhong-531;Unigene40161_Zhong-531;Unigene1594_Zhong-531;Unigene31986_Zhong-531;Unigene27414_Zhong-531;Unigene45774_Zhong-531;Unigene49920_Zhong-531;Unigene7535_Zhong-531;CL1671.Contig2_Zhong-531;Unigene41443_Zhong-531;CL3159.Contig3_Zhong-531;Unigene8177_Zhong-531;Unigene41145_Zhong-531;Unigene32301_Zhong-531;Unigene25185_Zhong-531;CL19…
cellular_component	macromolecular complex	60	Unigene31739_Zhong-531;Unigene30615_Zhong-531;Unigene41765_Zhong-531;CL4496.Contig2_Zhong-531;CL1405.Contig2_Zhong-531;CL1719.Contig2_Zhong-531;Unigene32857_Zhong-531;Unigene22394_Zhong-531;Unigene48037_Zhong-531;Unigene22313_Zhong-531;Unigene22395_Zhong-531;Unigene8216_Zhong-531;Unigene31716_Zhong-531;Unigene48788_Zhong-531;Unigene46715_Zhong-531;Unigene6765_Zhong-531;CL4625.Contig2_Zhong-531;Un…
cellular_component	membrane	274	Unigene41765_Zhong-531;CL4496.Contig2_Zhong-531;CL1405.Contig2_Zhong-531;CL1719.Contig2_Zhong-531;Unigene31838_Zhong-531;Unigene31839_Zhong-531;Unigene31840_Zhong-531;Unigene44125_Zhong-531;Unigene15512_Zhong-531;Unigene37527_Zhong-531;Unigene5212_Zhong-531;Unigene5213_Zhong-531;Unigene32345_Zhong-531;CL102.Contig1_Zhong-531;Unigene22997_Zhong-531;Unigene7839_Zhong-531;Unigene43107_Zhong-531;Unig…
cellular_component	membrane part	126	Unigene41765_Zhong-531;CL4496.Contig2_Zhong-531;CL1405.Contig2_Zhong-531;CL1719.Contig2_Zhong-531;Unigene31838_Zhong-531;Unigene31839_Zhong-531;Unigene31840_Zhong-531;Unigene19638_Zhong-531;Unigene14078_Zhong-531;Unigene14079_Zhong-531;Unigene32314_Zhong-531;Unigene46201_Zhong-531;Unigene8453_Zhong-531;Unigene44851_Zhong-531;CL7301.Contig1_Zhong-531;Unigene36284_Zhong-531;Unigene43576_Zhong-531;U…
cellular_component	membrane-enclosed lumen	19	Unigene30110_Zhong-531;Unigene34966_Zhong-531;Unigene41145_Zhong-531;CL5843.Contig1_Zhong-531;Unigene44678_Zhong-531;CL2322.Contig3_Zhong-531;Unigene42042_Zhong-531;Unigene44671_Zhong-531;Unigene30615_Zhong-531;Unigene7803_Zhong-531;Unigene38328_Zhong-531;CL1301.Contig1_Zhong-531;Unigene7007_Zhong-531;Unigene41765_Zhong-531;CL4496.Contig2_Zhong-531;CL1405.Contig2_Zhong-531;CL1719.Contig2_Zhong-53…
cellular_component	nucleoid	1	Unigene22313_Zhong-531
cellular_component	organelle	608	Unigene49357_Zhong-531;Unigene27414_Zhong-531;Unigene32857_Zhong-531;Unigene22394_Zhong-531;Unigene49920_Zhong-531;Unigene51664_Zhong-531;Unigene48037_Zhong-531;Unigene22313_Zhong-531;Unigene31370_Zhong-531;Unigene22395_Zhong-531;Unigene8177_Zhong-531;CL5179.Contig1_Zhong-531;Unigene46055_Zhong-531;Unigene29975_Zhong-531;CL3275.Contig1_Zhong-531;Unigene21580_Zhong-531;CL5437.Contig2_Zhong-531;Uni…
cellular_component	organelle part	141	Unigene49357_Zhong-531;Unigene27414_Zhong-531;Unigene32857_Zhong-531;Unigene22394_Zhong-531;Unigene49920_Zhong-531;Unigene51664_Zhong-531;Unigene48037_Zhong-531;Unigene22313_Zhong-531;Unigene31370_Zhong-531;Unigene22395_Zhong-531;Unigene8177_Zhong-531;CL5179.Contig1_Zhong-531;Unigene46055_Zhong-531;Unigene29975_Zhong-531;CL3275.Contig1_Zhong-531;Unigene21580_Zhong-531;CL5437.Contig2_Zhong-531;Uni…
cellular_component	symplast	77	Unigene44125_Zhong-531;CL1673.Contig7_Zhong-531;Unigene15512_Zhong-531;Unigene24399_Zhong-531;Unigene26691_Zhong-531;Unigene5212_Zhong-531;Unigene30659_Zhong-531;Unigene5213_Zhong-531;Unigene22997_Zhong-531;Unigene7839_Zhong-531;Unigene39387_Zhong-531;Unigene26692_Zhong-531;Unigene30660_Zhong-531;Unigene15407_Zhong-531;Unigene41765_Zhong-531;Unigene22313_Zhong-531;Unigene45771_Zhong-531;Unigene16…
cellular_component	virion	1	Unigene31739_Zhong-531
cellular_component	virion part	1	Unigene31739_Zhong-531
molecular_function	antioxidant activity	27	CL1673.Contig1_Zhong-531;CL1673.Contig5_Zhong-531;Unigene25198_Zhong-531;Unigene53392_Zhong-531;Unigene24620_Zhong-531;Unigene41090_Zhong-531;Unigene30625_Zhong-531;Unigene51664_Zhong-531;Unigene14575_Zhong-531;Unigene16760_Zhong-531;Unigene14574_Zhong-531;Unigene24619_Zhong-531;CL4485.Contig1_Zhong-531;Unigene30623_Zhong-531;CL1536.Contig1_Zhong-531;Unigene26082_Zhong-531;Unigene34652_Zhong-531;…
molecular_function	binding	383	Unigene32301_Zhong-531;Unigene43156_Zhong-531;Unigene110_Zhong-531;Unigene41145_Zhong-531;CL827.Contig2_Zhong-531;Unigene45111_Zhong-531;Unigene26081_Zhong-531;CL3744.Contig1_Zhong-531;CL3862.Contig2_Zhong-531;Unigene41142_Zhong-531;Unigene42552_Zhong-531;Unigene42557_Zhong-531;Unigene7803_Zhong-531;Unigene5212_Zhong-531;Unigene5213_Zhong-531;Unigene43818_Zhong-531;Unigene39890_Zhong-531;CL5437.C…
molecular_function	catalytic activity	458	Unigene40161_Zhong-531;CL1403.Contig2_Zhong-531;Unigene37780_Zhong-531;CL4497.Contig1_Zhong-531;CL6253.Contig2_Zhong-531;CL4497.Contig2_Zhong-531;CL6253.Contig1_Zhong-531;Unigene32922_Zhong-531;CL827.Contig2_Zhong-531;Unigene42490_Zhong-531;Unigene42495_Zhong-531;Unigene42493_Zhong-531;Unigene42491_Zhong-531;Unigene40807_Zhong-531;Unigene7366_Zhong-531;Unigene37502_Zhong-531;Unigene6723_Zhong-531…
molecular_function	channel regulator activity	1	Unigene34964_Zhong-531
molecular_function	electron carrier activity	10	CL6438.Contig1_Zhong-531;Unigene26106_Zhong-531;Unigene46055_Zhong-531;Unigene14648_Zhong-531;Unigene7461_Zhong-531;Unigene46041_Zhong-531;Unigene27063_Zhong-531;Unigene19952_Zhong-531;CL2786.Contig1_Zhong-531;Unigene27062_Zhong-531
molecular_function	enzyme regulator activity	9	Unigene46680_Zhong-531;Unigene7372_Zhong-531;Unigene40268_Zhong-531;Unigene8440_Zhong-531;Unigene27013_Zhong-531;Unigene31312_Zhong-531;Unigene27012_Zhong-531;CL2190.Contig4_Zhong-531;Unigene7007_Zhong-531
molecular_function	metallochaperone activity	1	Unigene7803_Zhong-531
molecular_function	molecular transducer activity	3	Unigene32179_Zhong-531;Unigene32178_Zhong-531;Unigene32180_Zhong-531
molecular_function	nucleic acid binding transcription factor activity	19	Unigene46409_Zhong-531;Unigene46237_Zhong-531;Unigene14132_Zhong-531;Unigene30968_Zhong-531;Unigene38350_Zhong-531;CL400.Contig1_Zhong-531;Unigene24954_Zhong-531;CL4690.Contig1_Zhong-531;Unigene9082_Zhong-531;Unigene44333_Zhong-531;Unigene46149_Zhong-531;Unigene46091_Zhong-531;Unigene13426_Zhong-531;CL3524.Contig1_Zhong-531;CL3775.Contig2_Zhong-531;Unigene38347_Zhong-531;Unigene10288_Zhong-531;Un…
molecular_function	nutrient reservoir activity	11	CL1673.Contig7_Zhong-531;Unigene1594_Zhong-531;Unigene43716_Zhong-531;CL1673.Contig1_Zhong-531;CL1673.Contig5_Zhong-531;CL1673.Contig6_Zhong-531;Unigene31821_Zhong-531;Unigene43712_Zhong-531;Unigene39670_Zhong-531;CL1673.Contig2_Zhong-531;Unigene31823_Zhong-531
molecular_function	protein binding transcription factor activity	7	Unigene37235_Zhong-531;Unigene46216_Zhong-531;Unigene9114_Zhong-531;Unigene41765_Zhong-531;CL4496.Contig2_Zhong-531;CL1405.Contig2_Zhong-531;CL1719.Contig2_Zhong-531
molecular_function	structural molecule activity	15	Unigene32857_Zhong-531;Unigene22394_Zhong-531;Unigene48037_Zhong-531;Unigene22313_Zhong-531;Unigene31370_Zhong-531;Unigene22395_Zhong-531;Unigene8216_Zhong-531;Unigene31716_Zhong-531;Unigene30615_Zhong-531;Unigene46715_Zhong-531;Unigene18789_Zhong-531;Unigene8453_Zhong-531;Unigene8620_Zhong-531;Unigene45771_Zhong-531;Unigene44678_Zhong-531
molecular_function	transporter activity	43	Unigene43576_Zhong-531;Unigene32456_Zhong-531;Unigene35008_Zhong-531;CL1280.Contig1_Zhong-531;Unigene48067_Zhong-531;Unigene26691_Zhong-531;Unigene26692_Zhong-531;CL865.Contig1_Zhong-531;CL5575.Contig2_Zhong-531;CL5437.Contig1_Zhong-531;Unigene25166_Zhong-531;Unigene37501_Zhong-531;Unigene1072_Zhong-531;Unigene26983_Zhong-531;Unigene40107_Zhong-531;CL2696.Contig2_Zhong-531;CL6915.Contig1_Zhong-53…
