# Supplementary material for: RNA-seq reveals differentially expressed genes of rice (Oryza sativa) spikelet in response to temperature interacting with nitrogen at meiosis stage
Source: BMC Genomics. 2015 Nov 17;16:959. doi: 10.1186/s12864-015-2141-9 (PMC4650392; doi:10.1186/s12864-015-2141-9)
Supplement: Additional file 20: Table S9. — The KEGG pathway enrichment analysis of the differentially expressed genes (DEGs). (XLS 654 kb) [file 12864_2015_2141_MOESM20_ESM.xls]

## Sheet: ZHN-vs-ZHH
#	Pathway	DEGs with pathway annotation (1410)	All genes with pathway annotation (31242)	Pvalue	Qvalue	Pathway ID	Differentially expressed genes
1	Biosynthesis of secondary metabolites	259 (18.37%)	3074 (9.84%)	9.57535e-24	1.04371e-21	ko01110	Unigene40133_Zhong-531, Unigene36597_Zhong-531, Unigene43218_Zhong-531, Unigene37536_Zhong-531, Unigene25198_Zhong-531, Unigene21305_Zhong-531, CL299.Contig3_Zhong-531, Unigene46980_Zhong-531, Unigene37130_Zhong-531, Unigene22279_Zhong-531, CL2032.Contig2_Zhong-531, CL299.Contig1_Zhong-531, Unigene33224_Zhong-531, Unigene38390_Zhong-531, CL6357.Contig1_Zhong-531, Unigene8487_Zhong-531, Unigene148…
2	Phenylpropanoid biosynthesis	75 (5.32%)	498 (1.59%)	4.25188e-20	2.31727e-18	ko00940	Unigene25198_Zhong-531, CL299.Contig3_Zhong-531, CL299.Contig1_Zhong-531, Unigene8487_Zhong-531, CL2323.Contig2_Zhong-531, Unigene53392_Zhong-531, Unigene24268_Zhong-531, CL4625.Contig2_Zhong-531, Unigene23940_Zhong-531, Unigene8631_Zhong-531, Unigene24620_Zhong-531, Unigene41090_Zhong-531, Unigene34651_Zhong-531, Unigene38264_Zhong-531, Unigene7157_Zhong-531, Unigene46371_Zhong-531, Unigene34650…
3	Fatty acid biosynthesis	25 (1.77%)	77 (0.25%)	2.26094e-15	8.21476e-14	ko00061	Unigene18837_Zhong-531, Unigene24411_Zhong-531, CL5195.Contig1_Zhong-531, Unigene24410_Zhong-531, Unigene39054_Zhong-531, CL6916.Contig3_Zhong-531, Unigene13948_Zhong-531, CL6821.Contig1_Zhong-531, Unigene37472_Zhong-531, Unigene37476_Zhong-531, Unigene37475_Zhong-531, CL6916.Contig2_Zhong-531, Unigene18838_Zhong-531, Unigene37474_Zhong-531, Unigene13947_Zhong-531, Unigene16227_Zhong-531, Unigene…
4	Cutin, suberine and wax biosynthesis	32 (2.27%)	144 (0.46%)	4.99265e-14	1.3605e-12	ko00073	Unigene40133_Zhong-531, CL5634.Contig2_Zhong-531, CL4824.Contig1_Zhong-531, Unigene45111_Zhong-531, Unigene32014_Zhong-531, Unigene7351_Zhong-531, Unigene13911_Zhong-531, Unigene16384_Zhong-531, Unigene18220_Zhong-531, Unigene35062_Zhong-531, CL4417.Contig1_Zhong-531, CL2015.Contig2_Zhong-531, Unigene32016_Zhong-531, Unigene35063_Zhong-531, Unigene42479_Zhong-531, Unigene42478_Zhong-531, Unigene1…
5	Phenylalanine metabolism	44 (3.12%)	270 (0.86%)	1.45666e-13	3.17551e-12	ko00360	Unigene25198_Zhong-531, CL299.Contig3_Zhong-531, CL299.Contig1_Zhong-531, Unigene8487_Zhong-531, Unigene53392_Zhong-531, Unigene24268_Zhong-531, Unigene8631_Zhong-531, Unigene24620_Zhong-531, Unigene41090_Zhong-531, Unigene34651_Zhong-531, Unigene46371_Zhong-531, Unigene34650_Zhong-531, Unigene14575_Zhong-531, Unigene14574_Zhong-531, Unigene11799_Zhong-531, Unigene33594_Zhong-531, Unigene24270_Zh…
6	Ascorbate and aldarate metabolism	21 (1.49%)	127 (0.41%)	2.53288e-07	4.6014e-06	ko00053	Unigene949_Zhong-531, Unigene35645_Zhong-531, Unigene43577_Zhong-531, Unigene43571_Zhong-531, Unigene37287_Zhong-531, Unigene1273_Zhong-531, Unigene1390_Zhong-531, Unigene35643_Zhong-531, Unigene37288_Zhong-531, CL6491.Contig2_Zhong-531, Unigene35646_Zhong-531, Unigene15076_Zhong-531, Unigene13482_Zhong-531, Unigene40192_Zhong-531, Unigene35648_Zhong-531, Unigene40190_Zhong-531, Unigene35644_Zhon…
7	Other glycan degradation	26 (1.84%)	189 (0.6%)	4.38539e-07	6.82868e-06	ko00511	Unigene43218_Zhong-531, Unigene46980_Zhong-531, Unigene37130_Zhong-531, CL1462.Contig1_Zhong-531, Unigene17492_Zhong-531, Unigene43737_Zhong-531, Unigene31768_Zhong-531, CL1682.Contig2_Zhong-531, CL1595.Contig1_Zhong-531, CL3159.Contig3_Zhong-531, Unigene43742_Zhong-531, CL7236.Contig1_Zhong-531, CL3039.Contig2_Zhong-531, CL3181.Contig2_Zhong-531, Unigene43479_Zhong-531, CL7359.Contig2_Zhong-531,…
8	Circadian rhythm - mammal	13 (0.92%)	57 (0.18%)	1.1671e-06	1.59017e-05	ko04710	Unigene34188_Zhong-531, CL1002.Contig2_Zhong-531, Unigene34966_Zhong-531, CL4626.Contig2_Zhong-531, Unigene30850_Zhong-531, Unigene34189_Zhong-531, Unigene34187_Zhong-531, CL4626.Contig1_Zhong-531, Unigene31641_Zhong-531, Unigene8067_Zhong-531, Unigene34965_Zhong-531, CL3307.Contig1_Zhong-531, CL2792.Contig1_Zhong-531
9	Flavonoid biosynthesis	24 (1.7%)	186 (0.6%)	3.78171e-06	4.58008e-05	ko00941	Unigene38390_Zhong-531, CL522.Contig1_Zhong-531, Unigene23940_Zhong-531, Unigene16206_Zhong-531, Unigene38264_Zhong-531, CL6521.Contig1_Zhong-531, Unigene16207_Zhong-531, Unigene49763_Zhong-531, CL6082.Contig2_Zhong-531, Unigene23939_Zhong-531, Unigene21162_Zhong-531, CL867.Contig4_Zhong-531, Unigene38389_Zhong-531, Unigene12759_Zhong-531, CL4930.Contig2_Zhong-531, Unigene30478_Zhong-531, Unigene…
10	Protein processing in endoplasmic reticulum	60 (4.26%)	734 (2.35%)	7.72875e-06	7.75485e-05	ko04141	Unigene34188_Zhong-531, Unigene42048_Zhong-531, Unigene23761_Zhong-531, Unigene7412_Zhong-531, CL7361.Contig2_Zhong-531, Unigene29274_Zhong-531, Unigene23657_Zhong-531, CL6722.Contig3_Zhong-531, CL1002.Contig2_Zhong-531, Unigene25512_Zhong-531, Unigene41141_Zhong-531, Unigene34966_Zhong-531, Unigene25513_Zhong-531, CL4626.Contig2_Zhong-531, Unigene24821_Zhong-531, Unigene23763_Zhong-531, Unigene2…
11	Metabolic pathways	467 (33.12%)	8736 (27.96%)	7.82599e-06	7.75485e-05	ko01100	CL1040.Contig1_Zhong-531, Unigene18066_Zhong-531, Unigene36597_Zhong-531, Unigene43218_Zhong-531, Unigene19967_Zhong-531, Unigene25198_Zhong-531, Unigene21305_Zhong-531, CL299.Contig3_Zhong-531, Unigene18837_Zhong-531, CL747.Contig3_Zhong-531, Unigene42490_Zhong-531, Unigene46980_Zhong-531, Unigene10472_Zhong-531, Unigene37130_Zhong-531, Unigene13663_Zhong-531, CL2032.Contig2_Zhong-531, CL299.Con…
12	Propanoate metabolism	15 (1.06%)	88 (0.28%)	8.69822e-06	7.90089e-05	ko00640	CL5195.Contig1_Zhong-531, Unigene37472_Zhong-531, Unigene37476_Zhong-531, Unigene37475_Zhong-531, Unigene34610_Zhong-531, Unigene37474_Zhong-531, Unigene15076_Zhong-531, Unigene6811_Zhong-531, Unigene25879_Zhong-531, CL7242.Contig1_Zhong-531, Unigene37477_Zhong-531, Unigene32922_Zhong-531, Unigene34609_Zhong-531, Unigene7302_Zhong-531, Unigene45560_Zhong-531
13	Glycosphingolipid biosynthesis - ganglio series	13 (0.92%)	68 (0.22%)	9.4259e-06	7.90326e-05	ko00604	Unigene37130_Zhong-531, CL1462.Contig1_Zhong-531, Unigene31768_Zhong-531, CL7236.Contig1_Zhong-531, CL3039.Contig2_Zhong-531, Unigene43479_Zhong-531, CL7359.Contig2_Zhong-531, Unigene7498_Zhong-531, Unigene31767_Zhong-531, Unigene38015_Zhong-531, CL7359.Contig1_Zhong-531, Unigene33138_Zhong-531, Unigene43475_Zhong-531
14	Biosynthesis of unsaturated fatty acids	14 (0.99%)	80 (0.26%)	1.2598e-05	9.8084e-05	ko01040	Unigene40140_Zhong-531, Unigene24411_Zhong-531, Unigene24410_Zhong-531, Unigene44018_Zhong-531, Unigene13948_Zhong-531, CL1058.Contig2_Zhong-531, Unigene13947_Zhong-531, Unigene54479_Zhong-531, Unigene31455_Zhong-531, CL4624.Contig2_Zhong-531, Unigene7365_Zhong-531, Unigene7366_Zhong-531, Unigene24409_Zhong-531, Unigene35774_Zhong-531
15	Flavone and flavonol biosynthesis	14 (0.99%)	83 (0.27%)	1.94751e-05	0.000141519	ko00944	Unigene16206_Zhong-531, CL6521.Contig1_Zhong-531, Unigene16207_Zhong-531, Unigene46770_Zhong-531, Unigene23502_Zhong-531, Unigene21162_Zhong-531, CL867.Contig4_Zhong-531, Unigene25069_Zhong-531, Unigene30478_Zhong-531, Unigene30482_Zhong-531, Unigene47930_Zhong-531, Unigene25068_Zhong-531, Unigene46626_Zhong-531, Unigene30477_Zhong-531
16	mRNA surveillance pathway	211 (14.96%)	3569 (11.42%)	2.20287e-05	0.000150071	ko03015	Unigene13280_Zhong-531, Unigene30897_Zhong-531, CL1203.Contig1_Zhong-531, Unigene32936_Zhong-531, Unigene43218_Zhong-531, Unigene45968_Zhong-531, Unigene46845_Zhong-531, Unigene39802_Zhong-531, Unigene7603_Zhong-531, Unigene13663_Zhong-531, Unigene4859_Zhong-531, Unigene5286_Zhong-531, CL1202.Contig1_Zhong-531, Unigene28624_Zhong-531, Unigene7190_Zhong-531, Unigene350_Zhong-531, CL2037.Contig1_Zh…
17	Amino sugar and nucleotide sugar metabolism	39 (2.77%)	443 (1.42%)	6.13802e-05	0.000393555	ko00520	Unigene37130_Zhong-531, CL2032.Contig2_Zhong-531, Unigene14832_Zhong-531, Unigene40161_Zhong-531, Unigene24711_Zhong-531, CL2309.Contig1_Zhong-531, Unigene40164_Zhong-531, CL2309.Contig3_Zhong-531, Unigene29_Zhong-531, Unigene1017_Zhong-531, Unigene14987_Zhong-531, Unigene46953_Zhong-531, Unigene24697_Zhong-531, Unigene24698_Zhong-531, CL3444.Contig2_Zhong-531, Unigene46124_Zhong-531, Unigene2553…
18	Galactose metabolism	33 (2.34%)	354 (1.13%)	7.44167e-05	0.000450634	ko00052	Unigene19967_Zhong-531, Unigene10472_Zhong-531, CL2032.Contig2_Zhong-531, CL1462.Contig1_Zhong-531, Unigene26018_Zhong-531, Unigene40545_Zhong-531, Unigene41798_Zhong-531, Unigene31768_Zhong-531, Unigene31954_Zhong-531, Unigene46586_Zhong-531, CL7236.Contig1_Zhong-531, Unigene13425_Zhong-531, Unigene8096_Zhong-531, CL2732.Contig2_Zhong-531, CL3039.Contig2_Zhong-531, Unigene43479_Zhong-531, CL7359…
19	Glycosaminoglycan degradation	14 (0.99%)	100 (0.32%)	0.000159536	0.000915235	ko00531	Unigene37130_Zhong-531, CL1462.Contig1_Zhong-531, Unigene31768_Zhong-531, Unigene7228_Zhong-531, CL7236.Contig1_Zhong-531, CL3039.Contig2_Zhong-531, Unigene43479_Zhong-531, CL7359.Contig2_Zhong-531, Unigene7498_Zhong-531, Unigene31767_Zhong-531, Unigene38015_Zhong-531, CL7359.Contig1_Zhong-531, Unigene33138_Zhong-531, Unigene43475_Zhong-531
20	RNA transport	224 (15.89%)	4026 (12.89%)	0.000462173	0.00251884	ko03013	Unigene13280_Zhong-531, Unigene30897_Zhong-531, CL1203.Contig1_Zhong-531, Unigene32936_Zhong-531, Unigene43218_Zhong-531, Unigene46845_Zhong-531, Unigene39802_Zhong-531, Unigene7603_Zhong-531, Unigene13663_Zhong-531, Unigene49110_Zhong-531, Unigene4859_Zhong-531, Unigene5286_Zhong-531, CL1202.Contig1_Zhong-531, Unigene28624_Zhong-531, Unigene7190_Zhong-531, Unigene350_Zhong-531, CL2037.Contig1_Zh…
21	Fatty acid elongation	13 (0.92%)	103 (0.33%)	0.000748029	0.00388263	ko00062	CL1343.Contig1_Zhong-531, Unigene6608_Zhong-531, Unigene44018_Zhong-531, Unigene32657_Zhong-531, Unigene32659_Zhong-531, CL1134.Contig2_Zhong-531, CL1058.Contig2_Zhong-531, Unigene14236_Zhong-531, Unigene7365_Zhong-531, Unigene7366_Zhong-531, CL1134.Contig1_Zhong-531, Unigene35774_Zhong-531, Unigene31130_Zhong-531
22	Limonene and pinene degradation	15 (1.06%)	137 (0.44%)	0.00136046	0.00674047	ko00903	Unigene45111_Zhong-531, Unigene38264_Zhong-531, Unigene30296_Zhong-531, CL6521.Contig1_Zhong-531, CL1626.Contig1_Zhong-531, Unigene7225_Zhong-531, CL2015.Contig2_Zhong-531, CL867.Contig4_Zhong-531, Unigene15076_Zhong-531, Unigene42480_Zhong-531, Unigene42476_Zhong-531, Unigene38262_Zhong-531, CL2270.Contig1_Zhong-531, Unigene32922_Zhong-531, CL1626.Contig2_Zhong-531
23	Stilbenoid, diarylheptanoid and gingerol biosynthesis	17 (1.21%)	167 (0.53%)	0.00151788	0.00719343	ko00945	Unigene37536_Zhong-531, Unigene45111_Zhong-531, Unigene38264_Zhong-531, Unigene30296_Zhong-531, CL6521.Contig1_Zhong-531, CL1626.Contig1_Zhong-531, Unigene7225_Zhong-531, CL2015.Contig2_Zhong-531, CL867.Contig4_Zhong-531, Unigene42480_Zhong-531, Unigene42476_Zhong-531, Unigene38262_Zhong-531, Unigene35010_Zhong-531, CL2270.Contig1_Zhong-531, Unigene37537_Zhong-531, CL3919.Contig1_Zhong-531, CL162…
24	Tryptophan metabolism	12 (0.85%)	104 (0.33%)	0.00255565	0.0116069	ko00380	Unigene22279_Zhong-531, CL5832.Contig1_Zhong-531, Unigene26988_Zhong-531, CL1626.Contig1_Zhong-531, Unigene34610_Zhong-531, Unigene26987_Zhong-531, Unigene15076_Zhong-531, Unigene40591_Zhong-531, Unigene11894_Zhong-531, Unigene32922_Zhong-531, Unigene34609_Zhong-531, CL4990.Contig1_Zhong-531
25	Sphingolipid metabolism	13 (0.92%)	121 (0.39%)	0.0032603	0.0142149	ko00600	CL1462.Contig1_Zhong-531, Unigene31768_Zhong-531, CL7236.Contig1_Zhong-531, Unigene38650_Zhong-531, CL3039.Contig2_Zhong-531, Unigene43479_Zhong-531, CL7359.Contig2_Zhong-531, Unigene31767_Zhong-531, Unigene38015_Zhong-531, Unigene27281_Zhong-531, CL7359.Contig1_Zhong-531, Unigene33138_Zhong-531, Unigene43475_Zhong-531
26	Isoflavonoid biosynthesis	9 (0.64%)	68 (0.22%)	0.00339345	0.0142264	ko00943	CL1626.Contig1_Zhong-531, Unigene40621_Zhong-531, CL6411.Contig1_Zhong-531, Unigene12940_Zhong-531, Unigene40622_Zhong-531, Unigene24225_Zhong-531, Unigene19680_Zhong-531, Unigene38890_Zhong-531, CL1626.Contig2_Zhong-531
27	Indole alkaloid biosynthesis	4 (0.28%)	23 (0.07%)	0.0184156	0.0735615	ko00901	Unigene33318_Zhong-531, Unigene1040_Zhong-531, Unigene11445_Zhong-531, Unigene27666_Zhong-531
28	Pentose phosphate pathway	21 (1.49%)	284 (0.91%)	0.0188965	0.0735615	ko00030	Unigene36597_Zhong-531, Unigene26018_Zhong-531, Unigene41798_Zhong-531, Unigene31954_Zhong-531, Unigene46586_Zhong-531, Unigene1363_Zhong-531, Unigene13425_Zhong-531, Unigene8096_Zhong-531, Unigene31812_Zhong-531, CL2732.Contig2_Zhong-531, CL2451.Contig1_Zhong-531, Unigene14648_Zhong-531, Unigene24789_Zhong-531, Unigene36598_Zhong-531, Unigene29182_Zhong-531, Unigene29181_Zhong-531, Unigene30944_…
29	Alanine, aspartate and glutamate metabolism	12 (0.85%)	136 (0.44%)	0.0203832	0.0766127	ko00250	CL6357.Contig1_Zhong-531, Unigene41174_Zhong-531, Unigene2252_Zhong-531, CL5437.Contig2_Zhong-531, CL3526.Contig1_Zhong-531, Unigene35328_Zhong-531, CL5437.Contig1_Zhong-531, Unigene29159_Zhong-531, Unigene577_Zhong-531, CL3590.Contig2_Zhong-531, Unigene15825_Zhong-531, Unigene35327_Zhong-531
30	Ubiquitin mediated proteolysis	33 (2.34%)	505 (1.62%)	0.0222859	0.080972	ko04120	Unigene34188_Zhong-531, CL3862.Contig2_Zhong-531, Unigene42553_Zhong-531, CL1002.Contig2_Zhong-531, Unigene30979_Zhong-531, Unigene34966_Zhong-531, CL4626.Contig2_Zhong-531, Unigene41435_Zhong-531, Unigene38733_Zhong-531, CL28.Contig4_Zhong-531, Unigene31441_Zhong-531, CL6185.Contig1_Zhong-531, Unigene7549_Zhong-531, Unigene3018_Zhong-531, CL6576.Contig3_Zhong-531, Unigene34189_Zhong-531, Unigene…
31	Pyruvate metabolism	19 (1.35%)	267 (0.85%)	0.0345499	0.121482	ko00620	Unigene33224_Zhong-531, CL5195.Contig1_Zhong-531, CL444.Contig3_Zhong-531, Unigene37472_Zhong-531, Unigene37476_Zhong-531, Unigene37475_Zhong-531, Unigene34610_Zhong-531, Unigene37474_Zhong-531, Unigene15076_Zhong-531, CL394.Contig1_Zhong-531, Unigene25879_Zhong-531, CL7242.Contig1_Zhong-531, Unigene37477_Zhong-531, Unigene32922_Zhong-531, CL5564.Contig2_Zhong-531, Unigene34609_Zhong-531, Unigene…
32	Butanoate metabolism	7 (0.5%)	72 (0.23%)	0.0434993	0.148169	ko00650	CL6357.Contig1_Zhong-531, Unigene41174_Zhong-531, CL444.Contig3_Zhong-531, Unigene2252_Zhong-531, Unigene34610_Zhong-531, Unigene34609_Zhong-531, Unigene29159_Zhong-531
33	Glutathione metabolism	13 (0.92%)	179 (0.57%)	0.062599	0.203122	ko00480	Unigene45972_Zhong-531, CL7175.Contig2_Zhong-531, CL2555.Contig1_Zhong-531, Unigene18439_Zhong-531, CL7113.Contig1_Zhong-531, Unigene29963_Zhong-531, CL2625.Contig1_Zhong-531, Unigene13586_Zhong-531, Unigene46677_Zhong-531, Unigene30944_Zhong-531, Unigene47708_Zhong-531, Unigene18440_Zhong-531, CL3991.Contig1_Zhong-531
34	Carotenoid biosynthesis	14 (0.99%)	197 (0.63%)	0.063359	0.203122	ko00906	Unigene43218_Zhong-531, Unigene46980_Zhong-531, Unigene17492_Zhong-531, Unigene7512_Zhong-531, CL5832.Contig1_Zhong-531, CL1682.Contig2_Zhong-531, Unigene38927_Zhong-531, CL1595.Contig1_Zhong-531, CL3159.Contig3_Zhong-531, CL3181.Contig2_Zhong-531, Unigene40591_Zhong-531, Unigene30542_Zhong-531, Unigene45952_Zhong-531, CL4990.Contig1_Zhong-531
35	Cysteine and methionine metabolism	17 (1.21%)	252 (0.81%)	0.0654346	0.203782	ko00270	Unigene42490_Zhong-531, Unigene14438_Zhong-531, Unigene4466_Zhong-531, Unigene42495_Zhong-531, CL3876.Contig2_Zhong-531, CL2071.Contig5_Zhong-531, Unigene29808_Zhong-531, CL557.Contig2_Zhong-531, CL5879.Contig1_Zhong-531, Unigene46801_Zhong-531, CL2005.Contig2_Zhong-531, Unigene16878_Zhong-531, Unigene4465_Zhong-531, CL887.Contig3_Zhong-531, Unigene42493_Zhong-531, Unigene42491_Zhong-531, CL182.C…
36	Taurine and hypotaurine metabolism	4 (0.28%)	35 (0.11%)	0.0714346	0.212526	ko00430	CL6357.Contig1_Zhong-531, Unigene41174_Zhong-531, Unigene2252_Zhong-531, Unigene29159_Zhong-531
37	Peroxisome	15 (1.06%)	219 (0.7%)	0.0721417	0.212526	ko04146	Unigene32014_Zhong-531, Unigene13911_Zhong-531, Unigene18220_Zhong-531, Unigene30422_Zhong-531, CL4417.Contig1_Zhong-531, Unigene32016_Zhong-531, Unigene29963_Zhong-531, Unigene32018_Zhong-531, Unigene32017_Zhong-531, Unigene35328_Zhong-531, Unigene30421_Zhong-531, Unigene11718_Zhong-531, Unigene18219_Zhong-531, Unigene39388_Zhong-531, Unigene35327_Zhong-531
38	Cyanoamino acid metabolism	14 (0.99%)	211 (0.68%)	0.0975421	0.279792	ko00460	CL2323.Contig2_Zhong-531, CL4625.Contig2_Zhong-531, CL1626.Contig1_Zhong-531, Unigene35194_Zhong-531, Unigene7225_Zhong-531, Unigene51118_Zhong-531, CL7207.Contig2_Zhong-531, Unigene1169_Zhong-531, Unigene40159_Zhong-531, Unigene29051_Zhong-531, Unigene38538_Zhong-531, CL1998.Contig2_Zhong-531, CL1222.Contig2_Zhong-531, Unigene10608_Zhong-531
39	Glycolysis / Gluconeogenesis	28 (1.99%)	480 (1.54%)	0.101069	0.282474	ko00010	Unigene36597_Zhong-531, Unigene21305_Zhong-531, CL2032.Contig2_Zhong-531, Unigene33224_Zhong-531, Unigene21304_Zhong-531, Unigene26018_Zhong-531, Unigene41798_Zhong-531, CL444.Contig3_Zhong-531, Unigene31954_Zhong-531, Unigene46586_Zhong-531, Unigene13425_Zhong-531, Unigene8096_Zhong-531, CL2732.Contig2_Zhong-531, CL2451.Contig1_Zhong-531, Unigene15076_Zhong-531, Unigene14648_Zhong-531, Unigene24…
40	Phagosome	18 (1.28%)	294 (0.94%)	0.118719	0.32156	ko04145	Unigene42048_Zhong-531, CL1552.Contig2_Zhong-531, CL6722.Contig3_Zhong-531, Unigene44677_Zhong-531, CL4497.Contig1_Zhong-531, CL634.Contig11_Zhong-531, Unigene14024_Zhong-531, Unigene45772_Zhong-531, Unigene45767_Zhong-531, Unigene24971_Zhong-531, Unigene30519_Zhong-531, Unigene46138_Zhong-531, CL3998.Contig3_Zhong-531, Unigene224_Zhong-531, Unigene44671_Zhong-531, Unigene7309_Zhong-531, CL634.Co…
41	Zeatin biosynthesis	9 (0.64%)	127 (0.41%)	0.120954	0.32156	ko00908	Unigene46770_Zhong-531, Unigene23502_Zhong-531, Unigene25069_Zhong-531, Unigene25774_Zhong-531, Unigene47930_Zhong-531, Unigene35784_Zhong-531, Unigene25068_Zhong-531, Unigene46626_Zhong-531, CL2362.Contig3_Zhong-531
42	Glucosinolate biosynthesis	4 (0.28%)	47 (0.15%)	0.161293	0.412561	ko00966	Unigene22279_Zhong-531, Unigene26988_Zhong-531, Unigene26987_Zhong-531, Unigene11894_Zhong-531
43	Glycosphingolipid biosynthesis - globo series	3 (0.21%)	31 (0.1%)	0.162753	0.412561	ko00603	Unigene37130_Zhong-531, Unigene7498_Zhong-531, Unigene24141_Zhong-531
44	beta-Alanine metabolism	6 (0.43%)	84 (0.27%)	0.178693	0.442671	ko00410	CL6357.Contig1_Zhong-531, Unigene41174_Zhong-531, Unigene2252_Zhong-531, Unigene15076_Zhong-531, Unigene32922_Zhong-531, Unigene29159_Zhong-531
45	Fructose and mannose metabolism	17 (1.21%)	306 (0.98%)	0.222644	0.539293	ko00051	Unigene36597_Zhong-531, CL2032.Contig2_Zhong-531, Unigene26018_Zhong-531, Unigene41798_Zhong-531, Unigene31954_Zhong-531, Unigene46586_Zhong-531, Unigene13425_Zhong-531, Unigene8096_Zhong-531, CL2732.Contig2_Zhong-531, CL2451.Contig1_Zhong-531, Unigene14648_Zhong-531, Unigene24789_Zhong-531, Unigene36598_Zhong-531, Unigene36596_Zhong-531, Unigene42535_Zhong-531, CL4063.Contig2_Zhong-531, CL4852.C…
46	SNARE interactions in vesicular transport	5 (0.35%)	77 (0.25%)	0.267389	0.633595	ko04130	Unigene39066_Zhong-531, CL6920.Contig1_Zhong-531, Unigene29544_Zhong-531, Unigene39067_Zhong-531, Unigene29543_Zhong-531
47	Synthesis and degradation of ketone bodies	2 (0.14%)	24 (0.08%)	0.295457	0.685208	ko00072	Unigene34610_Zhong-531, Unigene34609_Zhong-531
48	Riboflavin metabolism	3 (0.21%)	43 (0.14%)	0.306822	0.696423	ko00740	Unigene7388_Zhong-531, Unigene29271_Zhong-531, Unigene23781_Zhong-531
49	Diterpenoid biosynthesis	6 (0.43%)	102 (0.33%)	0.313071	0.696423	ko00904	CL839.Contig2_Zhong-531, CL1626.Contig1_Zhong-531, Unigene7225_Zhong-531, Unigene38890_Zhong-531, Unigene19886_Zhong-531, CL1626.Contig2_Zhong-531
50	Plant hormone signal transduction	65 (4.61%)	1365 (4.37%)	0.343966	0.749846	ko04075	Unigene32936_Zhong-531, Unigene8151_Zhong-531, Unigene7603_Zhong-531, Unigene22952_Zhong-531, Unigene43883_Zhong-531, Unigene36063_Zhong-531, Unigene32419_Zhong-531, Unigene38729_Zhong-531, Unigene42416_Zhong-531, Unigene24368_Zhong-531, Unigene38172_Zhong-531, Unigene7653_Zhong-531, Unigene38230_Zhong-531, Unigene22951_Zhong-531, Unigene7507_Zhong-531, Unigene45371_Zhong-531, Unigene28943_Zhong-…
51	Arginine and proline metabolism	9 (0.64%)	169 (0.54%)	0.354182	0.756977	ko00330	Unigene42490_Zhong-531, Unigene42495_Zhong-531, Unigene15076_Zhong-531, CL1516.Contig1_Zhong-531, CL1516.Contig2_Zhong-531, Unigene32922_Zhong-531, Unigene577_Zhong-531, Unigene42493_Zhong-531, Unigene42491_Zhong-531
52	Citrate cycle (TCA cycle)	9 (0.64%)	171 (0.55%)	0.367015	0.76932	ko00020	Unigene49155_Zhong-531, Unigene24767_Zhong-531, CL444.Contig3_Zhong-531, CL767.Contig1_Zhong-531, Unigene22493_Zhong-531, Unigene29963_Zhong-531, CL5564.Contig2_Zhong-531, Unigene24766_Zhong-531, Unigene32245_Zhong-531
53	Oxidative phosphorylation	18 (1.28%)	363 (1.16%)	0.375003	0.771232	ko00190	CL7317.Contig2_Zhong-531, Unigene26264_Zhong-531, Unigene49155_Zhong-531, Unigene17548_Zhong-531, Unigene12940_Zhong-531, Unigene15846_Zhong-531, Unigene19998_Zhong-531, CL770.Contig13_Zhong-531, CL3959.Contig2_Zhong-531, Unigene36637_Zhong-531, CL2564.Contig3_Zhong-531, Unigene48067_Zhong-531, Unigene32456_Zhong-531, Unigene7105_Zhong-531, Unigene26263_Zhong-531, Unigene21901_Zhong-531, CL7339.C…
54	Fatty acid metabolism	6 (0.43%)	111 (0.36%)	0.385721	0.778585	ko00071	Unigene34610_Zhong-531, Unigene15076_Zhong-531, Unigene32922_Zhong-531, Unigene34609_Zhong-531, Unigene11718_Zhong-531, Unigene39388_Zhong-531
55	Nitrogen metabolism	6 (0.43%)	113 (0.36%)	0.401953	0.795952	ko00910	CL5437.Contig2_Zhong-531, CL3526.Contig1_Zhong-531, CL5437.Contig1_Zhong-531, Unigene577_Zhong-531, CL3590.Contig2_Zhong-531, Unigene15825_Zhong-531
56	Regulation of autophagy	7 (0.5%)	135 (0.43%)	0.40893	0.795952	ko04140	Unigene24978_Zhong-531, Unigene38132_Zhong-531, Unigene28548_Zhong-531, Unigene14352_Zhong-531, Unigene26847_Zhong-531, Unigene38135_Zhong-531, Unigene20508_Zhong-531
57	Terpenoid backbone biosynthesis	7 (0.5%)	139 (0.44%)	0.438579	0.838687	ko00900	CL2479.Contig2_Zhong-531, Unigene38242_Zhong-531, Unigene32095_Zhong-531, Unigene34610_Zhong-531, Unigene34609_Zhong-531, Unigene32096_Zhong-531, CL2362.Contig3_Zhong-531
58	Lysine degradation	5 (0.35%)	102 (0.33%)	0.490192	0.921222	ko00310	Unigene34610_Zhong-531, Unigene22493_Zhong-531, Unigene15076_Zhong-531, Unigene32922_Zhong-531, Unigene34609_Zhong-531
59	Other types of O-glycan biosynthesis	2 (0.14%)	40 (0.13%)	0.544397	0.992812	ko00514	Unigene11889_Zhong-531, Unigene14632_Zhong-531
60	Glyoxylate and dicarboxylate metabolism	7 (0.5%)	155 (0.5%)	0.553399	0.992812	ko00630	CL747.Contig3_Zhong-531, Unigene19750_Zhong-531, Unigene34610_Zhong-531, Unigene35328_Zhong-531, Unigene34609_Zhong-531, Unigene30024_Zhong-531, Unigene35327_Zhong-531
61	Glycerolipid metabolism	8 (0.57%)	179 (0.57%)	0.561821	0.992812	ko00561	CL1040.Contig1_Zhong-531, Unigene38302_Zhong-531, Unigene487_Zhong-531, Unigene40091_Zhong-531, Unigene15076_Zhong-531, Unigene38303_Zhong-531, Unigene32922_Zhong-531, CL2378.Contig2_Zhong-531
62	Lysine biosynthesis	2 (0.14%)	42 (0.13%)	0.571036	0.992812	ko00300	CL5879.Contig1_Zhong-531, CL2005.Contig2_Zhong-531
63	Glycine, serine and threonine metabolism	7 (0.5%)	158 (0.51%)	0.573827	0.992812	ko00260	Unigene1438_Zhong-531, Unigene46543_Zhong-531, CL5879.Contig1_Zhong-531, Unigene35328_Zhong-531, CL2005.Contig2_Zhong-531, CL5564.Contig2_Zhong-531, Unigene35327_Zhong-531
64	Monoterpenoid biosynthesis	1 (0.07%)	19 (0.06%)	0.584267	0.995079	ko00902	Unigene40313_Zhong-531
65	Histidine metabolism	2 (0.14%)	44 (0.14%)	0.596524	0.999973	ko00340	Unigene15076_Zhong-531, Unigene32922_Zhong-531
66	Endocytosis	138 (9.79%)	3145 (10.07%)	0.652761	0.999973	ko04144	Unigene13663_Zhong-531, Unigene39244_Zhong-531, CL4209.Contig2_Zhong-531, CL5587.Contig3_Zhong-531, Unigene7412_Zhong-531, Unigene44742_Zhong-531, Unigene350_Zhong-531, Unigene46426_Zhong-531, CL102.Contig1_Zhong-531, Unigene7511_Zhong-531, CL7361.Contig2_Zhong-531, Unigene14767_Zhong-531, Unigene25003_Zhong-531, Unigene25756_Zhong-531, Unigene20086_Zhong-531, Unigene15407_Zhong-531, Unigene15533…
67	Pantothenate and CoA biosynthesis	3 (0.21%)	76 (0.24%)	0.672628	0.999973	ko00770	Unigene28578_Zhong-531, Unigene7107_Zhong-531, Unigene39067_Zhong-531
68	Valine, leucine and isoleucine degradation	5 (0.35%)	129 (0.41%)	0.696907	0.999973	ko00280	Unigene34610_Zhong-531, Unigene15076_Zhong-531, Unigene32922_Zhong-531, CL5564.Contig2_Zhong-531, Unigene34609_Zhong-531
69	Starch and sucrose metabolism	49 (3.48%)	1173 (3.75%)	0.733816	0.999973	ko00500	Unigene19967_Zhong-531, Unigene10472_Zhong-531, CL2032.Contig2_Zhong-531, Unigene40173_Zhong-531, Unigene661_Zhong-531, CL2323.Contig2_Zhong-531, Unigene40161_Zhong-531, Unigene44742_Zhong-531, Unigene42845_Zhong-531, Unigene34985_Zhong-531, CL4625.Contig2_Zhong-531, Unigene40164_Zhong-531, Unigene22494_Zhong-531, Unigene41765_Zhong-531, Unigene1017_Zhong-531, Unigene35194_Zhong-531, Unigene51118…
70	Carbon fixation in photosynthetic organisms	8 (0.57%)	211 (0.68%)	0.740576	0.999973	ko00710	Unigene36597_Zhong-531, CL747.Contig3_Zhong-531, Unigene33224_Zhong-531, CL2451.Contig1_Zhong-531, CL394.Contig1_Zhong-531, Unigene36598_Zhong-531, Unigene36596_Zhong-531, Unigene19509_Zhong-531
71	Sulfur relay system	1 (0.07%)	31 (0.1%)	0.76125	0.999973	ko04122	CL2648.Contig2_Zhong-531
72	Photosynthesis	4 (0.28%)	116 (0.37%)	0.773536	0.999973	ko00195	Unigene46193_Zhong-531, Unigene17134_Zhong-531, Unigene20733_Zhong-531, Unigene20732_Zhong-531
73	Steroid biosynthesis	4 (0.28%)	116 (0.37%)	0.773536	0.999973	ko00100	Unigene34916_Zhong-531, Unigene46182_Zhong-531, CL5493.Contig2_Zhong-531, CL2100.Contig2_Zhong-531
74	Ether lipid metabolism	124 (8.79%)	2924 (9.36%)	0.784585	0.999973	ko00565	Unigene13663_Zhong-531, Unigene39244_Zhong-531, CL5587.Contig3_Zhong-531, Unigene44742_Zhong-531, Unigene350_Zhong-531, Unigene46426_Zhong-531, CL102.Contig1_Zhong-531, Unigene7511_Zhong-531, Unigene14767_Zhong-531, Unigene25003_Zhong-531, Unigene25756_Zhong-531, Unigene20086_Zhong-531, Unigene15407_Zhong-531, Unigene15533_Zhong-531, CL4001.Contig2_Zhong-531, Unigene16056_Zhong-531, Unigene46976_…
75	Glycerophospholipid metabolism	132 (9.36%)	3115 (9.97%)	0.794725	0.999973	ko00564	CL1040.Contig1_Zhong-531, Unigene13663_Zhong-531, Unigene39244_Zhong-531, CL5587.Contig3_Zhong-531, Unigene44742_Zhong-531, Unigene350_Zhong-531, Unigene46426_Zhong-531, CL102.Contig1_Zhong-531, Unigene7511_Zhong-531, Unigene14767_Zhong-531, Unigene25003_Zhong-531, Unigene25756_Zhong-531, Unigene20086_Zhong-531, Unigene15407_Zhong-531, Unigene15533_Zhong-531, CL4001.Contig2_Zhong-531, Unigene1605…
76	Valine, leucine and isoleucine biosynthesis	2 (0.14%)	66 (0.21%)	0.804826	0.999973	ko00290	CL444.Contig3_Zhong-531, Unigene46543_Zhong-531
77	Ubiquinone and other terpenoid-quinone biosynthesis	4 (0.28%)	122 (0.39%)	0.806039	0.999973	ko00130	CL4064.Contig1_Zhong-531, Unigene49366_Zhong-531, Unigene32623_Zhong-531, CL2575.Contig2_Zhong-531
78	DNA replication	7 (0.5%)	201 (0.64%)	0.806808	0.999973	ko03030	Unigene45134_Zhong-531, Unigene50794_Zhong-531, Unigene32753_Zhong-531, Unigene16113_Zhong-531, Unigene7908_Zhong-531, Unigene51008_Zhong-531, Unigene16112_Zhong-531
79	Pentose and glucuronate interconversions	26 (1.84%)	671 (2.15%)	0.814499	0.999973	ko00040	Unigene40173_Zhong-531, Unigene661_Zhong-531, Unigene44742_Zhong-531, Unigene42845_Zhong-531, Unigene34985_Zhong-531, Unigene22494_Zhong-531, Unigene30213_Zhong-531, Unigene9242_Zhong-531, Unigene7377_Zhong-531, Unigene45975_Zhong-531, Unigene689_Zhong-531, Unigene15076_Zhong-531, Unigene7388_Zhong-531, Unigene24938_Zhong-531, Unigene41663_Zhong-531, CL2190.Contig4_Zhong-531, Unigene40174_Zhong-5…
80	Circadian rhythm - plant	6 (0.43%)	177 (0.57%)	0.814781	0.999973	ko04712	Unigene38554_Zhong-531, Unigene38553_Zhong-531, Unigene12759_Zhong-531, Unigene37537_Zhong-531, Unigene37535_Zhong-531, Unigene34333_Zhong-531
81	Isoquinoline alkaloid biosynthesis	1 (0.07%)	37 (0.12%)	0.819086	0.999973	ko00950	Unigene35635_Zhong-531
82	Sulfur metabolism	2 (0.14%)	72 (0.23%)	0.841945	0.999973	ko00920	Unigene26988_Zhong-531, Unigene39321_Zhong-531
83	Folate biosynthesis	1 (0.07%)	40 (0.13%)	0.842519	0.999973	ko00790	CL2648.Contig2_Zhong-531
84	Plant-pathogen interaction	71 (5.04%)	1760 (5.63%)	0.854981	0.999973	ko04626	Unigene40696_Zhong-531, Unigene8151_Zhong-531, Unigene8693_Zhong-531, Unigene44503_Zhong-531, Unigene7603_Zhong-531, Unigene43883_Zhong-531, Unigene18675_Zhong-531, Unigene38729_Zhong-531, Unigene45632_Zhong-531, Unigene23657_Zhong-531, Unigene24368_Zhong-531, Unigene34772_Zhong-531, Unigene40880_Zhong-531, Unigene38172_Zhong-531, Unigene44517_Zhong-531, Unigene25512_Zhong-531, Unigene32374_Zhong…
85	Phosphatidylinositol signaling system	8 (0.57%)	249 (0.8%)	0.878225	0.999973	ko04070	CL1040.Contig1_Zhong-531, Unigene34772_Zhong-531, Unigene487_Zhong-531, Unigene40091_Zhong-531, CL2378.Contig2_Zhong-531, Unigene22589_Zhong-531, Unigene1461_Zhong-531, Unigene22703_Zhong-531
86	RNA polymerase	19 (1.35%)	532 (1.7%)	0.879866	0.999973	ko03020	Unigene18066_Zhong-531, CL102.Contig1_Zhong-531, Unigene5807_Zhong-531, CL2823.Contig2_Zhong-531, Unigene25756_Zhong-531, CL4001.Contig2_Zhong-531, Unigene44778_Zhong-531, CL3511.Contig4_Zhong-531, CL282.Contig2_Zhong-531, Unigene29549_Zhong-531, CL2546.Contig2_Zhong-531, Unigene1503_Zhong-531, CL3480.Contig2_Zhong-531, CL51.Contig2_Zhong-531, CL626.Contig3_Zhong-531, Unigene8727_Zhong-531, Unige…
87	Spliceosome	55 (3.9%)	1405 (4.5%)	0.880898	0.999973	ko03040	CL1203.Contig1_Zhong-531, Unigene45968_Zhong-531, Unigene38795_Zhong-531, Unigene1489_Zhong-531, Unigene7412_Zhong-531, CL7361.Contig2_Zhong-531, CL4660.Contig3_Zhong-531, CL1627.Contig2_Zhong-531, Unigene18245_Zhong-531, Unigene22494_Zhong-531, Unigene35759_Zhong-531, Unigene41141_Zhong-531, Unigene10271_Zhong-531, Unigene45899_Zhong-531, Unigene41145_Zhong-531, Unigene35245_Zhong-531, Unigene32…
88	Brassinosteroid biosynthesis	2 (0.14%)	81 (0.26%)	0.885705	0.999973	ko00905	CL7093.Contig1_Zhong-531, Unigene35784_Zhong-531
89	Ribosome	14 (0.99%)	414 (1.33%)	0.896021	0.999973	ko03010	Unigene22113_Zhong-531, CL784.Contig1_Zhong-531, CL5963.Contig1_Zhong-531, CL5827.Contig1_Zhong-531, CL2057.Contig2_Zhong-531, CL3239.Contig2_Zhong-531, CL2057.Contig3_Zhong-531, Unigene28255_Zhong-531, CL625.Contig4_Zhong-531, CL5759.Contig2_Zhong-531, Unigene7612_Zhong-531, Unigene9002_Zhong-531, CL2057.Contig1_Zhong-531, Unigene31528_Zhong-531
90	Base excision repair	4 (0.28%)	146 (0.47%)	0.900038	0.999973	ko03410	Unigene8777_Zhong-531, Unigene8230_Zhong-531, Unigene40193_Zhong-531, CL4615.Contig2_Zhong-531
91	Benzoxazinoid biosynthesis	1 (0.07%)	54 (0.17%)	0.917584	0.999973	ko00402	Unigene38890_Zhong-531
92	Protein export	3 (0.21%)	129 (0.41%)	0.934322	0.999973	ko03060	Unigene38335_Zhong-531, Unigene38331_Zhong-531, Unigene38330_Zhong-531
93	Phenylalanine, tyrosine and tryptophan biosynthesis	2 (0.14%)	105 (0.34%)	0.953528	0.999973	ko00400	Unigene33029_Zhong-531, Unigene23737_Zhong-531
94	RNA degradation	16 (1.13%)	522 (1.67%)	0.963081	0.999973	ko03018	Unigene40055_Zhong-531, Unigene38337_Zhong-531, Unigene351_Zhong-531, CL4275.Contig2_Zhong-531, Unigene17279_Zhong-531, Unigene24193_Zhong-531, Unigene7424_Zhong-531, Unigene40578_Zhong-531, Unigene45957_Zhong-531, CL1050.Contig2_Zhong-531, CL5258.Contig1_Zhong-531, Unigene44192_Zhong-531, Unigene10952_Zhong-531, Unigene36289_Zhong-531, Unigene36291_Zhong-531, Unigene44193_Zhong-531
95	Glycosylphosphatidylinositol(GPI)-anchor biosynthesis	2 (0.14%)	117 (0.37%)	0.970808	0.999973	ko00563	Unigene33508_Zhong-531, Unigene15937_Zhong-531
96	Pyrimidine metabolism	25 (1.77%)	779 (2.49%)	0.973609	0.999973	ko00240	Unigene18066_Zhong-531, CL102.Contig1_Zhong-531, Unigene5807_Zhong-531, CL2823.Contig2_Zhong-531, Unigene25756_Zhong-531, CL4001.Contig2_Zhong-531, Unigene44778_Zhong-531, Unigene17906_Zhong-531, CL3511.Contig4_Zhong-531, CL282.Contig2_Zhong-531, Unigene29549_Zhong-531, Unigene7908_Zhong-531, CL2546.Contig2_Zhong-531, Unigene1503_Zhong-531, CL339.Contig1_Zhong-531, CL3480.Contig2_Zhong-531, CL51.…
97	Purine metabolism	27 (1.91%)	843 (2.7%)	0.978373	0.999973	ko00230	Unigene18066_Zhong-531, Unigene33224_Zhong-531, CL102.Contig1_Zhong-531, Unigene5807_Zhong-531, CL2823.Contig2_Zhong-531, Unigene25756_Zhong-531, CL4001.Contig2_Zhong-531, Unigene44778_Zhong-531, Unigene17906_Zhong-531, CL3511.Contig4_Zhong-531, CL282.Contig2_Zhong-531, Unigene29549_Zhong-531, Unigene7908_Zhong-531, CL2546.Contig2_Zhong-531, Unigene1503_Zhong-531, CL3480.Contig2_Zhong-531, CL51.C…
98	Proteasome	2 (0.14%)	131 (0.42%)	0.983194	0.999973	ko03050	Unigene31420_Zhong-531, Unigene50318_Zhong-531
99	Nucleotide excision repair	7 (0.5%)	321 (1.03%)	0.990952	0.999973	ko03420	Unigene45134_Zhong-531, CL3862.Contig2_Zhong-531, Unigene42553_Zhong-531, Unigene32753_Zhong-531, Unigene38639_Zhong-531, Unigene42552_Zhong-531, Unigene42557_Zhong-531
100	Tyrosine metabolism	1 (0.07%)	104 (0.33%)	0.99186	0.999973	ko00350	Unigene35635_Zhong-531
101	Porphyrin and chlorophyll metabolism	1 (0.07%)	106 (0.34%)	0.992581	0.999973	ko00860	Unigene47772_Zhong-531
102	Mismatch repair	2 (0.14%)	160 (0.51%)	0.994785	0.999973	ko03430	Unigene45134_Zhong-531, Unigene32753_Zhong-531
103	Aminoacyl-tRNA biosynthesis	3 (0.21%)	215 (0.69%)	0.997019	0.999973	ko00970	Unigene45972_Zhong-531, CL4633.Contig1_Zhong-531, CL4238.Contig1_Zhong-531
104	Homologous recombination	4 (0.28%)	261 (0.84%)	0.997747	0.999973	ko03440	Unigene45134_Zhong-531, Unigene19665_Zhong-531, Unigene32753_Zhong-531, Unigene19666_Zhong-531
105	alpha-Linolenic acid metabolism	1 (0.07%)	141 (0.45%)	0.998536	0.999973	ko00592	Unigene37233_Zhong-531
106	ABC transporters	6 (0.43%)	357 (1.14%)	0.998987	0.999973	ko02010	Unigene42231_Zhong-531, Unigene42236_Zhong-531, Unigene39178_Zhong-531, Unigene39174_Zhong-531, Unigene39180_Zhong-531, Unigene31438_Zhong-531
107	Basal transcription factors	1 (0.07%)	181 (0.58%)	0.999771	0.999973	ko03022	Unigene38795_Zhong-531
108	Inositol phosphate metabolism	1 (0.07%)	195 (0.62%)	0.999881	0.999973	ko00562	Unigene1461_Zhong-531
109	Ribosome biogenesis in eukaryotes	6 (0.43%)	461 (1.48%)	0.999973	0.999973	ko03008	Unigene38795_Zhong-531, Unigene42113_Zhong-531, Unigene42114_Zhong-531, Unigene40578_Zhong-531, Unigene36289_Zhong-531, Unigene36291_Zhong-531

## Sheet: ZNH-vs-ZHH
#	Pathway	DEGs with pathway annotation (584)	All genes with pathway annotation (31242)	Pvalue	Qvalue	Pathway ID	Differentially expressed genes
1	Biosynthesis of secondary metabolites	107 (18.32%)	3074 (9.84%)	1.96319e-10	1.82577e-08	ko01110	CL1965.Contig2_Zhong-531, Unigene8873_Zhong-531, Unigene37536_Zhong-531, Unigene25198_Zhong-531, Unigene14832_Zhong-531, CL2309.Contig2_Zhong-531, Unigene26368_Zhong-531, CL4824.Contig1_Zhong-531, Unigene45111_Zhong-531, Unigene24711_Zhong-531, Unigene25267_Zhong-531, CL4625.Contig2_Zhong-531, CL1682.Contig1_Zhong-531, Unigene30131_Zhong-531, Unigene23940_Zhong-531, CL4303.Contig2_Zhong-531, Unig…
2	Amino sugar and nucleotide sugar metabolism	31 (5.31%)	443 (1.42%)	4.2484e-10	1.9755e-08	ko00520	CL1965.Contig2_Zhong-531, Unigene14832_Zhong-531, CL2309.Contig2_Zhong-531, Unigene26368_Zhong-531, Unigene40161_Zhong-531, Unigene24711_Zhong-531, Unigene25267_Zhong-531, CL2084.Contig2_Zhong-531, CL2309.Contig1_Zhong-531, Unigene23524_Zhong-531, CL2309.Contig3_Zhong-531, Unigene29_Zhong-531, CL2572.Contig1_Zhong-531, Unigene46124_Zhong-531, Unigene37068_Zhong-531, Unigene25531_Zhong-531, Unigen…
3	mRNA surveillance pathway	113 (19.35%)	3569 (11.42%)	1.28142e-08	3.97241e-07	ko03015	CL5484.Contig1_Zhong-531, Unigene45941_Zhong-531, Unigene24956_Zhong-531, Unigene46267_Zhong-531, Unigene41076_Zhong-531, Unigene46845_Zhong-531, Unigene7603_Zhong-531, Unigene42541_Zhong-531, Unigene350_Zhong-531, Unigene46296_Zhong-531, CL7236.Contig2_Zhong-531, Unigene18222_Zhong-531, Unigene18893_Zhong-531, Unigene7191_Zhong-531, Unigene42540_Zhong-531, Unigene41799_Zhong-531, Unigene9042_Zho…
4	RNA transport	121 (20.72%)	4026 (12.89%)	6.56819e-08	1.5271e-06	ko03013	CL5484.Contig1_Zhong-531, Unigene45941_Zhong-531, Unigene24956_Zhong-531, Unigene46267_Zhong-531, Unigene41076_Zhong-531, Unigene46845_Zhong-531, Unigene7603_Zhong-531, Unigene42541_Zhong-531, Unigene350_Zhong-531, Unigene46296_Zhong-531, CL7236.Contig2_Zhong-531, Unigene18222_Zhong-531, Unigene18893_Zhong-531, Unigene7191_Zhong-531, Unigene42540_Zhong-531, CL1682.Contig1_Zhong-531, Unigene41799_…
5	Cutin, suberine and wax biosynthesis	14 (2.4%)	144 (0.46%)	5.79507e-07	9.94499e-06	ko00073	CL5634.Contig2_Zhong-531, Unigene24908_Zhong-531, CL4824.Contig1_Zhong-531, Unigene45111_Zhong-531, Unigene39893_Zhong-531, Unigene39894_Zhong-531, Unigene32016_Zhong-531, Unigene29621_Zhong-531, Unigene1169_Zhong-531, Unigene38945_Zhong-531, Unigene7325_Zhong-531, Unigene42476_Zhong-531, CL2270.Contig1_Zhong-531, Unigene39891_Zhong-531
6	Stilbenoid, diarylheptanoid and gingerol biosynthesis	15 (2.57%)	167 (0.53%)	6.41612e-07	9.94499e-06	ko00945	Unigene37536_Zhong-531, Unigene45111_Zhong-531, Unigene8011_Zhong-531, Unigene33838_Zhong-531, CL4819.Contig1_Zhong-531, CL1263.Contig1_Zhong-531, Unigene42476_Zhong-531, Unigene33840_Zhong-531, Unigene8477_Zhong-531, CL1263.Contig3_Zhong-531, CL6845.Contig2_Zhong-531, CL2270.Contig1_Zhong-531, Unigene37537_Zhong-531, CL867.Contig1_Zhong-531, Unigene43726_Zhong-531
7	Phenylpropanoid biosynthesis	27 (4.62%)	498 (1.59%)	9.96667e-07	1.32414e-05	ko00940	Unigene25198_Zhong-531, CL4625.Contig2_Zhong-531, Unigene23940_Zhong-531, CL4303.Contig2_Zhong-531, Unigene23915_Zhong-531, Unigene7157_Zhong-531, Unigene26081_Zhong-531, Unigene14575_Zhong-531, Unigene35194_Zhong-531, Unigene14574_Zhong-531, Unigene43852_Zhong-531, Unigene21162_Zhong-531, CL7207.Contig2_Zhong-531, Unigene30038_Zhong-531, Unigene34652_Zhong-531, CL4930.Contig2_Zhong-531, CL1263.C…
8	Flavone and flavonol biosynthesis	9 (1.54%)	83 (0.27%)	2.52068e-05	0.000293029	ko00944	Unigene32147_Zhong-531, Unigene16207_Zhong-531, CL4819.Contig1_Zhong-531, Unigene21162_Zhong-531, Unigene51151_Zhong-531, CL1263.Contig3_Zhong-531, CL6845.Contig2_Zhong-531, CL1901.Contig1_Zhong-531, Unigene32146_Zhong-531
9	Starch and sucrose metabolism	42 (7.19%)	1173 (3.75%)	5.19211e-05	0.000520542	ko00500	Unigene40161_Zhong-531, CL4625.Contig2_Zhong-531, CL6760.Contig1_Zhong-531, Unigene41765_Zhong-531, Unigene14222_Zhong-531, Unigene35194_Zhong-531, Unigene29811_Zhong-531, Unigene47309_Zhong-531, Unigene23126_Zhong-531, CL4496.Contig2_Zhong-531, Unigene39811_Zhong-531, Unigene7377_Zhong-531, CL7207.Contig2_Zhong-531, Unigene14530_Zhong-531, Unigene23127_Zhong-531, CL1405.Contig2_Zhong-531, Unigen…
10	Phenylalanine metabolism	16 (2.74%)	270 (0.86%)	5.59723e-05	0.000520542	ko00360	Unigene25198_Zhong-531, CL4303.Contig2_Zhong-531, Unigene23915_Zhong-531, Unigene26081_Zhong-531, Unigene14575_Zhong-531, Unigene14574_Zhong-531, Unigene10740_Zhong-531, Unigene30038_Zhong-531, Unigene34652_Zhong-531, Unigene38180_Zhong-531, Unigene7239_Zhong-531, CL2606.Contig1_Zhong-531, Unigene30037_Zhong-531, Unigene38189_Zhong-531, Unigene32623_Zhong-531, Unigene16320_Zhong-531
11	Galactose metabolism	18 (3.08%)	354 (1.13%)	0.000140294	0.00118612	ko00052	Unigene8873_Zhong-531, CL7236.Contig2_Zhong-531, Unigene30131_Zhong-531, Unigene26018_Zhong-531, Unigene23524_Zhong-531, Unigene41798_Zhong-531, CL6760.Contig1_Zhong-531, Unigene29700_Zhong-531, Unigene51620_Zhong-531, CL1462.Contig4_Zhong-531, Unigene7921_Zhong-531, Unigene13915_Zhong-531, Unigene38015_Zhong-531, Unigene36854_Zhong-531, CL2786.Contig1_Zhong-531, Unigene14615_Zhong-531, Unigene16…
12	Other glycan degradation	12 (2.05%)	189 (0.6%)	0.000247432	0.0019176	ko00511	CL7236.Contig2_Zhong-531, CL1682.Contig1_Zhong-531, CL1595.Contig1_Zhong-531, CL1695.Contig1_Zhong-531, CL1462.Contig4_Zhong-531, Unigene1099_Zhong-531, Unigene52270_Zhong-531, Unigene7498_Zhong-531, Unigene38015_Zhong-531, Unigene36854_Zhong-531, Unigene32253_Zhong-531, CL156.Contig2_Zhong-531
13	Limonene and pinene degradation	9 (1.54%)	137 (0.44%)	0.00113156	0.00786065	ko00903	Unigene45111_Zhong-531, Unigene8011_Zhong-531, Unigene33838_Zhong-531, Unigene15076_Zhong-531, Unigene42476_Zhong-531, Unigene33840_Zhong-531, CL2270.Contig1_Zhong-531, CL867.Contig1_Zhong-531, Unigene43726_Zhong-531
14	Metabolic pathways	197 (33.73%)	8736 (27.96%)	0.00118332	0.00786065	ko01100	Unigene45941_Zhong-531, Unigene46267_Zhong-531, Unigene8873_Zhong-531, Unigene25198_Zhong-531, Unigene39244_Zhong-531, Unigene37233_Zhong-531, Unigene12040_Zhong-531, Unigene40161_Zhong-531, Unigene45111_Zhong-531, Unigene350_Zhong-531, Unigene46426_Zhong-531, CL102.Contig1_Zhong-531, CL7236.Contig2_Zhong-531, Unigene31518_Zhong-531, CL4625.Contig2_Zhong-531, CL1682.Contig1_Zhong-531, Unigene3013…
15	Phagosome	14 (2.4%)	294 (0.94%)	0.00139986	0.00867912	ko04145	Unigene19033_Zhong-531, CL407.Contig2_Zhong-531, Unigene45771_Zhong-531, CL5997.Contig1_Zhong-531, Unigene37780_Zhong-531, Unigene45772_Zhong-531, CL6253.Contig2_Zhong-531, Unigene38885_Zhong-531, Unigene224_Zhong-531, CL4497.Contig2_Zhong-531, Unigene44671_Zhong-531, Unigene47881_Zhong-531, CL6253.Contig1_Zhong-531, CL407.Contig1_Zhong-531
16	Pentose and glucuronate interconversions	24 (4.11%)	671 (2.15%)	0.00207521	0.0120622	ko00040	Unigene30211_Zhong-531, Unigene14222_Zhong-531, Unigene29811_Zhong-531, Unigene30213_Zhong-531, Unigene47309_Zhong-531, Unigene23126_Zhong-531, Unigene7377_Zhong-531, Unigene51620_Zhong-531, Unigene14530_Zhong-531, Unigene23127_Zhong-531, Unigene27643_Zhong-531, Unigene13915_Zhong-531, Unigene15076_Zhong-531, Unigene7388_Zhong-531, Unigene7610_Zhong-531, Unigene43489_Zhong-531, Unigene40174_Zhong…
17	Photosynthesis - antenna proteins	3 (0.51%)	16 (0.05%)	0.00303498	0.0166031	ko00196	Unigene7301_Zhong-531, Unigene44851_Zhong-531, CL7301.Contig1_Zhong-531
18	Benzoxazinoid biosynthesis	5 (0.86%)	54 (0.17%)	0.00333715	0.0172419	ko00402	CL4819.Contig1_Zhong-531, CL1263.Contig1_Zhong-531, Unigene8477_Zhong-531, CL1263.Contig3_Zhong-531, CL6845.Contig2_Zhong-531
19	alpha-Linolenic acid metabolism	8 (1.37%)	141 (0.45%)	0.00514981	0.025207	ko00592	Unigene37233_Zhong-531, Unigene31518_Zhong-531, Unigene19293_Zhong-531, Unigene37234_Zhong-531, Unigene19291_Zhong-531, Unigene37690_Zhong-531, Unigene19292_Zhong-531, CL528.Contig1_Zhong-531
20	Glycosphingolipid biosynthesis - ganglio series	5 (0.86%)	68 (0.22%)	0.00889579	0.0413654	ko00604	CL7236.Contig2_Zhong-531, CL1462.Contig4_Zhong-531, Unigene7498_Zhong-531, Unigene38015_Zhong-531, Unigene36854_Zhong-531
21	Carotenoid biosynthesis	9 (1.54%)	197 (0.63%)	0.0122096	0.0540713	ko00906	CL1682.Contig1_Zhong-531, CL1595.Contig1_Zhong-531, CL1245.Contig1_Zhong-531, Unigene1099_Zhong-531, Unigene52270_Zhong-531, Unigene48159_Zhong-531, CL3957.Contig1_Zhong-531, Unigene32253_Zhong-531, CL156.Contig2_Zhong-531
22	Fructose and mannose metabolism	12 (2.05%)	306 (0.98%)	0.0131882	0.05575	ko00051	Unigene8873_Zhong-531, Unigene30131_Zhong-531, Unigene26018_Zhong-531, Unigene23524_Zhong-531, Unigene41798_Zhong-531, Unigene51620_Zhong-531, Unigene7921_Zhong-531, Unigene13915_Zhong-531, CL2786.Contig1_Zhong-531, Unigene14615_Zhong-531, Unigene16158_Zhong-531, Unigene31361_Zhong-531
23	Pentose phosphate pathway	11 (1.88%)	284 (0.91%)	0.0186527	0.0754217	ko00030	Unigene8873_Zhong-531, Unigene30131_Zhong-531, Unigene26018_Zhong-531, Unigene23524_Zhong-531, Unigene41798_Zhong-531, Unigene7921_Zhong-531, Unigene13915_Zhong-531, CL2786.Contig1_Zhong-531, Unigene14615_Zhong-531, Unigene16158_Zhong-531, Unigene31361_Zhong-531
24	Flavonoid biosynthesis	8 (1.37%)	186 (0.6%)	0.0242327	0.0939018	ko00941	Unigene23940_Zhong-531, Unigene16207_Zhong-531, Unigene21162_Zhong-531, Unigene51620_Zhong-531, Unigene12759_Zhong-531, CL4930.Contig2_Zhong-531, Unigene37537_Zhong-531, Unigene37535_Zhong-531
25	Ascorbate and aldarate metabolism	6 (1.03%)	127 (0.41%)	0.0323802	0.120454	ko00053	CL3020.Contig1_Zhong-531, CL6491.Contig2_Zhong-531, Unigene15076_Zhong-531, CL1480.Contig1_Zhong-531, Unigene35644_Zhong-531, Unigene42631_Zhong-531
26	Glycosaminoglycan degradation	5 (0.86%)	100 (0.32%)	0.0397907	0.142328	ko00531	CL7236.Contig2_Zhong-531, CL1462.Contig4_Zhong-531, Unigene7498_Zhong-531, Unigene38015_Zhong-531, Unigene36854_Zhong-531
27	Cyanoamino acid metabolism	8 (1.37%)	211 (0.68%)	0.0456585	0.153484	ko00460	CL4625.Contig2_Zhong-531, Unigene8011_Zhong-531, Unigene35194_Zhong-531, Unigene48290_Zhong-531, CL7207.Contig2_Zhong-531, Unigene1169_Zhong-531, Unigene42588_Zhong-531, CL827.Contig2_Zhong-531
28	Riboflavin metabolism	3 (0.51%)	43 (0.14%)	0.0462103	0.153484	ko00740	Unigene7388_Zhong-531, Unigene29271_Zhong-531, Unigene23781_Zhong-531
29	Biosynthesis of unsaturated fatty acids	4 (0.68%)	80 (0.26%)	0.0630495	0.202193	ko01040	Unigene31518_Zhong-531, Unigene18469_Zhong-531, Unigene31455_Zhong-531, CL6579.Contig1_Zhong-531
30	Sphingolipid metabolism	5 (0.86%)	121 (0.39%)	0.0771002	0.239011	ko00600	CL7236.Contig2_Zhong-531, Unigene29700_Zhong-531, CL1462.Contig4_Zhong-531, Unigene38015_Zhong-531, Unigene36854_Zhong-531
31	Glycosphingolipid biosynthesis - globo series	2 (0.34%)	31 (0.1%)	0.113809	0.341428	ko00603	Unigene29700_Zhong-531, Unigene7498_Zhong-531
32	Glycolysis / Gluconeogenesis	13 (2.23%)	480 (1.54%)	0.118478	0.344327	ko00010	Unigene8873_Zhong-531, Unigene30131_Zhong-531, Unigene26018_Zhong-531, Unigene23524_Zhong-531, Unigene41798_Zhong-531, Unigene51620_Zhong-531, Unigene7921_Zhong-531, Unigene13915_Zhong-531, Unigene15076_Zhong-531, CL2786.Contig1_Zhong-531, Unigene14615_Zhong-531, Unigene16158_Zhong-531, Unigene31361_Zhong-531
33	Plant hormone signal transduction	31 (5.31%)	1365 (4.37%)	0.154128	0.434361	ko04075	Unigene7603_Zhong-531, CL2558.Contig1_Zhong-531, Unigene38729_Zhong-531, Unigene39298_Zhong-531, Unigene41139_Zhong-531, Unigene24368_Zhong-531, Unigene38172_Zhong-531, Unigene7653_Zhong-531, Unigene32484_Zhong-531, Unigene8744_Zhong-531, Unigene41427_Zhong-531, Unigene8710_Zhong-531, Unigene8882_Zhong-531, Unigene23630_Zhong-531, Unigene8115_Zhong-531, Unigene41433_Zhong-531, Unigene15992_Zhong-…
34	Cysteine and methionine metabolism	7 (1.2%)	252 (0.81%)	0.194438	0.516532	ko00270	Unigene45941_Zhong-531, Unigene15_Zhong-531, CL37.Contig4_Zhong-531, CL6041.Contig1_Zhong-531, Unigene29600_Zhong-531, Unigene42493_Zhong-531, CL182.Contig2_Zhong-531
35	RNA polymerase	13 (2.23%)	532 (1.7%)	0.19971	0.516532	ko03020	CL102.Contig1_Zhong-531, CL6438.Contig1_Zhong-531, CL37.Contig4_Zhong-531, Unigene44393_Zhong-531, Unigene23764_Zhong-531, Unigene14276_Zhong-531, Unigene43489_Zhong-531, CL4945.Contig1_Zhong-531, Unigene40673_Zhong-531, Unigene29809_Zhong-531, Unigene12602_Zhong-531, Unigene8523_Zhong-531, Unigene16158_Zhong-531
36	Plant-pathogen interaction	38 (6.51%)	1760 (5.63%)	0.199948	0.516532	ko04626	Unigene7603_Zhong-531, Unigene38729_Zhong-531, Unigene49433_Zhong-531, Unigene24368_Zhong-531, Unigene38172_Zhong-531, Unigene32374_Zhong-531, CL107.Contig2_Zhong-531, Unigene34114_Zhong-531, Unigene30979_Zhong-531, Unigene48995_Zhong-531, Unigene8744_Zhong-531, Unigene18031_Zhong-531, Unigene18032_Zhong-531, Unigene23630_Zhong-531, Unigene41433_Zhong-531, Unigene44499_Zhong-531, CL1605.Contig3_Z…
37	Glucosinolate biosynthesis	2 (0.34%)	47 (0.15%)	0.219212	0.54384	ko00966	Unigene24761_Zhong-531, Unigene6872_Zhong-531
38	Valine, leucine and isoleucine degradation	4 (0.68%)	129 (0.41%)	0.222214	0.54384	ko00280	Unigene15076_Zhong-531, Unigene36526_Zhong-531, Unigene36023_Zhong-531, Unigene45925_Zhong-531
39	Oxidative phosphorylation	9 (1.54%)	363 (1.16%)	0.241029	0.574009	ko00190	Unigene46267_Zhong-531, Unigene35008_Zhong-531, Unigene26264_Zhong-531, Unigene49155_Zhong-531, CL1280.Contig1_Zhong-531, CL770.Contig13_Zhong-531, Unigene7641_Zhong-531, Unigene35005_Zhong-531, Unigene18278_Zhong-531
40	Linoleic acid metabolism	2 (0.34%)	51 (0.16%)	0.246885	0.574009	ko00591	Unigene44961_Zhong-531, Unigene44958_Zhong-531
41	Pyrimidine metabolism	17 (2.91%)	779 (2.49%)	0.291491	0.661188	ko00240	CL102.Contig1_Zhong-531, CL6438.Contig1_Zhong-531, Unigene7801_Zhong-531, CL3447.Contig1_Zhong-531, CL37.Contig4_Zhong-531, Unigene44393_Zhong-531, Unigene23764_Zhong-531, Unigene14276_Zhong-531, Unigene22820_Zhong-531, Unigene43489_Zhong-531, CL4945.Contig1_Zhong-531, Unigene40673_Zhong-531, Unigene29809_Zhong-531, Unigene12602_Zhong-531, Unigene8523_Zhong-531, Unigene41994_Zhong-531, Unigene161…
42	Fatty acid elongation	3 (0.51%)	103 (0.33%)	0.302887	0.666134	ko00062	Unigene18469_Zhong-531, Unigene7659_Zhong-531, CL6579.Contig1_Zhong-531
43	Tryptophan metabolism	3 (0.51%)	104 (0.33%)	0.307997	0.666134	ko00380	Unigene15076_Zhong-531, Unigene24761_Zhong-531, Unigene6872_Zhong-531
44	Glyoxylate and dicarboxylate metabolism	4 (0.68%)	155 (0.5%)	0.329498	0.696439	ko00630	Unigene19750_Zhong-531, Unigene32135_Zhong-531, Unigene32134_Zhong-531, Unigene30024_Zhong-531
45	Indole alkaloid biosynthesis	1 (0.17%)	23 (0.07%)	0.35219	0.727859	ko00901	CL5676.Contig1_Zhong-531
46	Sulfur metabolism	2 (0.34%)	72 (0.23%)	0.390617	0.789725	ko00920	Unigene15_Zhong-531, Unigene39321_Zhong-531
47	Circadian rhythm - plant	4 (0.68%)	177 (0.57%)	0.422389	0.801153	ko04712	Unigene12759_Zhong-531, Unigene12602_Zhong-531, Unigene37537_Zhong-531, Unigene37535_Zhong-531
48	Fatty acid biosynthesis	2 (0.34%)	77 (0.25%)	0.423264	0.801153	ko00061	Unigene31455_Zhong-531, CL6929.Contig1_Zhong-531
49	Zeatin biosynthesis	3 (0.51%)	127 (0.41%)	0.424594	0.801153	ko00908	CL7016.Contig3_Zhong-531, Unigene51151_Zhong-531, CL1901.Contig1_Zhong-531
50	Glycerolipid metabolism	4 (0.68%)	179 (0.57%)	0.430727	0.801153	ko00561	Unigene38302_Zhong-531, Unigene29700_Zhong-531, Unigene51620_Zhong-531, Unigene15076_Zhong-531
51	beta-Alanine metabolism	2 (0.34%)	84 (0.27%)	0.467389	0.852297	ko00410	Unigene7801_Zhong-531, Unigene15076_Zhong-531
52	Taurine and hypotaurine metabolism	1 (0.17%)	35 (0.11%)	0.483563	0.864834	ko00430	Unigene48290_Zhong-531
53	ABC transporters	7 (1.2%)	357 (1.14%)	0.502146	0.879754	ko02010	Unigene20949_Zhong-531, CL4726.Contig3_Zhong-531, Unigene42236_Zhong-531, Unigene5944_Zhong-531, Unigene30875_Zhong-531, Unigene35138_Zhong-531, CL3912.Contig2_Zhong-531
54	Purine metabolism	16 (2.74%)	843 (2.7%)	0.510825	0.879754	ko00230	CL102.Contig1_Zhong-531, CL6438.Contig1_Zhong-531, CL3447.Contig1_Zhong-531, CL37.Contig4_Zhong-531, Unigene44393_Zhong-531, Unigene23764_Zhong-531, Unigene14276_Zhong-531, CL2332.Contig1_Zhong-531, Unigene43489_Zhong-531, CL4945.Contig1_Zhong-531, Unigene40673_Zhong-531, Unigene29809_Zhong-531, Unigene12602_Zhong-531, Unigene8523_Zhong-531, Unigene41994_Zhong-531, Unigene16158_Zhong-531
55	Arachidonic acid metabolism	1 (0.17%)	41 (0.13%)	0.538908	0.900021	ko00590	Unigene48290_Zhong-531
56	Nucleotide excision repair	6 (1.03%)	321 (1.03%)	0.556722	0.900021	ko03420	Unigene5313_Zhong-531, Unigene13915_Zhong-531, CL4695.Contig3_Zhong-531, Unigene29809_Zhong-531, Unigene42217_Zhong-531, Unigene32537_Zhong-531
57	Pyruvate metabolism	5 (0.86%)	267 (0.85%)	0.560307	0.900021	ko00620	Unigene51620_Zhong-531, Unigene15076_Zhong-531, Unigene32135_Zhong-531, Unigene32134_Zhong-531, Unigene45755_Zhong-531
58	Histidine metabolism	1 (0.17%)	44 (0.14%)	0.564319	0.900021	ko00340	Unigene15076_Zhong-531
59	Lysine degradation	2 (0.34%)	102 (0.33%)	0.570981	0.900021	ko00310	Unigene15076_Zhong-531, Unigene31361_Zhong-531
60	Tyrosine metabolism	2 (0.34%)	104 (0.33%)	0.58155	0.901403	ko00350	Unigene10740_Zhong-531, Unigene18818_Zhong-531
61	Porphyrin and chlorophyll metabolism	2 (0.34%)	106 (0.34%)	0.591927	0.902446	ko00860	Unigene24674_Zhong-531, Unigene9379_Zhong-531
62	Fatty acid metabolism	2 (0.34%)	111 (0.36%)	0.617024	0.91071	ko00071	Unigene31518_Zhong-531, Unigene15076_Zhong-531
63	Citrate cycle (TCA cycle)	3 (0.51%)	171 (0.55%)	0.6224	0.91071	ko00020	Unigene49155_Zhong-531, Unigene31361_Zhong-531, Unigene32245_Zhong-531
64	Nitrogen metabolism	2 (0.34%)	113 (0.36%)	0.626726	0.91071	ko00910	Unigene32392_Zhong-531, Unigene7589_Zhong-531
65	Photosynthesis	2 (0.34%)	116 (0.37%)	0.640919	0.917007	ko00195	Unigene14078_Zhong-531, Unigene14079_Zhong-531
66	Ubiquinone and other terpenoid-quinone biosynthesis	2 (0.34%)	122 (0.39%)	0.668024	0.928951	ko00130	Unigene10740_Zhong-531, Unigene32623_Zhong-531
67	Ether lipid metabolism	52 (8.9%)	2924 (9.36%)	0.669244	0.928951	ko00565	Unigene39244_Zhong-531, Unigene12040_Zhong-531, Unigene350_Zhong-531, Unigene46426_Zhong-531, CL102.Contig1_Zhong-531, Unigene7403_Zhong-531, Unigene36373_Zhong-531, Unigene15407_Zhong-531, CL5185.Contig1_Zhong-531, Unigene32374_Zhong-531, CL5508.Contig1_Zhong-531, Unigene7298_Zhong-531, Unigene46264_Zhong-531, Unigene35019_Zhong-531, Unigene47309_Zhong-531, Unigene19499_Zhong-531, Unigene46232_Z…
68	Glycerophospholipid metabolism	55 (9.42%)	3115 (9.97%)	0.693764	0.946675	ko00564	Unigene39244_Zhong-531, Unigene12040_Zhong-531, Unigene350_Zhong-531, Unigene46426_Zhong-531, CL102.Contig1_Zhong-531, Unigene7403_Zhong-531, Unigene36373_Zhong-531, Unigene15407_Zhong-531, CL5185.Contig1_Zhong-531, Unigene32374_Zhong-531, CL5508.Contig1_Zhong-531, Unigene7298_Zhong-531, Unigene46264_Zhong-531, Unigene38302_Zhong-531, Unigene35019_Zhong-531, Unigene47309_Zhong-531, Unigene19499_Z…
69	Inositol phosphate metabolism	3 (0.51%)	195 (0.62%)	0.708738	0.946675	ko00562	Unigene38885_Zhong-531, Unigene39554_Zhong-531, Unigene39548_Zhong-531
70	Valine, leucine and isoleucine biosynthesis	1 (0.17%)	66 (0.21%)	0.712551	0.946675	ko00290	Unigene45755_Zhong-531
71	Ubiquitin mediated proteolysis	8 (1.37%)	505 (1.62%)	0.729567	0.95563	ko04120	Unigene39298_Zhong-531, Unigene7403_Zhong-531, Unigene30979_Zhong-531, Unigene41435_Zhong-531, Unigene42217_Zhong-531, Unigene35020_Zhong-531, Unigene43712_Zhong-531, Unigene7548_Zhong-531
72	Pantothenate and CoA biosynthesis	1 (0.17%)	76 (0.24%)	0.762084	0.984359	ko00770	Unigene7801_Zhong-531
73	Peroxisome	3 (0.51%)	219 (0.7%)	0.779088	0.992537	ko04146	Unigene31518_Zhong-531, Unigene12006_Zhong-531, Unigene32016_Zhong-531
74	Propanoate metabolism	1 (0.17%)	88 (0.28%)	0.810406	0.998451	ko00640	Unigene15076_Zhong-531
75	Arginine and proline metabolism	2 (0.34%)	169 (0.54%)	0.826887	0.998451	ko00330	Unigene15076_Zhong-531, Unigene42493_Zhong-531
76	Phosphatidylinositol signaling system	3 (0.51%)	249 (0.8%)	0.846727	0.998451	ko04070	Unigene38885_Zhong-531, Unigene17771_Zhong-531, Unigene17770_Zhong-531
77	N-Glycan biosynthesis	1 (0.17%)	109 (0.35%)	0.872596	0.998451	ko00510	Unigene5120_Zhong-531
78	Steroid biosynthesis	1 (0.17%)	116 (0.37%)	0.888414	0.998451	ko00100	Unigene33387_Zhong-531
79	Glycosylphosphatidylinositol(GPI)-anchor biosynthesis	1 (0.17%)	117 (0.37%)	0.890508	0.998451	ko00563	Unigene33508_Zhong-531
80	Endocytosis	50 (8.56%)	3145 (10.07%)	0.903696	0.998451	ko04144	Unigene39244_Zhong-531, Unigene12040_Zhong-531, Unigene350_Zhong-531, Unigene46426_Zhong-531, CL102.Contig1_Zhong-531, Unigene7403_Zhong-531, Unigene36373_Zhong-531, Unigene15407_Zhong-531, CL5185.Contig1_Zhong-531, Unigene32374_Zhong-531, CL5508.Contig1_Zhong-531, Unigene7298_Zhong-531, Unigene46264_Zhong-531, Unigene35019_Zhong-531, Unigene47309_Zhong-531, Unigene19499_Zhong-531, Unigene46232_Z…
81	Aminoacyl-tRNA biosynthesis	2 (0.34%)	215 (0.69%)	0.912585	0.998451	ko00970	Unigene15659_Zhong-531, CL4633.Contig1_Zhong-531
82	Protein export	1 (0.17%)	129 (0.41%)	0.912773	0.998451	ko03060	Unigene13984_Zhong-531
83	Alanine, aspartate and glutamate metabolism	1 (0.17%)	136 (0.44%)	0.923609	0.998451	ko00250	Unigene32392_Zhong-531
84	Protein processing in endoplasmic reticulum	9 (1.54%)	734 (2.35%)	0.933026	0.998451	ko04141	Unigene7403_Zhong-531, Unigene5313_Zhong-531, CL3468.Contig1_Zhong-531, Unigene13915_Zhong-531, Unigene40673_Zhong-531, Unigene29809_Zhong-531, Unigene32537_Zhong-531, Unigene5120_Zhong-531, Unigene43712_Zhong-531
85	Base excision repair	1 (0.17%)	146 (0.47%)	0.9368	0.998451	ko03410	CL4695.Contig3_Zhong-531
86	Mismatch repair	1 (0.17%)	160 (0.51%)	0.951536	0.998451	ko03430	CL4695.Contig3_Zhong-531
87	Homologous recombination	2 (0.34%)	261 (0.84%)	0.957219	0.998451	ko03440	Unigene16150_Zhong-531, Unigene45758_Zhong-531
88	Glutathione metabolism	1 (0.17%)	179 (0.57%)	0.966205	0.998451	ko00480	Unigene48290_Zhong-531
89	Spliceosome	18 (3.08%)	1405 (4.5%)	0.967291	0.998451	ko03040	Unigene36294_Zhong-531, Unigene20949_Zhong-531, Unigene46264_Zhong-531, Unigene6648_Zhong-531, Unigene32301_Zhong-531, CL4123.Contig1_Zhong-531, Unigene42236_Zhong-531, Unigene5944_Zhong-531, Unigene45595_Zhong-531, Unigene29270_Zhong-531, Unigene47111_Zhong-531, Unigene8546_Zhong-531, CL1673.Contig6_Zhong-531, Unigene12602_Zhong-531, Unigene8553_Zhong-531, Unigene23643_Zhong-531, Unigene35138_Zh…
90	RNA degradation	5 (0.86%)	522 (1.67%)	0.968013	0.998451	ko03018	CL5484.Contig1_Zhong-531, Unigene17279_Zhong-531, Unigene40578_Zhong-531, Unigene32485_Zhong-531, Unigene29749_Zhong-531
91	DNA replication	1 (0.17%)	201 (0.64%)	0.977743	0.998451	ko03030	CL4695.Contig3_Zhong-531
92	Ribosome	2 (0.34%)	414 (1.33%)	0.996546	0.998451	ko03010	CL2057.Contig2_Zhong-531, CL2057.Contig1_Zhong-531
93	Ribosome biogenesis in eukaryotes	2 (0.34%)	461 (1.48%)	0.998451	0.998451	ko03008	Unigene40578_Zhong-531, Unigene12602_Zhong-531

## Sheet: ZNH-vs-ZHN
#	Pathway	DEGs with pathway annotation (3705)	All genes with pathway annotation (31242)	Pvalue	Qvalue	Pathway ID	Differentially expressed genes
1	Biosynthesis of secondary metabolites	530 (14.3%)	3074 (9.84%)	1.40111e-20	1.73737e-18	ko01110	Unigene40133_Zhong-531, Unigene36597_Zhong-531, Unigene43218_Zhong-531, Unigene8873_Zhong-531, Unigene37536_Zhong-531, Unigene21305_Zhong-531, Unigene46046_Zhong-531, Unigene43295_Zhong-531, CL299.Contig3_Zhong-531, Unigene44873_Zhong-531, Unigene10081_Zhong-531, CL2261.Contig3_Zhong-531, CL629.Contig2_Zhong-531, Unigene46980_Zhong-531, Unigene37130_Zhong-531, Unigene16268_Zhong-531, Unigene22279…
2	Other glycan degradation	63 (1.7%)	189 (0.6%)	6.53985e-15	4.05471e-13	ko00511	Unigene43218_Zhong-531, Unigene46980_Zhong-531, Unigene37130_Zhong-531, Unigene38424_Zhong-531, Unigene25644_Zhong-531, CL1462.Contig1_Zhong-531, CL7236.Contig2_Zhong-531, CL1682.Contig1_Zhong-531, Unigene17492_Zhong-531, Unigene38426_Zhong-531, Unigene39243_Zhong-531, Unigene43737_Zhong-531, Unigene31768_Zhong-531, CL1682.Contig2_Zhong-531, CL3181.Contig3_Zhong-531, CL1595.Contig1_Zhong-531, CL1…
3	Fatty acid biosynthesis	35 (0.94%)	77 (0.25%)	2.08521e-13	8.61888e-12	ko00061	Unigene18837_Zhong-531, Unigene24411_Zhong-531, Unigene21252_Zhong-531, CL5195.Contig2_Zhong-531, CL5195.Contig1_Zhong-531, Unigene24410_Zhong-531, CL6916.Contig3_Zhong-531, Unigene13948_Zhong-531, Unigene46847_Zhong-531, CL524.Contig1_Zhong-531, CL6821.Contig1_Zhong-531, Unigene8490_Zhong-531, Unigene37472_Zhong-531, Unigene37476_Zhong-531, Unigene37475_Zhong-531, Unigene18838_Zhong-531, Unigene…
4	mRNA surveillance pathway	542 (14.63%)	3569 (11.42%)	1.42053e-10	4.40365e-09	ko03015	Unigene37706_Zhong-531, CL5484.Contig1_Zhong-531, Unigene45941_Zhong-531, Unigene30897_Zhong-531, CL1203.Contig1_Zhong-531, CL6890.Contig2_Zhong-531, Unigene32936_Zhong-531, Unigene24956_Zhong-531, Unigene41076_Zhong-531, Unigene43218_Zhong-531, Unigene45968_Zhong-531, Unigene29985_Zhong-531, Unigene9904_Zhong-531, Unigene23420_Zhong-531, Unigene46046_Zhong-531, Unigene33670_Zhong-531, Unigene423…
5	Phenylpropanoid biosynthesis	108 (2.91%)	498 (1.59%)	2.93417e-10	7.27675e-09	ko00940	CL299.Contig3_Zhong-531, CL299.Contig1_Zhong-531, Unigene15911_Zhong-531, Unigene29588_Zhong-531, Unigene2561_Zhong-531, CL2323.Contig2_Zhong-531, Unigene53392_Zhong-531, Unigene29586_Zhong-531, Unigene17142_Zhong-531, Unigene24268_Zhong-531, CL4625.Contig2_Zhong-531, CL941.Contig2_Zhong-531, Unigene23940_Zhong-531, Unigene8631_Zhong-531, CL4303.Contig2_Zhong-531, Unigene40555_Zhong-531, Unigene2…
6	Ribosome	92 (2.48%)	414 (1.33%)	1.64764e-09	2.94122e-08	ko03010	Unigene47030_Zhong-531, Unigene22113_Zhong-531, CL6153.Contig1_Zhong-531, Unigene23676_Zhong-531, CL175.Contig1_Zhong-531, Unigene34362_Zhong-531, CL1747.Contig2_Zhong-531, Unigene32857_Zhong-531, CL5346.Contig2_Zhong-531, Unigene46297_Zhong-531, CL784.Contig1_Zhong-531, Unigene24928_Zhong-531, CL5963.Contig1_Zhong-531, Unigene22394_Zhong-531, Unigene48037_Zhong-531, CL2976.Contig1_Zhong-531, Uni…
7	Metabolic pathways	1190 (32.12%)	8736 (27.96%)	1.66037e-09	2.94122e-08	ko01100	CL1757.Contig2_Zhong-531, Unigene45941_Zhong-531, Unigene38565_Zhong-531, CL627.Contig1_Zhong-531, CL6890.Contig2_Zhong-531, CL1040.Contig1_Zhong-531, Unigene18066_Zhong-531, Unigene36597_Zhong-531, Unigene36512_Zhong-531, Unigene35807_Zhong-531, Unigene43218_Zhong-531, Unigene8873_Zhong-531, Unigene19967_Zhong-531, CL753.Contig2_Zhong-531, Unigene26327_Zhong-531, Unigene21305_Zhong-531, Unigene1…
8	Cutin, suberine and wax biosynthesis	43 (1.16%)	144 (0.46%)	5.61787e-09	8.7077e-08	ko00073	Unigene40133_Zhong-531, Unigene44920_Zhong-531, CL5634.Contig2_Zhong-531, Unigene24908_Zhong-531, CL4824.Contig1_Zhong-531, Unigene32014_Zhong-531, Unigene7351_Zhong-531, Unigene13911_Zhong-531, Unigene39893_Zhong-531, Unigene23580_Zhong-531, CL584.Contig3_Zhong-531, Unigene39894_Zhong-531, Unigene16384_Zhong-531, Unigene18220_Zhong-531, Unigene39890_Zhong-531, Unigene44924_Zhong-531, CL4417.Cont…
9	Galactose metabolism	80 (2.16%)	354 (1.13%)	8.42332e-09	1.16055e-07	ko00052	Unigene8873_Zhong-531, Unigene19967_Zhong-531, Unigene10081_Zhong-531, Unigene10472_Zhong-531, CL2032.Contig2_Zhong-531, CL1462.Contig1_Zhong-531, CL6516.Contig1_Zhong-531, CL7236.Contig2_Zhong-531, CL2220.Contig3_Zhong-531, Unigene30131_Zhong-531, Unigene6822_Zhong-531, Unigene20200_Zhong-531, Unigene38372_Zhong-531, Unigene34608_Zhong-531, Unigene48112_Zhong-531, Unigene30135_Zhong-531, Unigene…
10	RNA transport	588 (15.87%)	4026 (12.89%)	1.03993e-08	1.28952e-07	ko03013	Unigene37706_Zhong-531, CL5484.Contig1_Zhong-531, Unigene45941_Zhong-531, Unigene30897_Zhong-531, CL1203.Contig1_Zhong-531, CL6890.Contig2_Zhong-531, Unigene32936_Zhong-531, Unigene24956_Zhong-531, Unigene41076_Zhong-531, Unigene43218_Zhong-531, Unigene29985_Zhong-531, Unigene27963_Zhong-531, Unigene9904_Zhong-531, Unigene23420_Zhong-531, Unigene46046_Zhong-531, Unigene33670_Zhong-531, Unigene423…
11	Amino sugar and nucleotide sugar metabolism	94 (2.54%)	443 (1.42%)	1.27274e-08	1.43473e-07	ko00520	CL1757.Contig2_Zhong-531, CL629.Contig2_Zhong-531, Unigene37130_Zhong-531, Unigene16268_Zhong-531, CL2032.Contig2_Zhong-531, Unigene14832_Zhong-531, CL2309.Contig2_Zhong-531, Unigene47167_Zhong-531, Unigene40161_Zhong-531, Unigene13645_Zhong-531, Unigene15278_Zhong-531, Unigene31986_Zhong-531, Unigene24711_Zhong-531, CL2084.Contig2_Zhong-531, Unigene39720_Zhong-531, Unigene40164_Zhong-531, Unigen…
12	Biosynthesis of unsaturated fatty acids	28 (0.76%)	80 (0.26%)	6.05587e-08	6.25773e-07	ko01040	Unigene40140_Zhong-531, Unigene24411_Zhong-531, Unigene21252_Zhong-531, Unigene24410_Zhong-531, Unigene44018_Zhong-531, Unigene13948_Zhong-531, CL524.Contig1_Zhong-531, Unigene41674_Zhong-531, Unigene18470_Zhong-531, Unigene32702_Zhong-531, Unigene19466_Zhong-531, CL1058.Contig2_Zhong-531, Unigene25425_Zhong-531, Unigene31519_Zhong-531, Unigene13947_Zhong-531, Unigene18469_Zhong-531, Unigene54479…
13	Starch and sucrose metabolism	196 (5.29%)	1173 (3.75%)	3.66436e-07	3.49523e-06	ko00500	CL1757.Contig2_Zhong-531, CL6890.Contig2_Zhong-531, Unigene19967_Zhong-531, Unigene10472_Zhong-531, CL2032.Contig2_Zhong-531, Unigene40173_Zhong-531, Unigene661_Zhong-531, CL2323.Contig2_Zhong-531, Unigene47404_Zhong-531, Unigene47167_Zhong-531, Unigene40161_Zhong-531, Unigene4526_Zhong-531, Unigene44742_Zhong-531, Unigene7709_Zhong-531, Unigene7543_Zhong-531, Unigene13645_Zhong-531, Unigene42845…
14	Glycosaminoglycan degradation	30 (0.81%)	100 (0.32%)	9.64493e-07	8.54265e-06	ko00531	Unigene37130_Zhong-531, CL1462.Contig1_Zhong-531, CL7236.Contig2_Zhong-531, Unigene31768_Zhong-531, CL2211.Contig4_Zhong-531, CL1462.Contig2_Zhong-531, Unigene25853_Zhong-531, Unigene7228_Zhong-531, CL7236.Contig1_Zhong-531, CL2211.Contig3_Zhong-531, Unigene52937_Zhong-531, Unigene37639_Zhong-531, CL3039.Contig2_Zhong-531, CL1462.Contig4_Zhong-531, Unigene43479_Zhong-531, CL7359.Contig2_Zhong-531…
15	Phenylalanine metabolism	60 (1.62%)	270 (0.86%)	1.04893e-06	8.67115e-06	ko00360	CL299.Contig3_Zhong-531, CL299.Contig1_Zhong-531, Unigene15911_Zhong-531, Unigene29588_Zhong-531, Unigene2561_Zhong-531, Unigene53392_Zhong-531, Unigene22658_Zhong-531, Unigene29586_Zhong-531, Unigene24236_Zhong-531, Unigene24268_Zhong-531, Unigene8631_Zhong-531, CL4303.Contig2_Zhong-531, Unigene40555_Zhong-531, Unigene24620_Zhong-531, Unigene48344_Zhong-531, Unigene23915_Zhong-531, Unigene34650_…
16	Pyruvate metabolism	59 (1.59%)	267 (0.85%)	1.55732e-06	1.20692e-05	ko00620	Unigene44873_Zhong-531, CL2261.Contig3_Zhong-531, Unigene33224_Zhong-531, CL6516.Contig1_Zhong-531, CL726.Contig1_Zhong-531, CL5195.Contig2_Zhong-531, CL5195.Contig1_Zhong-531, Unigene48112_Zhong-531, Unigene44885_Zhong-531, CL4338.Contig1_Zhong-531, CL444.Contig3_Zhong-531, Unigene33225_Zhong-531, Unigene16830_Zhong-531, Unigene8699_Zhong-531, Unigene42051_Zhong-531, CL1973.Contig1_Zhong-531, CL…
17	Glycosphingolipid biosynthesis - ganglio series	23 (0.62%)	68 (0.22%)	1.77595e-06	1.2954e-05	ko00604	Unigene37130_Zhong-531, CL1462.Contig1_Zhong-531, CL7236.Contig2_Zhong-531, Unigene31768_Zhong-531, CL1462.Contig2_Zhong-531, Unigene25853_Zhong-531, CL7236.Contig1_Zhong-531, Unigene52937_Zhong-531, Unigene37639_Zhong-531, CL3039.Contig2_Zhong-531, CL1462.Contig4_Zhong-531, Unigene43479_Zhong-531, CL7359.Contig2_Zhong-531, Unigene7498_Zhong-531, Unigene31767_Zhong-531, Unigene38015_Zhong-531, Un…
18	Ascorbate and aldarate metabolism	33 (0.89%)	127 (0.41%)	9.32821e-06	6.4261e-05	ko00053	CL7304.Contig2_Zhong-531, Unigene949_Zhong-531, Unigene35645_Zhong-531, Unigene43577_Zhong-531, CL3020.Contig1_Zhong-531, Unigene43571_Zhong-531, Unigene37287_Zhong-531, CL5882.Contig2_Zhong-531, Unigene1273_Zhong-531, Unigene1390_Zhong-531, Unigene35643_Zhong-531, CL1246.Contig2_Zhong-531, Unigene37288_Zhong-531, CL7109.Contig1_Zhong-531, CL6491.Contig2_Zhong-531, Unigene35646_Zhong-531, CL5636.…
19	Propanoate metabolism	25 (0.67%)	88 (0.28%)	2.14133e-05	0.00013975	ko00640	CL5195.Contig2_Zhong-531, CL5195.Contig1_Zhong-531, Unigene18418_Zhong-531, Unigene37472_Zhong-531, Unigene37476_Zhong-531, Unigene37475_Zhong-531, CL5657.Contig2_Zhong-531, CL5636.Contig1_Zhong-531, Unigene34610_Zhong-531, Unigene34612_Zhong-531, Unigene34613_Zhong-531, Unigene25598_Zhong-531, Unigene37474_Zhong-531, Unigene15076_Zhong-531, Unigene33109_Zhong-531, Unigene47018_Zhong-531, Unigene…
20	Cysteine and methionine metabolism	52 (1.4%)	252 (0.81%)	4.55634e-05	0.000282493	ko00270	Unigene45941_Zhong-531, CL753.Contig2_Zhong-531, Unigene42490_Zhong-531, Unigene25644_Zhong-531, Unigene22196_Zhong-531, Unigene45837_Zhong-531, CL49.Contig2_Zhong-531, Unigene6822_Zhong-531, Unigene14438_Zhong-531, Unigene9559_Zhong-531, Unigene4466_Zhong-531, Unigene15255_Zhong-531, Unigene43698_Zhong-531, Unigene14913_Zhong-531, Unigene51055_Zhong-531, CL6041.Contig1_Zhong-531, Unigene23691_Zh…
21	Glycolysis / Gluconeogenesis	86 (2.32%)	480 (1.54%)	6.09573e-05	0.000359938	ko00010	Unigene36597_Zhong-531, Unigene8873_Zhong-531, Unigene21305_Zhong-531, Unigene44873_Zhong-531, Unigene10081_Zhong-531, CL2261.Contig3_Zhong-531, CL2032.Contig2_Zhong-531, Unigene33224_Zhong-531, CL6516.Contig1_Zhong-531, CL2220.Contig3_Zhong-531, Unigene27228_Zhong-531, Unigene21304_Zhong-531, Unigene30131_Zhong-531, Unigene6822_Zhong-531, Unigene38372_Zhong-531, Unigene34608_Zhong-531, Unigene48…
22	Pentose and glucuronate interconversions	111 (3%)	671 (2.15%)	0.000177886	0.00100263	ko00040	CL6890.Contig2_Zhong-531, Unigene30211_Zhong-531, Unigene40173_Zhong-531, Unigene661_Zhong-531, Unigene47404_Zhong-531, Unigene4526_Zhong-531, Unigene44742_Zhong-531, Unigene7709_Zhong-531, CL6516.Contig1_Zhong-531, Unigene42845_Zhong-531, CL70.Contig1_Zhong-531, CL4001.Contig1_Zhong-531, Unigene48112_Zhong-531, Unigene22494_Zhong-531, CL4338.Contig1_Zhong-531, Unigene93_Zhong-531, Unigene14222_Z…
23	Phagosome	55 (1.48%)	294 (0.94%)	0.000408305	0.0022013	ko04145	Unigene51754_Zhong-531, Unigene37145_Zhong-531, CL1552.Contig2_Zhong-531, CL6722.Contig3_Zhong-531, Unigene44677_Zhong-531, Unigene47313_Zhong-531, Unigene24433_Zhong-531, Unigene38976_Zhong-531, Unigene45771_Zhong-531, CL5997.Contig1_Zhong-531, CL634.Contig5_Zhong-531, Unigene37780_Zhong-531, Unigene24432_Zhong-531, CL4497.Contig1_Zhong-531, Unigene14024_Zhong-531, Unigene45772_Zhong-531, Unigen…
24	Carotenoid biosynthesis	40 (1.08%)	197 (0.63%)	0.00045461	0.00234882	ko00906	Unigene43218_Zhong-531, Unigene46980_Zhong-531, Unigene25644_Zhong-531, CL1682.Contig1_Zhong-531, Unigene17492_Zhong-531, Unigene7512_Zhong-531, CL5832.Contig1_Zhong-531, Unigene39243_Zhong-531, CL1682.Contig2_Zhong-531, Unigene38927_Zhong-531, CL3181.Contig3_Zhong-531, CL1595.Contig1_Zhong-531, CL3159.Contig3_Zhong-531, Unigene39721_Zhong-531, Unigene46088_Zhong-531, Unigene18805_Zhong-531, Unig…
25	Valine, leucine and isoleucine degradation	28 (0.76%)	129 (0.41%)	0.00106254	0.0052702	ko00280	CL2261.Contig3_Zhong-531, Unigene18418_Zhong-531, Unigene39983_Zhong-531, Unigene41674_Zhong-531, Unigene44283_Zhong-531, CL5636.Contig1_Zhong-531, Unigene34610_Zhong-531, Unigene34612_Zhong-531, Unigene42646_Zhong-531, Unigene34613_Zhong-531, Unigene19466_Zhong-531, Unigene44287_Zhong-531, Unigene15076_Zhong-531, CL2983.Contig1_Zhong-531, Unigene33109_Zhong-531, Unigene36526_Zhong-531, Unigene35…
26	Limonene and pinene degradation	29 (0.78%)	137 (0.44%)	0.00132362	0.00631263	ko00903	CL4352.Contig1_Zhong-531, Unigene33839_Zhong-531, Unigene38264_Zhong-531, Unigene30296_Zhong-531, Unigene34339_Zhong-531, CL6521.Contig1_Zhong-531, Unigene8011_Zhong-531, Unigene43818_Zhong-531, Unigene23580_Zhong-531, Unigene33838_Zhong-531, CL1626.Contig1_Zhong-531, Unigene7225_Zhong-531, CL2015.Contig2_Zhong-531, CL5636.Contig1_Zhong-531, CL7233.Contig2_Zhong-531, CL867.Contig4_Zhong-531, CL86…
27	Plant hormone signal transduction	198 (5.34%)	1365 (4.37%)	0.00146553	0.0067306	ko04075	Unigene32936_Zhong-531, Unigene18426_Zhong-531, Unigene16412_Zhong-531, Unigene14815_Zhong-531, Unigene8151_Zhong-531, Unigene44225_Zhong-531, Unigene22952_Zhong-531, Unigene43883_Zhong-531, Unigene1100_Zhong-531, CL2558.Contig1_Zhong-531, CL697.Contig2_Zhong-531, Unigene36063_Zhong-531, Unigene31927_Zhong-531, Unigene35882_Zhong-531, Unigene32419_Zhong-531, Unigene42872_Zhong-531, Unigene8695_Zh…
28	Sphingolipid metabolism	26 (0.7%)	121 (0.39%)	0.00182742	0.00809284	ko00600	CL1462.Contig1_Zhong-531, CL7236.Contig2_Zhong-531, Unigene27280_Zhong-531, Unigene30135_Zhong-531, Unigene31768_Zhong-531, CL3852.Contig2_Zhong-531, CL1462.Contig2_Zhong-531, Unigene25853_Zhong-531, Unigene29700_Zhong-531, CL7236.Contig1_Zhong-531, Unigene52937_Zhong-531, Unigene38650_Zhong-531, CL3039.Contig2_Zhong-531, CL1462.Contig4_Zhong-531, Unigene43479_Zhong-531, CL7359.Contig2_Zhong-531,…
29	Flavonoid biosynthesis	36 (0.97%)	186 (0.6%)	0.00205214	0.00868347	ko00941	Unigene38390_Zhong-531, CL6516.Contig1_Zhong-531, CL522.Contig1_Zhong-531, Unigene23940_Zhong-531, Unigene48112_Zhong-531, Unigene38264_Zhong-531, CL6521.Contig1_Zhong-531, CL4338.Contig1_Zhong-531, Unigene49763_Zhong-531, Unigene8699_Zhong-531, Unigene22131_Zhong-531, CL6082.Contig2_Zhong-531, Unigene23939_Zhong-531, CL5657.Contig2_Zhong-531, Unigene21162_Zhong-531, Unigene51620_Zhong-531, CL867…
30	Circadian rhythm - mammal	15 (0.4%)	57 (0.18%)	0.00212721	0.00868347	ko04710	Unigene34188_Zhong-531, CL615.Contig2_Zhong-531, Unigene30851_Zhong-531, CL1002.Contig2_Zhong-531, Unigene30849_Zhong-531, Unigene34966_Zhong-531, CL4626.Contig2_Zhong-531, Unigene30850_Zhong-531, CL4626.Contig1_Zhong-531, Unigene31641_Zhong-531, CL5409.Contig1_Zhong-531, Unigene8067_Zhong-531, Unigene34965_Zhong-531, CL3307.Contig1_Zhong-531, CL2792.Contig1_Zhong-531
31	Stilbenoid, diarylheptanoid and gingerol biosynthesis	33 (0.89%)	167 (0.53%)	0.00217087	0.00868347	ko00945	Unigene37536_Zhong-531, CL4352.Contig1_Zhong-531, Unigene33839_Zhong-531, Unigene38264_Zhong-531, Unigene30296_Zhong-531, Unigene34339_Zhong-531, CL6521.Contig1_Zhong-531, Unigene8011_Zhong-531, Unigene43818_Zhong-531, Unigene23580_Zhong-531, Unigene33838_Zhong-531, CL1626.Contig1_Zhong-531, Unigene7225_Zhong-531, CL2015.Contig2_Zhong-531, CL7233.Contig2_Zhong-531, CL867.Contig4_Zhong-531, CL1263…
32	Flavone and flavonol biosynthesis	19 (0.51%)	83 (0.27%)	0.00340617	0.0131989	ko00944	CL6521.Contig1_Zhong-531, Unigene23923_Zhong-531, Unigene46770_Zhong-531, Unigene11395_Zhong-531, Unigene23502_Zhong-531, Unigene21162_Zhong-531, CL867.Contig4_Zhong-531, Unigene25069_Zhong-531, CL867.Contig2_Zhong-531, Unigene33583_Zhong-531, Unigene51151_Zhong-531, CL867.Contig3_Zhong-531, Unigene30478_Zhong-531, Unigene30482_Zhong-531, Unigene35002_Zhong-531, Unigene15329_Zhong-531, Unigene250…
33	Indole alkaloid biosynthesis	8 (0.22%)	23 (0.07%)	0.00366575	0.0137743	ko00901	Unigene45583_Zhong-531, Unigene33318_Zhong-531, Unigene8910_Zhong-531, Unigene9771_Zhong-531, Unigene1040_Zhong-531, Unigene11445_Zhong-531, Unigene45593_Zhong-531, Unigene28480_Zhong-531
34	Butanoate metabolism	17 (0.46%)	72 (0.23%)	0.00388221	0.0141586	ko00650	CL6357.Contig1_Zhong-531, Unigene22658_Zhong-531, Unigene41174_Zhong-531, CL444.Contig3_Zhong-531, Unigene16830_Zhong-531, Unigene34610_Zhong-531, Unigene34612_Zhong-531, Unigene34613_Zhong-531, Unigene22659_Zhong-531, Unigene33109_Zhong-531, Unigene33007_Zhong-531, Unigene31249_Zhong-531, CL319.Contig4_Zhong-531, Unigene29016_Zhong-531, Unigene34609_Zhong-531, Unigene29159_Zhong-531, Unigene4117…
35	Tryptophan metabolism	22 (0.59%)	104 (0.33%)	0.00479065	0.0169726	ko00380	Unigene22279_Zhong-531, CL5832.Contig1_Zhong-531, Unigene26988_Zhong-531, CL1626.Contig1_Zhong-531, Unigene13349_Zhong-531, CL5636.Contig1_Zhong-531, Unigene34610_Zhong-531, Unigene34612_Zhong-531, Unigene26987_Zhong-531, Unigene37532_Zhong-531, Unigene34613_Zhong-531, Unigene15076_Zhong-531, Unigene33109_Zhong-531, Unigene41117_Zhong-531, Unigene41122_Zhong-531, Unigene11894_Zhong-531, Unigene32…
36	Caffeine metabolism	4 (0.11%)	7 (0.02%)	0.00513453	0.0176856	ko00232	Unigene43216_Zhong-531, Unigene43214_Zhong-531, Unigene43213_Zhong-531, Unigene43217_Zhong-531
37	Pentose phosphate pathway	48 (1.3%)	284 (0.91%)	0.00730234	0.0244727	ko00030	Unigene36597_Zhong-531, Unigene8873_Zhong-531, Unigene10081_Zhong-531, CL2220.Contig3_Zhong-531, Unigene27228_Zhong-531, Unigene30131_Zhong-531, Unigene6822_Zhong-531, Unigene38372_Zhong-531, Unigene34608_Zhong-531, Unigene23524_Zhong-531, Unigene31954_Zhong-531, Unigene46586_Zhong-531, Unigene1363_Zhong-531, CL7152.Contig3_Zhong-531, Unigene29555_Zhong-531, CL1537.Contig1_Zhong-531, Unigene13425…
38	Fatty acid elongation	21 (0.57%)	103 (0.33%)	0.00887702	0.0289671	ko00062	CL1134.Contig4_Zhong-531, Unigene6608_Zhong-531, Unigene44018_Zhong-531, CL1285.Contig2_Zhong-531, Unigene18470_Zhong-531, CL1134.Contig2_Zhong-531, CL1058.Contig2_Zhong-531, CL1134.Contig5_Zhong-531, CL1285.Contig3_Zhong-531, Unigene18469_Zhong-531, Unigene9222_Zhong-531, Unigene22015_Zhong-531, CL4978.Contig2_Zhong-531, CL4099.Contig2_Zhong-531, Unigene7659_Zhong-531, Unigene7365_Zhong-531, Uni…
39	Fructose and mannose metabolism	50 (1.35%)	306 (0.98%)	0.0118365	0.0376339	ko00051	Unigene36597_Zhong-531, Unigene8873_Zhong-531, Unigene10081_Zhong-531, CL2032.Contig2_Zhong-531, CL6516.Contig1_Zhong-531, CL2220.Contig3_Zhong-531, Unigene27228_Zhong-531, Unigene30131_Zhong-531, Unigene6822_Zhong-531, Unigene38372_Zhong-531, Unigene34608_Zhong-531, Unigene48112_Zhong-531, Unigene23524_Zhong-531, CL4338.Contig1_Zhong-531, Unigene31954_Zhong-531, Unigene46586_Zhong-531, Unigene86…
40	Synthesis and degradation of ketone bodies	7 (0.19%)	24 (0.08%)	0.0182636	0.0566172	ko00072	Unigene34610_Zhong-531, Unigene34612_Zhong-531, Unigene34613_Zhong-531, Unigene33109_Zhong-531, Unigene31249_Zhong-531, CL319.Contig4_Zhong-531, Unigene34609_Zhong-531
41	Glycerolipid metabolism	31 (0.84%)	179 (0.57%)	0.0195635	0.0591675	ko00561	CL1040.Contig1_Zhong-531, CL6516.Contig1_Zhong-531, Unigene36919_Zhong-531, Unigene48112_Zhong-531, Unigene30135_Zhong-531, CL4338.Contig1_Zhong-531, Unigene37138_Zhong-531, Unigene8699_Zhong-531, Unigene38302_Zhong-531, Unigene36918_Zhong-531, Unigene29700_Zhong-531, Unigene19446_Zhong-531, CL5636.Contig1_Zhong-531, Unigene51620_Zhong-531, Unigene31970_Zhong-531, Unigene487_Zhong-531, Unigene400…
42	Fatty acid metabolism	21 (0.57%)	111 (0.36%)	0.0201367	0.0594511	ko00071	Unigene39387_Zhong-531, Unigene763_Zhong-531, Unigene41674_Zhong-531, CL409.Contig1_Zhong-531, CL5636.Contig1_Zhong-531, Unigene34610_Zhong-531, Unigene32702_Zhong-531, Unigene34612_Zhong-531, Unigene34613_Zhong-531, Unigene19466_Zhong-531, Unigene15076_Zhong-531, Unigene33109_Zhong-531, Unigene31519_Zhong-531, CL2846.Contig2_Zhong-531, CL1904.Contig1_Zhong-531, Unigene39386_Zhong-531, Unigene180…
43	Glycosphingolipid biosynthesis - globo series	8 (0.22%)	31 (0.1%)	0.0249672	0.0719984	ko00603	Unigene37130_Zhong-531, Unigene30135_Zhong-531, Unigene15711_Zhong-531, Unigene29700_Zhong-531, Unigene37639_Zhong-531, Unigene7498_Zhong-531, Unigene24141_Zhong-531, Unigene37638_Zhong-531
44	Glutathione metabolism	30 (0.81%)	179 (0.57%)	0.0319444	0.0900253	ko00480	CL7175.Contig2_Zhong-531, Unigene22196_Zhong-531, Unigene41130_Zhong-531, CL1668.Contig2_Zhong-531, CL2625.Contig5_Zhong-531, CL5535.Contig2_Zhong-531, CL2555.Contig1_Zhong-531, Unigene13690_Zhong-531, Unigene18439_Zhong-531, Unigene30943_Zhong-531, CL7113.Contig1_Zhong-531, Unigene29963_Zhong-531, CL2625.Contig1_Zhong-531, Unigene18438_Zhong-531, Unigene13586_Zhong-531, Unigene8937_Zhong-531, Un…
45	DNA replication	33 (0.89%)	201 (0.64%)	0.0331653	0.0913889	ko03030	Unigene45134_Zhong-531, Unigene50303_Zhong-531, CL4966.Contig1_Zhong-531, Unigene50794_Zhong-531, Unigene45583_Zhong-531, Unigene22608_Zhong-531, Unigene45122_Zhong-531, Unigene48579_Zhong-531, Unigene32753_Zhong-531, Unigene20759_Zhong-531, Unigene22607_Zhong-531, Unigene16113_Zhong-531, Unigene53311_Zhong-531, Unigene22993_Zhong-531, Unigene52401_Zhong-531, Unigene25311_Zhong-531, Unigene22609_…
46	Peroxisome	35 (0.94%)	219 (0.7%)	0.0409569	0.110406	ko04146	Unigene32014_Zhong-531, Unigene39387_Zhong-531, Unigene13911_Zhong-531, Unigene7286_Zhong-531, Unigene18220_Zhong-531, Unigene12006_Zhong-531, Unigene41674_Zhong-531, CL4018.Contig2_Zhong-531, Unigene30422_Zhong-531, CL4417.Contig1_Zhong-531, Unigene32016_Zhong-531, Unigene32702_Zhong-531, Unigene19466_Zhong-531, Unigene29963_Zhong-531, Unigene43216_Zhong-531, Unigene32018_Zhong-531, Unigene31519…
47	Nitrogen metabolism	20 (0.54%)	113 (0.36%)	0.0432535	0.114115	ko00910	Unigene222_Zhong-531, Unigene19623_Zhong-531, Unigene36072_Zhong-531, Unigene25867_Zhong-531, CL6817.Contig2_Zhong-531, CL2591.Contig2_Zhong-531, CL5437.Contig2_Zhong-531, Unigene7589_Zhong-531, CL3526.Contig1_Zhong-531, Unigene25230_Zhong-531, CL4793.Contig1_Zhong-531, Unigene31505_Zhong-531, CL1300.Contig2_Zhong-531, CL5437.Contig1_Zhong-531, Unigene1348_Zhong-531, Unigene17100_Zhong-531, Unige…
48	Alanine, aspartate and glutamate metabolism	23 (0.62%)	136 (0.44%)	0.0502544	0.129824	ko00250	Unigene222_Zhong-531, CL6357.Contig1_Zhong-531, Unigene41174_Zhong-531, Unigene5278_Zhong-531, Unigene19623_Zhong-531, Unigene16575_Zhong-531, Unigene47476_Zhong-531, CL6817.Contig2_Zhong-531, CL5437.Contig2_Zhong-531, CL3526.Contig1_Zhong-531, CL4793.Contig1_Zhong-531, Unigene31505_Zhong-531, Unigene35328_Zhong-531, CL1300.Contig2_Zhong-531, CL5437.Contig1_Zhong-531, Unigene17100_Zhong-531, Unig…
49	Citrate cycle (TCA cycle)	27 (0.73%)	171 (0.55%)	0.074059	0.187415	ko00020	Unigene44873_Zhong-531, CL2261.Contig3_Zhong-531, Unigene38980_Zhong-531, Unigene44885_Zhong-531, Unigene24767_Zhong-531, CL444.Contig3_Zhong-531, Unigene16830_Zhong-531, CL4597.Contig1_Zhong-531, CL1019.Contig2_Zhong-531, Unigene47955_Zhong-531, CL767.Contig1_Zhong-531, Unigene8216_Zhong-531, Unigene22493_Zhong-531, Unigene8840_Zhong-531, Unigene29963_Zhong-531, Unigene34563_Zhong-531, Unigene33…
50	Sulfur metabolism	13 (0.35%)	72 (0.23%)	0.0796461	0.197522	ko00920	Unigene26327_Zhong-531, CL49.Contig2_Zhong-531, Unigene6609_Zhong-531, Unigene26988_Zhong-531, Unigene15255_Zhong-531, Unigene21944_Zhong-531, CL571.Contig1_Zhong-531, Unigene36102_Zhong-531, Unigene21946_Zhong-531, Unigene23614_Zhong-531, Unigene39321_Zhong-531, Unigene26328_Zhong-531, Unigene23615_Zhong-531
51	Isoflavonoid biosynthesis	12 (0.32%)	68 (0.22%)	0.102544	0.249323	ko00943	Unigene38891_Zhong-531, Unigene32764_Zhong-531, CL1626.Contig1_Zhong-531, Unigene24224_Zhong-531, Unigene40621_Zhong-531, Unigene12940_Zhong-531, Unigene32762_Zhong-531, Unigene40622_Zhong-531, Unigene24225_Zhong-531, Unigene19680_Zhong-531, Unigene38890_Zhong-531, CL1626.Contig2_Zhong-531
52	alpha-Linolenic acid metabolism	22 (0.59%)	141 (0.45%)	0.108761	0.259353	ko00592	Unigene50245_Zhong-531, Unigene763_Zhong-531, Unigene19293_Zhong-531, Unigene37138_Zhong-531, Unigene5196_Zhong-531, Unigene41674_Zhong-531, Unigene29311_Zhong-531, Unigene16843_Zhong-531, Unigene32702_Zhong-531, Unigene16844_Zhong-531, Unigene19466_Zhong-531, CL1776.Contig2_Zhong-531, Unigene31519_Zhong-531, Unigene37137_Zhong-531, CL2846.Contig2_Zhong-531, Unigene803_Zhong-531, Unigene15243_Zho…
53	Regulation of autophagy	21 (0.57%)	135 (0.43%)	0.11766	0.275281	ko04140	Unigene1100_Zhong-531, CL1959.Contig1_Zhong-531, CL2429.Contig4_Zhong-531, CL2490.Contig1_Zhong-531, Unigene32172_Zhong-531, Unigene24978_Zhong-531, Unigene1246_Zhong-531, Unigene19738_Zhong-531, Unigene39128_Zhong-531, Unigene24075_Zhong-531, CL3042.Contig1_Zhong-531, Unigene32169_Zhong-531, Unigene28548_Zhong-531, Unigene14352_Zhong-531, Unigene26847_Zhong-531, Unigene38135_Zhong-531, Unigene19…
54	Anthocyanin biosynthesis	3 (0.08%)	12 (0.04%)	0.162471	0.366299	ko00942	Unigene23923_Zhong-531, Unigene11395_Zhong-531, Unigene33583_Zhong-531
55	Biotin metabolism	3 (0.08%)	12 (0.04%)	0.162471	0.366299	ko00780	Unigene40380_Zhong-531, CL4783.Contig1_Zhong-531, CL4783.Contig2_Zhong-531
56	Cyanoamino acid metabolism	30 (0.81%)	211 (0.68%)	0.168585	0.373295	ko00460	CL2323.Contig2_Zhong-531, Unigene17142_Zhong-531, CL4625.Contig2_Zhong-531, CL941.Contig2_Zhong-531, Unigene45774_Zhong-531, Unigene8011_Zhong-531, CL1626.Contig1_Zhong-531, Unigene35194_Zhong-531, Unigene7225_Zhong-531, CL938.Contig1_Zhong-531, Unigene39900_Zhong-531, CL7207.Contig2_Zhong-531, Unigene7590_Zhong-531, Unigene1169_Zhong-531, Unigene1105_Zhong-531, Unigene40159_Zhong-531, Unigene457…
57	Ubiquitin mediated proteolysis	67 (1.81%)	505 (1.62%)	0.178662	0.388668	ko04120	Unigene34188_Zhong-531, Unigene14815_Zhong-531, CL3578.Contig2_Zhong-531, Unigene39298_Zhong-531, Unigene44091_Zhong-531, CL3862.Contig2_Zhong-531, Unigene42656_Zhong-531, Unigene42553_Zhong-531, CL1002.Contig2_Zhong-531, Unigene39131_Zhong-531, Unigene30979_Zhong-531, CL3827.Contig1_Zhong-531, Unigene34966_Zhong-531, CL4626.Contig2_Zhong-531, Unigene41435_Zhong-531, Unigene38733_Zhong-531, CL167…
58	Steroid biosynthesis	17 (0.46%)	116 (0.37%)	0.210815	0.450707	ko00100	Unigene33431_Zhong-531, Unigene37138_Zhong-531, Unigene28319_Zhong-531, CL5084.Contig3_Zhong-531, Unigene24598_Zhong-531, Unigene33386_Zhong-531, Unigene35466_Zhong-531, Unigene37137_Zhong-531, Unigene34916_Zhong-531, Unigene46182_Zhong-531, CL5493.Contig2_Zhong-531, CL6764.Contig2_Zhong-531, Unigene28508_Zhong-531, CL2100.Contig2_Zhong-531, Unigene31492_Zhong-531, Unigene33387_Zhong-531, Unigene…
59	Diterpenoid biosynthesis	15 (0.4%)	102 (0.33%)	0.22499	0.467141	ko00904	Unigene38891_Zhong-531, Unigene23224_Zhong-531, CL839.Contig2_Zhong-531, CL1626.Contig1_Zhong-531, Unigene7225_Zhong-531, Unigene20901_Zhong-531, Unigene23225_Zhong-531, Unigene19241_Zhong-531, Unigene23223_Zhong-531, Unigene19885_Zhong-531, Unigene11579_Zhong-531, Unigene19240_Zhong-531, Unigene34338_Zhong-531, Unigene38890_Zhong-531, CL1626.Contig2_Zhong-531
60	Protein processing in endoplasmic reticulum	94 (2.54%)	734 (2.35%)	0.226036	0.467141	ko04141	Unigene34188_Zhong-531, Unigene7412_Zhong-531, CL7361.Contig2_Zhong-531, CL6940.Contig2_Zhong-531, Unigene29274_Zhong-531, Unigene44091_Zhong-531, CL935.Contig2_Zhong-531, CL6722.Contig3_Zhong-531, CL1002.Contig2_Zhong-531, Unigene25512_Zhong-531, Unigene39131_Zhong-531, Unigene41141_Zhong-531, Unigene47313_Zhong-531, CL1336.Contig2_Zhong-531, Unigene38334_Zhong-531, Unigene34966_Zhong-531, Unige…
61	Oxidative phosphorylation	47 (1.27%)	363 (1.16%)	0.281836	0.572912	ko00190	Unigene35007_Zhong-531, CL7317.Contig2_Zhong-531, Unigene35008_Zhong-531, Unigene26264_Zhong-531, Unigene37145_Zhong-531, Unigene23448_Zhong-531, CL7339.Contig2_Zhong-531, Unigene16314_Zhong-531, Unigene1219_Zhong-531, Unigene923_Zhong-531, Unigene48919_Zhong-531, CL1280.Contig2_Zhong-531, Unigene49835_Zhong-531, Unigene12940_Zhong-531, Unigene15846_Zhong-531, Unigene277_Zhong-531, Unigene7700_Zh…
62	Photosynthesis - antenna proteins	3 (0.08%)	16 (0.05%)	0.29339	0.586781	ko00196	Unigene8453_Zhong-531, Unigene8620_Zhong-531, CL7301.Contig1_Zhong-531
63	Glucosinolate biosynthesis	7 (0.19%)	47 (0.15%)	0.320903	0.624004	ko00966	Unigene22279_Zhong-531, Unigene26988_Zhong-531, Unigene26987_Zhong-531, Unigene37532_Zhong-531, Unigene11894_Zhong-531, Unigene34338_Zhong-531, Unigene27767_Zhong-531
64	Lysine degradation	14 (0.38%)	102 (0.33%)	0.322067	0.624004	ko00310	CL5636.Contig1_Zhong-531, Unigene34610_Zhong-531, Unigene47955_Zhong-531, Unigene34612_Zhong-531, Unigene8216_Zhong-531, Unigene34613_Zhong-531, Unigene22493_Zhong-531, Unigene8840_Zhong-531, Unigene15076_Zhong-531, Unigene33109_Zhong-531, Unigene42730_Zhong-531, Unigene32922_Zhong-531, Unigene34609_Zhong-531, Unigene31361_Zhong-531
65	Zeatin biosynthesis	17 (0.46%)	127 (0.41%)	0.335497	0.640026	ko00908	Unigene19321_Zhong-531, CL7016.Contig3_Zhong-531, Unigene46770_Zhong-531, Unigene23502_Zhong-531, Unigene25069_Zhong-531, Unigene33583_Zhong-531, Unigene25774_Zhong-531, CL3128.Contig2_Zhong-531, Unigene51151_Zhong-531, Unigene35002_Zhong-531, Unigene15329_Zhong-531, Unigene35784_Zhong-531, Unigene25068_Zhong-531, CL6237.Contig1_Zhong-531, Unigene17803_Zhong-531, Unigene46626_Zhong-531, CL2362.Co…
66	Terpenoid backbone biosynthesis	18 (0.49%)	139 (0.44%)	0.382946	0.719475	ko00900	CL2479.Contig2_Zhong-531, Unigene38240_Zhong-531, Unigene29336_Zhong-531, Unigene29338_Zhong-531, CL2098.Contig2_Zhong-531, Unigene38242_Zhong-531, Unigene32095_Zhong-531, Unigene34610_Zhong-531, Unigene34612_Zhong-531, Unigene34613_Zhong-531, Unigene33109_Zhong-531, Unigene8422_Zhong-531, CL319.Contig4_Zhong-531, CL3624.Contig1_Zhong-531, Unigene34609_Zhong-531, Unigene32096_Zhong-531, Unigene10…
67	Monoterpenoid biosynthesis	3 (0.08%)	19 (0.06%)	0.395609	0.732172	ko00902	Unigene40313_Zhong-531, Unigene49568_Zhong-531, CL4261.Contig1_Zhong-531
68	Riboflavin metabolism	6 (0.16%)	43 (0.14%)	0.402377	0.733746	ko00740	Unigene28319_Zhong-531, Unigene7388_Zhong-531, Unigene29271_Zhong-531, Unigene23781_Zhong-531, Unigene1490_Zhong-531, Unigene29727_Zhong-531
69	Glyoxylate and dicarboxylate metabolism	19 (0.51%)	155 (0.5%)	0.475675	0.854837	ko00630	CL747.Contig3_Zhong-531, Unigene38980_Zhong-531, Unigene25867_Zhong-531, Unigene26210_Zhong-531, CL4597.Contig1_Zhong-531, CL4018.Contig2_Zhong-531, CL1019.Contig2_Zhong-531, Unigene34610_Zhong-531, Unigene7590_Zhong-531, Unigene34612_Zhong-531, Unigene34613_Zhong-531, Unigene33109_Zhong-531, Unigene32135_Zhong-531, Unigene35328_Zhong-531, Unigene32134_Zhong-531, CL2538.Contig1_Zhong-531, CL1899.…
70	Phosphatidylinositol signaling system	30 (0.81%)	249 (0.8%)	0.492409	0.872267	ko04070	Unigene38565_Zhong-531, CL1040.Contig1_Zhong-531, Unigene26327_Zhong-531, Unigene34772_Zhong-531, Unigene45_Zhong-531, CL503.Contig1_Zhong-531, Unigene38976_Zhong-531, Unigene6126_Zhong-531, CL503.Contig2_Zhong-531, Unigene33088_Zhong-531, Unigene27567_Zhong-531, Unigene7993_Zhong-531, Unigene38975_Zhong-531, Unigene5331_Zhong-531, Unigene487_Zhong-531, Unigene40091_Zhong-531, Unigene5328_Zhong-5…
71	Inositol phosphate metabolism	23 (0.62%)	195 (0.62%)	0.544275	0.938772	ko00562	Unigene38565_Zhong-531, Unigene26327_Zhong-531, Unigene39550_Zhong-531, Unigene45_Zhong-531, CL503.Contig1_Zhong-531, Unigene18418_Zhong-531, Unigene38976_Zhong-531, Unigene6126_Zhong-531, Unigene39556_Zhong-531, CL503.Contig2_Zhong-531, Unigene33088_Zhong-531, Unigene27567_Zhong-531, Unigene38975_Zhong-531, Unigene5331_Zhong-531, Unigene39555_Zhong-531, Unigene39554_Zhong-531, Unigene39548_Zhong…
72	beta-Alanine metabolism	10 (0.27%)	84 (0.27%)	0.545093	0.938772	ko00410	CL6357.Contig1_Zhong-531, Unigene22196_Zhong-531, Unigene41174_Zhong-531, Unigene7801_Zhong-531, Unigene18418_Zhong-531, CL5636.Contig1_Zhong-531, Unigene15076_Zhong-531, Unigene32922_Zhong-531, Unigene29159_Zhong-531, Unigene41175_Zhong-531
73	Plant-pathogen interaction	207 (5.59%)	1760 (5.63%)	0.563587	0.957326	ko04626	Unigene19585_Zhong-531, Unigene40696_Zhong-531, Unigene8151_Zhong-531, Unigene8693_Zhong-531, CL2657.Contig2_Zhong-531, Unigene44503_Zhong-531, Unigene43883_Zhong-531, Unigene18675_Zhong-531, Unigene41957_Zhong-531, Unigene14161_Zhong-531, Unigene41245_Zhong-531, Unigene34790_Zhong-531, Unigene41187_Zhong-531, Unigene24325_Zhong-531, Unigene35882_Zhong-531, Unigene39095_Zhong-531, Unigene42326_Zh…
74	Linoleic acid metabolism	6 (0.16%)	51 (0.16%)	0.572766	0.959771	ko00591	Unigene37138_Zhong-531, Unigene16843_Zhong-531, Unigene16844_Zhong-531, Unigene37137_Zhong-531, Unigene15243_Zhong-531, CL4759.Contig2_Zhong-531
75	Tyrosine metabolism	12 (0.32%)	104 (0.33%)	0.58563	0.968242	ko00350	Unigene35807_Zhong-531, Unigene43295_Zhong-531, Unigene24236_Zhong-531, Unigene48379_Zhong-531, Unigene23611_Zhong-531, Unigene10740_Zhong-531, CL409.Contig1_Zhong-531, Unigene48546_Zhong-531, Unigene35635_Zhong-531, Unigene1194_Zhong-531, Unigene18039_Zhong-531, Unigene18818_Zhong-531
76	Sesquiterpenoid and triterpenoid biosynthesis	4 (0.11%)	35 (0.11%)	0.609224	0.981087	ko00909	CL4706.Contig1_Zhong-531, CL2098.Contig2_Zhong-531, Unigene40561_Zhong-531, Unigene8422_Zhong-531
77	Taurine and hypotaurine metabolism	4 (0.11%)	35 (0.11%)	0.609224	0.981087	ko00430	CL6357.Contig1_Zhong-531, Unigene41174_Zhong-531, Unigene29159_Zhong-531, Unigene41175_Zhong-531
78	Isoquinoline alkaloid biosynthesis	4 (0.11%)	37 (0.12%)	0.653956	1	ko00950	Unigene43295_Zhong-531, Unigene24236_Zhong-531, Unigene48379_Zhong-531, Unigene35635_Zhong-531
79	Valine, leucine and isoleucine biosynthesis	7 (0.19%)	66 (0.21%)	0.680063	1	ko00290	CL444.Contig3_Zhong-531, Unigene16830_Zhong-531, Unigene46543_Zhong-531, Unigene13610_Zhong-531, Unigene33007_Zhong-531, Unigene45755_Zhong-531, Unigene29016_Zhong-531
80	One carbon pool by folate	5 (0.13%)	48 (0.15%)	0.687656	1	ko00670	Unigene30723_Zhong-531, Unigene7590_Zhong-531, Unigene16891_Zhong-531, Unigene25230_Zhong-531, Unigene30724_Zhong-531
81	Ubiquinone and other terpenoid-quinone biosynthesis	13 (0.35%)	122 (0.39%)	0.700819	1	ko00130	Unigene46046_Zhong-531, Unigene23611_Zhong-531, Unigene10740_Zhong-531, Unigene29311_Zhong-531, Unigene25951_Zhong-531, Unigene43650_Zhong-531, Unigene25952_Zhong-531, Unigene35442_Zhong-531, CL4064.Contig1_Zhong-531, Unigene49366_Zhong-531, Unigene2687_Zhong-531, Unigene1194_Zhong-531, Unigene32623_Zhong-531
82	Base excision repair	15 (0.4%)	146 (0.47%)	0.760018	1	ko03410	CL4966.Contig1_Zhong-531, CL431.Contig2_Zhong-531, Unigene23667_Zhong-531, Unigene8836_Zhong-531, CL431.Contig1_Zhong-531, Unigene26551_Zhong-531, Unigene46114_Zhong-531, Unigene7398_Zhong-531, Unigene47506_Zhong-531, Unigene8777_Zhong-531, CL4695.Contig3_Zhong-531, Unigene46271_Zhong-531, Unigene32132_Zhong-531, Unigene8230_Zhong-531, Unigene40193_Zhong-531
83	Carbon fixation in photosynthetic organisms	22 (0.59%)	211 (0.68%)	0.770638	1	ko00710	Unigene36597_Zhong-531, CL747.Contig3_Zhong-531, Unigene33224_Zhong-531, CL726.Contig1_Zhong-531, Unigene27228_Zhong-531, Unigene16575_Zhong-531, Unigene33225_Zhong-531, CL1973.Contig1_Zhong-531, CL4597.Contig1_Zhong-531, CL7152.Contig3_Zhong-531, CL1019.Contig2_Zhong-531, Unigene29929_Zhong-531, CL2451.Contig1_Zhong-531, CL394.Contig1_Zhong-531, Unigene36598_Zhong-531, Unigene29930_Zhong-531, Un…
84	C5-Branched dibasic acid metabolism	1 (0.03%)	12 (0.04%)	0.780209	1	ko00660	Unigene29016_Zhong-531
85	Selenocompound metabolism	3 (0.08%)	34 (0.11%)	0.784986	1	ko00450	Unigene45837_Zhong-531, Unigene45839_Zhong-531, Unigene30963_Zhong-531
86	Circadian rhythm - plant	18 (0.49%)	177 (0.57%)	0.78932	1	ko04712	Unigene974_Zhong-531, Unigene22756_Zhong-531, Unigene34334_Zhong-531, Unigene38554_Zhong-531, CL7031.Contig1_Zhong-531, CL5425.Contig1_Zhong-531, Unigene36340_Zhong-531, Unigene38553_Zhong-531, Unigene12759_Zhong-531, CL7381.Contig1_Zhong-531, CL5101.Contig2_Zhong-531, CL3351.Contig4_Zhong-531, Unigene12602_Zhong-531, Unigene37537_Zhong-531, Unigene37535_Zhong-531, Unigene8131_Zhong-531, Unigene7…
87	Pantothenate and CoA biosynthesis	7 (0.19%)	76 (0.24%)	0.811802	1	ko00770	Unigene28578_Zhong-531, Unigene7801_Zhong-531, Unigene7107_Zhong-531, Unigene13610_Zhong-531, Unigene39067_Zhong-531, Unigene29016_Zhong-531, Unigene36522_Zhong-531
88	Purine metabolism	92 (2.48%)	843 (2.7%)	0.819364	1	ko00230	Unigene18066_Zhong-531, Unigene42334_Zhong-531, Unigene33224_Zhong-531, Unigene23493_Zhong-531, Unigene18778_Zhong-531, CL7027.Contig1_Zhong-531, CL6438.Contig1_Zhong-531, Unigene37912_Zhong-531, Unigene5807_Zhong-531, CL2823.Contig2_Zhong-531, Unigene6609_Zhong-531, Unigene25756_Zhong-531, CL1668.Contig2_Zhong-531, CL4001.Contig2_Zhong-531, CL1993.Contig1_Zhong-531, CL3447.Contig1_Zhong-531, Uni…
89	Porphyrin and chlorophyll metabolism	10 (0.27%)	106 (0.34%)	0.82112	1	ko00860	Unigene47772_Zhong-531, Unigene27338_Zhong-531, Unigene24674_Zhong-531, Unigene8910_Zhong-531, Unigene419_Zhong-531, Unigene9379_Zhong-531, Unigene38222_Zhong-531, Unigene17826_Zhong-531, CL6292.Contig1_Zhong-531, Unigene48832_Zhong-531
90	RNA polymerase	56 (1.51%)	532 (1.7%)	0.84802	1	ko03020	Unigene18066_Zhong-531, Unigene42334_Zhong-531, Unigene18778_Zhong-531, CL7027.Contig1_Zhong-531, CL6438.Contig1_Zhong-531, Unigene37912_Zhong-531, Unigene5807_Zhong-531, CL2823.Contig2_Zhong-531, Unigene25756_Zhong-531, CL4001.Contig2_Zhong-531, CL1993.Contig1_Zhong-531, Unigene44778_Zhong-531, Unigene26814_Zhong-531, Unigene28693_Zhong-531, Unigene1455_Zhong-531, CL315.Contig4_Zhong-531, CL3511…
91	Protein export	12 (0.32%)	129 (0.41%)	0.851101	1	ko03060	Unigene47313_Zhong-531, Unigene38334_Zhong-531, Unigene38335_Zhong-531, Unigene38328_Zhong-531, Unigene25806_Zhong-531, Unigene20731_Zhong-531, Unigene38331_Zhong-531, Unigene5297_Zhong-531, Unigene15443_Zhong-531, Unigene38330_Zhong-531, Unigene47347_Zhong-531, CL3926.Contig2_Zhong-531
92	Glycerophospholipid metabolism	352 (9.5%)	3115 (9.97%)	0.852367	1	ko00564	CL627.Contig1_Zhong-531, CL6890.Contig2_Zhong-531, CL1040.Contig1_Zhong-531, Unigene36512_Zhong-531, Unigene11201_Zhong-531, CL4673.Contig2_Zhong-531, Unigene13663_Zhong-531, Unigene39244_Zhong-531, Unigene46254_Zhong-531, Unigene50245_Zhong-531, Unigene28080_Zhong-531, CL4506.Contig1_Zhong-531, Unigene24983_Zhong-531, Unigene47404_Zhong-531, Unigene12040_Zhong-531, Unigene44742_Zhong-531, Unigen…
93	Folate biosynthesis	3 (0.08%)	40 (0.13%)	0.86867	1	ko00790	Unigene26941_Zhong-531, Unigene26940_Zhong-531, CL2648.Contig2_Zhong-531
94	Arachidonic acid metabolism	3 (0.08%)	41 (0.13%)	0.879409	1	ko00590	Unigene37138_Zhong-531, Unigene37137_Zhong-531, CL4759.Contig2_Zhong-531
95	Non-homologous end-joining	3 (0.08%)	41 (0.13%)	0.879409	1	ko03450	CL4966.Contig1_Zhong-531, Unigene45545_Zhong-531, Unigene27312_Zhong-531
96	Lysine biosynthesis	3 (0.08%)	42 (0.13%)	0.889359	1	ko00300	Unigene30688_Zhong-531, CL5879.Contig1_Zhong-531, CL2005.Contig2_Zhong-531
97	Benzoxazinoid biosynthesis	4 (0.11%)	54 (0.17%)	0.896587	1	ko00402	Unigene38891_Zhong-531, CL1263.Contig1_Zhong-531, Unigene15135_Zhong-531, Unigene38890_Zhong-531
98	Sulfur relay system	2 (0.05%)	31 (0.1%)	0.896821	1	ko04122	Unigene14913_Zhong-531, CL2648.Contig2_Zhong-531
99	SNARE interactions in vesicular transport	6 (0.16%)	77 (0.25%)	0.906731	1	ko04130	Unigene39066_Zhong-531, Unigene46_Zhong-531, CL6920.Contig1_Zhong-531, Unigene29544_Zhong-531, Unigene39067_Zhong-531, Unigene29543_Zhong-531
100	Histidine metabolism	3 (0.08%)	44 (0.14%)	0.907078	1	ko00340	CL5636.Contig1_Zhong-531, Unigene15076_Zhong-531, Unigene32922_Zhong-531
101	Arginine and proline metabolism	15 (0.4%)	169 (0.54%)	0.911444	1	ko00330	Unigene222_Zhong-531, Unigene42490_Zhong-531, Unigene22196_Zhong-531, CL5636.Contig1_Zhong-531, Unigene42495_Zhong-531, Unigene23901_Zhong-531, Unigene15076_Zhong-531, CL1516.Contig1_Zhong-531, Unigene32182_Zhong-531, CL4793.Contig1_Zhong-531, CL1516.Contig2_Zhong-531, Unigene32922_Zhong-531, Unigene577_Zhong-531, Unigene42493_Zhong-531, Unigene42491_Zhong-531
102	Natural killer cell mediated cytotoxicity	6 (0.16%)	78 (0.25%)	0.912932	1	ko04650	Unigene49811_Zhong-531, Unigene50124_Zhong-531, CL449.Contig5_Zhong-531, Unigene8936_Zhong-531, CL449.Contig2_Zhong-531, Unigene41752_Zhong-531
103	Ether lipid metabolism	323 (8.72%)	2924 (9.36%)	0.928505	1	ko00565	CL627.Contig1_Zhong-531, CL6890.Contig2_Zhong-531, Unigene36512_Zhong-531, Unigene11201_Zhong-531, CL4673.Contig2_Zhong-531, Unigene13663_Zhong-531, Unigene39244_Zhong-531, Unigene46254_Zhong-531, Unigene28080_Zhong-531, CL4506.Contig1_Zhong-531, Unigene24983_Zhong-531, Unigene47404_Zhong-531, Unigene12040_Zhong-531, Unigene44742_Zhong-531, Unigene44489_Zhong-531, Unigene7709_Zhong-531, CL7027.Co…
104	Brassinosteroid biosynthesis	6 (0.16%)	81 (0.26%)	0.929432	1	ko00905	Unigene19321_Zhong-531, CL7093.Contig1_Zhong-531, Unigene43664_Zhong-531, CL3128.Contig2_Zhong-531, Unigene35784_Zhong-531, Unigene17803_Zhong-531
105	Pyrimidine metabolism	79 (2.13%)	779 (2.49%)	0.942848	1	ko00240	Unigene18066_Zhong-531, Unigene42334_Zhong-531, Unigene18778_Zhong-531, CL7027.Contig1_Zhong-531, CL6438.Contig1_Zhong-531, Unigene37912_Zhong-531, CL59.Contig2_Zhong-531, Unigene5807_Zhong-531, CL2823.Contig2_Zhong-531, Unigene25756_Zhong-531, CL1668.Contig2_Zhong-531, Unigene7801_Zhong-531, CL4001.Contig2_Zhong-531, CL1993.Contig1_Zhong-531, CL3447.Contig1_Zhong-531, CL3878.Contig1_Zhong-531, U…
106	Glycine, serine and threonine metabolism	13 (0.35%)	158 (0.51%)	0.944234	1	ko00260	CL2261.Contig3_Zhong-531, CL3275.Contig1_Zhong-531, Unigene7590_Zhong-531, Unigene46543_Zhong-531, CL5879.Contig1_Zhong-531, CL2261.Contig2_Zhong-531, Unigene25230_Zhong-531, Unigene24427_Zhong-531, Unigene35328_Zhong-531, CL2005.Contig2_Zhong-531, CL2261.Contig1_Zhong-531, CL5564.Contig2_Zhong-531, Unigene35327_Zhong-531
107	ABC transporters	33 (0.89%)	357 (1.14%)	0.95132	1	ko02010	Unigene39181_Zhong-531, Unigene43295_Zhong-531, Unigene41957_Zhong-531, Unigene30874_Zhong-531, Unigene20949_Zhong-531, Unigene1534_Zhong-531, Unigene41633_Zhong-531, Unigene39179_Zhong-531, Unigene21700_Zhong-531, Unigene42231_Zhong-531, Unigene24429_Zhong-531, Unigene30873_Zhong-531, Unigene42236_Zhong-531, CL3912.Contig1_Zhong-531, Unigene39178_Zhong-531, Unigene39174_Zhong-531, CL4774.Contig2…
108	Other types of O-glycan biosynthesis	2 (0.05%)	40 (0.13%)	0.959157	1	ko00514	Unigene11889_Zhong-531, Unigene14632_Zhong-531
109	Endocytosis	343 (9.26%)	3145 (10.07%)	0.96288	1	ko04144	Unigene35026_Zhong-531, Unigene38565_Zhong-531, CL627.Contig1_Zhong-531, CL6890.Contig2_Zhong-531, Unigene36512_Zhong-531, Unigene11201_Zhong-531, CL4673.Contig2_Zhong-531, Unigene13663_Zhong-531, Unigene39244_Zhong-531, Unigene46254_Zhong-531, Unigene28080_Zhong-531, CL4506.Contig1_Zhong-531, CL4209.Contig2_Zhong-531, Unigene24983_Zhong-531, Unigene47404_Zhong-531, Unigene12040_Zhong-531, Unigen…
110	Photosynthesis	8 (0.22%)	116 (0.37%)	0.971802	1	ko00195	CL4381.Contig1_Zhong-531, Unigene20733_Zhong-531, Unigene7748_Zhong-531, Unigene46177_Zhong-531, Unigene47791_Zhong-531, Unigene15774_Zhong-531, CL2876.Contig1_Zhong-531, Unigene20732_Zhong-531
111	Phenylalanine, tyrosine and tryptophan biosynthesis	7 (0.19%)	105 (0.34%)	0.972252	1	ko00400	Unigene33030_Zhong-531, Unigene24236_Zhong-531, CL5194.Contig2_Zhong-531, Unigene33029_Zhong-531, Unigene42856_Zhong-531, Unigene23737_Zhong-531, Unigene33028_Zhong-531
112	Nicotinate and nicotinamide metabolism	2 (0.05%)	44 (0.14%)	0.973286	1	ko00760	Unigene5278_Zhong-531, Unigene47476_Zhong-531
113	N-Glycan biosynthesis	7 (0.19%)	109 (0.35%)	0.979408	1	ko00510	Unigene32148_Zhong-531, CL6054.Contig2_Zhong-531, Unigene28016_Zhong-531, Unigene24690_Zhong-531, Unigene24691_Zhong-531, Unigene5120_Zhong-531, Unigene19837_Zhong-531
114	Glycosylphosphatidylinositol(GPI)-anchor biosynthesis	7 (0.19%)	117 (0.37%)	0.988882	1	ko00563	CL1643.Contig1_Zhong-531, CL4265.Contig1_Zhong-531, Unigene33508_Zhong-531, Unigene18122_Zhong-531, CL2495.Contig1_Zhong-531, Unigene15937_Zhong-531, Unigene44744_Zhong-531
115	Mismatch repair	10 (0.27%)	160 (0.51%)	0.993875	1	ko03430	Unigene45134_Zhong-531, Unigene45583_Zhong-531, Unigene45122_Zhong-531, Unigene32753_Zhong-531, Unigene53311_Zhong-531, Unigene52401_Zhong-531, Unigene25311_Zhong-531, CL4695.Contig3_Zhong-531, Unigene25312_Zhong-531, Unigene31498_Zhong-531
116	Homologous recombination	18 (0.49%)	261 (0.84%)	0.997118	1	ko03440	Unigene45134_Zhong-531, Unigene25469_Zhong-531, Unigene19665_Zhong-531, Unigene45122_Zhong-531, Unigene32753_Zhong-531, Unigene19663_Zhong-531, Unigene10308_Zhong-531, CL3652.Contig1_Zhong-531, Unigene53311_Zhong-531, Unigene16150_Zhong-531, Unigene52401_Zhong-531, Unigene25311_Zhong-531, Unigene45758_Zhong-531, Unigene45545_Zhong-531, Unigene25312_Zhong-531, Unigene27312_Zhong-531, Unigene41099_…
117	Tropane, piperidine and pyridine alkaloid biosynthesis	1 (0.03%)	49 (0.16%)	0.997951	1	ko00960	Unigene24236_Zhong-531
118	Nucleotide excision repair	23 (0.62%)	321 (1.03%)	0.997961	1	ko03420	Unigene45134_Zhong-531, CL3862.Contig2_Zhong-531, Unigene45583_Zhong-531, Unigene32160_Zhong-531, Unigene45122_Zhong-531, Unigene42553_Zhong-531, Unigene32753_Zhong-531, Unigene5313_Zhong-531, Unigene38639_Zhong-531, Unigene41674_Zhong-531, Unigene28278_Zhong-531, Unigene53311_Zhong-531, Unigene52401_Zhong-531, Unigene25311_Zhong-531, Unigene13915_Zhong-531, CL4695.Contig3_Zhong-531, Unigene46271…
119	Proteasome	6 (0.16%)	131 (0.42%)	0.998834	1	ko03050	Unigene43410_Zhong-531, CL3742.Contig2_Zhong-531, CL7194.Contig1_Zhong-531, CL7075.Contig2_Zhong-531, Unigene31420_Zhong-531, CL2508.Contig1_Zhong-531
120	Spliceosome	126 (3.4%)	1405 (4.5%)	0.999837	1	ko03040	CL1203.Contig1_Zhong-531, Unigene45968_Zhong-531, CL753.Contig2_Zhong-531, Unigene23420_Zhong-531, Unigene46046_Zhong-531, Unigene43295_Zhong-531, Unigene38795_Zhong-531, Unigene43758_Zhong-531, Unigene37862_Zhong-531, Unigene1489_Zhong-531, CL1643.Contig1_Zhong-531, Unigene7412_Zhong-531, CL726.Contig1_Zhong-531, Unigene20949_Zhong-531, CL7361.Contig2_Zhong-531, Unigene18596_Zhong-531, CL4195.Co…
121	Basal transcription factors	8 (0.22%)	181 (0.58%)	0.999856	1	ko03022	Unigene38795_Zhong-531, Unigene9059_Zhong-531, Unigene6251_Zhong-531, Unigene43329_Zhong-531, CL3150.Contig1_Zhong-531, Unigene46390_Zhong-531, Unigene24585_Zhong-531, Unigene5297_Zhong-531
122	RNA degradation	36 (0.97%)	522 (1.67%)	0.999943	1	ko03018	CL5484.Contig1_Zhong-531, Unigene40055_Zhong-531, Unigene38372_Zhong-531, CL599.Contig1_Zhong-531, Unigene31202_Zhong-531, Unigene38337_Zhong-531, Unigene351_Zhong-531, CL4275.Contig2_Zhong-531, Unigene17279_Zhong-531, Unigene24193_Zhong-531, Unigene31571_Zhong-531, Unigene24898_Zhong-531, Unigene6509_Zhong-531, Unigene7424_Zhong-531, Unigene26053_Zhong-531, Unigene36218_Zhong-531, Unigene40578_Z…
123	Aminoacyl-tRNA biosynthesis	5 (0.13%)	215 (0.69%)	1	1	ko00970	Unigene15659_Zhong-531, Unigene16891_Zhong-531, Unigene44981_Zhong-531, CL4633.Contig1_Zhong-531, CL4238.Contig1_Zhong-531
124	Ribosome biogenesis in eukaryotes	20 (0.54%)	461 (1.48%)	1	1	ko03008	Unigene38795_Zhong-531, Unigene18965_Zhong-531, Unigene42113_Zhong-531, CL5882.Contig2_Zhong-531, Unigene42114_Zhong-531, Unigene31571_Zhong-531, Unigene40578_Zhong-531, Unigene10519_Zhong-531, Unigene12602_Zhong-531, Unigene36544_Zhong-531, CL3220.Contig2_Zhong-531, Unigene5297_Zhong-531, Unigene46487_Zhong-531, Unigene6698_Zhong-531, Unigene36289_Zhong-531, Unigene36291_Zhong-531, CL2362.Contig…

## Sheet: ZNN-vs-ZHH
#	Pathway	DEGs with pathway annotation (590)	All genes with pathway annotation (31242)	Pvalue	Qvalue	Pathway ID	Differentially expressed genes
1	Biosynthesis of secondary metabolites	116 (19.66%)	3074 (9.84%)	2.92646e-13	2.72161e-11	ko01110	CL1965.Contig2_Zhong-531, Unigene8873_Zhong-531, Unigene10081_Zhong-531, Unigene31056_Zhong-531, CL2032.Contig2_Zhong-531, Unigene23896_Zhong-531, Unigene14832_Zhong-531, CL2309.Contig2_Zhong-531, Unigene26368_Zhong-531, Unigene45111_Zhong-531, CL7373.Contig2_Zhong-531, Unigene24711_Zhong-531, Unigene25267_Zhong-531, CL1682.Contig1_Zhong-531, Unigene30131_Zhong-531, CL2917.Contig2_Zhong-531, Unig…
2	Amino sugar and nucleotide sugar metabolism	33 (5.59%)	443 (1.42%)	2.91671e-11	1.35627e-09	ko00520	CL1965.Contig2_Zhong-531, CL2032.Contig2_Zhong-531, Unigene14832_Zhong-531, CL2309.Contig2_Zhong-531, Unigene26368_Zhong-531, Unigene24711_Zhong-531, Unigene25267_Zhong-531, CL2084.Contig2_Zhong-531, CL2309.Contig1_Zhong-531, Unigene23524_Zhong-531, Unigene29_Zhong-531, CL2572.Contig1_Zhong-531, CL2843.Contig1_Zhong-531, Unigene41124_Zhong-531, Unigene41123_Zhong-531, Unigene10324_Zhong-531, Unig…
3	Stilbenoid, diarylheptanoid and gingerol biosynthesis	16 (2.71%)	167 (0.53%)	1.28748e-07	3.99119e-06	ko00945	Unigene45111_Zhong-531, Unigene112_Zhong-531, Unigene33838_Zhong-531, Unigene52081_Zhong-531, CL4819.Contig1_Zhong-531, CL867.Contig4_Zhong-531, CL1631.Contig1_Zhong-531, Unigene33840_Zhong-531, Unigene8477_Zhong-531, CL1263.Contig3_Zhong-531, CL6845.Contig2_Zhong-531, CL2270.Contig1_Zhong-531, Unigene37235_Zhong-531, CL4479.Contig2_Zhong-531, CL6277.Contig1_Zhong-531, Unigene42232_Zhong-531
4	Carotenoid biosynthesis	17 (2.88%)	197 (0.63%)	2.38864e-07	5.55358e-06	ko00906	Unigene23896_Zhong-531, CL1682.Contig1_Zhong-531, CL2917.Contig2_Zhong-531, CL3957.Contig2_Zhong-531, CL1682.Contig2_Zhong-531, Unigene31055_Zhong-531, CL1245.Contig1_Zhong-531, Unigene1099_Zhong-531, Unigene23333_Zhong-531, Unigene52270_Zhong-531, CL2122.Contig1_Zhong-531, CL3159.Contig5_Zhong-531, Unigene48159_Zhong-531, Unigene45952_Zhong-531, CL3957.Contig1_Zhong-531, Unigene32253_Zhong-531, …
5	Other glycan degradation	16 (2.71%)	189 (0.6%)	6.96045e-07	1.29464e-05	ko00511	CL7236.Contig2_Zhong-531, CL1682.Contig1_Zhong-531, CL2917.Contig2_Zhong-531, CL1682.Contig2_Zhong-531, CL1695.Contig1_Zhong-531, Unigene1099_Zhong-531, Unigene23333_Zhong-531, Unigene52270_Zhong-531, CL2122.Contig1_Zhong-531, CL6260.Contig1_Zhong-531, CL3159.Contig5_Zhong-531, Unigene45952_Zhong-531, Unigene36854_Zhong-531, Unigene32253_Zhong-531, CL156.Contig2_Zhong-531, Unigene23334_Zhong-531
6	Limonene and pinene degradation	12 (2.03%)	137 (0.44%)	1.20177e-05	0.000186275	ko00903	Unigene45111_Zhong-531, Unigene112_Zhong-531, Unigene33838_Zhong-531, Unigene52081_Zhong-531, CL867.Contig4_Zhong-531, CL1631.Contig1_Zhong-531, Unigene33840_Zhong-531, Unigene21581_Zhong-531, CL2270.Contig1_Zhong-531, Unigene37235_Zhong-531, CL4479.Contig2_Zhong-531, CL6277.Contig1_Zhong-531
7	alpha-Linolenic acid metabolism	12 (2.03%)	141 (0.45%)	1.60879e-05	0.000213739	ko00592	Unigene37233_Zhong-531, Unigene31100_Zhong-531, Unigene31518_Zhong-531, Unigene31099_Zhong-531, Unigene19293_Zhong-531, Unigene2702_Zhong-531, Unigene37234_Zhong-531, Unigene19291_Zhong-531, Unigene31519_Zhong-531, Unigene37690_Zhong-531, Unigene19292_Zhong-531, CL2846.Contig1_Zhong-531
8	Galactose metabolism	19 (3.22%)	354 (1.13%)	5.17735e-05	0.000601867	ko00052	Unigene8873_Zhong-531, Unigene19967_Zhong-531, Unigene10081_Zhong-531, Unigene10472_Zhong-531, CL2032.Contig2_Zhong-531, CL7236.Contig2_Zhong-531, Unigene30131_Zhong-531, Unigene26018_Zhong-531, Unigene23524_Zhong-531, Unigene29700_Zhong-531, Unigene41124_Zhong-531, Unigene41123_Zhong-531, Unigene7921_Zhong-531, CL1403.Contig1_Zhong-531, CL1403.Contig2_Zhong-531, Unigene36854_Zhong-531, Unigene14…
9	Protein processing in endoplasmic reticulum	28 (4.75%)	734 (2.35%)	0.000400679	0.00414035	ko04141	CL7361.Contig2_Zhong-531, CL1095.Contig2_Zhong-531, Unigene7403_Zhong-531, CL1308.Contig1_Zhong-531, Unigene25512_Zhong-531, Unigene41141_Zhong-531, Unigene25513_Zhong-531, Unigene24821_Zhong-531, Unigene23763_Zhong-531, Unigene25510_Zhong-531, Unigene41145_Zhong-531, Unigene41142_Zhong-531, Unigene8034_Zhong-531, Unigene24300_Zhong-531, CL588.Contig3_Zhong-531, CL3468.Contig1_Zhong-531, Unigene9…
10	RNA transport	104 (17.63%)	4026 (12.89%)	0.000532294	0.00495033	ko03013	CL5484.Contig1_Zhong-531, Unigene24956_Zhong-531, Unigene46267_Zhong-531, Unigene41076_Zhong-531, Unigene646_Zhong-531, Unigene7603_Zhong-531, Unigene19328_Zhong-531, Unigene46296_Zhong-531, CL7236.Contig2_Zhong-531, Unigene43672_Zhong-531, Unigene18222_Zhong-531, CL1682.Contig1_Zhong-531, Unigene5473_Zhong-531, Unigene24059_Zhong-531, CL2917.Contig2_Zhong-531, Unigene32736_Zhong-531, CL7016.Cont…
11	mRNA surveillance pathway	91 (15.42%)	3569 (11.42%)	0.00183745	0.0155348	ko03015	CL5484.Contig1_Zhong-531, Unigene24956_Zhong-531, Unigene46267_Zhong-531, Unigene41076_Zhong-531, Unigene646_Zhong-531, Unigene7603_Zhong-531, Unigene19328_Zhong-531, Unigene46296_Zhong-531, CL7236.Contig2_Zhong-531, Unigene43672_Zhong-531, Unigene18222_Zhong-531, Unigene5473_Zhong-531, Unigene24059_Zhong-531, CL2917.Contig2_Zhong-531, CL7016.Contig3_Zhong-531, Unigene81_Zhong-531, Unigene26732_Z…
12	Glutathione metabolism	10 (1.69%)	179 (0.57%)	0.00224307	0.0173838	ko00480	Unigene45972_Zhong-531, Unigene36146_Zhong-531, Unigene48290_Zhong-531, CL3991.Contig2_Zhong-531, CL56.Contig2_Zhong-531, Unigene36147_Zhong-531, Unigene25870_Zhong-531, Unigene46677_Zhong-531, Unigene30765_Zhong-531, CL126.Contig2_Zhong-531
13	Lysine degradation	7 (1.19%)	102 (0.33%)	0.00325834	0.0233097	ko00310	CL5834.Contig2_Zhong-531, Unigene33109_Zhong-531, Unigene41178_Zhong-531, Unigene41176_Zhong-531, Unigene41177_Zhong-531, Unigene21581_Zhong-531, Unigene37_Zhong-531
14	Flavone and flavonol biosynthesis	6 (1.02%)	83 (0.27%)	0.00489162	0.0321684	ko00944	Unigene15471_Zhong-531, CL4819.Contig1_Zhong-531, CL867.Contig4_Zhong-531, CL1263.Contig3_Zhong-531, CL6845.Contig2_Zhong-531, CL1901.Contig1_Zhong-531
15	Fatty acid metabolism	7 (1.19%)	111 (0.36%)	0.00518845	0.0321684	ko00071	Unigene31100_Zhong-531, Unigene31518_Zhong-531, Unigene31099_Zhong-531, Unigene33109_Zhong-531, Unigene31519_Zhong-531, Unigene21581_Zhong-531, CL2846.Contig1_Zhong-531
16	Cutin, suberine and wax biosynthesis	8 (1.36%)	144 (0.46%)	0.00619052	0.0359824	ko00073	Unigene45111_Zhong-531, Unigene112_Zhong-531, Unigene1169_Zhong-531, Unigene44931_Zhong-531, CL2270.Contig1_Zhong-531, CL4479.Contig2_Zhong-531, CL6277.Contig1_Zhong-531, Unigene19224_Zhong-531
17	Plant-pathogen interaction	48 (8.14%)	1760 (5.63%)	0.0071319	0.0390157	ko04626	CL602.Contig3_Zhong-531, Unigene7603_Zhong-531, Unigene45632_Zhong-531, Unigene928_Zhong-531, CL1095.Contig2_Zhong-531, CL3666.Contig2_Zhong-531, CL1358.Contig2_Zhong-531, CL1308.Contig1_Zhong-531, Unigene25512_Zhong-531, CL4371.Contig3_Zhong-531, Unigene25513_Zhong-531, Unigene25510_Zhong-531, Unigene8744_Zhong-531, CL1018.Contig2_Zhong-531, Unigene45621_Zhong-531, Unigene23630_Zhong-531, Unigen…
18	Pentose phosphate pathway	12 (2.03%)	284 (0.91%)	0.00821632	0.042451	ko00030	Unigene8873_Zhong-531, Unigene10081_Zhong-531, Unigene30131_Zhong-531, Unigene26018_Zhong-531, Unigene23524_Zhong-531, Unigene36146_Zhong-531, CL3991.Contig2_Zhong-531, CL56.Contig2_Zhong-531, Unigene7921_Zhong-531, Unigene36147_Zhong-531, Unigene14615_Zhong-531, Unigene48865_Zhong-531
19	Glyoxylate and dicarboxylate metabolism	8 (1.36%)	155 (0.5%)	0.00947329	0.0463693	ko00630	Unigene19750_Zhong-531, CL747.Contig2_Zhong-531, Unigene33109_Zhong-531, Unigene32135_Zhong-531, CL6838.Contig2_Zhong-531, Unigene32134_Zhong-531, Unigene30024_Zhong-531, CL3679.Contig2_Zhong-531
20	Starch and sucrose metabolism	33 (5.59%)	1173 (3.75%)	0.0156628	0.0728319	ko00500	Unigene19967_Zhong-531, Unigene10472_Zhong-531, CL2032.Contig2_Zhong-531, CL7373.Contig2_Zhong-531, CL6652.Contig2_Zhong-531, Unigene14222_Zhong-531, CL2843.Contig1_Zhong-531, Unigene41124_Zhong-531, Unigene29811_Zhong-531, Unigene23126_Zhong-531, Unigene41123_Zhong-531, Unigene39811_Zhong-531, Unigene35418_Zhong-531, Unigene23127_Zhong-531, Unigene48197_Zhong-531, Unigene706_Zhong-531, Unigene46…
21	Benzoxazinoid biosynthesis	4 (0.68%)	54 (0.17%)	0.0189237	0.083805	ko00402	CL4819.Contig1_Zhong-531, Unigene8477_Zhong-531, CL1263.Contig3_Zhong-531, CL6845.Contig2_Zhong-531
22	Nitrogen metabolism	6 (1.02%)	113 (0.36%)	0.0204985	0.0866528	ko00910	Unigene32392_Zhong-531, Unigene36072_Zhong-531, Unigene6842_Zhong-531, Unigene7589_Zhong-531, CL6838.Contig2_Zhong-531, CL3679.Contig2_Zhong-531
23	Metabolic pathways	187 (31.69%)	8736 (27.96%)	0.0241262	0.0975536	ko01100	CL3206.Contig3_Zhong-531, Unigene46267_Zhong-531, Unigene8873_Zhong-531, Unigene19967_Zhong-531, Unigene10081_Zhong-531, Unigene31056_Zhong-531, Unigene10472_Zhong-531, CL2032.Contig2_Zhong-531, Unigene30149_Zhong-531, Unigene15511_Zhong-531, Unigene23896_Zhong-531, Unigene37233_Zhong-531, Unigene31100_Zhong-531, Unigene45111_Zhong-531, CL7236.Contig2_Zhong-531, CL7373.Contig2_Zhong-531, CL6652.C…
24	Fructose and mannose metabolism	11 (1.86%)	306 (0.98%)	0.0320148	0.124057	ko00051	Unigene8873_Zhong-531, Unigene10081_Zhong-531, CL2032.Contig2_Zhong-531, Unigene30131_Zhong-531, Unigene26018_Zhong-531, Unigene23524_Zhong-531, Unigene41124_Zhong-531, Unigene41123_Zhong-531, Unigene7921_Zhong-531, Unigene14615_Zhong-531, Unigene48865_Zhong-531
25	Phenylalanine metabolism	10 (1.69%)	270 (0.86%)	0.0334645	0.124488	ko00360	Unigene23915_Zhong-531, Unigene23611_Zhong-531, Unigene10740_Zhong-531, Unigene30038_Zhong-531, Unigene27780_Zhong-531, CL1180.Contig2_Zhong-531, CL1180.Contig3_Zhong-531, CL15.Contig5_Zhong-531, CL2606.Contig1_Zhong-531, Unigene30037_Zhong-531
26	Valine, leucine and isoleucine degradation	6 (1.02%)	129 (0.41%)	0.0360428	0.128922	ko00280	Unigene36525_Zhong-531, Unigene33109_Zhong-531, Unigene36526_Zhong-531, Unigene21581_Zhong-531, Unigene36527_Zhong-531, Unigene36023_Zhong-531
27	Phenylpropanoid biosynthesis	15 (2.54%)	498 (1.59%)	0.0528922	0.182184	ko00940	Unigene33615_Zhong-531, CL7373.Contig2_Zhong-531, Unigene23915_Zhong-531, Unigene7157_Zhong-531, Unigene30038_Zhong-531, Unigene27780_Zhong-531, CL1180.Contig2_Zhong-531, CL1180.Contig3_Zhong-531, CL1263.Contig3_Zhong-531, CL15.Contig5_Zhong-531, CL2606.Contig1_Zhong-531, Unigene30037_Zhong-531, Unigene2986_Zhong-531, Unigene42588_Zhong-531, Unigene42232_Zhong-531
28	Pantothenate and CoA biosynthesis	4 (0.68%)	76 (0.24%)	0.0558037	0.185348	ko00770	Unigene7801_Zhong-531, Unigene7107_Zhong-531, Unigene36523_Zhong-531, Unigene36522_Zhong-531
29	Brassinosteroid biosynthesis	4 (0.68%)	81 (0.26%)	0.0673572	0.216008	ko00905	Unigene31056_Zhong-531, Unigene31055_Zhong-531, CL358.Contig1_Zhong-531, CL6386.Contig1_Zhong-531
30	Phagosome	9 (1.53%)	294 (0.94%)	0.10708	0.33195	ko04145	Unigene24348_Zhong-531, Unigene19033_Zhong-531, Unigene38976_Zhong-531, CL5997.Contig1_Zhong-531, Unigene24349_Zhong-531, Unigene38885_Zhong-531, Unigene47881_Zhong-531, Unigene7309_Zhong-531, CL407.Contig1_Zhong-531
31	Spliceosome	33 (5.59%)	1405 (4.5%)	0.117702	0.337568	ko03040	Unigene36294_Zhong-531, CL7361.Contig2_Zhong-531, Unigene30110_Zhong-531, Unigene41141_Zhong-531, Unigene27904_Zhong-531, Unigene41145_Zhong-531, Unigene41142_Zhong-531, Unigene6235_Zhong-531, Unigene5944_Zhong-531, Unigene29468_Zhong-531, Unigene8034_Zhong-531, CL588.Contig3_Zhong-531, Unigene36786_Zhong-531, CL5843.Contig1_Zhong-531, Unigene47111_Zhong-531, Unigene26729_Zhong-531, Unigene8546_Z…
32	Circadian rhythm - plant	6 (1.02%)	177 (0.57%)	0.119771	0.337568	ko04712	Unigene32179_Zhong-531, Unigene44052_Zhong-531, Unigene32178_Zhong-531, CL1358.Contig2_Zhong-531, Unigene8977_Zhong-531, Unigene32180_Zhong-531
33	Glycosaminoglycan degradation	4 (0.68%)	100 (0.32%)	0.121216	0.337568	ko00531	CL7236.Contig2_Zhong-531, Unigene36358_Zhong-531, Unigene36357_Zhong-531, Unigene36854_Zhong-531
34	Plant hormone signal transduction	32 (5.42%)	1365 (4.37%)	0.123973	0.337568	ko04075	Unigene20619_Zhong-531, Unigene7603_Zhong-531, Unigene8695_Zhong-531, CL1358.Contig2_Zhong-531, CL4371.Contig3_Zhong-531, CL3396.Contig1_Zhong-531, Unigene32482_Zhong-531, Unigene8744_Zhong-531, Unigene20617_Zhong-531, Unigene23630_Zhong-531, Unigene15992_Zhong-531, CL3970.Contig2_Zhong-531, Unigene51336_Zhong-531, Unigene26802_Zhong-531, Unigene17961_Zhong-531, Unigene21015_Zhong-531, CL2198.Con…
35	Diterpenoid biosynthesis	4 (0.68%)	102 (0.33%)	0.127721	0.337568	ko00904	Unigene52081_Zhong-531, Unigene2987_Zhong-531, CL1631.Contig1_Zhong-531, Unigene2986_Zhong-531
36	Tryptophan metabolism	4 (0.68%)	104 (0.33%)	0.134369	0.337568	ko00380	Unigene24761_Zhong-531, Unigene33109_Zhong-531, Unigene21581_Zhong-531, Unigene6872_Zhong-531
37	Tyrosine metabolism	4 (0.68%)	104 (0.33%)	0.134369	0.337568	ko00350	Unigene23611_Zhong-531, Unigene10740_Zhong-531, Unigene18817_Zhong-531, Unigene18818_Zhong-531
38	Taurine and hypotaurine metabolism	2 (0.34%)	35 (0.11%)	0.141165	0.337568	ko00430	Unigene48290_Zhong-531, CL126.Contig2_Zhong-531
39	Flavonoid biosynthesis	6 (1.02%)	186 (0.6%)	0.141561	0.337568	ko00941	Unigene15471_Zhong-531, CL5657.Contig2_Zhong-531, CL867.Contig4_Zhong-531, Unigene8977_Zhong-531, Unigene38398_Zhong-531, Unigene42232_Zhong-531
40	Oxidative phosphorylation	10 (1.69%)	363 (1.16%)	0.151905	0.353179	ko00190	Unigene46267_Zhong-531, Unigene35007_Zhong-531, Unigene26264_Zhong-531, Unigene49155_Zhong-531, CL1280.Contig2_Zhong-531, CL770.Contig13_Zhong-531, Unigene26263_Zhong-531, Unigene7641_Zhong-531, Unigene35005_Zhong-531, Unigene18278_Zhong-531
41	Arachidonic acid metabolism	2 (0.34%)	41 (0.13%)	0.181149	0.4109	ko00590	Unigene48290_Zhong-531, CL126.Contig2_Zhong-531
42	Biosynthesis of unsaturated fatty acids	3 (0.51%)	80 (0.26%)	0.19251	0.426273	ko01040	Unigene31518_Zhong-531, Unigene31519_Zhong-531, CL2846.Contig1_Zhong-531
43	Glycolysis / Gluconeogenesis	12 (2.03%)	480 (1.54%)	0.199991	0.431876	ko00010	Unigene8873_Zhong-531, Unigene10081_Zhong-531, CL2032.Contig2_Zhong-531, Unigene30131_Zhong-531, Unigene26018_Zhong-531, Unigene23524_Zhong-531, Unigene41124_Zhong-531, Unigene41123_Zhong-531, Unigene7921_Zhong-531, Unigene21581_Zhong-531, Unigene14615_Zhong-531, Unigene48865_Zhong-531
44	Cyanoamino acid metabolism	6 (1.02%)	211 (0.68%)	0.210415	0.431876	ko00460	CL7373.Contig2_Zhong-531, Unigene48290_Zhong-531, Unigene1169_Zhong-531, Unigene11021_Zhong-531, Unigene42588_Zhong-531, CL126.Contig2_Zhong-531
45	Arginine and proline metabolism	5 (0.85%)	169 (0.54%)	0.216098	0.431876	ko00330	CL1516.Contig3_Zhong-531, CL2343.Contig2_Zhong-531, Unigene21581_Zhong-531, CL6838.Contig2_Zhong-531, CL3679.Contig2_Zhong-531
46	Ascorbate and aldarate metabolism	4 (0.68%)	127 (0.41%)	0.21946	0.431876	ko00053	CL3206.Contig3_Zhong-531, CL3020.Contig1_Zhong-531, CL7304.Contig1_Zhong-531, Unigene21581_Zhong-531
47	Glucosinolate biosynthesis	2 (0.34%)	47 (0.15%)	0.222536	0.431876	ko00966	Unigene24761_Zhong-531, Unigene6872_Zhong-531
48	Citrate cycle (TCA cycle)	5 (0.85%)	171 (0.55%)	0.222904	0.431876	ko00020	Unigene31056_Zhong-531, Unigene49155_Zhong-531, Unigene31055_Zhong-531, CL358.Contig1_Zhong-531, CL6386.Contig1_Zhong-531
49	Propanoate metabolism	3 (0.51%)	88 (0.28%)	0.231754	0.43986	ko00640	CL5657.Contig2_Zhong-531, Unigene33109_Zhong-531, Unigene21581_Zhong-531
50	Alanine, aspartate and glutamate metabolism	4 (0.68%)	136 (0.44%)	0.256009	0.476177	ko00250	Unigene32392_Zhong-531, Unigene46378_Zhong-531, CL6838.Contig2_Zhong-531, CL3679.Contig2_Zhong-531
51	Inositol phosphate metabolism	5 (0.85%)	195 (0.62%)	0.308614	0.562767	ko00562	Unigene20602_Zhong-531, Unigene38976_Zhong-531, Unigene38885_Zhong-531, Unigene39554_Zhong-531, Unigene39548_Zhong-531
52	Synthesis and degradation of ketone bodies	1 (0.17%)	24 (0.08%)	0.367288	0.634846	ko00072	Unigene33109_Zhong-531
53	Isoflavonoid biosynthesis	2 (0.34%)	68 (0.22%)	0.368621	0.634846	ko00943	Unigene15471_Zhong-531, CL1631.Contig1_Zhong-531
54	Glycosphingolipid biosynthesis - ganglio series	2 (0.34%)	68 (0.22%)	0.368621	0.634846	ko00604	CL7236.Contig2_Zhong-531, Unigene36854_Zhong-531
55	RNA degradation	11 (1.86%)	522 (1.67%)	0.398837	0.665703	ko03018	CL5484.Contig1_Zhong-531, CL4275.Contig2_Zhong-531, Unigene30936_Zhong-531, Unigene29749_Zhong-531, CL1301.Contig1_Zhong-531, CL7271.Contig2_Zhong-531, Unigene37613_Zhong-531, CL1050.Contig2_Zhong-531, Unigene6496_Zhong-531, Unigene44192_Zhong-531, Unigene44193_Zhong-531
56	Sphingolipid metabolism	3 (0.51%)	121 (0.39%)	0.400853	0.665703	ko00600	CL7236.Contig2_Zhong-531, Unigene29700_Zhong-531, Unigene36854_Zhong-531
57	Zeatin biosynthesis	3 (0.51%)	127 (0.41%)	0.43106	0.702906	ko00908	CL7016.Contig3_Zhong-531, Unigene25774_Zhong-531, CL1901.Contig1_Zhong-531
58	Glycerolipid metabolism	4 (0.68%)	179 (0.57%)	0.438372	0.702906	ko00561	Unigene928_Zhong-531, Unigene29700_Zhong-531, Unigene38303_Zhong-531, Unigene21581_Zhong-531
59	Glycosphingolipid biosynthesis - globo series	1 (0.17%)	31 (0.1%)	0.446401	0.703649	ko00603	Unigene29700_Zhong-531
60	beta-Alanine metabolism	2 (0.34%)	84 (0.27%)	0.472706	0.732694	ko00410	Unigene7801_Zhong-531, Unigene21581_Zhong-531
61	Sesquiterpenoid and triterpenoid biosynthesis	1 (0.17%)	35 (0.11%)	0.487091	0.742614	ko00909	Unigene15471_Zhong-531
62	Phosphatidylinositol signaling system	5 (0.85%)	249 (0.8%)	0.507569	0.761354	ko04070	Unigene20602_Zhong-531, Unigene38976_Zhong-531, Unigene38885_Zhong-531, Unigene17771_Zhong-531, Unigene17770_Zhong-531
63	Cysteine and methionine metabolism	5 (0.85%)	252 (0.81%)	0.51813	0.764859	ko00270	Unigene15_Zhong-531, CL37.Contig4_Zhong-531, Unigene23691_Zhong-531, Unigene29600_Zhong-531, Unigene6615_Zhong-531
64	Histidine metabolism	1 (0.17%)	44 (0.14%)	0.568057	0.825458	ko00340	Unigene21581_Zhong-531
65	Steroid biosynthesis	2 (0.34%)	116 (0.37%)	0.646461	0.924936	ko00100	Unigene7348_Zhong-531, Unigene7347_Zhong-531
66	Ubiquinone and other terpenoid-quinone biosynthesis	2 (0.34%)	122 (0.39%)	0.673496	0.949018	ko00130	Unigene23611_Zhong-531, Unigene10740_Zhong-531
67	Pyrimidine metabolism	13 (2.2%)	779 (2.49%)	0.713048	0.978439	ko00240	Unigene7801_Zhong-531, Unigene28367_Zhong-531, CL37.Contig4_Zhong-531, Unigene44393_Zhong-531, Unigene23764_Zhong-531, Unigene23495_Zhong-531, Unigene46378_Zhong-531, Unigene22820_Zhong-531, CL339.Contig1_Zhong-531, Unigene41995_Zhong-531, Unigene43489_Zhong-531, CL4945.Contig1_Zhong-531, Unigene40673_Zhong-531
68	Pentose and glucuronate interconversions	11 (1.86%)	671 (2.15%)	0.724097	0.978439	ko00040	Unigene14222_Zhong-531, Unigene29811_Zhong-531, Unigene23126_Zhong-531, Unigene23127_Zhong-531, Unigene46378_Zhong-531, Unigene7610_Zhong-531, Unigene21581_Zhong-531, Unigene43489_Zhong-531, Unigene7920_Zhong-531, Unigene14615_Zhong-531, Unigene23643_Zhong-531
69	Pyruvate metabolism	4 (0.68%)	267 (0.85%)	0.744744	0.978439	ko00620	Unigene33109_Zhong-531, Unigene21581_Zhong-531, Unigene32135_Zhong-531, Unigene32134_Zhong-531
70	Butanoate metabolism	1 (0.17%)	72 (0.23%)	0.74698	0.978439	ko00650	Unigene33109_Zhong-531
71	Sulfur metabolism	1 (0.17%)	72 (0.23%)	0.74698	0.978439	ko00920	Unigene15_Zhong-531
72	Base excision repair	2 (0.34%)	146 (0.47%)	0.765171	0.988346	ko03410	Unigene8777_Zhong-531, CL4695.Contig3_Zhong-531
73	Peroxisome	3 (0.51%)	219 (0.7%)	0.784924	0.991396	ko04146	Unigene31518_Zhong-531, Unigene31519_Zhong-531, CL2846.Contig1_Zhong-531
74	RNA polymerase	8 (1.36%)	532 (1.7%)	0.788853	0.991396	ko03020	Unigene28367_Zhong-531, CL37.Contig4_Zhong-531, Unigene44393_Zhong-531, Unigene23764_Zhong-531, Unigene23495_Zhong-531, Unigene43489_Zhong-531, CL4945.Contig1_Zhong-531, Unigene40673_Zhong-531
75	Glycine, serine and threonine metabolism	2 (0.34%)	158 (0.51%)	0.80202	0.994504	ko00260	Unigene1438_Zhong-531, Unigene25221_Zhong-531
76	Nucleotide excision repair	4 (0.68%)	321 (1.03%)	0.858117	0.999646	ko03420	CL3862.Contig2_Zhong-531, CL4695.Contig3_Zhong-531, Unigene42552_Zhong-531, Unigene42557_Zhong-531
77	Porphyrin and chlorophyll metabolism	1 (0.17%)	106 (0.34%)	0.867923	0.999646	ko00860	Unigene9379_Zhong-531
78	ABC transporters	4 (0.68%)	357 (1.14%)	0.907162	0.999646	ko02010	Unigene27904_Zhong-531, Unigene5944_Zhong-531, Unigene5943_Zhong-531, Unigene35138_Zhong-531
79	Protein export	1 (0.17%)	129 (0.41%)	0.914952	0.999646	ko03060	Unigene13984_Zhong-531
80	Aminoacyl-tRNA biosynthesis	2 (0.34%)	215 (0.69%)	0.915493	0.999646	ko00970	Unigene45972_Zhong-531, Unigene15659_Zhong-531
81	Proteasome	1 (0.17%)	131 (0.42%)	0.918147	0.999646	ko03050	Unigene50318_Zhong-531
82	Regulation of autophagy	1 (0.17%)	135 (0.43%)	0.924182	0.999646	ko04140	Unigene24978_Zhong-531
83	Terpenoid backbone biosynthesis	1 (0.17%)	139 (0.44%)	0.929773	0.999646	ko00900	Unigene33109_Zhong-531
84	Mismatch repair	1 (0.17%)	160 (0.51%)	0.953034	0.999646	ko03430	CL4695.Contig3_Zhong-531
85	Endocytosis	47 (7.97%)	3145 (10.07%)	0.96596	0.999646	ko04144	Unigene30149_Zhong-531, Unigene15511_Zhong-531, CL7361.Contig2_Zhong-531, Unigene7403_Zhong-531, Unigene36373_Zhong-531, CL4250.Contig1_Zhong-531, Unigene41141_Zhong-531, Unigene24631_Zhong-531, Unigene41145_Zhong-531, Unigene41142_Zhong-531, Unigene7587_Zhong-531, Unigene19499_Zhong-531, Unigene9082_Zhong-531, Unigene16092_Zhong-531, Unigene23127_Zhong-531, Unigene23495_Zhong-531, CL588.Contig3_…
86	DNA replication	1 (0.17%)	201 (0.64%)	0.978605	0.999646	ko03030	CL4695.Contig3_Zhong-531
87	Purine metabolism	9 (1.53%)	843 (2.7%)	0.979249	0.999646	ko00230	Unigene28367_Zhong-531, CL37.Contig4_Zhong-531, Unigene44393_Zhong-531, Unigene23764_Zhong-531, Unigene23495_Zhong-531, Unigene41995_Zhong-531, Unigene43489_Zhong-531, CL4945.Contig1_Zhong-531, Unigene40673_Zhong-531
88	Carbon fixation in photosynthetic organisms	1 (0.17%)	211 (0.68%)	0.982341	0.999646	ko00710	CL747.Contig2_Zhong-531
89	Glycerophospholipid metabolism	44 (7.46%)	3115 (9.97%)	0.986039	0.999646	ko00564	Unigene30149_Zhong-531, Unigene15511_Zhong-531, Unigene7403_Zhong-531, Unigene36373_Zhong-531, CL4250.Contig1_Zhong-531, Unigene24631_Zhong-531, Unigene33621_Zhong-531, Unigene7587_Zhong-531, Unigene19499_Zhong-531, Unigene33619_Zhong-531, Unigene9082_Zhong-531, Unigene16092_Zhong-531, Unigene23127_Zhong-531, Unigene23495_Zhong-531, Unigene48805_Zhong-531, Unigene38303_Zhong-531, CL2122.Contig1_Z…
90	Ubiquitin mediated proteolysis	4 (0.68%)	505 (1.62%)	0.986699	0.999646	ko04120	Unigene7403_Zhong-531, CL3862.Contig2_Zhong-531, Unigene42552_Zhong-531, Unigene42557_Zhong-531
91	Homologous recombination	1 (0.17%)	261 (0.84%)	0.993243	0.999646	ko03440	Unigene41099_Zhong-531
92	Ether lipid metabolism	39 (6.61%)	2924 (9.36%)	0.993586	0.999646	ko00565	Unigene30149_Zhong-531, Unigene15511_Zhong-531, Unigene7403_Zhong-531, Unigene36373_Zhong-531, CL4250.Contig1_Zhong-531, Unigene24631_Zhong-531, Unigene7587_Zhong-531, Unigene19499_Zhong-531, Unigene9082_Zhong-531, Unigene16092_Zhong-531, Unigene23127_Zhong-531, Unigene23495_Zhong-531, Unigene48805_Zhong-531, CL2122.Contig1_Zhong-531, Unigene7503_Zhong-531, Unigene29749_Zhong-531, CL339.Contig1_Z…
93	Ribosome	1 (0.17%)	414 (1.33%)	0.999646	0.999646	ko03010	Unigene16986_Zhong-531

## Sheet: ZNN-vs-ZHN
#	Pathway	DEGs with pathway annotation (1902)	All genes with pathway annotation (31242)	Pvalue	Qvalue	Pathway ID	Differentially expressed genes
1	Biosynthesis of secondary metabolites	347 (18.24%)	3074 (9.84%)	3.38588e-31	3.92762e-29	ko01110	Unigene40133_Zhong-531, Unigene36597_Zhong-531, Unigene43218_Zhong-531, Unigene8873_Zhong-531, Unigene37536_Zhong-531, Unigene25198_Zhong-531, CL299.Contig3_Zhong-531, Unigene44873_Zhong-531, CL629.Contig2_Zhong-531, Unigene31056_Zhong-531, Unigene37130_Zhong-531, Unigene16268_Zhong-531, Unigene22279_Zhong-531, CL299.Contig1_Zhong-531, CL1134.Contig4_Zhong-531, Unigene38390_Zhong-531, CL6357.Cont…
2	Cutin, suberine and wax biosynthesis	41 (2.16%)	144 (0.46%)	3.37208e-17	1.9558e-15	ko00073	Unigene40133_Zhong-531, CL5634.Contig2_Zhong-531, Unigene24908_Zhong-531, Unigene35061_Zhong-531, CL4824.Contig1_Zhong-531, Unigene45111_Zhong-531, Unigene7351_Zhong-531, Unigene112_Zhong-531, Unigene47706_Zhong-531, Unigene39893_Zhong-531, Unigene23580_Zhong-531, Unigene39894_Zhong-531, Unigene16384_Zhong-531, Unigene18220_Zhong-531, CL591.Contig2_Zhong-531, Unigene35062_Zhong-531, CL2015.Contig…
3	Phenylpropanoid biosynthesis	79 (4.15%)	498 (1.59%)	5.23267e-15	2.0233e-13	ko00940	Unigene33615_Zhong-531, Unigene25198_Zhong-531, CL299.Contig3_Zhong-531, Unigene36019_Zhong-531, CL299.Contig1_Zhong-531, Unigene2561_Zhong-531, CL2323.Contig2_Zhong-531, Unigene17142_Zhong-531, Unigene24268_Zhong-531, CL4625.Contig2_Zhong-531, CL941.Contig2_Zhong-531, Unigene23940_Zhong-531, CL4303.Contig2_Zhong-531, Unigene40555_Zhong-531, Unigene41090_Zhong-531, CL496.Contig1_Zhong-531, Unigen…
4	Fatty acid biosynthesis	27 (1.42%)	77 (0.25%)	2.83815e-14	8.23064e-13	ko00061	Unigene18837_Zhong-531, Unigene24411_Zhong-531, CL5195.Contig1_Zhong-531, Unigene24410_Zhong-531, Unigene39054_Zhong-531, CL6916.Contig3_Zhong-531, CL524.Contig1_Zhong-531, CL6821.Contig1_Zhong-531, Unigene8490_Zhong-531, Unigene37476_Zhong-531, Unigene37475_Zhong-531, CL6916.Contig2_Zhong-531, Unigene18838_Zhong-531, Unigene37474_Zhong-531, Unigene13947_Zhong-531, Unigene16227_Zhong-531, Unigene…
5	Other glycan degradation	43 (2.26%)	189 (0.6%)	3.89507e-14	9.03656e-13	ko00511	Unigene43218_Zhong-531, Unigene37130_Zhong-531, CL7236.Contig2_Zhong-531, CL1682.Contig1_Zhong-531, Unigene17492_Zhong-531, Unigene39243_Zhong-531, Unigene43737_Zhong-531, Unigene31768_Zhong-531, CL1595.Contig1_Zhong-531, CL7091.Contig1_Zhong-531, Unigene43742_Zhong-531, Unigene39721_Zhong-531, CL1695.Contig1_Zhong-531, CL3039.Contig2_Zhong-531, CL1462.Contig4_Zhong-531, CL3181.Contig2_Zhong-531,…
6	mRNA surveillance pathway	317 (16.67%)	3569 (11.42%)	1.2359e-12	2.38941e-11	ko03015	Unigene37706_Zhong-531, CL5484.Contig1_Zhong-531, Unigene30897_Zhong-531, Unigene32936_Zhong-531, Unigene24956_Zhong-531, Unigene46267_Zhong-531, Unigene41076_Zhong-531, Unigene43218_Zhong-531, Unigene45968_Zhong-531, Unigene46845_Zhong-531, Unigene23420_Zhong-531, Unigene646_Zhong-531, CL7027.Contig2_Zhong-531, Unigene7603_Zhong-531, Unigene13663_Zhong-531, Unigene19328_Zhong-531, Unigene5286_Zh…
7	Propanoate metabolism	26 (1.37%)	88 (0.28%)	7.74372e-12	1.28324e-10	ko00640	CL5195.Contig1_Zhong-531, Unigene18418_Zhong-531, CL5179.Contig1_Zhong-531, Unigene37476_Zhong-531, Unigene37475_Zhong-531, CL5657.Contig2_Zhong-531, Unigene34610_Zhong-531, Unigene37474_Zhong-531, Unigene15076_Zhong-531, Unigene33109_Zhong-531, Unigene6811_Zhong-531, Unigene21581_Zhong-531, Unigene25879_Zhong-531, CL5903.Contig2_Zhong-531, CL3987.Contig2_Zhong-531, CL304.Contig1_Zhong-531, CL590…
8	RNA transport	345 (18.14%)	4026 (12.89%)	1.00754e-11	1.46093e-10	ko03013	Unigene37706_Zhong-531, CL5484.Contig1_Zhong-531, Unigene30897_Zhong-531, Unigene32936_Zhong-531, Unigene24956_Zhong-531, Unigene46267_Zhong-531, Unigene41076_Zhong-531, Unigene43218_Zhong-531, Unigene27963_Zhong-531, Unigene46845_Zhong-531, Unigene23420_Zhong-531, Unigene646_Zhong-531, CL7027.Contig2_Zhong-531, Unigene7603_Zhong-531, Unigene13663_Zhong-531, Unigene49110_Zhong-531, Unigene19328_Z…
9	Phenylalanine metabolism	48 (2.52%)	270 (0.86%)	2.03076e-11	2.61743e-10	ko00360	Unigene25198_Zhong-531, CL299.Contig3_Zhong-531, CL299.Contig1_Zhong-531, Unigene2561_Zhong-531, Unigene22658_Zhong-531, Unigene24268_Zhong-531, CL4303.Contig2_Zhong-531, Unigene40555_Zhong-531, Unigene41090_Zhong-531, Unigene23915_Zhong-531, Unigene34650_Zhong-531, Unigene23611_Zhong-531, Unigene14575_Zhong-531, Unigene14574_Zhong-531, Unigene11799_Zhong-531, Unigene24270_Zhong-531, CL4066.Conti…
10	Metabolic pathways	655 (34.44%)	8736 (27.96%)	1.11772e-10	1.29655e-09	ko01100	CL3206.Contig3_Zhong-531, CL1040.Contig1_Zhong-531, Unigene18066_Zhong-531, Unigene46267_Zhong-531, Unigene36597_Zhong-531, Unigene43218_Zhong-531, Unigene8873_Zhong-531, Unigene25198_Zhong-531, CL299.Contig3_Zhong-531, Unigene18837_Zhong-531, Unigene44873_Zhong-531, Unigene10871_Zhong-531, Unigene222_Zhong-531, Unigene42490_Zhong-531, CL629.Contig2_Zhong-531, Unigene31056_Zhong-531, CL7027.Conti…
11	Ascorbate and aldarate metabolism	28 (1.47%)	127 (0.41%)	2.22835e-09	2.3499e-08	ko00053	CL3206.Contig3_Zhong-531, Unigene949_Zhong-531, Unigene13483_Zhong-531, Unigene35645_Zhong-531, Unigene43577_Zhong-531, CL3020.Contig1_Zhong-531, Unigene43571_Zhong-531, Unigene37287_Zhong-531, Unigene1273_Zhong-531, Unigene35643_Zhong-531, Unigene41443_Zhong-531, Unigene25185_Zhong-531, Unigene37288_Zhong-531, CL6491.Contig2_Zhong-531, Unigene35646_Zhong-531, CL7304.Contig1_Zhong-531, CL3082.Con…
12	Stilbenoid, diarylheptanoid and gingerol biosynthesis	32 (1.68%)	167 (0.53%)	6.64709e-09	6.42552e-08	ko00945	Unigene37536_Zhong-531, Unigene52693_Zhong-531, Unigene45111_Zhong-531, Unigene33839_Zhong-531, Unigene38264_Zhong-531, Unigene30296_Zhong-531, Unigene34339_Zhong-531, CL6521.Contig1_Zhong-531, Unigene8011_Zhong-531, Unigene112_Zhong-531, Unigene23580_Zhong-531, Unigene33838_Zhong-531, CL1626.Contig1_Zhong-531, Unigene52081_Zhong-531, Unigene7225_Zhong-531, CL4819.Contig1_Zhong-531, CL2015.Contig…
13	Limonene and pinene degradation	27 (1.42%)	137 (0.44%)	5.32899e-08	4.75509e-07	ko00903	Unigene45111_Zhong-531, Unigene33839_Zhong-531, Unigene38264_Zhong-531, Unigene30296_Zhong-531, Unigene34339_Zhong-531, CL6521.Contig1_Zhong-531, Unigene8011_Zhong-531, Unigene112_Zhong-531, Unigene23580_Zhong-531, Unigene33838_Zhong-531, CL1626.Contig1_Zhong-531, Unigene52081_Zhong-531, Unigene7225_Zhong-531, CL2015.Contig2_Zhong-531, CL1631.Contig1_Zhong-531, CL867.Contig2_Zhong-531, Unigene150…
14	Amino sugar and nucleotide sugar metabolism	57 (3%)	443 (1.42%)	8.25406e-08	6.83908e-07	ko00520	CL629.Contig2_Zhong-531, Unigene37130_Zhong-531, Unigene16268_Zhong-531, Unigene14832_Zhong-531, CL2309.Contig2_Zhong-531, Unigene26368_Zhong-531, Unigene13645_Zhong-531, Unigene24711_Zhong-531, Unigene7833_Zhong-531, CL2309.Contig1_Zhong-531, Unigene23524_Zhong-531, Unigene31859_Zhong-531, CL2309.Contig3_Zhong-531, Unigene29_Zhong-531, CL1137.Contig1_Zhong-531, CL2572.Contig1_Zhong-531, Unigene1…
15	Carotenoid biosynthesis	33 (1.74%)	197 (0.63%)	1.16363e-07	8.99875e-07	ko00906	Unigene43218_Zhong-531, Unigene23896_Zhong-531, CL1682.Contig1_Zhong-531, Unigene17492_Zhong-531, CL5832.Contig1_Zhong-531, Unigene39243_Zhong-531, Unigene38927_Zhong-531, CL1595.Contig1_Zhong-531, CL7091.Contig1_Zhong-531, Unigene31055_Zhong-531, Unigene39721_Zhong-531, Unigene28300_Zhong-531, CL3181.Contig2_Zhong-531, CL1245.Contig1_Zhong-531, Unigene7187_Zhong-531, Unigene1099_Zhong-531, Unige…
16	Pentose phosphate pathway	41 (2.16%)	284 (0.91%)	2.5713e-07	1.86419e-06	ko00030	Unigene36597_Zhong-531, Unigene8873_Zhong-531, Unigene27228_Zhong-531, Unigene30131_Zhong-531, Unigene6822_Zhong-531, Unigene26018_Zhong-531, Unigene23524_Zhong-531, Unigene41798_Zhong-531, Unigene31954_Zhong-531, Unigene36146_Zhong-531, CL1537.Contig1_Zhong-531, Unigene31892_Zhong-531, CL3991.Contig2_Zhong-531, Unigene13425_Zhong-531, Unigene16645_Zhong-531, Unigene8096_Zhong-531, Unigene31812_Z…
17	Tryptophan metabolism	21 (1.1%)	104 (0.33%)	1.02908e-06	6.92918e-06	ko00380	Unigene22279_Zhong-531, CL5832.Contig1_Zhong-531, Unigene26988_Zhong-531, CL1626.Contig1_Zhong-531, Unigene34610_Zhong-531, Unigene26987_Zhong-531, Unigene37532_Zhong-531, Unigene15076_Zhong-531, Unigene24761_Zhong-531, Unigene33109_Zhong-531, Unigene40591_Zhong-531, Unigene21581_Zhong-531, Unigene41122_Zhong-531, Unigene11894_Zhong-531, Unigene1574_Zhong-531, CL5510.Contig1_Zhong-531, Unigene346…
18	Galactose metabolism	46 (2.42%)	354 (1.13%)	1.07522e-06	6.92918e-06	ko00052	Unigene8873_Zhong-531, CL7236.Contig2_Zhong-531, Unigene30131_Zhong-531, Unigene6822_Zhong-531, Unigene26018_Zhong-531, Unigene48112_Zhong-531, Unigene30135_Zhong-531, Unigene40545_Zhong-531, Unigene23524_Zhong-531, Unigene41798_Zhong-531, CL6760.Contig1_Zhong-531, Unigene31768_Zhong-531, Unigene31954_Zhong-531, Unigene30209_Zhong-531, CL1537.Contig1_Zhong-531, Unigene31892_Zhong-531, Unigene1342…
19	Flavone and flavonol biosynthesis	18 (0.95%)	83 (0.27%)	2.03323e-06	1.24134e-05	ko00944	Unigene52693_Zhong-531, Unigene32147_Zhong-531, Unigene16206_Zhong-531, CL6521.Contig1_Zhong-531, Unigene16207_Zhong-531, Unigene46770_Zhong-531, Unigene23502_Zhong-531, CL4819.Contig1_Zhong-531, Unigene21162_Zhong-531, Unigene1695_Zhong-531, Unigene25069_Zhong-531, CL867.Contig2_Zhong-531, CL1263.Contig3_Zhong-531, Unigene47930_Zhong-531, Unigene16035_Zhong-531, Unigene25068_Zhong-531, CL1901.Co…
20	Valine, leucine and isoleucine degradation	22 (1.16%)	129 (0.41%)	1.06043e-05	6.15051e-05	ko00280	Unigene18418_Zhong-531, Unigene36525_Zhong-531, Unigene34610_Zhong-531, Unigene42646_Zhong-531, Unigene19466_Zhong-531, Unigene44287_Zhong-531, Unigene15076_Zhong-531, CL2983.Contig1_Zhong-531, Unigene33109_Zhong-531, CL2196.Contig1_Zhong-531, Unigene36526_Zhong-531, Unigene21581_Zhong-531, CL2261.Contig2_Zhong-531, Unigene31249_Zhong-531, Unigene36527_Zhong-531, Unigene1574_Zhong-531, CL5564.Con…
21	Glycolysis / Gluconeogenesis	53 (2.79%)	480 (1.54%)	2.19926e-05	0.000121483	ko00010	Unigene36597_Zhong-531, Unigene8873_Zhong-531, Unigene44873_Zhong-531, Unigene27228_Zhong-531, Unigene30131_Zhong-531, Unigene6822_Zhong-531, Unigene26018_Zhong-531, Unigene48112_Zhong-531, Unigene23524_Zhong-531, Unigene41798_Zhong-531, Unigene31954_Zhong-531, CL5179.Contig1_Zhong-531, Unigene6201_Zhong-531, CL1537.Contig1_Zhong-531, Unigene31892_Zhong-531, Unigene13425_Zhong-531, Unigene8096_Zh…
22	Pyruvate metabolism	34 (1.79%)	267 (0.85%)	3.92758e-05	0.00020709	ko00620	Unigene44873_Zhong-531, CL5195.Contig1_Zhong-531, Unigene48112_Zhong-531, CL5179.Contig1_Zhong-531, Unigene37476_Zhong-531, Unigene37475_Zhong-531, Unigene34610_Zhong-531, Unigene37474_Zhong-531, Unigene15076_Zhong-531, Unigene33109_Zhong-531, Unigene29930_Zhong-531, Unigene22505_Zhong-531, Unigene21581_Zhong-531, Unigene25879_Zhong-531, CL4141.Contig2_Zhong-531, CL5903.Contig2_Zhong-531, Unigene…
23	Flavonoid biosynthesis	26 (1.37%)	186 (0.6%)	6.54377e-05	0.000330034	ko00941	Unigene38390_Zhong-531, Unigene23940_Zhong-531, Unigene48112_Zhong-531, Unigene16206_Zhong-531, Unigene38264_Zhong-531, CL6521.Contig1_Zhong-531, Unigene16207_Zhong-531, Unigene49763_Zhong-531, Unigene23939_Zhong-531, CL5657.Contig2_Zhong-531, Unigene13927_Zhong-531, Unigene21162_Zhong-531, Unigene8977_Zhong-531, Unigene38389_Zhong-531, Unigene12759_Zhong-531, CL867.Contig2_Zhong-531, CL4930.Cont…
24	Fructose and mannose metabolism	36 (1.89%)	306 (0.98%)	0.000123758	0.000598162	ko00051	Unigene36597_Zhong-531, Unigene8873_Zhong-531, Unigene27228_Zhong-531, Unigene30131_Zhong-531, Unigene6822_Zhong-531, Unigene26018_Zhong-531, Unigene48112_Zhong-531, Unigene23524_Zhong-531, Unigene41798_Zhong-531, Unigene31954_Zhong-531, CL1537.Contig1_Zhong-531, Unigene31892_Zhong-531, Unigene13425_Zhong-531, Unigene8096_Zhong-531, CL2732.Contig2_Zhong-531, CL2451.Contig1_Zhong-531, Unigene7921_…
25	Glycosphingolipid biosynthesis - ganglio series	13 (0.68%)	68 (0.22%)	0.00020383	0.000945771	ko00604	Unigene37130_Zhong-531, CL7236.Contig2_Zhong-531, Unigene31768_Zhong-531, CL3039.Contig2_Zhong-531, CL1462.Contig4_Zhong-531, CL7359.Contig2_Zhong-531, Unigene7498_Zhong-531, Unigene31767_Zhong-531, Unigene38015_Zhong-531, CL7359.Contig1_Zhong-531, Unigene25854_Zhong-531, Unigene36854_Zhong-531, Unigene37638_Zhong-531
26	Biosynthesis of unsaturated fatty acids	14 (0.74%)	80 (0.26%)	0.000310652	0.00138598	ko01040	Unigene40140_Zhong-531, Unigene24411_Zhong-531, Unigene31518_Zhong-531, Unigene24410_Zhong-531, CL524.Contig1_Zhong-531, Unigene32702_Zhong-531, Unigene19466_Zhong-531, Unigene31519_Zhong-531, Unigene13947_Zhong-531, Unigene54479_Zhong-531, Unigene31455_Zhong-531, CL4624.Contig2_Zhong-531, Unigene24409_Zhong-531, CL2846.Contig1_Zhong-531
27	Starch and sucrose metabolism	98 (5.15%)	1173 (3.75%)	0.000940172	0.00403926	ko00500	Unigene40173_Zhong-531, Unigene661_Zhong-531, CL2323.Contig2_Zhong-531, Unigene44742_Zhong-531, Unigene13645_Zhong-531, Unigene34985_Zhong-531, Unigene17142_Zhong-531, CL6652.Contig2_Zhong-531, Unigene40958_Zhong-531, CL4625.Contig2_Zhong-531, CL941.Contig2_Zhong-531, Unigene26166_Zhong-531, CL496.Contig1_Zhong-531, Unigene7833_Zhong-531, CL6760.Contig1_Zhong-531, Unigene40955_Zhong-531, Unigene1…
28	Glycosaminoglycan degradation	15 (0.79%)	100 (0.32%)	0.00104487	0.00432876	ko00531	Unigene37130_Zhong-531, CL7236.Contig2_Zhong-531, Unigene31768_Zhong-531, Unigene7228_Zhong-531, CL3039.Contig2_Zhong-531, CL1462.Contig4_Zhong-531, CL7359.Contig2_Zhong-531, Unigene7498_Zhong-531, Unigene31767_Zhong-531, Unigene38015_Zhong-531, CL7359.Contig1_Zhong-531, Unigene25854_Zhong-531, Unigene36854_Zhong-531, Unigene37638_Zhong-531, Unigene35242_Zhong-531
29	Circadian rhythm - mammal	10 (0.53%)	57 (0.18%)	0.00213015	0.00852058	ko04710	Unigene34188_Zhong-531, CL1002.Contig2_Zhong-531, Unigene34966_Zhong-531, CL4626.Contig2_Zhong-531, Unigene34189_Zhong-531, Unigene34187_Zhong-531, Unigene8067_Zhong-531, CL1002.Contig1_Zhong-531, Unigene34965_Zhong-531, CL3307.Contig1_Zhong-531
30	Lysine degradation	14 (0.74%)	102 (0.33%)	0.00352498	0.0136299	ko00310	CL5834.Contig2_Zhong-531, Unigene34610_Zhong-531, Unigene47955_Zhong-531, Unigene22493_Zhong-531, Unigene15076_Zhong-531, Unigene33109_Zhong-531, Unigene41178_Zhong-531, Unigene41176_Zhong-531, Unigene41177_Zhong-531, Unigene21581_Zhong-531, Unigene37_Zhong-531, Unigene1574_Zhong-531, Unigene34609_Zhong-531, Unigene40101_Zhong-531
31	Phagosome	30 (1.58%)	294 (0.94%)	0.00403984	0.0151168	ko04145	Unigene42048_Zhong-531, CL1552.Contig2_Zhong-531, Unigene19033_Zhong-531, Unigene38976_Zhong-531, Unigene45771_Zhong-531, Unigene46165_Zhong-531, CL5997.Contig1_Zhong-531, CL634.Contig11_Zhong-531, Unigene50965_Zhong-531, Unigene45772_Zhong-531, Unigene45767_Zhong-531, Unigene24971_Zhong-531, Unigene30519_Zhong-531, Unigene46138_Zhong-531, Unigene38975_Zhong-531, CL3998.Contig3_Zhong-531, CL3998.…
32	Fatty acid metabolism	14 (0.74%)	111 (0.36%)	0.00751605	0.0272457	ko00071	CL640.Contig3_Zhong-531, Unigene31518_Zhong-531, Unigene6201_Zhong-531, Unigene34610_Zhong-531, Unigene32702_Zhong-531, Unigene19466_Zhong-531, Unigene15076_Zhong-531, Unigene33109_Zhong-531, Unigene31519_Zhong-531, Unigene21581_Zhong-531, Unigene1574_Zhong-531, Unigene34609_Zhong-531, Unigene40101_Zhong-531, CL2846.Contig1_Zhong-531
33	Plant hormone signal transduction	105 (5.52%)	1365 (4.37%)	0.00806133	0.0283368	ko04075	Unigene20619_Zhong-531, Unigene32936_Zhong-531, Unigene18426_Zhong-531, Unigene16412_Zhong-531, Unigene7603_Zhong-531, Unigene22952_Zhong-531, Unigene43883_Zhong-531, CL2558.Contig1_Zhong-531, Unigene36063_Zhong-531, Unigene31927_Zhong-531, Unigene35882_Zhong-531, Unigene8695_Zhong-531, Unigene38729_Zhong-531, Unigene32483_Zhong-531, Unigene13898_Zhong-531, Unigene39298_Zhong-531, Unigene109_Zhon…
34	Cyanoamino acid metabolism	22 (1.16%)	211 (0.68%)	0.0098492	0.0336032	ko00460	CL2323.Contig2_Zhong-531, Unigene17142_Zhong-531, CL4625.Contig2_Zhong-531, CL941.Contig2_Zhong-531, CL496.Contig1_Zhong-531, Unigene8011_Zhong-531, CL1626.Contig1_Zhong-531, Unigene35194_Zhong-531, Unigene7225_Zhong-531, Unigene48290_Zhong-531, Unigene51118_Zhong-531, CL7207.Contig2_Zhong-531, Unigene1169_Zhong-531, Unigene40159_Zhong-531, CL4625.Contig1_Zhong-531, CL914.Contig1_Zhong-531, Unige…
35	Indole alkaloid biosynthesis	5 (0.26%)	23 (0.07%)	0.0111383	0.0369155	ko00901	Unigene45583_Zhong-531, Unigene33318_Zhong-531, Unigene8910_Zhong-531, Unigene45593_Zhong-531, CL5676.Contig1_Zhong-531
36	Glucosinolate biosynthesis	7 (0.37%)	47 (0.15%)	0.0227213	0.073213	ko00966	Unigene22279_Zhong-531, Unigene26988_Zhong-531, Unigene26987_Zhong-531, Unigene37532_Zhong-531, Unigene24761_Zhong-531, CL2196.Contig1_Zhong-531, Unigene11894_Zhong-531
37	Butanoate metabolism	9 (0.47%)	72 (0.23%)	0.030248	0.0948316	ko00650	CL6357.Contig1_Zhong-531, Unigene22658_Zhong-531, Unigene41174_Zhong-531, Unigene34610_Zhong-531, Unigene33109_Zhong-531, Unigene31249_Zhong-531, Unigene1574_Zhong-531, Unigene34609_Zhong-531, Unigene29159_Zhong-531
38	beta-Alanine metabolism	10 (0.53%)	84 (0.27%)	0.031231	0.0953366	ko00410	CL6357.Contig1_Zhong-531, Unigene41174_Zhong-531, Unigene7801_Zhong-531, Unigene18418_Zhong-531, Unigene39836_Zhong-531, Unigene15076_Zhong-531, Unigene21581_Zhong-531, Unigene1574_Zhong-531, Unigene29159_Zhong-531, Unigene40101_Zhong-531
39	Cysteine and methionine metabolism	23 (1.21%)	252 (0.81%)	0.0348387	0.103623	ko00270	Unigene42490_Zhong-531, CL7027.Contig2_Zhong-531, Unigene6822_Zhong-531, Unigene14438_Zhong-531, Unigene15_Zhong-531, Unigene4466_Zhong-531, Unigene43698_Zhong-531, CL37.Contig4_Zhong-531, Unigene23691_Zhong-531, Unigene14437_Zhong-531, Unigene42495_Zhong-531, Unigene21345_Zhong-531, CL3876.Contig2_Zhong-531, CL2071.Contig5_Zhong-531, Unigene29808_Zhong-531, Unigene29600_Zhong-531, Unigene39616_Z…
40	Glycosphingolipid biosynthesis - globo series	5 (0.26%)	31 (0.1%)	0.0376955	0.108253	ko00603	Unigene37130_Zhong-531, Unigene30135_Zhong-531, Unigene7498_Zhong-531, Unigene24141_Zhong-531, Unigene37638_Zhong-531
41	DNA replication	19 (1%)	201 (0.64%)	0.0382618	0.108253	ko03030	Unigene45134_Zhong-531, Unigene643_Zhong-531, Unigene45583_Zhong-531, Unigene32753_Zhong-531, Unigene20759_Zhong-531, Unigene22607_Zhong-531, Unigene16113_Zhong-531, Unigene25311_Zhong-531, Unigene22609_Zhong-531, Unigene31107_Zhong-531, CL4695.Contig3_Zhong-531, Unigene37294_Zhong-531, Unigene15537_Zhong-531, Unigene31108_Zhong-531, Unigene12157_Zhong-531, Unigene51008_Zhong-531, Unigene16112_Zh…
42	Diterpenoid biosynthesis	11 (0.58%)	102 (0.33%)	0.0460775	0.127262	ko00904	Unigene38891_Zhong-531, CL839.Contig2_Zhong-531, CL1626.Contig1_Zhong-531, Unigene52081_Zhong-531, Unigene7225_Zhong-531, Unigene28300_Zhong-531, CL1631.Contig1_Zhong-531, Unigene11579_Zhong-531, CL3236.Contig2_Zhong-531, Unigene38890_Zhong-531, CL1626.Contig2_Zhong-531
43	alpha-Linolenic acid metabolism	14 (0.74%)	141 (0.45%)	0.0487703	0.131566	ko00592	Unigene37233_Zhong-531, Unigene31518_Zhong-531, Unigene19293_Zhong-531, Unigene2702_Zhong-531, Unigene37234_Zhong-531, Unigene32702_Zhong-531, Unigene19291_Zhong-531, Unigene19466_Zhong-531, Unigene31519_Zhong-531, Unigene37690_Zhong-531, Unigene51944_Zhong-531, Unigene19292_Zhong-531, CL2846.Contig1_Zhong-531, CL4113.Contig1_Zhong-531
44	Arginine and proline metabolism	16 (0.84%)	169 (0.54%)	0.0531906	0.14023	ko00330	Unigene222_Zhong-531, Unigene42490_Zhong-531, Unigene30659_Zhong-531, Unigene30660_Zhong-531, CL1516.Contig3_Zhong-531, Unigene42495_Zhong-531, Unigene15076_Zhong-531, CL2343.Contig2_Zhong-531, Unigene21581_Zhong-531, CL4793.Contig1_Zhong-531, CL6838.Contig2_Zhong-531, CL1675.Contig1_Zhong-531, CL1675.Contig2_Zhong-531, Unigene40101_Zhong-531, Unigene42493_Zhong-531, Unigene42491_Zhong-531
45	Synthesis and degradation of ketone bodies	4 (0.21%)	24 (0.08%)	0.0549059	0.141535	ko00072	Unigene34610_Zhong-531, Unigene33109_Zhong-531, Unigene31249_Zhong-531, Unigene34609_Zhong-531
46	Taurine and hypotaurine metabolism	5 (0.26%)	35 (0.11%)	0.0591061	0.14905	ko00430	CL6357.Contig1_Zhong-531, Unigene41174_Zhong-531, Unigene48290_Zhong-531, Unigene49588_Zhong-531, Unigene29159_Zhong-531
47	Sphingolipid metabolism	12 (0.63%)	121 (0.39%)	0.0650674	0.160592	ko00600	CL7236.Contig2_Zhong-531, Unigene30135_Zhong-531, Unigene31768_Zhong-531, CL3039.Contig2_Zhong-531, CL1462.Contig4_Zhong-531, CL7359.Contig2_Zhong-531, Unigene31767_Zhong-531, Unigene38015_Zhong-531, Unigene27281_Zhong-531, CL7359.Contig1_Zhong-531, Unigene25854_Zhong-531, Unigene36854_Zhong-531
48	Alanine, aspartate and glutamate metabolism	13 (0.68%)	136 (0.44%)	0.071379	0.172499	ko00250	Unigene222_Zhong-531, CL6357.Contig1_Zhong-531, Unigene41174_Zhong-531, CL73.Contig1_Zhong-531, Unigene32392_Zhong-531, CL2399.Contig1_Zhong-531, CL4793.Contig1_Zhong-531, CL6838.Contig2_Zhong-531, Unigene35328_Zhong-531, CL1300.Contig2_Zhong-531, Unigene29159_Zhong-531, Unigene35327_Zhong-531, Unigene29052_Zhong-531
49	Nitrogen metabolism	11 (0.58%)	113 (0.36%)	0.0832078	0.196982	ko00910	Unigene222_Zhong-531, Unigene809_Zhong-531, CL73.Contig1_Zhong-531, Unigene32392_Zhong-531, Unigene36072_Zhong-531, Unigene7589_Zhong-531, CL2399.Contig1_Zhong-531, CL4793.Contig1_Zhong-531, CL6838.Contig2_Zhong-531, CL1300.Contig2_Zhong-531, Unigene29052_Zhong-531
50	Fatty acid elongation	10 (0.53%)	103 (0.33%)	0.0967322	0.224419	ko00062	CL1134.Contig4_Zhong-531, CL1343.Contig1_Zhong-531, Unigene6608_Zhong-531, CL1134.Contig2_Zhong-531, Unigene14236_Zhong-531, Unigene22015_Zhong-531, Unigene7659_Zhong-531, Unigene1574_Zhong-531, CL1134.Contig1_Zhong-531, Unigene31130_Zhong-531
51	Benzoxazinoid biosynthesis	6 (0.32%)	54 (0.17%)	0.10893	0.247763	ko00402	Unigene52693_Zhong-531, Unigene38891_Zhong-531, CL4819.Contig1_Zhong-531, CL1263.Contig3_Zhong-531, Unigene29567_Zhong-531, Unigene38890_Zhong-531
52	Betalain biosynthesis	1 (0.05%)	2 (0.01%)	0.118055	0.260292	ko00965	Unigene26629_Zhong-531
53	Isoflavonoid biosynthesis	7 (0.37%)	68 (0.22%)	0.118926	0.260292	ko00943	Unigene38891_Zhong-531, CL1626.Contig1_Zhong-531, Unigene1695_Zhong-531, CL1631.Contig1_Zhong-531, Unigene19680_Zhong-531, Unigene38890_Zhong-531, CL1626.Contig2_Zhong-531
54	Glutathione metabolism	15 (0.79%)	179 (0.57%)	0.131022	0.281454	ko00480	CL7175.Contig2_Zhong-531, CL1668.Contig2_Zhong-531, CL5955.Contig1_Zhong-531, CL5535.Contig2_Zhong-531, Unigene36146_Zhong-531, Unigene13690_Zhong-531, Unigene48290_Zhong-531, CL3991.Contig2_Zhong-531, CL56.Contig2_Zhong-531, Unigene36147_Zhong-531, Unigene13586_Zhong-531, Unigene36148_Zhong-531, Unigene17882_Zhong-531, CL3991.Contig1_Zhong-531, Unigene32339_Zhong-531
55	Glyoxylate and dicarboxylate metabolism	13 (0.68%)	155 (0.5%)	0.150939	0.313427	ko00630	Unigene6765_Zhong-531, Unigene19750_Zhong-531, Unigene34610_Zhong-531, Unigene33109_Zhong-531, Unigene6766_Zhong-531, Unigene32135_Zhong-531, CL6838.Contig2_Zhong-531, Unigene35328_Zhong-531, Unigene32134_Zhong-531, Unigene34609_Zhong-531, Unigene30024_Zhong-531, CL3657.Contig3_Zhong-531, Unigene35327_Zhong-531
56	Zeatin biosynthesis	11 (0.58%)	127 (0.41%)	0.15131	0.313427	ko00908	CL7016.Contig3_Zhong-531, Unigene46770_Zhong-531, Unigene23502_Zhong-531, Unigene1695_Zhong-531, Unigene25069_Zhong-531, Unigene47930_Zhong-531, Unigene31854_Zhong-531, Unigene25068_Zhong-531, CL1901.Contig1_Zhong-531, CL6237.Contig1_Zhong-531, Unigene46626_Zhong-531
57	Citrate cycle (TCA cycle)	14 (0.74%)	171 (0.55%)	0.159952	0.325517	ko00020	Unigene44873_Zhong-531, Unigene31056_Zhong-531, Unigene31055_Zhong-531, CL358.Contig1_Zhong-531, Unigene47955_Zhong-531, CL767.Contig1_Zhong-531, Unigene22493_Zhong-531, CL6386.Contig1_Zhong-531, CL4141.Contig2_Zhong-531, CL2261.Contig2_Zhong-531, Unigene45963_Zhong-531, CL5564.Contig2_Zhong-531, Unigene24766_Zhong-531, Unigene32245_Zhong-531
58	Pentose and glucuronate interconversions	47 (2.47%)	671 (2.15%)	0.177202	0.354404	ko00040	Unigene40173_Zhong-531, Unigene661_Zhong-531, Unigene44742_Zhong-531, Unigene34985_Zhong-531, Unigene48112_Zhong-531, Unigene14222_Zhong-531, Unigene31202_Zhong-531, Unigene45905_Zhong-531, Unigene29811_Zhong-531, Unigene23126_Zhong-531, CL1537.Contig1_Zhong-531, Unigene9242_Zhong-531, Unigene7377_Zhong-531, Unigene23127_Zhong-531, Unigene13915_Zhong-531, Unigene689_Zhong-531, Unigene15076_Zhong-…
59	Ubiquinone and other terpenoid-quinone biosynthesis	10 (0.53%)	122 (0.39%)	0.209292	0.411489	ko00130	Unigene23611_Zhong-531, Unigene10740_Zhong-531, Unigene43650_Zhong-531, CL4064.Contig1_Zhong-531, Unigene49366_Zhong-531, Unigene2687_Zhong-531, Unigene1194_Zhong-531, Unigene1574_Zhong-531, Unigene32623_Zhong-531, CL2575.Contig2_Zhong-531
60	Peroxisome	16 (0.84%)	219 (0.7%)	0.261012	0.504624	ko04146	CL640.Contig3_Zhong-531, Unigene31518_Zhong-531, Unigene18220_Zhong-531, Unigene30422_Zhong-531, Unigene32016_Zhong-531, Unigene32702_Zhong-531, Unigene19466_Zhong-531, Unigene43216_Zhong-531, Unigene32018_Zhong-531, Unigene31519_Zhong-531, Unigene31249_Zhong-531, Unigene35328_Zhong-531, Unigene18219_Zhong-531, CL3657.Contig3_Zhong-531, CL2846.Contig1_Zhong-531, Unigene35327_Zhong-531
61	Circadian rhythm - plant	13 (0.68%)	177 (0.57%)	0.282415	0.537052	ko04712	Unigene32179_Zhong-531, Unigene44052_Zhong-531, Unigene32178_Zhong-531, Unigene974_Zhong-531, Unigene34334_Zhong-531, Unigene8977_Zhong-531, Unigene12759_Zhong-531, CL5101.Contig2_Zhong-531, Unigene37537_Zhong-531, Unigene37535_Zhong-531, Unigene8131_Zhong-531, Unigene32180_Zhong-531, Unigene34333_Zhong-531
62	Monoterpenoid biosynthesis	2 (0.11%)	19 (0.06%)	0.323399	0.605069	ko00902	Unigene40313_Zhong-531, Unigene49568_Zhong-531
63	Caffeine metabolism	1 (0.05%)	7 (0.02%)	0.355786	0.655098	ko00232	Unigene43216_Zhong-531
64	Carbon fixation in photosynthetic organisms	14 (0.74%)	211 (0.68%)	0.409324	0.733075	ko00710	Unigene36597_Zhong-531, Unigene6765_Zhong-531, Unigene27228_Zhong-531, CL2451.Contig1_Zhong-531, CL2451.Contig2_Zhong-531, Unigene6766_Zhong-531, Unigene36598_Zhong-531, Unigene29930_Zhong-531, Unigene27227_Zhong-531, Unigene22505_Zhong-531, Unigene1768_Zhong-531, Unigene36596_Zhong-531, Unigene38291_Zhong-531, Unigene27226_Zhong-531
65	Steroid biosynthesis	8 (0.42%)	116 (0.37%)	0.410775	0.733075	ko00100	Unigene4774_Zhong-531, Unigene7348_Zhong-531, Unigene24598_Zhong-531, Unigene33386_Zhong-531, Unigene46182_Zhong-531, CL5493.Contig2_Zhong-531, Unigene28508_Zhong-531, Unigene33387_Zhong-531
66	Tyrosine metabolism	7 (0.37%)	104 (0.33%)	0.44849	0.788255	ko00350	Unigene48379_Zhong-531, Unigene23611_Zhong-531, Unigene6201_Zhong-531, Unigene10740_Zhong-531, Unigene18817_Zhong-531, Unigene1194_Zhong-531, Unigene18818_Zhong-531
67	Riboflavin metabolism	3 (0.16%)	43 (0.14%)	0.490982	0.841228	ko00740	Unigene7388_Zhong-531, Unigene29271_Zhong-531, Unigene23781_Zhong-531
68	Histidine metabolism	3 (0.16%)	44 (0.14%)	0.506506	0.841228	ko00340	Unigene15076_Zhong-531, Unigene21581_Zhong-531, Unigene40101_Zhong-531
69	SNARE interactions in vesicular transport	5 (0.26%)	77 (0.25%)	0.507271	0.841228	ko04130	Unigene39066_Zhong-531, Unigene46_Zhong-531, Unigene39067_Zhong-531, Unigene16893_Zhong-531, Unigene29543_Zhong-531
70	Ubiquitin mediated proteolysis	31 (1.63%)	505 (1.62%)	0.507638	0.841228	ko04120	Unigene34188_Zhong-531, Unigene39298_Zhong-531, Unigene7403_Zhong-531, CL1002.Contig2_Zhong-531, Unigene34966_Zhong-531, CL4626.Contig2_Zhong-531, Unigene41435_Zhong-531, Unigene38733_Zhong-531, CL2705.Contig3_Zhong-531, Unigene31441_Zhong-531, Unigene21132_Zhong-531, CL6185.Contig1_Zhong-531, CL1743.Contig1_Zhong-531, Unigene7549_Zhong-531, Unigene3018_Zhong-531, Unigene34189_Zhong-531, Unigene3…
71	Anthocyanin biosynthesis	1 (0.05%)	12 (0.04%)	0.529461	0.865034	ko00942	CL3315.Contig2_Zhong-531
72	Photosynthesis - antenna proteins	1 (0.05%)	16 (0.05%)	0.634041	1	ko00196	Unigene44851_Zhong-531
73	Glycerolipid metabolism	10 (0.53%)	179 (0.57%)	0.655475	1	ko00561	CL1040.Contig1_Zhong-531, Unigene48112_Zhong-531, Unigene30135_Zhong-531, Unigene38302_Zhong-531, Unigene487_Zhong-531, Unigene15076_Zhong-531, Unigene21581_Zhong-531, CL2378.Contig2_Zhong-531, Unigene40101_Zhong-531, Unigene38257_Zhong-531
74	Oxidative phosphorylation	20 (1.05%)	363 (1.16%)	0.709637	1	ko00190	Unigene46267_Zhong-531, Unigene35007_Zhong-531, Unigene17548_Zhong-531, Unigene34547_Zhong-531, CL1280.Contig2_Zhong-531, Unigene15846_Zhong-531, Unigene19997_Zhong-531, Unigene19998_Zhong-531, Unigene36363_Zhong-531, Unigene28346_Zhong-531, Unigene15845_Zhong-531, Unigene19995_Zhong-531, Unigene613_Zhong-531, Unigene48067_Zhong-531, Unigene47216_Zhong-531, Unigene24388_Zhong-531, Unigene942_Zhon…
75	Regulation of autophagy	7 (0.37%)	135 (0.43%)	0.721208	1	ko04140	CL2429.Contig4_Zhong-531, Unigene19738_Zhong-531, Unigene28548_Zhong-531, Unigene19736_Zhong-531, Unigene29891_Zhong-531, Unigene20508_Zhong-531, Unigene28549_Zhong-531
76	Glycosylphosphatidylinositol(GPI)-anchor biosynthesis	6 (0.32%)	117 (0.37%)	0.72342	1	ko00563	CL6614.Contig1_Zhong-531, CL3230.Contig1_Zhong-531, Unigene33508_Zhong-531, Unigene18122_Zhong-531, Unigene43533_Zhong-531, Unigene15937_Zhong-531
77	Brassinosteroid biosynthesis	4 (0.21%)	81 (0.26%)	0.734281	1	ko00905	Unigene31056_Zhong-531, Unigene31055_Zhong-531, CL358.Contig1_Zhong-531, CL6386.Contig1_Zhong-531
78	Ether lipid metabolism	170 (8.94%)	2924 (9.36%)	0.753776	1	ko00565	Unigene10871_Zhong-531, Unigene18865_Zhong-531, Unigene13663_Zhong-531, Unigene39244_Zhong-531, Unigene46254_Zhong-531, Unigene30149_Zhong-531, Unigene15511_Zhong-531, CL5587.Contig3_Zhong-531, Unigene44742_Zhong-531, Unigene350_Zhong-531, Unigene46426_Zhong-531, CL102.Contig1_Zhong-531, Unigene7511_Zhong-531, Unigene19508_Zhong-531, Unigene7403_Zhong-531, Unigene25003_Zhong-531, Unigene25756_Zho…
79	Inositol phosphate metabolism	10 (0.53%)	195 (0.62%)	0.755147	1	ko00562	Unigene20602_Zhong-531, Unigene18418_Zhong-531, Unigene38976_Zhong-531, Unigene20603_Zhong-531, Unigene38975_Zhong-531, Unigene39555_Zhong-531, Unigene39554_Zhong-531, Unigene39548_Zhong-531, Unigene38978_Zhong-531, Unigene1461_Zhong-531
80	Glycerophospholipid metabolism	180 (9.46%)	3115 (9.97%)	0.787415	1	ko00564	CL1040.Contig1_Zhong-531, Unigene10871_Zhong-531, Unigene18865_Zhong-531, Unigene13663_Zhong-531, Unigene39244_Zhong-531, Unigene46254_Zhong-531, Unigene30149_Zhong-531, Unigene15511_Zhong-531, CL5587.Contig3_Zhong-531, Unigene44742_Zhong-531, Unigene350_Zhong-531, Unigene46426_Zhong-531, CL102.Contig1_Zhong-531, Unigene7511_Zhong-531, Unigene19508_Zhong-531, Unigene7403_Zhong-531, Unigene25003_Z…
81	Phosphatidylinositol signaling system	12 (0.63%)	249 (0.8%)	0.834857	1	ko04070	CL1040.Contig1_Zhong-531, Unigene20602_Zhong-531, Unigene38976_Zhong-531, Unigene20603_Zhong-531, Unigene38975_Zhong-531, Unigene487_Zhong-531, Unigene17771_Zhong-531, Unigene38978_Zhong-531, CL2378.Contig2_Zhong-531, Unigene17770_Zhong-531, Unigene1461_Zhong-531, Unigene22703_Zhong-531
82	Pantothenate and CoA biosynthesis	3 (0.16%)	76 (0.24%)	0.849055	1	ko00770	Unigene7801_Zhong-531, CL2196.Contig1_Zhong-531, Unigene39067_Zhong-531
83	Sulfur relay system	1 (0.05%)	31 (0.1%)	0.857459	1	ko04122	CL2648.Contig2_Zhong-531
84	Base excision repair	6 (0.32%)	146 (0.47%)	0.885602	1	ko03410	Unigene643_Zhong-531, Unigene31588_Zhong-531, CL4695.Contig3_Zhong-531, Unigene37294_Zhong-531, Unigene8230_Zhong-531, CL4615.Contig2_Zhong-531
85	Sesquiterpenoid and triterpenoid biosynthesis	1 (0.05%)	35 (0.11%)	0.889157	1	ko00909	CL2423.Contig2_Zhong-531
86	Porphyrin and chlorophyll metabolism	4 (0.21%)	106 (0.34%)	0.892811	1	ko00860	Unigene43204_Zhong-531, Unigene34547_Zhong-531, Unigene8910_Zhong-531, Unigene9379_Zhong-531
87	Isoquinoline alkaloid biosynthesis	1 (0.05%)	37 (0.12%)	0.902257	1	ko00950	Unigene48379_Zhong-531
88	Plant-pathogen interaction	95 (4.99%)	1760 (5.63%)	0.904554	1	ko04626	CL602.Contig3_Zhong-531, Unigene40696_Zhong-531, Unigene8693_Zhong-531, CL2657.Contig2_Zhong-531, Unigene44503_Zhong-531, Unigene7603_Zhong-531, Unigene43883_Zhong-531, Unigene14161_Zhong-531, Unigene41245_Zhong-531, Unigene35882_Zhong-531, Unigene6635_Zhong-531, Unigene38729_Zhong-531, Unigene24368_Zhong-531, Unigene34272_Zhong-531, Unigene38172_Zhong-531, Unigene44517_Zhong-531, Unigene32374_Zh…
89	Valine, leucine and isoleucine biosynthesis	2 (0.11%)	66 (0.21%)	0.916639	1	ko00290	CL2196.Contig1_Zhong-531, Unigene45755_Zhong-531
90	Folate biosynthesis	1 (0.05%)	40 (0.13%)	0.919063	1	ko00790	CL2648.Contig2_Zhong-531
91	Other types of O-glycan biosynthesis	1 (0.05%)	40 (0.13%)	0.919063	1	ko00514	Unigene14632_Zhong-531
92	ABC transporters	16 (0.84%)	357 (1.14%)	0.922767	1	ko02010	Unigene39181_Zhong-531, Unigene27903_Zhong-531, Unigene27904_Zhong-531, Unigene42231_Zhong-531, Unigene42236_Zhong-531, Unigene5944_Zhong-531, Unigene5943_Zhong-531, CL3103.Contig1_Zhong-531, Unigene39178_Zhong-531, Unigene41585_Zhong-531, Unigene39180_Zhong-531, Unigene35139_Zhong-531, Unigene47393_Zhong-531, CL4774.Contig1_Zhong-531, Unigene39511_Zhong-531, Unigene35138_Zhong-531
93	Arachidonic acid metabolism	1 (0.05%)	41 (0.13%)	0.923997	1	ko00590	Unigene48290_Zhong-531
94	Glycine, serine and threonine metabolism	6 (0.32%)	158 (0.51%)	0.924031	1	ko00260	Unigene32697_Zhong-531, CL2261.Contig2_Zhong-531, Unigene25221_Zhong-531, Unigene35328_Zhong-531, CL5564.Contig2_Zhong-531, Unigene35327_Zhong-531
95	Mismatch repair	6 (0.32%)	160 (0.51%)	0.929195	1	ko03430	Unigene45134_Zhong-531, Unigene643_Zhong-531, Unigene45583_Zhong-531, Unigene32753_Zhong-531, Unigene25311_Zhong-531, CL4695.Contig3_Zhong-531
96	Terpenoid backbone biosynthesis	5 (0.26%)	139 (0.44%)	0.930547	1	ko00900	CL2479.Contig2_Zhong-531, Unigene34610_Zhong-531, Unigene33109_Zhong-531, Unigene34609_Zhong-531, Unigene32096_Zhong-531
97	Sulfur metabolism	2 (0.11%)	72 (0.23%)	0.93864	1	ko00920	Unigene26988_Zhong-531, Unigene15_Zhong-531
98	Endocytosis	172 (9.04%)	3145 (10.07%)	0.943454	1	ko04144	Unigene10871_Zhong-531, Unigene18865_Zhong-531, Unigene13663_Zhong-531, Unigene39244_Zhong-531, Unigene46254_Zhong-531, Unigene30149_Zhong-531, Unigene15511_Zhong-531, CL4209.Contig2_Zhong-531, CL5587.Contig3_Zhong-531, Unigene44742_Zhong-531, Unigene350_Zhong-531, Unigene46426_Zhong-531, CL102.Contig1_Zhong-531, Unigene7511_Zhong-531, Unigene19508_Zhong-531, Unigene7403_Zhong-531, Unigene25003_Z…
99	Ribosome	18 (0.95%)	414 (1.33%)	0.950438	1	ko03010	CL784.Contig1_Zhong-531, CL2854.Contig1_Zhong-531, CL5963.Contig1_Zhong-531, Unigene23675_Zhong-531, CL651.Contig2_Zhong-531, CL5827.Contig1_Zhong-531, Unigene16346_Zhong-531, CL1352.Contig1_Zhong-531, CL6015.Contig1_Zhong-531, CL2057.Contig3_Zhong-531, CL1272.Contig1_Zhong-531, Unigene37296_Zhong-531, Unigene7612_Zhong-531, Unigene26038_Zhong-531, Unigene30615_Zhong-531, Unigene10930_Zhong-531, …
100	Linoleic acid metabolism	1 (0.05%)	51 (0.16%)	0.959483	1	ko00591	Unigene51944_Zhong-531
101	Protein processing in endoplasmic reticulum	32 (1.68%)	734 (2.35%)	0.983938	1	ko04141	Unigene34188_Zhong-531, Unigene42048_Zhong-531, Unigene7403_Zhong-531, CL1002.Contig2_Zhong-531, Unigene46165_Zhong-531, Unigene34966_Zhong-531, CL4626.Contig2_Zhong-531, Unigene35849_Zhong-531, Unigene34189_Zhong-531, Unigene24300_Zhong-531, Unigene34187_Zhong-531, Unigene19245_Zhong-531, Unigene13915_Zhong-531, CL588.Contig2_Zhong-531, Unigene46159_Zhong-531, CL3998.Contig3_Zhong-531, CL3998.Co…
102	Protein export	3 (0.16%)	129 (0.41%)	0.986794	1	ko03060	Unigene46165_Zhong-531, Unigene13984_Zhong-531, Unigene5297_Zhong-531
103	Nucleotide excision repair	11 (0.58%)	321 (1.03%)	0.988575	1	ko03420	Unigene45134_Zhong-531, Unigene643_Zhong-531, Unigene45583_Zhong-531, Unigene32160_Zhong-531, Unigene32753_Zhong-531, Unigene38639_Zhong-531, Unigene25311_Zhong-531, Unigene13915_Zhong-531, CL4695.Contig3_Zhong-531, Unigene37294_Zhong-531, Unigene42217_Zhong-531
104	Phenylalanine, tyrosine and tryptophan biosynthesis	2 (0.11%)	105 (0.34%)	0.989417	1	ko00400	Unigene32697_Zhong-531, Unigene23737_Zhong-531
105	N-Glycan biosynthesis	2 (0.11%)	109 (0.35%)	0.991501	1	ko00510	Unigene24691_Zhong-531, Unigene5120_Zhong-531
106	Natural killer cell mediated cytotoxicity	1 (0.05%)	78 (0.25%)	0.992595	1	ko04650	Unigene50124_Zhong-531
107	RNA polymerase	19 (1%)	532 (1.7%)	0.996721	1	ko03020	Unigene18066_Zhong-531, CL102.Contig1_Zhong-531, Unigene5807_Zhong-531, Unigene25756_Zhong-531, CL4001.Contig2_Zhong-531, CL1993.Contig1_Zhong-531, CL315.Contig4_Zhong-531, CL37.Contig4_Zhong-531, Unigene44393_Zhong-531, Unigene23764_Zhong-531, CL6668.Contig1_Zhong-531, Unigene42312_Zhong-531, CL3480.Contig2_Zhong-531, CL51.Contig2_Zhong-531, Unigene45307_Zhong-531, Unigene43489_Zhong-531, CL4945…
108	Homologous recombination	6 (0.32%)	261 (0.84%)	0.998869	1	ko03440	Unigene45134_Zhong-531, CL7027.Contig2_Zhong-531, Unigene19665_Zhong-531, Unigene32753_Zhong-531, Unigene25311_Zhong-531, Unigene19666_Zhong-531
109	Basal transcription factors	3 (0.16%)	181 (0.58%)	0.999084	1	ko03022	CL3150.Contig1_Zhong-531, Unigene24585_Zhong-531, Unigene5297_Zhong-531
110	Photosynthesis	1 (0.05%)	116 (0.37%)	0.999324	1	ko00195	Unigene46193_Zhong-531
111	RNA degradation	16 (0.84%)	522 (1.67%)	0.99949	1	ko03018	CL5484.Contig1_Zhong-531, CL599.Contig1_Zhong-531, Unigene31202_Zhong-531, Unigene38337_Zhong-531, Unigene17279_Zhong-531, Unigene24193_Zhong-531, Unigene40578_Zhong-531, Unigene45957_Zhong-531, Unigene29749_Zhong-531, CL7271.Contig2_Zhong-531, Unigene18879_Zhong-531, CL2457.Contig2_Zhong-531, Unigene10952_Zhong-531, Unigene36289_Zhong-531, Unigene22176_Zhong-531, Unigene36291_Zhong-531
112	Pyrimidine metabolism	27 (1.42%)	779 (2.49%)	0.999685	1	ko00240	Unigene18066_Zhong-531, CL102.Contig1_Zhong-531, Unigene5807_Zhong-531, Unigene25756_Zhong-531, CL1668.Contig2_Zhong-531, Unigene7801_Zhong-531, CL4001.Contig2_Zhong-531, CL1993.Contig1_Zhong-531, CL5955.Contig1_Zhong-531, Unigene17906_Zhong-531, CL315.Contig4_Zhong-531, CL37.Contig4_Zhong-531, Unigene44393_Zhong-531, Unigene23764_Zhong-531, CL6668.Contig1_Zhong-531, Unigene42312_Zhong-531, Unige…
113	Spliceosome	57 (3%)	1405 (4.5%)	0.999764	1	ko03040	Unigene45968_Zhong-531, Unigene23420_Zhong-531, Unigene36294_Zhong-531, Unigene27903_Zhong-531, Unigene7092_Zhong-531, Unigene32160_Zhong-531, Unigene18245_Zhong-531, Unigene5658_Zhong-531, Unigene31859_Zhong-531, Unigene35759_Zhong-531, Unigene7201_Zhong-531, CL5947.Contig1_Zhong-531, Unigene48379_Zhong-531, Unigene27904_Zhong-531, Unigene5014_Zhong-531, Unigene24202_Zhong-531, Unigene35245_Zhon…
114	Purine metabolism	27 (1.42%)	843 (2.7%)	0.99996	1	ko00230	Unigene18066_Zhong-531, CL102.Contig1_Zhong-531, Unigene5807_Zhong-531, Unigene25756_Zhong-531, CL1668.Contig2_Zhong-531, CL4001.Contig2_Zhong-531, CL1993.Contig1_Zhong-531, CL5955.Contig1_Zhong-531, Unigene17906_Zhong-531, CL315.Contig4_Zhong-531, CL37.Contig4_Zhong-531, Unigene44393_Zhong-531, Unigene23764_Zhong-531, Unigene43216_Zhong-531, CL6668.Contig1_Zhong-531, Unigene42312_Zhong-531, Unig…
115	Aminoacyl-tRNA biosynthesis	2 (0.11%)	215 (0.69%)	0.99998	1	ko00970	Unigene15659_Zhong-531, CL4633.Contig1_Zhong-531
116	Ribosome biogenesis in eukaryotes	6 (0.32%)	461 (1.48%)	1	1	ko03008	Unigene31588_Zhong-531, Unigene40578_Zhong-531, Unigene5297_Zhong-531, Unigene36289_Zhong-531, CL5239.Contig2_Zhong-531, Unigene36291_Zhong-531

## Sheet: ZNN-vs-ZNH
#	Pathway	DEGs with pathway annotation (716)	All genes with pathway annotation (31242)	Pvalue	Qvalue	Pathway ID	Differentially expressed genes
1	Biosynthesis of secondary metabolites	143 (19.97%)	3074 (9.84%)	1.24004e-16	1.17803e-14	ko01110	Unigene37536_Zhong-531, Unigene25198_Zhong-531, Unigene10081_Zhong-531, Unigene31056_Zhong-531, CL2032.Contig2_Zhong-531, Unigene53392_Zhong-531, Unigene45111_Zhong-531, Unigene31986_Zhong-531, Unigene27414_Zhong-531, CL4625.Contig2_Zhong-531, Unigene23940_Zhong-531, Unigene26018_Zhong-531, Unigene34608_Zhong-531, Unigene24620_Zhong-531, Unigene41090_Zhong-531, Unigene30625_Zhong-531, Unigene2467…
2	Phenylpropanoid biosynthesis	42 (5.87%)	498 (1.59%)	5.36473e-13	2.54825e-11	ko00940	Unigene25198_Zhong-531, Unigene36019_Zhong-531, Unigene53392_Zhong-531, CL4625.Contig2_Zhong-531, Unigene23940_Zhong-531, Unigene24620_Zhong-531, Unigene41090_Zhong-531, Unigene30625_Zhong-531, Unigene45774_Zhong-531, Unigene26081_Zhong-531, Unigene14575_Zhong-531, Unigene16760_Zhong-531, Unigene35194_Zhong-531, Unigene14574_Zhong-531, Unigene43852_Zhong-531, Unigene24619_Zhong-531, CL4485.Contig…
3	Cutin, suberine and wax biosynthesis	22 (3.07%)	144 (0.46%)	2.22192e-12	7.03607e-11	ko00073	Unigene45111_Zhong-531, Unigene32014_Zhong-531, Unigene112_Zhong-531, Unigene47706_Zhong-531, Unigene39890_Zhong-531, CL4417.Contig1_Zhong-531, Unigene32016_Zhong-531, Unigene38945_Zhong-531, Unigene44930_Zhong-531, Unigene32018_Zhong-531, Unigene42759_Zhong-531, Unigene44931_Zhong-531, Unigene7325_Zhong-531, Unigene39892_Zhong-531, Unigene44933_Zhong-531, Unigene42480_Zhong-531, Unigene42476_Zho…
4	Metabolic pathways	282 (39.39%)	8736 (27.96%)	1.67863e-11	3.98675e-10	ko01100	Unigene45941_Zhong-531, Unigene19967_Zhong-531, Unigene25198_Zhong-531, Unigene42490_Zhong-531, Unigene10081_Zhong-531, Unigene31056_Zhong-531, Unigene18865_Zhong-531, Unigene10472_Zhong-531, Unigene30723_Zhong-531, CL2032.Contig2_Zhong-531, Unigene39244_Zhong-531, Unigene30149_Zhong-531, Unigene6765_Zhong-531, Unigene30659_Zhong-531, Unigene53392_Zhong-531, CL1462.Contig1_Zhong-531, Unigene40161…
5	Phenylalanine metabolism	24 (3.35%)	270 (0.86%)	1.9322e-08	3.67118e-07	ko00360	Unigene25198_Zhong-531, Unigene53392_Zhong-531, Unigene24620_Zhong-531, Unigene41090_Zhong-531, Unigene30625_Zhong-531, Unigene26081_Zhong-531, Unigene14575_Zhong-531, Unigene16760_Zhong-531, Unigene14574_Zhong-531, Unigene24619_Zhong-531, CL4485.Contig1_Zhong-531, Unigene30623_Zhong-531, CL1536.Contig1_Zhong-531, Unigene26082_Zhong-531, Unigene34652_Zhong-531, Unigene38183_Zhong-531, CL5810.Cont…
6	Ascorbate and aldarate metabolism	16 (2.23%)	127 (0.41%)	3.78605e-08	5.99459e-07	ko00053	Unigene43577_Zhong-531, Unigene43571_Zhong-531, Unigene41443_Zhong-531, CL1246.Contig2_Zhong-531, Unigene25185_Zhong-531, CL6491.Contig2_Zhong-531, CL1480.Contig1_Zhong-531, CL1246.Contig1_Zhong-531, CL1246.Contig3_Zhong-531, Unigene40190_Zhong-531, Unigene4708_Zhong-531, Unigene17696_Zhong-531, Unigene32922_Zhong-531, Unigene42631_Zhong-531, CL7157.Contig1_Zhong-531, Unigene40194_Zhong-531
7	Photosynthesis - antenna proteins	6 (0.84%)	16 (0.05%)	9.34026e-07	1.26761e-05	ko00196	Unigene30268_Zhong-531, Unigene46201_Zhong-531, Unigene8453_Zhong-531, Unigene8620_Zhong-531, Unigene44851_Zhong-531, CL7301.Contig1_Zhong-531
8	Other glycan degradation	17 (2.37%)	189 (0.6%)	1.89926e-06	2.23398e-05	ko00511	CL1462.Contig1_Zhong-531, Unigene36202_Zhong-531, CL1682.Contig2_Zhong-531, CL1462.Contig2_Zhong-531, CL3159.Contig3_Zhong-531, Unigene46088_Zhong-531, Unigene31905_Zhong-531, CL7236.Contig1_Zhong-531, Unigene7187_Zhong-531, CL2122.Contig1_Zhong-531, Unigene38015_Zhong-531, Unigene30542_Zhong-531, Unigene45952_Zhong-531, Unigene36200_Zhong-531, Unigene1525_Zhong-531, Unigene33138_Zhong-531, Unige…
9	Biosynthesis of unsaturated fatty acids	11 (1.54%)	80 (0.26%)	2.1164e-06	2.23398e-05	ko01040	Unigene24411_Zhong-531, Unigene21252_Zhong-531, Unigene24410_Zhong-531, Unigene44018_Zhong-531, Unigene18470_Zhong-531, CL1058.Contig2_Zhong-531, Unigene18469_Zhong-531, Unigene31455_Zhong-531, Unigene7366_Zhong-531, Unigene24409_Zhong-531, CL6579.Contig1_Zhong-531
10	Fatty acid elongation	12 (1.68%)	103 (0.33%)	4.36762e-06	4.14924e-05	ko00062	Unigene44018_Zhong-531, CL1701.Contig1_Zhong-531, Unigene18470_Zhong-531, CL1058.Contig2_Zhong-531, CL1134.Contig5_Zhong-531, Unigene18469_Zhong-531, Unigene9222_Zhong-531, Unigene32660_Zhong-531, CL4978.Contig2_Zhong-531, Unigene33004_Zhong-531, Unigene7366_Zhong-531, CL6579.Contig1_Zhong-531
11	Galactose metabolism	22 (3.07%)	354 (1.13%)	2.72455e-05	0.000235302	ko00052	Unigene19967_Zhong-531, Unigene10081_Zhong-531, Unigene10472_Zhong-531, CL2032.Contig2_Zhong-531, CL1462.Contig1_Zhong-531, Unigene26018_Zhong-531, Unigene34608_Zhong-531, Unigene8699_Zhong-531, CL1462.Contig2_Zhong-531, Unigene41124_Zhong-531, CL7236.Contig1_Zhong-531, Unigene41123_Zhong-531, Unigene14648_Zhong-531, Unigene38015_Zhong-531, CL1403.Contig1_Zhong-531, CL1403.Contig2_Zhong-531, CL27…
12	Stilbenoid, diarylheptanoid and gingerol biosynthesis	14 (1.96%)	167 (0.53%)	3.32726e-05	0.000263408	ko00945	Unigene37536_Zhong-531, Unigene45111_Zhong-531, Unigene43818_Zhong-531, Unigene112_Zhong-531, Unigene52081_Zhong-531, CL4819.Contig1_Zhong-531, CL867.Contig4_Zhong-531, Unigene42480_Zhong-531, Unigene42476_Zhong-531, CL1263.Contig3_Zhong-531, CL2270.Contig1_Zhong-531, Unigene37235_Zhong-531, Unigene37537_Zhong-531, Unigene22227_Zhong-531
13	Carotenoid biosynthesis	13 (1.82%)	197 (0.63%)	0.000662735	0.00484306	ko00906	CL1682.Contig2_Zhong-531, Unigene31055_Zhong-531, CL3159.Contig3_Zhong-531, Unigene46088_Zhong-531, Unigene31905_Zhong-531, Unigene7188_Zhong-531, Unigene7187_Zhong-531, CL2122.Contig1_Zhong-531, Unigene30542_Zhong-531, Unigene26836_Zhong-531, Unigene45952_Zhong-531, Unigene36200_Zhong-531, Unigene1525_Zhong-531
14	Nitrogen metabolism	9 (1.26%)	113 (0.36%)	0.00119244	0.00759342	ko00910	Unigene8177_Zhong-531, CL5437.Contig2_Zhong-531, Unigene7589_Zhong-531, Unigene25230_Zhong-531, CL5437.Contig1_Zhong-531, Unigene577_Zhong-531, CL3590.Contig2_Zhong-531, Unigene35296_Zhong-531, Unigene15825_Zhong-531
15	Limonene and pinene degradation	10 (1.4%)	137 (0.44%)	0.00126911	0.00759342	ko00903	Unigene45111_Zhong-531, Unigene43818_Zhong-531, Unigene112_Zhong-531, Unigene52081_Zhong-531, CL867.Contig4_Zhong-531, Unigene42480_Zhong-531, Unigene42476_Zhong-531, CL2270.Contig1_Zhong-531, Unigene37235_Zhong-531, Unigene32922_Zhong-531
16	Flavonoid biosynthesis	12 (1.68%)	186 (0.6%)	0.00127889	0.00759342	ko00941	Unigene23940_Zhong-531, Unigene8699_Zhong-531, Unigene23939_Zhong-531, Unigene21162_Zhong-531, CL867.Contig4_Zhong-531, Unigene8977_Zhong-531, Unigene38398_Zhong-531, Unigene15286_Zhong-531, Unigene37537_Zhong-531, Unigene37535_Zhong-531, CL6082.Contig1_Zhong-531, Unigene22227_Zhong-531
17	Protein processing in endoplasmic reticulum	30 (4.19%)	734 (2.35%)	0.0018321	0.0102382	ko04141	CL7361.Contig2_Zhong-531, Unigene29274_Zhong-531, Unigene25512_Zhong-531, Unigene41141_Zhong-531, Unigene34966_Zhong-531, Unigene25513_Zhong-531, Unigene24821_Zhong-531, Unigene25510_Zhong-531, Unigene41145_Zhong-531, Unigene41142_Zhong-531, Unigene38328_Zhong-531, Unigene8034_Zhong-531, Unigene24300_Zhong-531, CL588.Contig3_Zhong-531, Unigene34187_Zhong-531, CL3468.Contig1_Zhong-531, Unigene9201…
18	Circadian rhythm - plant	11 (1.54%)	177 (0.57%)	0.00268429	0.0141671	ko04712	Unigene32179_Zhong-531, Unigene32178_Zhong-531, CL7031.Contig1_Zhong-531, Unigene8977_Zhong-531, CL5425.Contig1_Zhong-531, Unigene36340_Zhong-531, Unigene15286_Zhong-531, CL4062.Contig3_Zhong-531, Unigene37537_Zhong-531, Unigene37535_Zhong-531, Unigene32180_Zhong-531
19	Flavone and flavonol biosynthesis	7 (0.98%)	83 (0.27%)	0.00297134	0.0148567	ko00944	Unigene32147_Zhong-531, Unigene23502_Zhong-531, CL4819.Contig1_Zhong-531, Unigene21162_Zhong-531, CL867.Contig4_Zhong-531, CL1263.Contig3_Zhong-531, Unigene32146_Zhong-531
20	Amino sugar and nucleotide sugar metabolism	20 (2.79%)	443 (1.42%)	0.0034004	0.0157475	ko00520	CL2032.Contig2_Zhong-531, Unigene40161_Zhong-531, Unigene31986_Zhong-531, CL6958.Contig2_Zhong-531, CL1246.Contig2_Zhong-531, Unigene41124_Zhong-531, Unigene41123_Zhong-531, Unigene36115_Zhong-531, Unigene7836_Zhong-531, CL2406.Contig3_Zhong-531, Unigene46560_Zhong-531, CL1246.Contig1_Zhong-531, CL1246.Contig3_Zhong-531, Unigene23641_Zhong-531, Unigene25530_Zhong-531, Unigene7209_Zhong-531, CL336…
21	Phagosome	15 (2.09%)	294 (0.94%)	0.00348103	0.0157475	ko04145	Unigene44677_Zhong-531, Unigene45771_Zhong-531, Unigene37780_Zhong-531, CL4497.Contig1_Zhong-531, Unigene50965_Zhong-531, CL6253.Contig2_Zhong-531, Unigene224_Zhong-531, CL4497.Contig2_Zhong-531, Unigene16893_Zhong-531, CL1909.Contig2_Zhong-531, Unigene11209_Zhong-531, Unigene44671_Zhong-531, Unigene45152_Zhong-531, Unigene7309_Zhong-531, CL6253.Contig1_Zhong-531
22	Photosynthesis	8 (1.12%)	116 (0.37%)	0.00532781	0.0229207	ko00195	Unigene46055_Zhong-531, Unigene697_Zhong-531, Unigene14078_Zhong-531, Unigene7461_Zhong-531, Unigene14079_Zhong-531, Unigene23835_Zhong-531, Unigene7748_Zhong-531, Unigene15774_Zhong-531
23	Cysteine and methionine metabolism	13 (1.82%)	252 (0.81%)	0.00573614	0.0229207	ko00270	Unigene45941_Zhong-531, Unigene42490_Zhong-531, CL6041.Contig1_Zhong-531, Unigene42495_Zhong-531, Unigene40753_Zhong-531, Unigene45279_Zhong-531, Unigene31762_Zhong-531, Unigene23614_Zhong-531, CL6041.Contig2_Zhong-531, Unigene23615_Zhong-531, Unigene42493_Zhong-531, Unigene42491_Zhong-531, CL182.Contig2_Zhong-531
24	Arginine and proline metabolism	10 (1.4%)	169 (0.54%)	0.00579048	0.0229207	ko00330	Unigene42490_Zhong-531, Unigene30659_Zhong-531, Unigene30660_Zhong-531, Unigene42495_Zhong-531, CL1675.Contig1_Zhong-531, Unigene32922_Zhong-531, CL1675.Contig2_Zhong-531, Unigene577_Zhong-531, Unigene42493_Zhong-531, Unigene42491_Zhong-531
25	Citrate cycle (TCA cycle)	10 (1.4%)	171 (0.55%)	0.00627698	0.0238525	ko00020	Unigene31056_Zhong-531, Unigene24767_Zhong-531, Unigene31055_Zhong-531, CL358.Contig1_Zhong-531, CL767.Contig1_Zhong-531, Unigene8216_Zhong-531, CL6386.Contig1_Zhong-531, Unigene24766_Zhong-531, Unigene31361_Zhong-531, Unigene32245_Zhong-531
26	Glycosaminoglycan degradation	7 (0.98%)	100 (0.32%)	0.00822761	0.0300624	ko00531	CL1462.Contig1_Zhong-531, CL1462.Contig2_Zhong-531, Unigene7228_Zhong-531, CL7236.Contig1_Zhong-531, CL2211.Contig3_Zhong-531, Unigene38015_Zhong-531, Unigene33138_Zhong-531
27	Glycolysis / Gluconeogenesis	19 (2.65%)	480 (1.54%)	0.0157966	0.0555808	ko00010	Unigene10081_Zhong-531, CL2032.Contig2_Zhong-531, Unigene27414_Zhong-531, Unigene26018_Zhong-531, Unigene34608_Zhong-531, Unigene8699_Zhong-531, CL5179.Contig1_Zhong-531, Unigene41124_Zhong-531, Unigene41123_Zhong-531, Unigene14648_Zhong-531, CL5903.Contig1_Zhong-531, Unigene32922_Zhong-531, CL2786.Contig1_Zhong-531, Unigene27417_Zhong-531, Unigene45981_Zhong-531, CL1654.Contig3_Zhong-531, Unigen…
28	RNA transport	112 (15.64%)	4026 (12.89%)	0.0167748	0.0569144	ko03013	Unigene45941_Zhong-531, Unigene46845_Zhong-531, Unigene9904_Zhong-531, Unigene7603_Zhong-531, CL5237.Contig2_Zhong-531, Unigene42541_Zhong-531, Unigene350_Zhong-531, Unigene7191_Zhong-531, Unigene22997_Zhong-531, Unigene41799_Zhong-531, Unigene26519_Zhong-531, Unigene13495_Zhong-531, Unigene31614_Zhong-531, Unigene32350_Zhong-531, Unigene17589_Zhong-531, CL7067.Contig1_Zhong-531, CL1682.Contig2_Z…
29	mRNA surveillance pathway	100 (13.97%)	3569 (11.42%)	0.0197326	0.0629501	ko03015	Unigene45941_Zhong-531, Unigene46845_Zhong-531, Unigene9904_Zhong-531, Unigene7603_Zhong-531, CL5237.Contig2_Zhong-531, Unigene42541_Zhong-531, Unigene350_Zhong-531, Unigene7191_Zhong-531, Unigene41799_Zhong-531, Unigene26519_Zhong-531, Unigene13495_Zhong-531, Unigene31614_Zhong-531, Unigene32350_Zhong-531, Unigene17589_Zhong-531, CL7067.Contig1_Zhong-531, Unigene26594_Zhong-531, Unigene38350_Zho…
30	Glycosphingolipid biosynthesis - ganglio series	5 (0.7%)	68 (0.22%)	0.019879	0.0629501	ko00604	CL1462.Contig1_Zhong-531, CL1462.Contig2_Zhong-531, CL7236.Contig1_Zhong-531, Unigene38015_Zhong-531, Unigene33138_Zhong-531
31	One carbon pool by folate	4 (0.56%)	48 (0.15%)	0.024023	0.073619	ko00670	Unigene30723_Zhong-531, Unigene8177_Zhong-531, Unigene25230_Zhong-531, Unigene30724_Zhong-531
32	Fatty acid biosynthesis	5 (0.7%)	77 (0.25%)	0.031937	0.0948129	ko00061	Unigene24411_Zhong-531, Unigene21252_Zhong-531, Unigene24410_Zhong-531, Unigene31455_Zhong-531, Unigene24409_Zhong-531
33	Circadian rhythm - mammal	4 (0.56%)	57 (0.18%)	0.0415988	0.119754	ko04710	CL615.Contig2_Zhong-531, Unigene34966_Zhong-531, Unigene34187_Zhong-531, Unigene31641_Zhong-531
34	Fructose and mannose metabolism	12 (1.68%)	306 (0.98%)	0.0509634	0.142398	ko00051	Unigene10081_Zhong-531, CL2032.Contig2_Zhong-531, Unigene26018_Zhong-531, Unigene34608_Zhong-531, Unigene8699_Zhong-531, Unigene41124_Zhong-531, Unigene41123_Zhong-531, Unigene14648_Zhong-531, CL2786.Contig1_Zhong-531, Unigene45981_Zhong-531, Unigene48865_Zhong-531, Unigene31361_Zhong-531
35	Riboflavin metabolism	3 (0.42%)	43 (0.14%)	0.0753684	0.204571	ko00740	Unigene7388_Zhong-531, Unigene29271_Zhong-531, Unigene23781_Zhong-531
36	Alanine, aspartate and glutamate metabolism	6 (0.84%)	136 (0.44%)	0.0933254	0.246275	ko00250	Unigene47476_Zhong-531, CL5437.Contig2_Zhong-531, CL5437.Contig1_Zhong-531, Unigene577_Zhong-531, CL3590.Contig2_Zhong-531, Unigene15825_Zhong-531
37	Indole alkaloid biosynthesis	2 (0.28%)	23 (0.07%)	0.0967367	0.248378	ko00901	CL5676.Contig1_Zhong-531, Unigene28480_Zhong-531
38	Brassinosteroid biosynthesis	4 (0.56%)	81 (0.26%)	0.115451	0.288628	ko00905	Unigene31056_Zhong-531, Unigene31055_Zhong-531, CL358.Contig1_Zhong-531, CL6386.Contig1_Zhong-531
39	Peroxisome	8 (1.12%)	219 (0.7%)	0.132196	0.316088	ko04146	Unigene32014_Zhong-531, Unigene39387_Zhong-531, CL4417.Contig1_Zhong-531, Unigene32016_Zhong-531, Unigene32018_Zhong-531, Unigene39386_Zhong-531, Unigene32017_Zhong-531, Unigene39388_Zhong-531
40	Starch and sucrose metabolism	33 (4.61%)	1173 (3.75%)	0.13309	0.316088	ko00500	Unigene19967_Zhong-531, Unigene10472_Zhong-531, CL2032.Contig2_Zhong-531, Unigene40161_Zhong-531, Unigene34985_Zhong-531, CL4625.Contig2_Zhong-531, Unigene41765_Zhong-531, Unigene45774_Zhong-531, CL1246.Contig2_Zhong-531, Unigene35194_Zhong-531, Unigene41124_Zhong-531, Unigene27013_Zhong-531, Unigene41123_Zhong-531, CL4496.Contig2_Zhong-531, Unigene7377_Zhong-531, CL7207.Contig2_Zhong-531, Unigen…
41	Sphingolipid metabolism	5 (0.7%)	121 (0.39%)	0.145572	0.337302	ko00600	CL1462.Contig1_Zhong-531, CL1462.Contig2_Zhong-531, CL7236.Contig1_Zhong-531, Unigene38015_Zhong-531, Unigene33138_Zhong-531
42	Isoflavonoid biosynthesis	3 (0.42%)	68 (0.22%)	0.204492	0.456344	ko00943	Unigene32764_Zhong-531, Unigene32762_Zhong-531, Unigene24225_Zhong-531
43	Pentose phosphate pathway	9 (1.26%)	284 (0.91%)	0.206556	0.456344	ko00030	Unigene10081_Zhong-531, Unigene26018_Zhong-531, Unigene34608_Zhong-531, Unigene14648_Zhong-531, Unigene29181_Zhong-531, CL2786.Contig1_Zhong-531, Unigene45981_Zhong-531, Unigene48865_Zhong-531, Unigene31361_Zhong-531
44	Sulfur metabolism	3 (0.42%)	72 (0.23%)	0.228468	0.472822	ko00920	Unigene23614_Zhong-531, Unigene39321_Zhong-531, Unigene23615_Zhong-531
45	Glutathione metabolism	6 (0.84%)	179 (0.57%)	0.228945	0.472822	ko00480	CL7113.Contig1_Zhong-531, CL2625.Contig1_Zhong-531, Unigene7752_Zhong-531, Unigene17696_Zhong-531, Unigene53678_Zhong-531, CL5551.Contig3_Zhong-531
46	Glycerolipid metabolism	6 (0.84%)	179 (0.57%)	0.228945	0.472822	ko00561	Unigene36919_Zhong-531, Unigene8699_Zhong-531, Unigene38302_Zhong-531, Unigene36918_Zhong-531, Unigene38303_Zhong-531, Unigene32922_Zhong-531
47	Ribosome	12 (1.68%)	414 (1.33%)	0.243749	0.490379	ko03010	Unigene32857_Zhong-531, Unigene22394_Zhong-531, Unigene48037_Zhong-531, Unigene22313_Zhong-531, Unigene31370_Zhong-531, Unigene22395_Zhong-531, Unigene8216_Zhong-531, CL2057.Contig2_Zhong-531, Unigene31716_Zhong-531, Unigene30615_Zhong-531, Unigene46715_Zhong-531, CL2057.Contig1_Zhong-531
48	Fatty acid metabolism	4 (0.56%)	111 (0.36%)	0.250501	0.490379	ko00071	Unigene39387_Zhong-531, Unigene39386_Zhong-531, Unigene32922_Zhong-531, Unigene39388_Zhong-531
49	Pantothenate and CoA biosynthesis	3 (0.42%)	76 (0.24%)	0.252932	0.490379	ko00770	Unigene7107_Zhong-531, Unigene36523_Zhong-531, Unigene36522_Zhong-531
50	Pentose and glucuronate interconversions	18 (2.51%)	671 (2.15%)	0.280636	0.527589	ko00040	Unigene30211_Zhong-531, Unigene34985_Zhong-531, Unigene8699_Zhong-531, CL1246.Contig2_Zhong-531, Unigene30213_Zhong-531, Unigene27013_Zhong-531, Unigene7377_Zhong-531, Unigene14530_Zhong-531, Unigene28698_Zhong-531, Unigene7388_Zhong-531, CL1246.Contig1_Zhong-531, Unigene27012_Zhong-531, CL2190.Contig4_Zhong-531, Unigene40174_Zhong-531, CL1246.Contig3_Zhong-531, Unigene30212_Zhong-531, Unigene329…
51	Glyoxylate and dicarboxylate metabolism	5 (0.7%)	155 (0.5%)	0.283232	0.527589	ko00630	Unigene6765_Zhong-531, Unigene26210_Zhong-531, CL2538.Contig1_Zhong-531, Unigene30024_Zhong-531, Unigene26209_Zhong-531
52	Glycine, serine and threonine metabolism	5 (0.7%)	158 (0.51%)	0.296532	0.541741	ko00260	Unigene8177_Zhong-531, Unigene1438_Zhong-531, CL3275.Contig1_Zhong-531, Unigene25230_Zhong-531, Unigene25221_Zhong-531
53	Oxidative phosphorylation	10 (1.4%)	363 (1.16%)	0.322125	0.576864	ko00190	Unigene35008_Zhong-531, Unigene26264_Zhong-531, Unigene48919_Zhong-531, CL1280.Contig1_Zhong-531, Unigene28346_Zhong-531, CL770.Contig13_Zhong-531, Unigene7803_Zhong-531, Unigene48067_Zhong-531, Unigene32456_Zhong-531, Unigene26263_Zhong-531
54	Propanoate metabolism	3 (0.42%)	88 (0.28%)	0.327902	0.576864	ko00640	CL5179.Contig1_Zhong-531, CL5903.Contig1_Zhong-531, Unigene32922_Zhong-531
55	Benzoxazinoid biosynthesis	2 (0.28%)	54 (0.17%)	0.351954	0.60792	ko00402	CL4819.Contig1_Zhong-531, CL1263.Contig3_Zhong-531
56	Lysine degradation	3 (0.42%)	102 (0.33%)	0.415078	0.691797	ko00310	Unigene8216_Zhong-531, Unigene32922_Zhong-531, Unigene31361_Zhong-531
57	Diterpenoid biosynthesis	3 (0.42%)	102 (0.33%)	0.415078	0.691797	ko00904	Unigene52081_Zhong-531, Unigene2987_Zhong-531, Unigene2986_Zhong-531
58	Porphyrin and chlorophyll metabolism	3 (0.42%)	106 (0.34%)	0.439398	0.719704	ko00860	Unigene24674_Zhong-531, Unigene17826_Zhong-531, CL6292.Contig1_Zhong-531
59	Endocytosis	72 (10.06%)	3145 (10.07%)	0.522541	0.828035	ko04144	Unigene18865_Zhong-531, Unigene39244_Zhong-531, Unigene30149_Zhong-531, Unigene350_Zhong-531, Unigene46426_Zhong-531, CL102.Contig1_Zhong-531, CL7361.Contig2_Zhong-531, Unigene14767_Zhong-531, CL4239.Contig1_Zhong-531, Unigene26519_Zhong-531, Unigene18789_Zhong-531, Unigene24751_Zhong-531, CL1423.Contig1_Zhong-531, Unigene15407_Zhong-531, CL4522.Contig1_Zhong-531, Unigene41141_Zhong-531, Unigene7…
60	Ubiquinone and other terpenoid-quinone biosynthesis	3 (0.42%)	122 (0.39%)	0.532156	0.828035	ko00130	Unigene25951_Zhong-531, Unigene25952_Zhong-531, Unigene32623_Zhong-531
61	Cyanoamino acid metabolism	5 (0.7%)	211 (0.68%)	0.532473	0.828035	ko00460	CL4625.Contig2_Zhong-531, Unigene45774_Zhong-531, Unigene35194_Zhong-531, CL7207.Contig2_Zhong-531, CL827.Contig2_Zhong-531
62	Spliceosome	32 (4.47%)	1405 (4.5%)	0.540402	0.828035	ko03040	CL7361.Contig2_Zhong-531, Unigene30108_Zhong-531, Unigene30110_Zhong-531, Unigene41141_Zhong-531, Unigene48353_Zhong-531, Unigene41145_Zhong-531, Unigene32301_Zhong-531, Unigene41142_Zhong-531, CL4123.Contig1_Zhong-531, Unigene42236_Zhong-531, Unigene29468_Zhong-531, Unigene8034_Zhong-531, CL588.Contig3_Zhong-531, CL5843.Contig1_Zhong-531, Unigene13654_Zhong-531, Unigene45595_Zhong-531, Unigene29…
63	Taurine and hypotaurine metabolism	1 (0.14%)	35 (0.11%)	0.555989	0.838397	ko00430	Unigene40989_Zhong-531
64	Regulation of autophagy	3 (0.42%)	135 (0.43%)	0.600779	0.891781	ko04140	Unigene24978_Zhong-531, CL1909.Contig2_Zhong-531, Unigene45152_Zhong-531
65	Glycerophospholipid metabolism	69 (9.64%)	3115 (9.97%)	0.637024	0.907044	ko00564	Unigene18865_Zhong-531, Unigene39244_Zhong-531, Unigene30149_Zhong-531, Unigene350_Zhong-531, Unigene46426_Zhong-531, CL102.Contig1_Zhong-531, Unigene14767_Zhong-531, CL4239.Contig1_Zhong-531, Unigene26519_Zhong-531, Unigene18789_Zhong-531, Unigene36919_Zhong-531, Unigene24751_Zhong-531, CL1423.Contig1_Zhong-531, Unigene15407_Zhong-531, CL4522.Contig1_Zhong-531, Unigene7298_Zhong-531, Unigene2376…
66	Histidine metabolism	1 (0.14%)	44 (0.14%)	0.639705	0.907044	ko00340	Unigene32922_Zhong-531
67	Nicotinate and nicotinamide metabolism	1 (0.14%)	44 (0.14%)	0.639705	0.907044	ko00760	Unigene47476_Zhong-531
68	Ether lipid metabolism	64 (8.94%)	2924 (9.36%)	0.670908	0.937298	ko00565	Unigene18865_Zhong-531, Unigene39244_Zhong-531, Unigene30149_Zhong-531, Unigene350_Zhong-531, Unigene46426_Zhong-531, CL102.Contig1_Zhong-531, Unigene14767_Zhong-531, CL4239.Contig1_Zhong-531, Unigene26519_Zhong-531, Unigene18789_Zhong-531, Unigene24751_Zhong-531, CL1423.Contig1_Zhong-531, Unigene15407_Zhong-531, CL4522.Contig1_Zhong-531, Unigene7298_Zhong-531, Unigene23766_Zhong-531, Unigene5166…
69	Tyrosine metabolism	2 (0.28%)	104 (0.33%)	0.691964	0.952705	ko00350	Unigene18817_Zhong-531, Unigene18818_Zhong-531
70	Carbon fixation in photosynthetic organisms	4 (0.56%)	211 (0.68%)	0.715255	0.970703	ko00710	Unigene6765_Zhong-531, Unigene27414_Zhong-531, Unigene7535_Zhong-531, Unigene27417_Zhong-531
71	Zeatin biosynthesis	2 (0.28%)	127 (0.41%)	0.791199	0.999951	ko00908	Unigene23502_Zhong-531, Unigene25774_Zhong-531
72	Ubiquitin mediated proteolysis	9 (1.26%)	505 (1.62%)	0.82028	0.999951	ko04120	CL3862.Contig2_Zhong-531, Unigene30979_Zhong-531, Unigene34966_Zhong-531, Unigene41216_Zhong-531, Unigene34187_Zhong-531, Unigene42552_Zhong-531, Unigene31641_Zhong-531, Unigene42557_Zhong-531, Unigene43712_Zhong-531
73	SNARE interactions in vesicular transport	1 (0.14%)	77 (0.25%)	0.832607	0.999951	ko04130	Unigene16893_Zhong-531
74	RNA degradation	9 (1.26%)	522 (1.67%)	0.847776	0.999951	ko03018	CL4275.Contig2_Zhong-531, Unigene40578_Zhong-531, CL1301.Contig1_Zhong-531, Unigene37613_Zhong-531, CL1050.Contig2_Zhong-531, Unigene6496_Zhong-531, Unigene44192_Zhong-531, Unigene22176_Zhong-531, Unigene44193_Zhong-531
75	beta-Alanine metabolism	1 (0.14%)	84 (0.27%)	0.857744	0.999951	ko00410	Unigene32922_Zhong-531
76	RNA polymerase	9 (1.26%)	532 (1.7%)	0.862334	0.999951	ko03020	CL102.Contig1_Zhong-531, CL6438.Contig1_Zhong-531, Unigene29549_Zhong-531, Unigene45768_Zhong-531, Unigene1503_Zhong-531, Unigene46513_Zhong-531, Unigene30697_Zhong-531, Unigene22227_Zhong-531, Unigene845_Zhong-531
77	Pyruvate metabolism	4 (0.56%)	267 (0.85%)	0.863245	0.999951	ko00620	Unigene8699_Zhong-531, CL5179.Contig1_Zhong-531, CL5903.Contig1_Zhong-531, Unigene32922_Zhong-531
78	Tryptophan metabolism	1 (0.14%)	104 (0.33%)	0.910653	0.999951	ko00380	Unigene32922_Zhong-531
79	Glycosylphosphatidylinositol(GPI)-anchor biosynthesis	1 (0.14%)	117 (0.37%)	0.933974	0.999951	ko00563	Unigene33508_Zhong-531
80	Nucleotide excision repair	4 (0.56%)	321 (1.03%)	0.938082	0.999951	ko03420	CL3862.Contig2_Zhong-531, Unigene42552_Zhong-531, Unigene32537_Zhong-531, Unigene42557_Zhong-531
81	Inositol phosphate metabolism	2 (0.28%)	195 (0.62%)	0.939912	0.999951	ko00562	CL1909.Contig2_Zhong-531, Unigene45152_Zhong-531
82	Homologous recombination	3 (0.42%)	261 (0.84%)	0.940003	0.999951	ko03440	Unigene25469_Zhong-531, Unigene45758_Zhong-531, Unigene41099_Zhong-531
83	Pyrimidine metabolism	12 (1.68%)	779 (2.49%)	0.945623	0.999951	ko00240	CL102.Contig1_Zhong-531, CL6438.Contig1_Zhong-531, CL3447.Contig1_Zhong-531, Unigene29549_Zhong-531, Unigene45768_Zhong-531, Unigene1503_Zhong-531, Unigene46513_Zhong-531, Unigene41995_Zhong-531, Unigene30697_Zhong-531, Unigene41994_Zhong-531, Unigene22227_Zhong-531, Unigene845_Zhong-531
84	Protein export	1 (0.14%)	129 (0.41%)	0.950065	0.999951	ko03060	Unigene38328_Zhong-531
85	Valine, leucine and isoleucine degradation	1 (0.14%)	129 (0.41%)	0.950065	0.999951	ko00280	Unigene32922_Zhong-531
86	Purine metabolism	13 (1.82%)	843 (2.7%)	0.951395	0.999951	ko00230	CL102.Contig1_Zhong-531, CL6438.Contig1_Zhong-531, CL3447.Contig1_Zhong-531, Unigene29549_Zhong-531, Unigene45768_Zhong-531, Unigene1503_Zhong-531, Unigene46513_Zhong-531, CL2332.Contig1_Zhong-531, Unigene41995_Zhong-531, Unigene30697_Zhong-531, Unigene41994_Zhong-531, Unigene22227_Zhong-531, Unigene845_Zhong-531
87	Proteasome	1 (0.14%)	131 (0.42%)	0.952337	0.999951	ko03050	Unigene27284_Zhong-531
88	Aminoacyl-tRNA biosynthesis	2 (0.28%)	215 (0.69%)	0.959126	0.999951	ko00970	CL4633.Contig1_Zhong-531, CL4238.Contig1_Zhong-531
89	ABC transporters	4 (0.56%)	357 (1.14%)	0.964783	0.999951	ko02010	Unigene42231_Zhong-531, Unigene42236_Zhong-531, Unigene39174_Zhong-531, Unigene39173_Zhong-531
90	Base excision repair	1 (0.14%)	146 (0.47%)	0.96639	0.999951	ko03410	Unigene8777_Zhong-531
91	Phosphatidylinositol signaling system	2 (0.28%)	249 (0.8%)	0.979067	0.999951	ko04070	CL1909.Contig2_Zhong-531, Unigene45152_Zhong-531
92	Basal transcription factors	1 (0.14%)	181 (0.58%)	0.985134	0.999951	ko03022	Unigene6986_Zhong-531
93	Plant-pathogen interaction	25 (3.49%)	1760 (5.63%)	0.997118	0.999951	ko04626	Unigene7603_Zhong-531, Unigene24368_Zhong-531, Unigene40880_Zhong-531, Unigene25512_Zhong-531, Unigene30979_Zhong-531, Unigene25513_Zhong-531, Unigene25510_Zhong-531, Unigene39677_Zhong-531, Unigene33540_Zhong-531, Unigene39675_Zhong-531, Unigene42927_Zhong-531, CL6098.Contig2_Zhong-531, Unigene42928_Zhong-531, Unigene31762_Zhong-531, CL4594.Contig2_Zhong-531, Unigene42926_Zhong-531, Unigene33194…
94	Ribosome biogenesis in eukaryotes	3 (0.42%)	461 (1.48%)	0.998484	0.999951	ko03008	Unigene42113_Zhong-531, Unigene42114_Zhong-531, Unigene40578_Zhong-531
95	Plant hormone signal transduction	13 (1.82%)	1365 (4.37%)	0.999951	0.999951	ko04075	Unigene7603_Zhong-531, Unigene24368_Zhong-531, Unigene7653_Zhong-531, Unigene32764_Zhong-531, Unigene20617_Zhong-531, Unigene32762_Zhong-531, Unigene8115_Zhong-531, Unigene41216_Zhong-531, Unigene46513_Zhong-531, Unigene33456_Zhong-531, CL1224.Contig3_Zhong-531, Unigene45358_Zhong-531, Unigene32472_Zhong-531
